# Supplementary material for: Feature genes identification and immune infiltration assessment in abdominal aortic aneurysm using WGCNA and machine learning algorithms
Source: Front Cardiovasc Med. 2024 Nov 12;11:1497170. doi: 10.3389/fcvm.2024.1497170 (PMC11588672; doi:10.3389/fcvm.2024.1497170)
Supplement: Supplementary file 2 [file Table1.xls]

geneNames	GSM1150689	GSM1150690	GSM1150691	GSM1150692	GSM1150693	GSM1150694	GSM1150695	GSM1150696	GSM1150697	GSM1150698	GSM1150699	GSM1150700	GSM1150701	GSM1150702	GSM1150703	GSM1150704	GSM1150705	GSM1150706	GSM1150707	GSM1150708	GSM1150709	GSM1150710
ZZZ3	6.92336918981284	6.83974870862049	6.85978210193203	6.81430972073733	6.93648198813829	6.92735688007293	6.92585001056843	6.99430909421995	6.82393816375699	6.77834529428676	6.6397034954172	7.00753896930667	6.87455822659325	6.87115597731114	6.8822713355441	6.81384031631909	6.927710813123	6.82183099103912	6.83089412998676	6.93823498609237	6.69340225631208	6.72181191614049
ZZEF1	7.10912073978063	6.97939764935853	7.19668560270553	7.29688386766905	7.29529741609416	6.95990416052987	7.21035747573704	7.26462407341879	6.84101032211989	6.75590327377232	7.28127119410843	7.19331932082975	7.23748323979255	7.03950452498179	6.98072415400061	7.21088285257511	7.16737563941285	7.1840086973809	7.15339563239329	7.00499463315632	7.00139332630038	7.23799807407432
ZYX	11.9671590566797	11.7630145163008	11.9755071303812	10.9674292294302	10.8638625001849	10.9920945967347	12.6948333799761	10.708327302466	12.3799622244371	11.9035881509607	10.9883127328866	11.0697772505671	11.1052886054965	10.7833222721006	11.0201327841347	11.7804300886744	11.1213235908319	11.2794370491768	11.487100812823	11.1157175668506	11.5356917209193	11.0628814957367
ZYG11B	7.34832983324623	7.42275512983443	7.21417532513556	6.89272890920448	7.1141010260821	7.04430816395222	7.58787772897161	7.42564548640182	7.24082759508912	6.90038874454083	7.1953199180678	7.15653831890579	7.35310955136181	7.19536448636815	7.54506073691977	7.50086984699148	7.33098602086956	6.86844605831455	7.28026049243348	7.09983530273002	7.3404366722845	7.31622309045242
ZYG11A	6.70020114795929	6.85711280741831	6.8620708096824	6.96185736834537	6.88574449573434	6.81711365563849	6.97446303419935	6.71775983891874	6.90532562206903	6.68985496467033	6.65801840742361	6.79355476892968	6.74400195724283	6.93098738722293	6.73325527070044	6.54844027114524	6.83956178926478	6.82325820350598	6.89252780414273	6.64023293887109	6.74180880384746	6.642938909669
ZXDC	7.98425713844841	8.02688555244771	7.16369975089524	7.02201250443528	7.00466738223167	7.40266109353363	8.57509389883601	7.35479336188712	8.20023488727136	7.14891925549574	7.36809251543455	7.07602104859735	7.29723644155998	6.98365466602338	8.08057534463849	8.21755952710863	7.50614380776842	7.05813228377155	7.46945995785747	7.73734863833267	7.66731637095202	7.03395524196098
ZXDB	6.81212602183016	6.67902956705424	7.02058924418433	6.90038874454083	6.820250117671	6.57743781154806	7.23938434276988	7.36386443839401	6.75167771898404	7.29800455473189	6.81527224329434	7.02384829942295	6.93579190324186	6.9246462398055	7.38550921112371	7.15045845558743	7.1840086973809	6.95654508518525	6.85817589667451	7.30009794269685	7.31829999224152	7.06978619857258
ZXDA	9.69560435976209	9.12511433232908	9.61355430203312	9.29773069298881	9.14942740518861	8.98064482753334	9.05284647859207	8.80643725640579	9.11902056869036	9.40789259136012	8.93917574464544	9.32966597960329	9.4766710438951	8.66784197284278	8.62929945218193	8.68905934527466	8.32805326836305	8.55023870901632	8.73976882490049	8.48482146916175	9.16727426576878	8.48848034039958
ZWINT	8.78953980451524	8.67077480197582	9.37129652763218	9.65296605068866	8.82758750470768	8.98798537103255	8.51174676190091	8.62058848133991	8.19382426004826	9.17689015298805	9.52321382859771	8.994710207276	9.14548284589691	9.08749602003975	8.12851452080813	8.03602282265646	8.73920953209993	8.85297627419397	8.53803835071643	8.65122319693584	8.34952945956173	8.49229617456672
ZWILCH	9.04507797611032	9.37223598546494	9.05185595220562	9.91426477094138	10.0714191014996	9.77841966251524	10.1578532478831	9.90639151131916	9.88413796726532	9.58249854104661	10.2294574496211	9.87147620229751	10.1976321188088	9.98794752027928	10.5014712903931	10.7057785413463	10.3637115015912	10.4219946019441	10.7500915731023	10.355991538893	10.9453663155966	10.7253187905288
ZW10	7.16925746517922	6.94937508851126	6.92011315243869	6.75714371323839	7.05505697758024	6.97063284611913	6.71181487451379	6.94473238203697	7.51199340078816	6.76520015850778	6.94914559454113	6.89271127237287	6.82040031280236	6.86789000227301	6.85044559862961	7.24974678888637	6.90020533077252	6.87005338036213	6.89458315248211	7.0390099965713	6.92824564570015	6.7406502853783
ZUP1	8.82201169624664	8.87472818499896	9.28918972720526	8.78972010337635	8.8015435173604	8.53814341322568	9.59767772069349	9.02255386135486	9.47787599721172	8.79875767122742	8.88658801596419	8.82300423478837	8.76711252993685	8.43240359637977	8.96713199068106	9.30557707136519	9.44569134213292	9.10784267270627	9.42350573710912	9.31440974614825	8.70499439301804	9.32687443200754
ZSWIM8	8.74553769848908	8.73362096776095	8.71375879484284	9.50200031366604	9.4478739050026	9.24881666408024	10.1227065902033	9.28705921694426	9.48764381607343	8.93071653297388	9.39326352236361	9.40371331032118	9.51914522395044	9.28721211800872	9.85573528995435	10.1612403762182	10.2372902948647	9.6952750383384	9.93151803176135	10.2368647793578	9.9670290552625	10.2830711796586
ZSWIM6	7.12051428730473	7.19042623623418	7.00027629103501	7.13191455512512	7.50751548732282	7.04430816395222	6.93580113630405	6.96778105110995	6.68322237459138	7.38879059519009	7.07008675460632	6.94952796996388	7.28515733088368	6.95487512999766	7.27455147492261	7.15850398428673	7.35651402714836	7.22046591845605	7.39663899883191	7.05347378866743	6.96393818208555	7.15316806303186
ZSWIM5	7.77347967977241	8.10735146952828	8.09565278874378	8.14134089196607	8.4262482516605	8.4333282472734	7.10138873791418	7.87159394905923	7.26820248763229	8.44073378324375	7.98320775849707	8.10228354266871	8.5724063099042	8.10745698649505	8.26280791654679	8.48333164531695	8.61957932822079	8.3882572331892	8.54057747179403	8.47769219524658	8.6066931115307	8.34030723901584
ZSWIM4	10.3939742285244	10.5915766821511	10.4755781278459	9.04122088059498	9.27555663580914	9.46945263681123	10.7186761049499	9.53027244433277	10.4561615942663	10.0024009322025	10.3395164587994	9.33458407354791	9.39764260829909	9.52645288460688	10.0956498992947	10.074320745183	10.1939423984376	9.99974781770168	10.0974969677515	10.0548993527178	9.52802278947292	10.0567408648573
ZSWIM3	6.86056531113861	7.2474282158967	6.57532662718583	6.81230792219698	7.1087767139223	6.96355747522378	7.00412081255878	7.16012740080607	6.62169027996127	6.89476928740842	6.91861995176479	7.0445327137558	7.10031501279469	7.06298004647551	7.04723241264544	7.33768397024821	7.05552961727615	7.11837432634664	7.22106416829159	7.16411543120125	7.10592602540562	7.0525233429564
ZSWIM2	7.14148206263746	7.02720184697213	6.97194358936026	6.98206210263862	7.12730820724159	7.04370519808762	7.28678952345019	7.04228841374582	6.81391994219039	7.40699304919388	7.18527353622821	6.87876443889314	6.85838699824884	6.95793786111775	7.15659219003498	7.23684615991806	7.2412168886235	7.08278156856149	7.0224134357896	7.13022708816362	7.09098368846217	7.13871368774277
ZSWIM1	6.88098967521821	7.1153097513865	6.97458538616477	7.36128387606676	7.09737771023755	7.27769042733763	6.88098967521821	7.20447920355698	7.5914663266837	6.753781012847	6.92867825487229	7.18622638348774	7.20732224239	7.3312607329557	7.63673263665669	7.47065640360729	7.58252721740392	7.47646348176099	7.54956719849605	7.59651916756588	7.47510299491827	7.5692013660101
ZSCAN9	7.03383070628532	7.0450757356805	6.91208432914546	6.91208432914546	6.78183239311238	6.79414430627132	6.88098967521821	6.75120046248376	6.85811798743416	6.71415519481311	6.83052249609564	6.59456119596705	6.80214293563	6.60310831403374	6.9004878965894	6.96057699200317	6.85054756206623	7.03339721192229	6.87265968309692	6.71839123418852	7.00139332630038	6.8668427554102
ZSCAN5B	6.7898853640028	6.95425711577106	6.86918196571001	6.99872722734795	7.05505697758024	7.02310694921174	7.1091329722369	7.1125495496185	6.68322237459138	6.89222955589539	7.06157467336566	7.0445327137558	6.93260576490748	7.28270322231398	7.17467828398427	7.0640503447553	7.12325795459444	7.15503303867217	7.135816308646	7.29280222585169	7.20845353618429	7.40905218910167
ZSCAN5A	6.78367764077523	6.88148874279934	6.93694729900602	6.82489201952333	7.13201856844062	6.87524428655685	6.64274301435043	6.81167494734736	6.78832141460189	6.98624403964719	6.69230641405137	7.22173655268339	6.69459812447451	6.85188499667459	6.74977981561273	6.89272890920448	6.81750969022237	6.99392923807051	6.64201459097093	7.09760356012012	6.98828567723405	6.8302572214794
ZSCAN4	6.80245149985978	6.88402318842602	6.68974478748399	6.85695843773301	6.72403917034102	6.78073752802355	6.90237370917431	6.68225844268835	6.67284993245252	6.57730427746865	6.68610564210841	6.69774447402761	6.729121736853	6.63513323221371	6.73690036351354	7.22967837027944	6.90657674799549	6.90280799326357	6.80265798286605	6.90826180322393	7.0277224385177	6.91003799722084
ZSCAN32	7.08882991447698	7.03720020294431	7.16718208724934	6.78585152054175	6.83052249609564	7.17073910006625	7.00016594239864	6.86933289764391	7.04694077247663	6.79345398578327	6.84952372929588	6.8975236638697	6.8365414925686	6.86613028127729	6.93581672898258	6.94335504432902	6.9682414950504	6.92956133014363	7.04001724003145	6.84867440230805	7.18701568650489	7.1317923215176
ZSCAN31	8.69223123456331	8.7830217841511	8.57432973588106	8.35517957497949	8.60187372224271	8.72100305335441	8.9412898395659	9.12818341462828	9.66173396628406	8.76010528876034	8.38318856720061	8.99768897637864	8.70337902473682	8.42973577558827	9.06209751813501	9.26883451847542	8.55446137621752	8.92368237993378	8.94394658712141	8.87276929840067	9.05153045785136	8.80919369050224
ZSCAN29	9.6220020949269	10.0941666631161	8.75464336978556	9.6688270849792	11.1066867529034	10.925723572021	9.16032241360758	10.4121114598058	9.17620395511368	9.96568711431723	10.3482545833532	10.2386990408054	10.327381556572	10.6928615248648	10.4532323950789	9.40947044165803	11.4475641659892	11.2247864770179	10.7172725111127	11.5418617161174	9.8257118324228	11.0845517564424
ZSCAN26	8.24778407131228	7.92550223537607	8.72174501565399	7.60988519414243	7.60740629786412	7.50860970320332	8.79536649871516	7.24438099526314	8.80433592546446	8.14803350799202	8.15864395901723	7.56631322774466	7.99516934451934	7.44655173974618	8.78549736927357	9.02613469195067	8.44581124399967	7.56735203083686	8.27939604788876	8.27683743616532	8.24743148410919	7.79388107349652
ZSCAN25	9.87019697402074	9.43197469866259	9.77973779452378	9.48397591831391	9.56493209437606	9.30490907360469	9.84721552687136	9.82167098727868	9.57533222604324	9.56871631533289	9.25988659465447	9.60485445395241	9.61759237747353	9.58161724169378	8.77277694121315	9.42561964620308	8.9078782528588	9.44775623655988	9.41773552036956	9.27594417067215	9.33862930107961	9.73683799382336
ZSCAN22	7.09012346335502	7.57222223269966	6.82180729652171	7.79503103493563	8.27323837657957	7.94195238515004	7.35425649072621	7.97966676216464	8.09692032756218	7.41804806211345	7.66731637095202	7.75182211540059	7.93849241473128	7.26606929052293	7.50781647641871	8.03042677881502	7.90217576062882	7.55218462900963	7.90283104838601	7.73047632908932	7.70383452533962	7.98985932298446
ZSCAN21	7.25870203578073	7.28731068963791	9.03951489846064	8.37067437083059	8.19606594465175	8.16542289465096	9.54552675475815	8.33511447856083	7.63667040651634	8.28716880348731	8.49854511562863	8.2960337178976	8.61292843354332	8.4780091180336	7.77805406567807	8.06300843534426	8.47558502929082	7.97761629726958	8.19806451411084	7.8393272969019	7.52484149226654	8.00589414229729
ZSCAN20	6.83670623568493	6.98206210263862	6.4940287358456	6.96712510693951	6.89907989451506	7.07572922078836	6.80791117049469	6.74846657438476	7.00353261929649	6.86497532300797	6.78832141460189	6.85711280741831	6.89007966016157	7.21809689979664	6.86654799664572	6.8228469189496	6.74517464231367	6.76662687525631	6.79874806612479	6.80578413291566	7.00470242177319	6.75613762859837
ZSCAN2	6.93557411685265	6.94275029888851	7.19668560270553	7.34839749170985	7.44091246540662	7.58831870937665	6.92920744984887	7.49691588312478	7.19713551368513	7.37135054176826	7.08093728532873	7.3718839080675	7.07274929282414	7.22699786465242	7.25860366089063	7.14807337618966	7.5888120859374	7.4518017435565	7.31316858283691	7.23970027332128	7.19028607588569	7.30194935778849
ZSCAN18	10.2176242965382	10.2039720737763	10.7298698543088	10.930762599815	10.7617194891769	10.5371768204412	10.7129720947203	10.4383045528731	10.5432525492266	9.84968920008929	10.3463923979419	10.436621029828	10.8734884115107	10.2828334203331	11.6183633567	11.9097044995585	11.8832425017625	11.396620643367	11.5862290697013	11.7227906848023	10.800374714644	10.9887734521263
ZSCAN16	8.92216618882937	8.54910729617968	8.70382481731877	8.48883580897105	8.90956869659738	8.66736821914339	7.84024252535471	8.72701521425488	7.7683248151563	8.50851543166723	8.49811191663692	8.59422786071117	8.39801807109019	8.40768893136428	8.66909314463056	8.47688435726657	8.50845081943278	8.76122506172207	8.33978667079754	8.71598980737795	8.54070681306583	8.40589880091007
ZSCAN12	6.80245149985978	6.79805296260043	6.97194358936026	6.98609857416476	6.97554584207453	7.0252995266498	6.86273984170782	6.90629898608453	6.74145498924765	6.68504357270772	6.8956726106389	7.00665268486342	7.03193122480154	6.84388831904558	6.95573656167675	7.04435875721165	6.85054756206623	6.84197672167769	7.01908924544223	6.95092154424618	6.80456905950499	6.9302475282372
ZSCAN10	7.22967837027944	7.03720020294431	7.24919956586107	6.83757086710574	6.76613014897905	6.80109714255525	7.40658670841694	6.73371483158059	7.23102636908402	7.43849924525502	6.89857114766431	6.98206210263862	6.90607656824265	6.84149895738357	7.05611030318734	6.90280799326357	6.85749032285004	6.94791673623921	6.918461219913	6.92503333939128	6.9605605561428	6.97439797524604
ZSCAN1	10.8840864709399	11.7819775101268	10.8784897349342	9.93990221651924	9.36106213927308	9.65449105647754	11.1472100239711	9.51145543076454	11.4683185444636	11.2216440295192	10.4917468958624	9.23166550783479	9.47370871940369	10.48593929858	10.3713456697994	10.4591006517436	10.4892720366535	10.0778085072962	9.47787599721172	10.6657980860089	10.3829545033606	10.4665140132843
ZRSR2	6.85739985647008	6.88402318842602	6.97194358936026	6.84544569578503	6.89907989451506	6.98072415400061	6.95990416052987	6.787166929998	6.80218245435298	6.89768189314348	6.85498034871483	7.06292114397002	6.77806710341892	6.72403917034102	6.79890107664829	6.87292044060155	6.80457976521701	6.77925345733023	6.82226149460029	6.72200560784155	6.70156370062551	6.93899509405936
ZRANB3	11.1056572914957	10.7025632631371	10.7584034709499	11.2029750044876	11.3659375735541	11.1778088776563	11.9682588840977	11.083540974855	11.2082938659247	10.6244327723574	10.9754165254149	11.1166891962669	11.2378169937906	11.1223779700802	11.1036420878157	11.5942224010935	11.0538595305768	11.2667434014432	11.1363633505367	11.1991188164254	11.4855801231599	11.0862218286316
ZRANB2	6.90285525001309	7.0450757356805	6.72017108633667	7.00015453570011	7.12653970450895	6.93354787402966	6.8220056499261	6.85244006600239	6.82680208477764	6.86004294002842	6.84374356807975	6.87964154926577	6.88666969188643	6.98044988550904	7.0001951423378	6.9392176205612	6.99074153279915	6.93071078489197	6.87074125744553	6.86847903653464	6.87265968309692	6.96084186068929
ZRANB1	8.72939843588724	8.4262482516605	8.50848312555001	8.78791728277479	8.71237247003481	8.6817188704729	7.69640469819243	8.51121113321467	8.03343544013744	8.5461148088703	8.26032142445028	8.74339749976947	8.63716406788852	8.42372977990253	8.48637355721222	8.58214506476423	8.72602260171676	8.69896679775228	8.24881984039635	8.48227056050271	8.55484066322136	8.16130815525407
ZPR1	7.44018411888227	7.2733316184809	7.23927173843144	6.90285525001309	6.98194508870119	6.83612930903486	7.27086751589544	6.96207533917244	7.11344335937863	7.66327439704091	7.27565709934704	6.8807421014244	6.87976760939593	6.91310013287794	6.95447984341521	7.09461236196281	7.03737474057112	6.98959402197449	7.07842575805788	7.12041512568416	6.86056531113861	7.04094926880019
ZPLD1	6.86418232964067	6.92640602150172	7.72355146514975	7.07218952437646	7.07323255934302	6.98468683123207	7.13860878444304	7.17591009318111	7.12537753701265	7.02778471767922	7.15858016241526	7.07142333249385	6.96333897092376	7.11289373385909	6.9931933388416	7.03539318674451	6.74742466189794	7.11669059275946	7.14107800582983	6.98220188007136	7.06162378283591	6.89959375481396
ZPBP2	8.90666034120302	9.8871359964543	8.93590620306871	10.423107316078	10.0809455201525	9.90555872998381	9.37283870673153	10.2742917345568	9.55509444726782	9.40524505289781	9.49010596977203	10.2555726401928	9.98473586171977	10.1062830833107	9.26512301062116	9.37939562991518	9.17784121071657	9.94625404142311	9.01019367710889	9.47919205339328	8.75355372592094	8.77962958589438
ZPBP	6.76169593574575	6.91924148147423	6.83833088714008	6.8696097530022	6.74384886023517	6.72744975563611	6.9857317760475	6.65868358527529	6.818853842464	6.77099984002268	6.66344342822173	6.8420336730163	6.70600713644896	6.94540161100845	6.8883161661043	6.71659015553376	6.70933148513304	6.56286879822921	6.76240729058135	6.73939027669145	6.73228749845599	6.77487147812597
ZP4	6.86209585186363	6.72779252795733	6.70082083142864	6.85202065235971	6.76613014897905	6.85075374249436	6.84849999449639	6.76483994333246	6.80810094816377	6.93641724338625	6.77499552875149	6.875112896533	6.77871382392951	6.65815456748612	6.72562037660001	6.69525544881217	6.7000956110042	6.60965509504231	6.69173446624028	6.61307717884726	6.68084474216758	6.87993529749903
ZP3	8.96247483800867	9.38414291559818	9.09930378247657	10.064478828635	10.4632799231226	9.92619428602104	10.1903618820159	10.0248371343396	10.2466933284922	9.89720137451332	10.109699190284	10.0524772196492	10.1953742089337	9.91447493243267	10.3010474499187	10.4911200925293	10.064674253933	9.82904214305036	9.96305633404585	10.226784744601	10.7092050179968	10.2801457188636
ZP2	9.44035307943949	9.43488430835265	9.39416486670888	8.94558983362889	9.50944929004194	9.48900876976776	9.61685663899774	7.90606137055467	10.1040845953516	9.93373552254559	9.77475949410272	8.95257512202362	9.24121021061169	9.27823599616608	10.5490724510329	10.064478828635	9.97293170143044	9.76410184950097	9.74456259155846	9.67975669429821	10.2528895502215	9.7958070494305
ZP1	12.5122999592759	12.1614190694905	12.8381157662319	12.0761792387803	12.6759140457973	12.3754032052569	11.3816737569977	11.4122174741433	11.8249875609635	12.6728252367742	11.737480698417	11.3554362223408	12.0340687963793	11.840642442957	10.4121114598058	10.2879046778557	9.29592861155261	11.59103139354	11.2342910908753	9.73126321896433	10.8663994004917	11.73300325094
ZNRF4	7.1125283769102	6.72403917034102	6.63572716167854	7.05669168438685	6.97109631785239	6.85186018666375	6.8543854171698	6.88824161578408	7.16539033034615	6.71189095011974	6.94637290925675	7.30843227976696	7.03884053627393	6.90355242675688	6.70962600045527	6.89272890920448	7.00648180263694	6.85195282451715	6.7717667336803	6.86424104478555	6.73055144364283	6.70652041499604
ZNRF3	6.83824602858111	7.06200862557216	6.8192125123824	6.79476586936834	6.56572853047573	6.66760670853904	7.23938434276988	6.75802825471608	6.97811557265341	6.72403917034102	6.87871521781587	6.91159335313658	6.80541848505023	6.80764448314221	6.73995796972318	6.72017108633667	6.76543102822825	6.85845511391027	6.85817589667451	6.74933856275269	6.67740534595804	6.67462008327601
ZNRF2P1	10.1490278693182	10.4088118775957	10.2770498997871	11.0990049823644	11.5033911833856	11.1247573310198	9.44919052526179	11.4273285339364	10.1495698622914	10.2720912370687	11.2861838242686	11.5093933829455	11.2618382989432	11.1204149744501	11.5243618512432	11.5897905363797	11.2827900306646	11.5338752047697	11.3999210428682	11.5124609720377	11.7339441237837	11.3816737569977
ZNRF2	8.0382064228122	7.72743245310033	7.70307142352679	9.15519661163301	9.00459717464958	9.37179815838876	8.28547457556135	8.98809657035113	8.37638008972054	7.1125283769102	8.7925866064377	8.80729502166837	8.39684446759044	8.87056122207783	9.19809261333163	9.5400306283608	9.47082402851071	9.23648659215754	9.00788745879753	9.62874012353175	9.23443184329822	9.29193774222045
ZNRF1	6.77453052687385	6.90721675942237	6.6964551553884	6.66850613891404	6.64820890699686	6.94393217639839	6.62457735863701	6.589780182202	6.77737189498857	6.96373849988699	6.715748591095	6.78475612759208	6.68352375418248	6.82052930390552	6.88076462828113	6.95447984341521	6.87788010337115	6.81653215101984	6.80864083275922	6.71233629567341	6.96740163658684	6.7630918422818
ZNRD2	7.15361966552065	6.97064840243669	6.95689057833629	7.26706325369023	7.14130227706517	7.27832989816748	6.95628813383941	7.15270713930736	7.0625930847452	6.83935432148755	6.85089626339787	7.37049655094256	7.11143563943355	7.10215556310067	6.80994360872526	6.76750075055428	6.63786487366513	7.24220333843391	6.96781385062083	6.77119577598999	6.75583072287934	6.92100279391892
ZNHIT6	7.10770981562489	8.37031365635585	7.04513412973776	6.95888621848003	7.01802653764454	7.39508896576858	6.78055167154739	6.91240917574292	7.37268654889059	7.19983410430231	7.07809170793593	6.94234514392253	7.36674655689286	7.91066548455772	7.1836527158728	7.41091178570782	6.9658204225052	7.08787249856765	7.1226495854422	7.13393751969614	7.40447545612769	7.14331851190257
ZNHIT3	6.93201366082615	7.27060478147126	6.88465932942198	6.7751292871119	7.03540883384477	6.90850559999232	7.16158295872901	6.9597611340945	7.57138677611294	7.33659439727951	6.94572049180869	6.88660765457978	6.88306645733554	6.8620708096824	7.09809494343346	7.14807337618966	7.20322041485792	7.18852256090089	7.27527227746026	7.54109071250912	7.37246857876379	7.19723594407556
ZNHIT2	9.72721780143747	9.49377259651751	9.73299670950652	8.81115956304337	9.13453714368094	8.8015435173604	9.00346911401283	8.93854366766583	9.27392749749635	9.99756093433459	8.78201162560169	8.77990918568579	8.97977436485277	8.64747394507986	8.5197512731377	8.76686007684425	8.42052692163192	8.5150186922259	8.27371658821381	8.50386062926754	8.58183920801581	8.63303796234073
ZNHIT1	6.84149895738357	6.68772183925567	6.84819008785473	7.07957698559057	7.36301088814406	7.14336129002429	6.97109631785239	7.0460226052893	6.78540499340791	6.9515141068862	6.84717012794615	7.02201250443528	7.08569661496198	7.15343564968017	6.98639389200922	6.79203833574233	7.0020890391035	7.47549815681158	7.17733755667039	6.70149483649189	6.80011188429791	7.00576577664758
ZNG1E	6.948769236231	6.8679497073918	6.63082347704044	6.85437077200889	6.99027986177386	6.94014017608808	6.91486834374862	6.74203470195727	7.30115495161613	6.9147555105649	6.81911178713782	6.84019240450498	6.78661109976273	6.82265248531052	6.78966955330311	6.87292044060155	6.98376231495892	6.85739985647008	6.62787458381636	6.82368198861868	7.05810172341963	6.79959167868393
ZNG1B	7.04188753488267	7.00307864574665	6.82436526044679	6.85473649424642	6.76201573831826	6.80191177342882	7.0768666905518	6.92100279391892	6.82997054277986	6.78564465744924	6.7592116645966	6.94754986549749	6.94726120426817	6.80486944726131	6.74190986547478	6.81557687797216	6.88911561507195	6.78698547445144	6.87489503751558	6.77474061281271	6.90219758115481	6.9047119346825
ZNG1A	9.79086339491624	10.0098048903377	9.6722026715851	9.12189905254199	9.96016329220429	10.2534522457488	9.19198268776975	9.31720485458831	9.64749177259107	10.0688654163256	9.2186782105127	9.18448342115603	9.24388021691371	9.45947444559726	8.55693359129366	8.6285436160259	8.92464818390278	9.30280432822535	9.38207427687185	8.9294684087436	8.7869066301744	8.95307691298368
ZNFX1	7.02441160297354	6.78238761654622	7.25545824604081	6.90968322275371	6.96010940038666	7.05437690695141	6.93893222641351	6.83445339104255	6.90264748809538	6.94849423307878	6.89032412744021	6.7666608292055	6.89878277454188	7.07188061691944	7.51882108042837	7.66719812923341	7.53398824968202	7.49036808650868	7.65393839671975	7.43351371849497	7.44498536604775	7.80355403886654
ZNF99	12.0482670706117	12.1487117209264	12.061230953338	11.5883743416883	11.4250496961135	11.7468689366454	11.2243106306977	11.838065528866	11.7247585993112	12.0691639388352	11.6491954366376	11.5623997033757	11.7468689366454	11.4995588271679	11.5106839328541	11.6183633567	11.2454072145933	11.4764111315878	11.3807559203932	11.396620643367	11.6177516896957	11.3220614569076
ZNF98	6.96725264381342	7.00810931627212	6.72459805648342	7.19284039361417	7.37414335673839	7.1939562568946	7.22500132175729	7.29266363046435	6.86422921306658	7.19547316952955	7.11061874820877	7.07041586913452	7.24742180424249	7.10304729883852	7.70428217619808	7.74357202055243	7.62115842072021	7.29157287786484	7.4940319898492	7.7889572235038	7.57496689934997	7.37952485435645
ZNF93	10.942027697675	11.8940671724329	11.2229862630923	11.1363633505367	11.6236731897293	11.1472100239711	11.0580750715337	11.433007943738	11.36695067905	10.925723572021	11.2978599140022	11.3306413553104	11.7227906848023	11.015005870699	10.8872055278021	11.335740914494	10.836604139804	10.7731045217227	11.1195245630398	10.9712088779427	11.6299177909082	11.0165484529068
ZNF92	6.85520630193429	6.99120421985389	7.09775411809614	7.45869359171459	7.67408732842943	7.80189893270994	6.94900592988156	7.82872451312761	7.08192490573	6.68985496467033	7.53942082707335	7.55641826559541	7.55924019492543	7.65002589924265	7.45863717551481	7.49377878814691	7.46768957675991	7.28731997349146	7.42225416856047	7.7889572235038	7.57617867102997	7.80573910109707
ZNF91	7.61945595367008	7.501438172395	7.66691680126026	7.44467854533163	6.9246462398055	6.91003799722084	7.24436380310629	7.09770097768288	7.09770097768288	6.94268081921709	7.49614590137171	7.24983801117547	7.27727341241183	7.13823287755758	7.07313972893152	7.2176911528916	7.22519463125837	7.10152750529633	7.1953138643365	7.06495093964141	7.16118270025766	7.24128028051184
ZNF90	8.43440762846793	8.73292621281876	9.05455219185437	9.32398545310746	9.77973779452378	9.46945263681123	9.31979593938154	9.4630044294406	9.12834782894641	8.96228999146281	9.98511372665461	9.24881666408024	9.90912240823137	9.27361835564434	10.00165060518	10.4219946019441	9.79562234750914	9.9286223401525	10.3329906368395	9.3288900939184	10.0087725777262	9.22150001560169
ZNF890P	11.1812509012348	10.4181402015658	10.9747965358374	9.57144269551867	9.6361597806269	9.40168033236679	11.6617376795366	9.282957636185	11.7320623780963	10.8058860243592	9.50163986073658	9.44569134213292	9.49323511854078	9.60212276064609	10.3441082716482	9.98511372665461	10.973286606028	9.89614161817497	10.6827914584068	10.9835622242519	9.69867440909623	10.1126040272243
ZNF883	6.9938989835573	6.9841171929431	6.87709173592837	7.0384165964917	7.14518327437049	7.19039183333599	6.74696104117422	7.30142261401526	6.97194358936026	6.77834529428676	7.07809170793593	7.24097451923742	7.2846577806444	7.22629644603051	6.78386112635081	7.27624400625218	6.95881788783774	7.09363776155248	6.94637936394646	7.10918683189206	6.8971544105295	7.07572922078836
ZNF876P	8.08479861832516	8.39822132656464	8.29250075078563	8.40718097501713	8.36955634313559	8.2088282373283	9.38148308849457	8.97888657451609	9.01030152580663	8.2711347076423	8.37440496289011	7.92249211333917	8.0529565621601	8.26061762156385	9.43675345166408	9.63004003502614	9.64338899242708	9.48965304392655	9.6266031597123	9.65880058531937	9.19312089059166	9.40888561563378
ZNF875	7.08428105700783	6.80452607713403	6.9515141068862	7.67816135270186	6.96860205385068	6.86710775369287	6.92585001056843	7.13298613494457	6.66949748069861	7.08036120350886	6.91497576789815	7.00956634553002	7.00015453570011	6.83074754451604	6.93581672898258	6.9392176205612	6.92307884085416	7.08693489685237	6.76240729058135	7.01324242107593	6.88958439677757	7.03912752671381
ZNF865	6.84544569578503	6.68262453853218	6.87964154926577	6.89561604435999	7.19917045360717	7.0796042222501	7.21989715836011	6.89878277454188	7.05503518403908	6.6986502865081	7.00139332630038	6.97244369481603	7.10825949183323	6.8574448229653	6.94232746700005	7.02434835726269	6.91647134892713	6.90280799326357	6.95236991829392	7.05347378866743	6.93157960275536	6.95421098204626
ZNF862	6.81557687797216	6.8251496642307	7.34777898731334	6.74563935918863	6.66531446815044	6.75985557713472	7.49472197241207	6.81047265927782	6.9236912238772	7.33261238476737	6.63860626082299	6.72572027923452	6.76409038447546	6.84021840592023	6.70327692215838	6.81384031631909	6.75858560728119	7.06868171242586	6.81871643614592	6.78806060228652	6.77372093399897	6.97800861367881
ZNF850	10.0766198489992	9.99315685711905	10.6480957785286	9.88253312385591	9.36872773703443	9.08452542882096	9.6220020949269	9.56896802346117	9.924134611403	10.3478071228978	9.72585303314435	10.5054937747285	10.1828137740192	9.97148691160186	9.4872538517457	9.09476474286756	7.81908736543277	9.28500525642659	9.63653583640086	8.33252572663469	9.93519573248326	10.0931560223469
ZNF85	6.83124767274508	7.44805911071056	6.767196623133	7.43912356487204	7.58960194671304	7.55703339532149	6.94900592988156	7.32225014875445	6.78540499340791	7.27088119667897	7.13816895416895	7.3537866257267	7.16079014591576	7.10589838276884	6.90411658699632	6.65972028018836	6.87788010337115	6.9792615324822	6.87698654254285	7.22718035679466	6.96219594171364	7.0719446048452
ZNF847P	6.89470442627407	7.05021175888054	6.96010940038666	6.9686965649465	7.23671970903614	6.78003234311234	6.81066834414871	7.22141740986069	6.818853842464	6.93975861748885	7.05006586920271	7.07572922078836	7.15136665368516	7.1221492124614	6.96277910718656	6.92461750449488	6.83042400602224	7.03790220858613	6.73550860437777	7.1281903313611	7.10446187495122	6.95591818168688
ZNF846	6.66287878968633	6.75595201830708	6.70082083142864	6.7356025384392	6.95594806921419	6.84280234506429	6.7141073173171	6.6737125644189	6.86710775369287	6.72131879201647	6.72017108633667	6.83841574569905	6.88051521226375	6.88522244633501	6.92956133014363	6.83850316590642	6.86438342856492	6.62536672821174	6.77439586439311	6.61932631928679	6.88776335018914	6.79612145461171
ZNF843	6.98688294242403	6.8860369542149	6.66287878968633	6.75620691103106	6.88808353360219	6.95990416052987	6.89320081126285	6.76702905297457	6.9887599111938	6.74141563779977	6.84475062898378	6.800469505721	6.81272580033362	6.84734651447328	7.01724959041806	6.78523260627717	6.93201366082615	6.90449146372392	6.89032412744021	6.91837939508678	6.90852355894628	6.87029610889188
ZNF841	7.19033146696253	6.97272933996233	7.15346908329099	7.05132903730154	7.20520816015466	7.12547150876774	7.09319041135888	6.98618793810338	7.121869434486	7.72464186814743	7.14652218170026	7.1041888287618	7.12202363104637	7.12811501835527	7.25006469924503	7.15850398428673	7.13873912562194	7.04457455993094	7.10243891639816	7.08371636259281	7.1283597836117	7.01503731112786
ZNF839	7.09012346335502	6.83974870862049	7.10640666438892	7.05777606376105	6.96661366674019	7.15884654054975	7.29261268515077	7.21833459575371	7.16539033034615	7.19093073945556	7.01305454627416	6.84277046283383	7.05510391098849	7.24859009638088	7.1417283737701	6.82998980192102	6.95611708851518	6.95394932621636	7.04980578120627	6.89922011548251	6.93333655885757	6.93388768427273
ZNF835	8.94536039933962	8.6414712695133	8.69023545666071	7.66444673650371	7.46776694195517	7.3920716600704	9.01221531427538	8.04093415729003	8.43875742766973	8.59318619212863	7.68340947170597	7.46004094496897	7.66790126870218	8.09709513551912	8.29919171241702	7.82888540299591	7.82973533726686	8.20818689813412	8.08160999234158	7.82970460839979	8.06227862749455	8.07924637386489
ZNF833P	6.66931302716051	6.82955721658856	6.70742952883046	6.73970137785832	6.69956773802755	6.84656557179785	6.69577192126212	6.8841149227594	6.9236912238772	6.62320676722465	6.72751692538763	6.69472271653785	6.76773946180521	6.73791785584282	6.71943074204174	6.86182180382325	6.83732459689081	6.98051466557384	6.78413750451853	6.78055167154739	6.85349115687548	6.98220188007136
ZNF831	11.2687619444816	11.8081826281246	9.93925860515833	12.1561081127949	9.66105103100249	11.3759766731466	10.2638789151306	10.9099545369665	10.0039481606329	11.5295679269282	11.3914702230831	12.6153221881521	10.8167472897351	12.0340687963793	9.81500081336946	9.19083841060357	7.50759615535218	8.92147326647587	8.15290351040013	8.77460286981991	9.03216367087632	9.24695915138129
ZNF830	8.01608745269614	7.85801794757755	7.70005767659073	7.30328311025637	7.98290644640255	8.09769727534642	8.50275691554325	8.09024078942033	7.47054120417435	7.68683870108088	7.78887001254222	7.49968231075667	7.5672991623459	7.80837954755509	8.89001767902022	9.49240541066617	8.68829959985325	7.74284722740428	8.34991552344285	9.11627534697959	8.39822132656464	8.41325856689947
ZNF83	7.66109092958532	7.12331476248307	8.1079584801711	7.65267361521268	8.0944615938981	8.32564585720175	7.25883025016512	8.02445264250844	7.79381332553985	7.78781659015777	7.14368426775024	8.10992913322394	7.98419281158766	8.5960090925603	7.07933489948697	7.00076466813679	6.80457976521701	8.02688555244771	7.96601434040044	7.02174866360733	7.8914408822889	8.0994834981248
ZNF829	10.4775593498733	10.0996953037728	10.5915766821511	9.41320678309619	9.04933260011737	9.50589939297945	10.194859079741	10.3516346555272	10.2973317537247	10.380863450225	9.29001024186447	9.08561180235684	9.3089934454714	9.68070322381469	9.98683240653885	9.40661642703446	9.87252424793498	9.65125299967817	9.71906640160715	9.76854116195472	9.72380918502255	9.55055130242683
ZNF827	8.8794890102259	9.86893464441832	8.3677095783669	9.0128536693879	8.93391432991351	8.18980181691695	8.60633639237087	8.19824886659113	9.11800795966673	9.01019367710889	8.9372554470338	8.29454784967389	8.38681126347421	8.46153471871056	7.7597000900118	6.75218212471633	8.00466869482089	8.19710826322523	7.8144143802416	7.60435824298205	7.14666964971331	7.82816844294087
ZNF823	6.81212602183016	7.13142340165418	6.81698155968632	7.38029446042448	7.51106204233667	6.82393816375699	6.99293112469215	7.20020019443803	6.8841149227594	6.93641724338625	7.21173219980839	7.14577302214536	7.08342599368678	7.14332856428991	7.12335878472503	6.88381656964409	7.21993394986715	6.98206210263862	6.93708389593804	7.17187404023269	7.18041163883701	7.02718732491737
ZNF821	9.72440156527466	9.6937825137141	10.0343229874517	9.28516517662998	8.91371161618657	9.4823997680671	9.7417953875915	9.22150001560169	9.26805400206871	9.21175678094199	9.63711505694089	8.99541139889871	9.12648684642215	9.09916135438829	9.12691340960626	8.52836771166034	9.16782809179746	9.34639071270214	9.14750841296674	8.8503508640218	9.25637594711128	8.44350382263382
ZNF816	6.81394934152527	6.82325820350598	6.75569460999192	6.8407423394933	6.98975685973242	6.82967935759487	7.0115760628827	6.76247438822598	6.70588051696489	7.02778471767922	6.88076462828113	6.67624823998495	6.91256327586058	6.98206210263862	6.820563783415	6.87292044060155	6.69809425912762	6.97061728980158	6.95236991829392	6.84867440230805	6.92151650559877	6.89434090750115
ZNF815P	6.83507168128905	6.66274361726415	6.767196623133	6.94234514392253	6.71155181952656	6.83612930903486	6.88712949096127	6.6582115065139	6.94603309528645	6.8245941248666	6.87133021628194	6.72163912251927	6.91077521002455	6.92026272352108	6.71590670564805	6.72741842986063	6.9658204225052	6.74332591597607	6.73550860437777	6.54036076421555	6.82997054277986	6.52803141901649
ZNF814	9.1423514442529	9.43430711208648	9.20563962722173	8.32669949345526	8.59811017754206	8.40481061136381	9.41094040352276	8.44608482382128	9.1319195017708	8.97960526887083	9.21914674429963	8.60612462433313	8.84736053502514	8.26398046032771	8.75523136715035	8.24778407131228	8.69303882871845	8.45178205787524	8.59504376227289	8.69931469443905	8.56685028492402	8.5627132650718
ZNF813	6.68262453853218	6.89247814843459	6.72721421152123	6.80624793322584	6.74384886023517	6.93543919106171	6.67723889616499	6.68780576992722	6.80497775352418	6.71189095011974	6.9801116020846	6.93863025531071	7.02440218716015	6.77108674124434	6.78194586978766	6.95028224201483	6.80019346516202	6.64450997272222	6.87265968309692	6.78806060228652	6.94635722227831	6.92299423936016
ZNF812P	9.56649904150213	10.3776767363649	8.34558975121464	10.2962462030882	11.3120989771577	11.4392928139436	8.06516415492397	9.15036247882922	9.2845210531972	10.301683813617	9.15062790960212	8.88959617558132	8.43785898776424	9.8500547134087	8.40460781863657	8.0608198556504	10.0072597111748	10.3324504132546	9.61334827811488	9.93134776924545	7.92655664544038	9.35565103180415
ZNF81	6.94014017608808	7.02233978573456	7.06666640808734	7.07918767680801	6.9392845021286	7.19158300369195	7.07274929282414	7.0452750390848	6.81120870112888	6.97293581846832	7.00460253264394	7.14790401634723	7.20784519434108	6.86789000227301	7.18928163166855	7.12930844463761	7.15691643033119	7.09866747492935	7.05808829105062	6.86224048041546	7.05487335533362	7.05476683792939
ZNF805	9.23338301487186	9.81944092416735	9.25382917026893	10.1241973978966	10.5324054217898	10.3358462638148	10.2681723748948	9.93905440606141	10.3824887335555	9.83878451321952	9.62677781411104	9.5941659485185	9.61912464673303	10.051807088728	10.6129143861153	10.7123531601567	10.7990333868733	10.639751791242	10.5432525492266	10.9283475807232	10.4323419527293	10.5662492626333
ZNF804B	8.21282136907054	8.36017803781492	8.56665801407605	7.50086984699148	7.3759249399975	7.18349127101791	8.53047135799538	8.20683794141713	8.2782643923301	7.65173115485686	7.45401068339767	7.54725152204195	7.70732930361884	7.84827393024794	7.88053780235086	7.62741545494694	7.36252407148584	7.7889572235038	7.68226667416727	7.56636241209035	7.64113418105393	7.29070533723331
ZNF804A	6.69447353241117	6.88791657674006	6.94524070283996	6.80298877978926	6.67230141110026	6.69082446259131	6.88098967521821	6.74295709306991	6.75167771898404	6.8574448229653	6.8642173813476	6.65464378350683	6.88810441463006	6.8390869738311	6.78802926045805	6.86918196571001	7.08277326911865	6.7506636665056	6.83317155094994	6.98452096284675	6.91661016243332	6.82485097015406
ZNF800	6.72572027923452	7.10083867072731	6.80028933309845	7.0501652292037	6.9090156933802	6.99445989549019	6.6830553623386	7.01731863830107	6.67284993245252	6.81686658421746	7.51911972653429	7.05636294284671	7.0259168887049	6.94603309528645	6.78966955330311	6.73263166138402	6.63126518767873	6.71797109698698	6.78628531030353	6.72200560784155	6.81250652701083	6.91922850415096
ZNF80	6.73224922642071	6.75816192091649	6.82669907325352	7.08612152295134	6.92299423936016	6.95228500523707	6.78834484743334	6.71291284733843	6.75167771898404	6.79612145461171	7.02478158665408	6.80654418326548	6.86209585186363	6.93260576490748	6.81548432800393	6.88381656964409	6.76779433157086	6.96774457583603	6.78236384575132	6.87871521781587	6.84303975405767	6.99188900268384
ZNF8	7.06445854792878	6.82955721658856	7.02370513636952	6.65643483581872	6.7993168693529	6.93436652542936	6.6609396254784	6.76010775978456	6.96860205385068	6.97951508847184	6.99244401610762	6.82331776345176	6.92343996215882	6.86710775369287	6.8883161661043	6.96898447217164	6.77671349015175	6.98618793810338	6.92488995084395	6.92698698661654	7.00829548848365	6.94637936394646
ZNF793	6.84856115321235	7.48715392334865	7.1440429688304	6.92801513554604	7.23671970903614	6.96905047345746	7.05510391098849	6.89657316424019	6.87871521781587	7.28911643302949	7.08373813030388	6.86565204590446	6.94812846860193	7.19985376360986	7.07179117735138	7.13904764269722	7.18624104583921	7.14666964971331	7.16613715586461	7.07611158491776	6.72115931201694	7.0719446048452
ZNF792	6.6568668111463	6.70804111747978	6.80028933309845	6.82762759404113	6.94290379326227	6.74723142434633	6.83052249609564	6.87750584834476	7.01853260988139	6.9147555105649	6.81871643614592	6.91020794525426	6.72600273117597	6.9246462398055	6.87198547288163	6.93039960846821	6.9931933388416	6.94528676480093	6.81050278301175	7.19527979928834	6.81250652701083	6.91570857746811
ZNF791	11.6299177909082	11.3258916621865	11.4404305271867	10.8654939960218	11.1204149744501	11.2618382989432	11.0727199808556	11.8122195274244	11.048450468866	11.0564915537041	11.3470865666912	11.0088751676313	10.8086382305493	11.3530931085137	12.4037903002074	12.1674696283307	11.4613080086188	11.7227906848023	11.7991538800806	11.7127533611301	12.030483221768	11.6632485624379
ZNF790	6.94699515116238	7.30614276488294	6.73169238238941	7.22497942954539	7.98962521166898	7.34019498429486	6.8543854171698	7.40257130978941	6.93648198813829	7.13425982709048	7.45342127564623	7.1041888287618	7.58109497991558	7.44365151309927	7.23102571868582	7.13904764269722	7.42507671113509	7.07090890476521	7.1856185895853	7.52292275314439	7.09098368846217	7.49031684122231
ZNF79	6.87394575546815	7.08369025760156	6.85498034871483	6.86126475457382	6.89642441465505	7.0459788691149	7.17463826691571	6.92100279391892	6.82680208477764	7.0872080393298	6.95769717068076	7.05157558613716	6.80867141318965	6.88443869372109	6.77806710341892	6.79203833574233	7.02479618136786	6.63612913266515	6.74654792910645	6.7328675148958	6.73989497368979	6.56002196347121
ZNF789	7.74644674536085	7.06669100718391	7.64618038217384	7.0450757356805	7.11544803237416	7.07833179697315	7.22994494393531	7.01731863830107	7.53418960366997	6.98624403964719	7.20398872999615	7.14646512816991	6.89562757913343	7.01602864550544	7.20726732738731	7.04435875721165	7.31305647198784	7.2261111071129	7.1376006172594	7.2580218191648	7.11856130114422	7.24128028051184
ZNF787	6.77615752952305	6.70804111747978	6.76956272230472	6.90450781255793	6.94234514392253	7.02678871627321	6.92920744984887	7.10571874675328	6.87010386983293	6.70742952883046	7.14579304100757	6.90657674799549	6.98580150542997	6.89413797092737	7.0664988975393	7.17584778065168	7.19713551368513	6.98051466557384	6.91661016243332	7.19703194610998	6.9530101701641	6.98981288752086
ZNF786	6.83670623568493	7.04743310521337	7.13467067110897	6.94536471144797	6.88808353360219	6.60483544073811	6.94900592988156	6.92304735686094	7.37268654889059	7.03104051477717	6.93359476920434	6.82268828489865	6.90778556092746	6.93042348777832	6.68106328545273	7.0640503447553	7.01339584102934	6.85195282451715	6.76662687525631	6.91443828688825	6.88776335018914	6.80124574182642
ZNF785	6.77453052687385	6.71368703814107	6.80028933309845	6.80298877978926	6.96285191209393	6.93706427181944	6.81366246778278	6.89010828476071	6.71860718239159	6.72910139166257	6.82934606101257	6.76742960702523	6.85766050602125	6.73185143616905	7.08987194382274	6.87529626134989	6.90916343047089	7.10673259743681	7.04579779221543	6.9294965597101	6.73550860437777	7.00029706201638
ZNF784	6.86418232964067	6.99565596611104	7.24581500999847	6.77099984002268	6.75114437048351	6.82870164446448	7.03470538402687	6.88301340228197	6.78260101945593	7.10544726920385	6.86634365331492	6.74731194300462	6.86918196571001	6.74452736542388	7.00172115430083	6.95028224201483	6.55825018140903	6.93723750396983	6.97574186846507	7.05552961727615	6.80805744479012	7.0811066723347
ZNF782	7.03233762514105	6.76247438822598	6.94852016354227	7.19839567057028	7.14611270680732	7.26740954210802	7.04679826624024	6.9246462398055	6.75400133644587	6.77615752952305	7.13381200141373	7.11363421013186	7.12803279089392	6.91399678391177	7.20601439304594	7.18357555176456	7.18175979783821	7.11469104159495	7.10424317229748	7.27624400625218	7.24310188938123	6.8905987676061
ZNF781	8.94646758366877	8.87960739936175	8.74874339511578	7.94907961821089	7.89323286343786	8.04009976627752	9.58996099871342	8.11596209195002	9.49394941723717	8.77408145129186	7.81491902203922	8.18687944735464	8.00259420142283	7.85637904605246	8.09032372833873	8.68517445756446	7.71434113240332	8.2653294443464	8.12739439676277	7.94961146420057	8.36017803781492	7.75799508940593
ZNF780B	8.64154160721263	8.78521397578936	8.21755952710863	8.53732798460209	8.2455110574988	8.07114651012367	8.44734317543725	7.98967434947659	8.51046552793668	8.29784512574952	8.28698939646448	7.76048849063811	7.87510143763484	8.51584171029497	8.60057470517186	8.48051011006634	8.47688435726657	8.40138107938245	8.28340735354246	8.82998826896718	8.16211290509718	8.37921515434318
ZNF780A	7.4847619453508	7.45046790655035	7.30846541364709	7.0501652292037	7.06128790612676	7.17073910006625	7.14770135175307	7.06664982062427	7.50664124372804	6.96373849988699	7.02478158665408	7.39394774002322	7.10225015304649	6.9973256753865	6.94014984863724	6.94824259382033	6.70478844862864	6.98959402197449	7.09761996355742	6.97293581846832	6.94194270149769	6.87243911936363
ZNF778	11.0273690545469	10.3352297068297	10.6411016494984	11.320657417036	11.2476007005664	11.0043656660527	10.1682953735538	10.5863916796753	11.2827900306646	9.5792652866899	11.2323413945926	11.6006934596165	11.5980769481912	11.1848508435562	11.9232875495046	12.0805762259756	12.2905276585869	11.7914893477707	12.0842887858728	12.0701879480798	11.3576622079423	12.1044247149804
ZNF777	7.36636345987345	6.89422062101176	6.6987075101438	6.86614449649709	6.84731204928709	6.97532288458526	7.18004183137589	6.77446364337796	7.05503518403908	6.94533581539035	6.89103663192841	7.03739353312727	6.83760745804064	6.99873621978167	6.83743861517254	6.76750075055428	7.04433153000439	6.92695562842137	7.02431440704979	6.86038189401937	6.77945999333091	6.85614163929477
ZNF776	7.26283238258821	7.06444469919783	7.09106747174144	7.55263066913903	7.3434504637269	7.20435880468983	7.27086751589544	7.32287708978417	7.46172997646688	6.81164250465378	7.17820758653481	7.10630934930223	7.12050477435918	7.40255200648989	7.24623133382676	7.18816850006199	7.21993394986715	6.9792615324822	7.2084153463609	6.97293581846832	6.96884666244633	7.12326309964429
ZNF775	6.83974870862049	6.78624211832008	7.26260527495895	7.01510545467659	6.89216181427116	6.99188900268384	7.02346377063161	6.90890885585177	7.2970466032538	7.41065949173884	6.87606651023307	7.0489658219741	6.69940661933972	6.90252826644305	6.753781012847	6.65109073810685	6.91647134892713	6.78698547445144	6.91460822406066	6.7958993174071	6.78224175384258	6.7406502853783
ZNF774	7.05983657637893	7.24275621625053	6.85749032285004	7.74653877987949	8.31647322222451	7.93514641925917	7.01572838260039	7.96078639514894	7.4307155208759	7.82982668844809	7.91243724849138	7.89372866138171	7.37787350586331	8.24196274178207	7.61385086500148	7.68460700389526	7.70255699333167	7.76378122275156	7.62241337700518	7.85082543682238	7.829006025711	7.70204160879306
ZNF773	6.753781012847	7.09042430199276	7.16369975089524	7.03364804666802	6.94875007584815	6.88574449573434	6.89933228659753	6.95673098663363	6.71643174096144	6.77615752952305	6.94914559454113	6.91179212771103	6.87734924694852	6.78386112635081	6.97938576812428	6.94173728100872	6.82226149460029	6.82183099103912	7.00277379770619	6.89509064311889	6.89079075706865	6.84423804585704
ZNF772	8.55173378865396	8.82004362020122	8.58681878012609	8.20063954839097	8.17354388941461	7.75131937045884	9.07602285635674	7.52752031594089	8.24736340603498	8.52736543810208	9.26982088488578	7.74653877987949	8.42173262733685	8.15785339119147	8.18628719846343	7.39485666329379	8.15536516891223	7.85832115601576	7.96214180462077	7.89724610721158	7.78207091695256	7.68376229494932
ZNF770	6.91463890057264	6.93342230367099	6.76233880530721	7.02201250443528	6.80032624810079	6.93648198813829	6.70924629486573	6.79851019091592	6.89946295624451	7.26322238600455	6.85237769741245	7.0625930847452	7.01718723336467	6.80486944726131	7.00678941894025	6.88134442236332	6.90458816121474	6.89001283357288	6.820250117671	6.72017108633667	7.48115525099097	6.95892824906624
ZNF77	6.93350346471176	6.74686223930127	7.04218143061924	6.83757086710574	6.76803335963187	7.0459788691149	7.49472197241207	7.11541441124093	6.83850316590642	6.93975861748885	6.88076462828113	7.09852558101058	6.93334659639838	6.9809736695846	6.93402251077382	6.8228469189496	6.76779433157086	6.77141598740841	6.92923121697115	6.89922011548251	6.93491654888125	7.0609384721952
ZNF768	6.70432626038045	6.82955721658856	6.68075079603229	7.16293874373734	7.36125960785451	7.15504625851085	7.14770135175307	7.40960256873761	7.00759864824375	7.02460234518076	7.00925464320616	6.97713885970795	7.41900919304713	7.19031182634279	7.84694023897756	7.26902574500935	7.66417128399679	7.76241772914299	8.01221489281266	7.70512841228732	7.5549537935509	7.51922965037252
ZNF767P	7.31561051940164	7.32087900735411	7.24254826001659	7.29464435156445	7.23491647433466	7.11287757725639	7.3260508157333	7.03083605740592	7.87841422789613	7.4756264044199	7.38251119740766	7.26602898186264	7.58603011360746	7.28248241194524	7.24927031221531	7.4848445406357	7.69032498021645	7.30924536872856	7.5258767709309	7.41197714042005	7.0360228115276	7.33175850592762
ZNF766	8.86131270861449	8.90299154007203	9.83058216099702	8.20783407569617	8.52724960734606	8.48485739313484	9.2845210531972	8.19171153901562	8.97337499050047	8.95545653784387	8.63843339572539	8.35749262839166	8.49488758648947	8.5198659987259	9.2934361403819	10.0147671725146	9.154553913026	8.61125942112771	9.43388584338162	9.23801241867465	9.33274440019862	9.34677297525744
ZNF765	6.76028680658801	7.10560940471239	7.05487335533362	7.03407891787178	7.28731997349146	7.09194914357639	6.72430661921061	7.03544553776131	6.62382089530303	6.79890107664829	6.89458315248211	7.02885931840474	7.01542610968846	6.8592658368006	7.06495093964141	7.00581301847705	6.94272062093055	6.98408948266841	6.92698698661654	7.18433844305831	6.79207717190365	7.06276626884843
ZNF764	6.78367764077523	6.83596048671739	7.24581500999847	6.94536471144797	6.79203833574233	7.25754349728681	6.97446303419935	6.74295709306991	6.78260101945593	7.12327074024111	6.86472113644103	6.91950975117976	7.06002956533922	6.90840879186765	6.78386112635081	6.7577637125876	6.72407488462812	6.76799889878916	6.7217547930689	7.12609391108168	6.80618984578693	6.84928612821761
ZNF763	8.43261869786194	9.02127188761454	7.77506951799265	7.89250599433786	7.8205639172074	8.16468912965863	8.40892314860358	8.2523206621578	8.2925631074895	8.26640699507898	8.49027523985167	8.25532641078148	8.07776458664695	8.02960698062848	8.37670224780781	7.97611050868723	8.49715918229835	8.09807478289357	8.06387308711973	8.61788891383512	7.83380978947414	8.16245620571731
ZNF761	6.98355202667325	7.55235397126988	7.07578187985608	7.80030555231465	8.04574772192333	7.89566318470803	7.69640469819243	8.15189300611056	6.8841149227594	7.0488546705643	7.67176130153492	7.75341405422726	7.48996371992327	7.85201066319226	8.94600959973641	8.33803660001506	8.58183920801581	8.1378873355663	8.52813895560002	8.52813895560002	8.61930988954788	8.28409084160986
ZNF76	6.81212602183016	7.00536090185491	6.7958993174071	6.59827467686887	6.93863025531071	6.92461750449488	7.13452071381708	6.59138063152666	6.86099009668468	6.96667712544549	6.9392176205612	6.82485097015406	6.77229789252385	6.81653215101984	6.79890107664829	6.85075374249436	6.73930857614621	6.69916418356869	6.83089412998676	6.72459805648342	6.75714371323839	6.69230641405137
ZNF75D	7.39319322158763	7.27633101349178	7.08176108907684	7.06479576982501	7.23315786945532	6.91172179390561	7.23483999513304	7.25902102243753	7.12537753701265	7.44249580895982	7.07918767680801	6.88809397411613	6.7482806178339	6.86167326130042	7.07666472272685	7.13412454264883	6.99074153279915	7.13425982709048	6.98951268101854	7.10166335617813	7.07208647435129	7.02547145502565
ZNF75A	6.96062332169201	6.80452607713403	6.84057418550314	7.15050671096183	7.1859674970035	7.21514424483443	6.72979899907605	7.27115461725439	7.07809170793593	6.9515141068862	7.43160384235466	7.50405720044612	7.35584026913045	7.6494378462464	6.98639389200922	6.998795545763	7.00648180263694	7.11549940420495	7.00277379770619	6.98828567723405	7.34322791125259	7.23630123316633
ZNF750	11.5124609720377	12.154453943665	10.6435763301081	9.75977410602118	9.91996653377545	9.97683920916724	10.6304435026204	10.3400198772316	10.3044827635623	11.2072846711706	10.1067625023048	9.94949703565715	9.78560632739198	10.2009216585138	11.1112001916866	9.89499114743471	10.1487212402055	10.1934295433251	9.46357042232549	10.8173416948404	10.2331426653568	9.50163986073658
ZNF749	7.07581165057641	7.18132756081202	7.06666640808734	7.06925786296856	6.84849999449639	7.04987653774521	6.65643483581872	6.81391994219039	7.36760511173417	6.80124574182642	6.89704124481512	6.89271127237287	7.03884053627393	6.98365466602338	7.04723241264544	7.10576898386291	6.91437006814064	7.08278156856149	7.15782715459892	6.95881788783774	6.94956124230188	6.9970128029367
ZNF747	7.51194667524272	7.53961297125439	7.30117719328312	7.38670241381993	7.25530712428931	7.03205070076093	7.03082402211477	7.00044657036964	6.86710775369287	7.50223762944363	7.332999194585	7.27213615048119	7.15503303867217	7.09983530273002	7.67591325808648	7.13904764269722	7.28433276309028	7.42783941762564	7.24203423015982	7.23611971568551	7.1707243526074	7.24567144974344
ZNF746	6.89284316725867	6.67091479992596	6.85044559862961	6.81630426481149	6.88454029172141	6.58510105742801	6.72979899907605	6.74428790571253	6.80810094816377	6.62155902513809	6.80124574182642	6.78832141460189	6.7088511058045	6.87788010337115	6.57090813709217	6.75053674625151	6.7562916330769	6.6837686667612	6.81670428123571	6.90355242675688	6.72290734885915	6.64989605604606
ZNF740	6.98688294242403	6.80824830829297	6.7161006125917	6.89561604435999	6.94391379266378	6.62419978495467	7.05510391098849	6.85244006600239	7.40257130978941	7.0657889058628	6.92100279391892	6.95631235397116	6.84052381666593	6.90252826644305	6.9573507320094	7.02656844215946	6.74956562272621	6.88301340228197	6.77439586439311	6.73079388123118	6.87899214145001	6.68678795096109
ZNF74	10.4208523126538	9.16062082841629	10.7190522938368	9.29578620477644	8.78521397578936	9.41813479188208	9.89055901057242	9.33344427130443	10.1807866019516	9.93373552254559	8.75282826023995	9.52928121353816	9.43285935187664	9.58493265041425	8.8121261356976	9.56463345536061	8.29658904571855	10.2464372042491	9.56953333618311	8.37476562146047	9.25445279495501	9.65112574036121
ZNF738	6.91263843226971	7.33321702373752	6.89247814843459	6.87732918496355	6.9246462398055	6.67386013661563	6.8543854171698	6.92533191120925	7.05113396022942	7.21570323317966	7.10718671099698	6.76514061484689	7.0078170020044	6.72839000877575	6.94335504432902	6.94173728100872	6.9682414950504	7.07643911845878	6.92488995084395	7.0671096752554	6.98424414115266	6.91399678391177
ZNF737	7.59453371500412	7.73083877986864	8.02203299731516	7.77159859241015	8.15807867002036	8.22328046673224	7.18004183137589	8.20478167919743	7.33177072908713	7.85232203916506	8.27271611905984	8.11421586787857	8.07173086272397	7.98502291660322	8.30006165625342	8.12459673026247	8.79718640471312	8.10330335340988	8.50253693535077	8.67389528991219	8.65588485303057	8.5524438217594
ZNF736	6.81711365563849	6.79203833574233	6.80028933309845	7.05510391098849	7.27976028171664	7.18751771646309	7.05106440134398	7.04228841374582	7.2188964107285	6.80421266971197	6.94115450065014	7.08797609684649	7.11685272743875	7.20273581667082	7.36805386816339	7.51391275493681	7.37877934079531	7.40230112047623	7.34577071832456	7.52447608190028	7.37081553222716	7.0811066723347
ZNF729	7.05543729631884	6.78238761654622	6.66850613891404	6.79732825586394	6.80961516319467	6.9282257739076	6.67281174514841	7.07792770435335	6.70588051696489	6.83470879963993	6.79574716617123	7.00665268486342	6.98461201044801	6.86521820398561	6.753781012847	6.66098899914561	6.66928542731573	6.65645464437801	6.87870075968964	6.79372389914022	6.74914814910079	6.66242479101592
ZNF721	6.94699515116238	6.68963470860853	6.6964551553884	7.0677977081287	6.99027986177386	7.21594602530035	7.12633891284226	7.0740283296328	6.75400133644587	7.18699234021597	6.92585001056843	7.0610895653461	7.07752572542656	6.96709775528687	7.23102571868582	6.98206210263862	7.1903850775052	7.24379158368892	7.09021702231472	7.42300355577487	7.15174826676363	7.10954794284048
ZNF718	7.91336289984468	7.0719446048452	7.53990414145053	7.46584431834939	7.46400437179651	7.39496653360457	7.18515477139656	7.12050477435918	8.2543642739705	7.00289132807338	7.34990854758959	7.40890181565919	7.22028581169783	7.29834525130909	7.07933489948697	6.95028224201483	6.96084186068929	7.57125141202801	7.40443218525736	6.92503333939128	7.07965645385288	7.75122010106332
ZNF717	6.99728577956657	7.40928287376566	7.1440429688304	7.01812749334126	7.19636530486638	7.18702689565048	7.29261268515077	7.28936760240844	6.9858219972196	6.89476928740842	7.18103315349821	7.3029197769589	7.19413620184425	7.17899137337701	6.95254955683143	7.00076466813679	6.95178958186189	7.17457125075958	7.14218188180673	7.17187404023269	7.00643636012582	7.0076746029575
ZNF716	10.3967721388968	9.95011096162121	10.186569613117	9.35663395344425	9.02320331563935	8.87908891293345	10.8369478750146	9.88574975291415	10.5807499099029	10.0931560223469	10.1857466741591	9.24937597590797	9.68634149515393	9.76160985738484	11.0079927235803	10.5308992858553	10.734456023503	10.6480957785286	10.3158489723015	10.892645417359	9.93134776924545	9.96016329220429
ZNF714	7.2848365237299	6.79988898616316	6.72222075646619	7.74863878166248	7.10452564028063	7.4278466066947	6.91486834374862	7.15007461383778	6.70095794146808	7.16628223755904	7.44071419059867	7.26842090732138	7.31884817600673	7.08307977224544	7.0609504204088	6.76514061484689	6.94272062093055	7.04242639939702	6.90450781255793	6.97533265398782	6.82997054277986	7.61362035001226
ZNF713	9.56040859415918	9.83043783275552	8.27022539189295	9.21449145172859	9.32193256450901	9.03749231231712	8.91975440810765	8.87385570958339	9.55943243253514	8.9809940611786	8.65594292791204	9.00286333067477	8.36462052560515	9.02590916326547	8.2940331542983	8.01858561789291	8.65594292791204	9.62516031639012	8.44330450677158	9.17102312660998	7.75884088939022	9.04756846339008
ZNF711	9.33746454544719	9.38791051959297	9.4872538517457	9.46029726635704	8.89450474036235	9.21849913362422	9.59159909946541	9.09930378247657	9.64587881158158	9.32535204274089	9.21155306622493	9.05906100504342	8.78266601361622	9.05267954664472	9.43416585526587	9.47237968166018	9.33627959090349	9.25708153178031	9.37019281651537	9.43860927335221	9.21484491648357	9.17102312660998
ZNF710	8.00603586328819	7.9843817533245	7.20022092563219	7.60128153295704	7.66263380281505	7.86681584222071	7.80150502290712	7.82907525180773	7.62810243006804	7.82319728047263	7.75349086369764	7.75341405422726	7.31726249373164	8.04676445037392	8.17143262576501	7.8794650479617	8.08178328511475	8.04612288814332	8.56250136769219	7.80395411343628	8.60724869179882	8.09869422009757
ZNF71	6.89470442627407	6.70224492913639	7.02058924418433	6.96763184786768	6.69696479676931	6.78949364403295	6.89010828476071	6.79851019091592	7.20124690828356	6.81930500645337	6.51334732246293	6.68868664273821	6.69459812447451	6.66144643871875	6.88708671204803	6.66936662235527	6.71419352534513	6.64260157356839	7.00829548848365	6.58082137112573	6.55627235679485	6.68678795096109
ZNF709	7.19367991985764	7.62707613110258	6.86465478961942	7.33286179611889	7.41972765049129	7.14168899261707	6.97808360331351	7.1183824553244	7.24554498063095	7.78781659015777	7.09761996355742	7.28881572079143	7.24924767248854	7.14806489108567	6.96860205385068	6.84192537581157	7.54354364808831	7.39928379521514	7.31772475668523	7.55547427170238	7.40860532659975	7.5392124411382
ZNF708	6.9887599111938	7.24275621625053	6.99160047653712	7.05510391098849	7.22326169234885	7.02310694921174	7.19027996604833	7.00800247308614	7.10945901784526	6.95465054718468	7.228188359047	6.9858219972196	7.03228638511066	7.09860149569795	7.05611030318734	6.77451017141123	7.23756344860374	7.10788627254024	7.03514121530912	7.17887817920429	7.1438725130199	7.04604362385038
ZNF707	8.52775066582729	8.61950225259241	8.75588479950662	7.85004015053718	7.99843493863759	8.08119845517789	8.49531975245058	8.41612263789257	8.34579334090536	8.65626135532037	8.56473368587053	8.0564322737498	7.98652084839605	8.18313286350907	8.42670312339414	7.9478484839075	8.40481061136381	7.72355146514975	7.96601434040044	8.47056738642091	8.02840410056738	7.62738303524815
ZNF706	8.37590029817438	9.1814352208076	8.12354306665597	8.38742055740194	8.50366225511152	8.99070249861195	8.0907495612805	9.26950781230428	9.32553319932991	8.65385314704896	8.97562339533755	8.54480555250981	8.44156049335457	9.24420892524386	8.8327295875709	8.10498843168677	8.65368009109892	9.24881666408024	9.39565102812335	7.95236469742527	9.08905147876782	9.44080141506346
ZNF705G	7.8614720590004	7.61224688084505	7.74005432831492	8.18175853146639	8.0884958266316	8.10375536508537	7.19027996604833	7.97734958469213	7.80642007444904	7.58838721803532	7.82667670442949	7.76332023164172	7.82872451312761	7.60972492860231	7.33240379090818	7.5388945839958	7.60446580851819	8.03725175152033	7.71742587935514	7.63543293847763	7.41289147494857	7.86616585851597
ZNF705D	6.95552720611765	7.08116555251197	6.94852016354227	6.93849008820202	7.04890273919414	7.00756880877521	6.99293112469215	6.8905987676061	6.85811798743416	6.87269466595708	6.99746755803011	6.95779916866307	6.90718452740798	7.07741438733978	6.8574448229653	6.70548392981295	6.65438815443854	6.67281174514841	6.75636999544516	6.81516012453798	6.65069520364181	6.83556203691828
ZNF705B	9.06942548109786	9.7127345985482	8.98027945487246	10.3925776936567	9.7172610059493	9.65054436979956	9.58475877620899	10.2458185711716	9.00924440431358	9.49870076528164	9.99008335563111	10.5927392069	10.9024585152322	10.2623665958263	9.5237652495737	9.48696639844978	8.65112723719173	9.57169025627595	9.41051922838388	9.09300181649741	9.80424329438137	10.1157946856728
ZNF704	8.61779350946022	9.16622594364666	9.03340456534841	8.12389057790854	8.49811191663692	8.27692851902449	8.42467310805892	7.53787615372026	8.69451663379221	8.69544501090453	8.69494881199567	7.96170787409246	8.02884635963581	8.06987253747998	7.66014488095263	7.88841658351589	8.27688297759491	8.37219025529465	7.92921317065045	8.42679624541233	7.65201254471186	7.78826708686796
ZNF703	7.06938544846787	6.84568374609686	7.17702006469979	7.18363673036431	6.89079075706865	6.94960488417459	6.95990416052987	7.42381797396824	6.75400133644587	6.63971923779312	6.77499552875149	7.10936342031576	6.88743115441878	6.91928041344406	7.13723565579024	7.4128597062811	7.37054273962016	7.33174628276811	7.38933191693134	7.10918683189206	7.24146711823469	7.14331851190257
ZNF702P	6.88808353360219	6.95425711577106	6.94524070283996	6.64834776541465	6.78852667469502	6.84740422097986	7.22500132175729	6.77925345733023	6.83294352005675	7.01522848340724	6.77260253437344	6.95226290768219	6.73218524353374	6.86789000227301	6.98639389200922	6.90657674799549	6.85297496993179	6.82041460045271	6.820250117671	6.89704124481512	6.95482396571699	6.71384431964717
ZNF701	7.22162380685716	7.44535274835977	7.11912815811397	7.23223197756269	7.43057672350687	7.10150702820469	7.20044873431374	7.16288625066682	7.02233978573456	7.14530848277187	6.93342230367099	7.17430502364545	7.04895169356781	7.13266167022195	6.90258109503938	7.21088285257511	7.13726784416841	7.39346424534531	7.10243891639816	7.30497582359803	7.07379635596547	7.32942939886789
ZNF700	6.93557411685265	6.99328842937206	7.29789082940314	7.05132903730154	6.87274134891168	6.80785525995534	6.9857317760475	6.99563975817202	7.52937509606305	7.18285564899945	7.09319041135888	6.88911561507195	7.00892250800407	6.92503333939128	7.1836527158728	6.94335504432902	7.30833199537849	7.07819796531362	6.90450781255793	7.03679991049338	6.93333655885757	6.97439797524604
ZNF70	6.97812959930162	7.21983322960999	7.06666640808734	7.0233622056314	7.25746987190127	7.34839749170985	7.08880660818815	7.0504990161262	7.05503518403908	7.1380503946691	6.87926024724393	7.12958326386192	7.03950452498179	7.28882938451132	6.79149129941958	6.78523260627717	6.84376015825413	7.01720435631011	6.78864500725357	6.82904386995823	6.82160267214113	6.87243911936363
ZNF7	6.72225913883894	6.62854709453866	6.81698155968632	6.66943741653837	6.8246406614937	6.89289655027182	6.91864183289273	6.87788010337115	6.80218245435298	7.21974222877808	6.55825018140903	6.82547398646358	6.85919777541636	6.83841574569905	6.91704765765744	7.02434835726269	6.9931933388416	6.92147259682898	7.15339563239329	6.99432865044665	7.10225015304649	7.1182408434665
ZNF699	7.12051428730473	7.27633101349178	7.05487335533362	6.78073752802355	6.67723889616499	6.85075374249436	7.0680469388489	6.95894936242036	6.77252909542772	7.08370658889556	6.85498034871483	6.78951606898834	6.83000906106218	7.00165686582134	7.15503013754756	6.85779724217629	6.84152978306472	6.98408948266841	6.87489503751558	7.20466309617789	7.04624391136656	7.01147950180654
ZNF696	7.08106306606536	6.84800977294497	6.71816459456582	6.92801513554604	7.1148249307574	7.05969287412679	6.96730749754782	6.86368387550988	7.07013801495658	6.71858863725111	7.12888122764935	7.07355645943303	7.14827300415898	7.10589838276884	7.15231381860221	7.12633891284226	7.2412168886235	7.17567025132535	7.00631632747472	7.12041512568416	7.19312434687523	7.12517651489558
ZNF692	7.00840667609507	6.91666026201546	6.70944112934159	6.84388831904558	6.6985343796343	6.91089565298983	7.47693420477699	6.76010775978456	7.07396873857975	7.17879703595098	6.80263606118299	6.80181829314981	6.82681135250906	6.65480855686007	6.86472113644103	7.10980649961614	6.84856115321235	6.7958993174071	7.11870265436709	6.8905987676061	7.0360228115276	6.98809331150091
ZNF691	9.56557026448462	9.38967785764096	10.0537568451005	10.4370644616929	10.0632146948306	10.6072172668416	8.86131270861449	10.4341350535617	8.96553839546021	9.98811762786382	9.58656877049628	10.6433115523643	9.83160883050326	10.3035934922791	9.63751117918287	9.2113519031186	9.11679610281862	9.41595824965549	9.98803257407155	8.31205663618902	10.116557321531	9.95738973247036
ZNF69	8.02097006917967	7.66205568070639	7.90429364627839	7.41445895478269	7.90342899262514	7.64475641181552	7.75884088939022	7.74211022587151	7.5204937952048	7.75158526523862	7.4225383563581	7.3715589650432	7.79097479376315	7.92820112943605	7.45863717551481	7.27882206424033	7.38917716097919	8.14450192563569	7.79529585563386	6.99022062484625	7.53238222169059	7.90387594804144
ZNF689	7.01640798511524	7.0719446048452	7.32175569779824	7.06708244106935	7.10146326122258	6.98844442624493	7.21989715836011	7.09741709524506	6.75167771898404	7.55942950547862	7.18575524936349	7.09398141100206	7.00101723533357	6.96207533917244	7.3287128719725	6.87292044060155	6.98376231495892	7.11669059275946	7.25190484360794	7.26240913013474	7.36916792666708	7.04958090056743
ZNF688	7.86645275939748	8.61877089384413	8.54855707329208	7.67408732842943	7.14334995335077	7.19552004899576	8.19171153901562	8.31159851528646	7.11344335937863	6.99969539683502	8.33864081180007	7.76197542679198	8.4758591530653	7.83189121285114	8.52551591241429	6.87919656984454	7.03923771937709	7.75167175121348	8.27126606737555	7.09134270952232	8.36650671388541	8.91244238901478
ZNF687-AS1	7.75111940356749	7.58242642765427	6.88733180784364	8.26186360452296	8.43545115753613	8.28228394712459	8.10228354266871	8.30049755106234	7.60024342621971	7.8041638001738	7.7743991770639	7.64998421414439	8.22007759816401	7.95221687777039	8.25578391464902	8.00510399514413	8.87747519239239	8.33571445000466	8.25360170278178	8.73786030591391	7.89372466904701	8.09608591466043
ZNF687	7.40894741456084	7.63427279860027	7.20022092563219	7.27608356320558	7.58294901055879	7.43091158427168	6.90532562206903	7.08145253068846	6.83558207882457	7.66971540107348	7.12603413115637	7.17692649413877	7.11143563943355	7.24651576744415	7.20871702067209	7.00351946013591	6.99750649830731	7.32225014875445	7.12609923561176	7.18873929733301	7.27456466762459	7.13381724675145
ZNF684	6.88098967521821	6.79988898616316	7.00308528316437	6.77791083500952	6.76393705346099	6.92307884085416	7.19546021419783	6.69386013008215	7.05503518403908	6.86497532300797	6.80624793322584	6.7699321625442	6.85728164376207	6.72491329234741	6.91868056108455	6.90889801862579	6.84152978306472	6.94164587486429	6.97964507012821	6.79152098533421	6.84867440230805	6.95021119536956
ZNF683	10.2176242965382	11.048450468866	10.3839461323212	9.43402584932375	9.52575230798137	9.68921911422339	10.8765304260188	9.38487961565508	10.640513904603	10.635172730006	9.65449105647754	9.35150840541516	9.1446826975119	10.3264706615025	10.0712241416302	10.9357431448734	10.8107979877347	10.2169236898157	10.4424459098787	11.155796386529	10.1986526737626	10.5246071883713
ZNF682	6.91823609397486	6.83788568359715	7.06953562805366	7.01064815726853	6.71830921423555	7.05191773812879	7.3105353913437	7.00862151853409	7.11737930377225	7.08036120350886	6.86472113644103	6.92356498050756	7.15358921330576	6.94875007584815	6.5950792315241	6.99023473953621	6.93404352391831	6.79406832217275	6.87489503751558	6.75926748167973	6.83327802161803	6.66928542731573
ZNF681	7.41612319353879	7.0001951423378	7.22459066529497	6.99526310181953	7.14998416755758	7.12108805756223	7.51199340078816	7.13761314297137	7.15721934771717	6.81930500645337	7.31403562251298	7.20410243908705	7.10138873791418	7.13873912562194	7.28291799923796	7.28873049343039	7.43980128106104	7.23581185815202	7.23997938546161	7.04094926880019	7.20427970620485	7.04236403237886
ZNF680	9.48223257627595	9.35730260248347	9.51584679905329	9.84260135121699	10.0637901175454	9.99655709153685	9.61164225285531	9.8084748598021	9.33616376764353	9.20325861603362	9.62893682140723	9.95464573704238	10.0807291973286	10.1210704949876	9.4820653844848	9.85158478859127	9.28376292238913	9.92119892308422	9.86953503077599	9.14942740518861	10.0832478041873	10.0230695594754
ZNF679	6.86877710464181	7.34286233104709	6.86465478961942	6.88068253581199	6.90831198374298	7.0158866379719	6.76089659782691	6.9234294962414	7.11344335937863	6.68985496467033	6.94808374761083	7.16234599216519	6.85569082260983	6.99611642655768	6.95889319089072	7.03293102853717	6.84152978306472	6.90607656824265	7.02431440704979	7.00692735769602	6.82160267214113	6.92100279391892
ZNF678	7.04513412973776	6.67297464119054	6.66850613891404	7.31358407846886	7.62073360300051	7.23988428323923	6.6830553623386	7.25008436901647	6.76491109750304	6.88672041195011	7.16662648473594	7.36783627260259	7.36500479765926	7.11392009376856	7.25445214957006	7.20126817061956	7.49000344951536	7.19242077253338	7.14891925549574	7.47023935816981	7.30409979097637	6.82356006476129
ZNF677	6.91823609397486	7.06444469919783	6.82436526044679	6.81846428330039	6.96285191209393	6.92461750449488	6.97109631785239	7.30293437294605	6.80218245435298	6.73151823160212	6.95421098204626	6.98403425502333	6.98580150542997	6.85188499667459	6.85044559862961	6.81183857922283	6.74956562272621	6.95394932621636	6.91216016253979	6.90355242675688	7.1501136022345	6.88541477854705
ZNF675	8.08049698351127	7.32276973890115	8.2129067128398	7.54115146455878	7.24273167875905	7.42164480722017	7.69640469819243	7.69409261877925	8.03132885935906	7.19983410430231	7.44441181246004	7.43464193089788	7.78673468113901	7.82396374345976	8.55056634688768	8.62655142921186	7.83787162880564	7.91502196985376	8.60865341136581	7.98704606021106	9.08014522585501	8.0944615938981
ZNF672	8.2523206621578	7.8488825374116	8.19656432962558	8.62058848133991	8.72054303833117	8.46113272883375	8.55979150785991	8.59141196586017	8.36416882028978	8.12914136678227	8.08053616407488	8.70795615953357	7.97688570644158	8.71148565080451	8.70446866313447	8.76534961674379	8.63402371158578	8.71932144424563	8.08479861832516	9.22073278231144	8.62929945218193	8.51730078126896
ZNF671	7.24259307490005	6.78055167154739	6.96010940038666	7.10616201579553	7.4855948603709	7.09319041135888	6.86878790826849	6.77258989669461	6.89946295624451	7.0872080393298	7.49915268683956	6.92177659841777	7.02566762383321	7.03570630896343	6.83365017697133	6.78523260627717	7.10410422950749	7.00556002847602	6.92042623611969	7.01974175798544	7.06868171242586	6.92662547871976
ZNF670	8.14230763566385	7.70121012764385	7.40310887426025	9.41595824965549	7.82688736601361	7.87993427500833	7.14314686473538	8.32785686262924	7.48844127283507	8.03602282265646	9.80217508990445	8.58919287232266	8.66745820029264	9.10763291206771	7.90832362585145	7.3356093389306	7.91660247928683	7.52463413174557	7.57529088253026	8.1992820452155	7.40616625374413	8.9376915121108
ZNF669	7.06445854792878	7.29168728211423	6.89959375481396	6.67948689851879	6.84928612821761	6.80191177342882	7.15231381860221	6.78416001759811	7.11737930377225	6.84195104874463	6.8720923085806	6.8170378758857	6.9227016751928	6.68240307887534	7.00678941894025	6.91482351734698	7.01802017430843	6.98051466557384	6.97574186846507	7.20091086952451	7.09770097768288	7.1317923215176
ZNF668	9.78261152128041	9.57215065803207	9.82818863638561	8.89615404846426	9.23801241867465	9.25761149877182	10.3730272218093	9.54852303003431	10.0783052334412	9.68251725559321	9.83953228546774	8.87551088138354	9.33539488927948	9.12397886449469	9.95206634051979	9.68906385180454	9.6450059959278	9.47787599721172	9.5515679611697	9.82167098727868	9.64099468459679	9.54768251327032
ZNF667	9.43685286560807	9.12151450784906	8.67279605914896	8.86713855564777	8.46779422707968	8.7529490588893	9.22214565827481	8.92128795660843	9.33716506148784	9.22866637886612	8.65280962965222	8.66796881325234	9.13823304688293	9.08202305874661	8.38671631091327	8.73328605267182	8.09230338987526	8.65789981214999	8.48644727209478	7.84769118455611	8.79311597388805	8.46933567092275
ZNF665	6.81557687797216	6.77469695967174	6.81479824120739	6.69618526153637	6.74384886023517	6.90889801862579	6.81066834414871	7.03982986792738	7.14573299943541	7.06213629417533	6.77617516540909	6.54909842348593	6.73855503563545	6.87431921661778	6.91504603991618	6.72741842986063	6.68976719431259	6.71039971503617	6.7421793178239	6.71039971503617	6.73396040079969	6.66749063721865
ZNF664	6.9938989835573	7.13389488500387	7.39970110884937	7.44634983120559	7.2181297806571	7.2767610763266	6.91179212771103	7.33321040003493	7.30115495161613	7.05566069095522	7.15530673260801	7.66691680126026	7.32873644966087	7.10304729883852	7.1090721642991	7.45467152967284	7.06888236472886	7.67058338710953	7.14530848277187	7.46599787202964	7.51923240890693	7.12167729998657
ZNF662	6.73224922642071	6.75816192091649	6.80028933309845	6.91767604140073	6.97276152037111	6.93543919106171	6.70669785578749	6.90629898608453	7.10945901784526	6.8574448229653	6.79830880167296	6.81882438148271	6.85919777541636	6.85379727540689	6.86472113644103	6.79393430607073	6.84856115321235	6.73385457798079	6.85817589667451	6.83112611641814	6.91477829216962	6.76956272230472
ZNF660	8.32801774209372	7.60452139476212	7.83128628266467	9.30018762722707	8.10013711894973	8.62364236914028	8.69303882871845	8.46940350535455	7.91905063820517	7.66971540107348	7.93485819919393	8.57409101667986	8.25623049282316	8.37135256347499	8.92049155677115	9.43057697881746	9.23855315861942	8.87493105957878	8.82754099742288	9.07850412451982	8.55333748644433	8.81016287338001
ZNF658B	7.14314686473538	7.10981006728162	7.02058924418433	7.29818217501834	7.21614062919486	7.32507267782338	6.92240154936874	7.19857905228593	6.92078538934826	7.03884053627393	7.13871368774277	7.38769653826086	7.22582152134874	7.09871237239147	7.3287128719725	7.36284411796558	7.13340551375105	7.35584026913045	7.21128324210689	7.04272004392243	7.24400119469107	7.4420556885956
ZNF658	8.32539126153425	8.53732798460209	8.09056317162728	8.01707309491266	7.59907345420616	7.83513357635613	7.67292707653774	8.15443265436384	7.94933951383471	8.34709579464243	7.8240382940534	7.87587016261568	7.8832489014705	7.93640984681282	7.75190950050097	7.1953138643365	7.86240469199755	7.68421642193325	7.4353952640804	7.76600336510992	7.44249580895982	7.63450444150034
ZNF655	6.95228500523707	6.87010386983293	6.86918196571001	7.47724074054478	7.04798375508156	7.11050159299462	6.87499077572483	7.36255630746214	7.84899835114125	6.76520015850778	7.31868156237339	7.42617571063952	7.37787350586331	7.13266167022195	7.43355346858689	7.78008343239754	7.46519565698707	7.74709306783487	7.60874865584014	7.17686668565285	7.65201254471186	7.47510299491827
ZNF654	7.58538628648964	7.6930655260405	7.73027934736416	7.52928118508745	7.53498779218191	7.4924692570211	7.98360984647885	7.69128038627963	8.54662538319566	7.8113180884394	7.52226255756687	7.50229616958394	7.38550811054893	7.36857003122008	7.71602697357677	7.92787062922168	7.49538545194082	7.92665617853481	8.06171126911048	7.3483428281474	7.84413132261482	7.90710560439321
ZNF653	6.79687161655166	6.99779074128127	7.11912815811397	7.03082402211477	7.12805463443767	6.91210360244712	6.74990279678844	7.03518384793299	7.19713551368513	7.00533715237311	6.97683788267734	7.16599620454504	7.04624391136656	7.06343386429663	6.93402251077382	6.85779724217629	6.60165196750395	6.80611710324963	6.73780977826929	6.91619294042158	6.9450757499973	6.96084186068929
ZNF652	9.6933293184542	9.27060772895938	9.16943446091199	9.5401773097168	9.87290464782731	9.7712656301151	9.56712244558985	9.71602442951362	8.92768106204485	9.36211235502039	9.49751399502647	9.44818400545543	9.84215607895401	9.77667290371052	8.49531975245058	9.2276427373129	8.46033074710811	8.9091360903276	9.5664126659395	8.17244434845467	9.6266031597123	9.30229917915197
ZNF649	6.85212957492403	6.83788568359715	6.56641617735471	6.79203833574233	7.29669511230143	6.86664063951751	6.91864183289273	6.89113935010077	6.78832141460189	7.05932254737459	7.02718732491737	6.63474444975454	6.97814362594983	6.95874048299415	6.94825347624467	7.00351946013591	6.88680096196993	6.78352889262089	7.00631632747472	6.91837939508678	7.04798375508156	6.8668427554102
ZNF648	7.38033219008626	7.29418100456935	7.48988068415085	7.30116699693321	7.60244048427394	7.48105809791112	8.03168091026779	8.24898204766596	7.27571019867411	7.12751205588529	7.76835560947142	7.70133190294892	7.59987875406106	7.80642007444904	7.11902480359188	7.16351858815899	7.02255459911331	6.94885944391319	7.01002998038865	7.03252313713945	6.8860369542149	6.82197013934245
ZNF646	10.6345220733366	10.3750157760542	10.7653415076194	11.2359915819433	10.9649517419078	11.4185765788008	10.632784299433	10.9016067824362	10.2414211045399	10.4162382339254	10.9744049084994	11.3773321593386	11.36695067905	11.2722661409932	10.6047164103007	10.9301781114875	10.5922520784163	10.6743072679787	10.874977546202	10.7435537168342	11.0606292770595	10.9297596430436
ZNF644	9.65757398532562	10.6324574168908	10.62678790412	9.56095308264745	10.3498415649395	9.72544854266448	9.44489473900961	10.2047852190326	9.8500547134087	10.6494519807823	9.63764953725012	9.77774414966887	9.74440504661204	9.92324168148108	9.91804010697254	9.68429550309405	10.0980494556659	9.97278222758888	10.6876110849909	10.1327464988434	9.98591422051238	10.9087936399417
ZNF641	8.77741063267222	8.94302104641634	9.29663460760784	9.96199302019269	9.84696347307307	9.2532493001595	9.51565496833085	9.56493209437606	9.34768298433805	8.11946215962433	9.87631765567274	10.0778085072962	10.0851259989351	9.01899934851113	8.93031410770646	8.9656756886779	8.80378275424049	9.24523887916802	9.21436497436416	8.49217501658854	8.886934791002	8.97337499050047
ZNF639	7.17165113847507	6.76702905297457	6.91744629261783	7.20462293956152	7.01108343808052	7.08476821014904	7.27629213886113	7.38186832891241	6.9887599111938	6.87788010337115	7.34152550464228	7.24314125813422	7.33052957429681	7.61276468321235	7.86701686721617	7.9108372093719	7.69159392652904	7.7900732805924	7.91452101866266	7.83869169416791	7.74486633981673	8.17710911585097
ZNF630	6.95714833816074	6.73216062255086	7.02058924418433	6.90852355894628	6.97005716464699	6.93975861748885	6.92585001056843	7.09770097768288	7.18103315349821	7.23517894267449	6.97015549872494	7.26842090732138	6.93453335286408	7.13873912562194	7.4957016067419	7.52066325257547	7.36433424550202	7.39598277901098	7.18149392411703	7.67659718979988	7.45095559967736	7.24275621625053
ZNF629	8.34441573802995	8.32293158594416	7.53990414145053	8.03590595577103	7.76602852136249	7.89502933048288	7.80150502290712	7.92986838330361	8.18013820137639	8.09234343463284	7.97302241086544	7.99122803585342	7.82188790282375	7.85082543682238	7.40257130978941	7.42086411731969	8.1361157810379	7.43687619491082	7.46294843291565	7.80646225480577	7.28699029881778	7.52039102378099
ZNF628	8.72347696388832	8.97259734553788	8.95405306511715	8.69552154625071	8.06749504756153	7.70184468986429	9.10899315000368	8.50459804022084	8.53618334392107	8.67347513370234	8.51010730827641	8.47005300396436	8.23872613609647	8.31773797820315	9.62893682140723	9.49779020190991	8.97710191366265	8.88633252198572	8.67128556435918	8.87634684542117	8.63474433201846	8.57181488850767
ZNF627	7.45925858038622	7.03451227015831	7.27170475647631	7.21394531351656	7.14659205371942	7.06034883613095	7.98360984647885	7.46466767334441	8.35427998446054	6.76520015850778	7.16662648473594	7.52836399132365	7.49905492487385	7.09359791367667	7.82632384399999	7.9108372093719	6.8620708096824	7.71073686651714	7.16158295872901	7.04756309770627	7.82914865773899	7.03912752671381
ZNF626	9.53718473469	9.48944294406389	9.68444243178647	9.41913844494888	8.94224620251133	8.93864078357652	9.74491628555732	8.90529708963058	9.90049079756158	9.03075849950147	8.7905811555802	9.26365729984495	9.14264374363163	9.27361835564434	9.93488630403339	10.4520626199724	10.2989993623192	9.70075091680754	10.0533377778944	10.109699190284	9.56493209437606	9.68585531414382
ZNF625	6.60794238924672	6.8251496642307	6.70323518663457	6.81736118835451	7.08860921604817	6.86126475457382	6.84544569578503	6.81736118835451	6.52452112550314	6.79612145461171	7.00531674920134	6.91159335313658	6.87394575546815	7.0261616765631	6.96399903953243	6.95028224201483	6.9658204225052	6.7746552961773	6.69809425912762	6.95092154424618	6.71189095011974	6.75431683177983
ZNF624	8.36818892788608	8.66413816398527	8.18881698275472	8.71629478597966	8.24876895101078	8.1364462798535	8.70615322175186	8.67614319559902	8.82851566309632	8.51217394010392	8.43963215376529	8.55952379118378	8.26025823371829	8.33304122718078	8.10242594009416	8.01119365597879	8.10850712079942	8.84565284784333	8.40543645396337	7.77139781409297	8.86853303136163	8.75807659833161
ZNF623	8.5388188941446	8.33891797018068	7.75741579775639	9.07850412451982	9.00623357383916	8.92070949435295	8.72695655476857	8.88528486923735	8.66869858573144	8.55198257586004	8.65530014951432	9.08433427883274	9.06448363646442	8.59684602633038	8.55178210883072	9.08398735176942	8.99597156884258	8.72965315773552	8.82680353093706	8.97988207368715	8.70161000392239	8.66019325453601
ZNF622	6.74707367313651	6.77668452617987	6.96884666244633	6.84783720494113	6.97807073333252	6.72120448635561	7.03082402211477	6.77193573655593	7.00353261929649	6.83470879963993	7.02169847179986	6.85063461627827	6.87029610889188	6.69383993570554	6.96705656371196	6.97377024842695	6.80019346516202	6.7619814200172	6.98408948266841	7.2580218191648	6.90031103315028	7.07355645943303
ZNF621	6.9588443469017	6.95425711577106	6.76486558696063	7.08028835352125	7.16305582534025	7.23958761106495	7.00016594239864	6.98950187955611	6.83294352005675	7.18285564899945	7.27291376297222	7.10110926380823	7.070613723643	6.88670392902566	7.26429319487292	7.06157467336566	7.27882206424033	7.13025963038972	7.08877391311799	7.26240913013474	6.86618463236987	7.19723594407556
ZNF620	6.70020114795929	6.65643483581872	6.92533191120925	6.83317155094994	6.7469253961324	6.63391674110566	6.68798324980532	6.79851019091592	6.9858219972196	6.92084264402338	6.69047023116733	6.79922622239704	6.66784343642073	6.85188499667459	6.78566914613564	6.94568962666627	7.03327817893161	7.01147950180654	6.96609109460001	6.90130825665084	6.75996531408812	6.91750793122442
ZNF619	10.0366998154124	9.64936619591861	9.28015791304352	10.9818376743504	11.170547578835	11.3746303790282	8.02869535323781	11.1415063487563	8.66727823799414	8.97805820702306	10.915803830319	11.3294744531714	10.9557187077784	11.1511752876158	9.68512599566341	9.35068311777638	10.5238498067974	10.3403609574717	9.99849336593194	10.6381551593867	10.0161839840905	10.5166550695177
ZNF618	6.90285525001309	7.15381523078293	6.88733180784364	6.70582451266081	6.91003799722084	6.95135165411695	6.92920744984887	7.00373670670799	6.78006564131662	7.19547316952955	7.06002956533922	7.03288295287029	7.06752420372643	7.11492869980146	7.13816895416895	7.0504990161262	7.0020890391035	7.12100251456009	6.98408948266841	7.00499463315632	7.1501136022345	7.56756461446123
ZNF616	10.4026175776777	9.03524890262405	10.1973182939333	10.6008659439868	9.26883451847542	9.50679147761653	9.91784419575234	10.8540208598784	9.52321382859771	9.35814979579551	11.2856070586136	10.1302753689156	9.82629273183708	9.76101639645125	10.7033546239592	10.9483119508769	9.07487609896389	9.40602283282464	9.92877066640534	9.31336040915231	10.6896318581816	10.4100975068967
ZNF615	6.71710675986888	6.65643483581872	6.89247814843459	6.95952938381475	6.60094784117796	6.75985557713472	6.73456832801725	6.71855306370971	6.76491109750304	6.99313171697462	6.74541607194161	6.86565204590446	6.72351633634952	6.90211671484432	6.91868056108455	6.91837939508678	6.80019346516202	6.81066834414871	6.96609109460001	6.72459805648342	6.78224175384258	7.01503731112786
ZNF614	7.04188753488267	7.01002998038865	7.36089782474248	7.16926366483056	6.98814963341974	7.08694521000561	6.95233946425492	7.33716553319639	6.8872636858869	6.86497532300797	7.24504459235663	7.3794317903904	7.24968058146324	7.29834525130909	7.27104195556102	7.3071681406372	7.21166574855455	7.23680542343617	7.05346116740192	7.23255973081343	7.32127538140966	7.34615985281915
ZNF613	7.20940827546923	7.2251549693815	7.09430003166197	7.18144025777449	7.36572679224862	7.32679443286161	7.05510391098849	7.06646463074925	7.36252407148584	7.35789674158466	7.2696930563154	7.09112915684845	7.12269423547577	7.15984383907714	7.05934035759061	7.20126817061956	7.05552961727615	7.14795571456064	7.14715700821921	7.20091086952451	7.34832983324623	7.1182408434665
ZNF611	10.1911022060424	10.1406573369633	10.8875598014936	9.28425124973153	9.45761078037964	9.34677297525744	9.89720137451332	9.75279344148893	10.0707521507688	10.116557321531	9.38986324987867	9.0331959874971	9.11608164378123	9.27621564483494	9.64899642313163	8.87787775936553	9.22121142213408	9.42747644611041	9.7764552006286	8.83600181001555	9.69080711608602	9.43166495854183
ZNF610	7.96395060076879	7.02720184697213	7.58180712936622	7.26261708373386	7.01265001154503	6.99358346674996	7.28185203628179	7.67989792872204	7.50664124372804	6.84730544632673	7.18103315349821	7.2284949219716	7.25008436901647	7.0736123741834	7.92666831894319	7.51937635890368	7.74204907476732	7.23977370832609	7.32888906537945	7.40044674553464	7.53372529199027	6.95591818168688
ZNF609	6.73224922642071	6.97939764935853	6.87483459523354	6.91928041344406	6.80637809576291	6.71659015553376	6.98919588650371	6.62137090364546	6.66949748069861	6.68059902453011	6.65262464133624	6.93671696198881	6.79098124902958	6.86982686722658	6.7438756848463	6.89878277454188	6.80019346516202	6.74814876586198	6.85044559862961	7.00308528316437	7.05968398153827	6.84423804585704
ZNF608	11.2913106657927	11.8648772133281	11.2968162632919	11.5586247875281	11.2999027314688	11.5041407031135	11.062201406355	12.3708021793586	11.3044756703639	11.628529316658	10.8255340845998	11.7522051712295	11.6158698886802	11.583625747423	11.2579596961513	11.4428016183241	11.660516459713	11.2839751301143	11.5631184663419	11.9113592526772	11.1624925536241	12.066911940119
ZNF607	9.54700498333364	10.3076915214889	9.89136907632398	9.45366966121023	9.62893682140723	10.0961370086921	8.7337624035245	9.56998526819162	8.96974580853879	9.9906754609661	10.2940937625554	9.57729257746814	9.23310919195073	9.51603862977572	9.01303446369716	9.04022969262237	10.0007126988665	9.68416031781358	9.14865877044026	9.87450574413003	8.84511035843541	9.03481002215293
ZNF606	7.11918431727949	6.83124767274508	7.35790643298092	6.85695843773301	7.18196935751955	7.04313630225266	7.73427140564888	7.0719446048452	7.51199340078816	7.01814232453301	7.15324246657787	6.96740163658684	6.95689057833629	6.93423023222331	6.75750466592981	6.92461750449488	6.75858560728119	6.74478488158184	6.93128969629241	7.18873929733301	6.78492223782737	6.7910537375973
ZNF605	7.74048305618599	8.65774773920161	7.54348585923223	8.97616426490243	8.82069030658157	8.97169655633214	9.12418520234868	8.9019380603853	8.25306477673265	7.43849924525502	9.11411015750225	9.42819946344821	9.43675345166408	9.09655345370939	8.54620625988511	8.7718426925316	8.35890175312137	8.340694672383	8.63805526245024	8.34620681724917	9.02114124600999	8.43457435384073
ZNF599	7.16718208724934	7.2891325626378	6.84819008785473	7.37257863925404	6.78273591424711	7.22519463125837	6.81066834414871	6.98077280911334	7.00759864824375	6.98980040791054	7.0277478270414	7.10862752426197	7.16047593535853	6.92764002477659	6.81386114465224	6.84019240450498	6.85054756206623	7.03233762514105	6.77439586439311	6.97533265398782	6.77372093399897	7.11481667103857
ZNF598	7.02598582808477	6.76247438822598	6.89704124481512	7.17165113847507	6.999086554299	7.12774198192585	6.70389885329795	7.13823287755758	7.04270756539348	6.68504357270772	6.78089566184486	7.12384482165421	7.12517651489558	6.96022771925566	7.04803242324945	7.07831798965052	7.10997893207465	6.94528676480093	6.96400608376692	7.2091206755634	7.33471614886786	6.87609555230716
ZNF597	6.8332442701142	6.91179212771103	7.03615975447861	6.86832827532696	6.80864083275922	6.70333428565058	6.79933316012159	6.84333731041011	7.0625930847452	6.98980040791054	6.95647219313398	6.83652854416617	6.78607273682974	6.60310831403374	6.83743861517254	6.797492240046	6.76985621414947	6.83643723296708	6.83317155094994	6.9294965597101	6.82469551951003	6.76010775978456
ZNF596	7.04000848743038	7.1125495496185	7.16369975089524	6.75400133644587	6.88911561507195	7.04187361807523	7.0680469388489	6.69144951020282	7.23102636908402	7.5737404224699	7.02718732491737	6.83841574569905	7.25750246488303	7.02460234518076	7.0549268096609	7.12930844463761	6.9682414950504	6.9766901843962	6.93708389593804	7.03035789724574	7.01965491478018	6.9629035547882
ZNF595	7.83020118269367	7.62309964998229	8.06437932674666	7.37015392188809	8.03957500036747	7.93608491642501	9.05497679369477	7.25219747496691	8.13980261669455	8.00522098523984	7.7681124040799	8.3360416250312	8.26819415433328	8.26442849560533	8.06530530197242	8.33086545805396	8.07546569465945	7.72096532038138	7.96799702639011	8.34062783648911	7.38689376346952	7.64656645661541
ZNF594	6.70020114795929	6.9378779782939	6.87964154926577	7.05445683622697	7.12108805756223	7.16407623028056	6.65343105438667	7.0791721385186	6.93009128927986	6.80421266971197	6.84374356807975	6.85212957492403	6.82482216542968	6.91399678391177	7.20462293956152	6.94173728100872	6.927710813123	7.16393488037236	7.00631632747472	7.10166335617813	6.77102892815015	6.91922850415096
ZNF593	11.8201213000205	12.0739155529607	12.2065700884068	13.2196790152004	12.6990025375634	12.6327248589667	13.0740791706394	11.9357439272317	12.4266762181477	11.8249875609635	13.4142844325032	13.2196790152004	13.6099920643536	12.8278994399535	12.416323914789	12.2905276585869	13.2073235940609	12.2845215625728	12.9019184134468	12.4878414378708	11.833659083923	12.8553291912498
ZNF592	6.98355202667325	6.9378779782939	7.05487335533362	6.85117550527405	6.87876443889314	7.10519975737619	7.27086751589544	7.01132463296788	7.10136811317332	6.84458499889487	6.88777685826345	6.93128969629241	6.92011315243869	6.79021477325768	7.02344886942661	6.92642365251676	6.90458816121474	7.09770097768288	6.8841149227594	7.13195698700673	6.86056531113861	6.9989532156544
ZNF589	6.88298440295618	6.90279975404634	6.81479824120739	7.01856516714343	7.07245537518303	6.81653215101984	6.68059902453011	6.87979048002447	6.81642067121105	7.10166335617813	6.8220056499261	6.86167326130042	6.87394575546815	6.89458315248211	6.80994360872526	6.76351244420653	6.94937508851126	6.91616750311611	6.76973685595629	7.0452750390848	6.91477829216962	6.8668427554102
ZNF587	8.91899401110091	9.82048242005648	8.50848312555001	9.26496379241438	9.54468688469625	10.3341499801504	8.1395608843436	8.62796820640583	8.39251783453503	9.03481002215293	8.97077270236056	9.00965089196235	9.38022046657568	8.98733918813509	7.70607206986203	7.44807789854031	9.05043434286033	8.64228159480889	8.81080827507463	9.66543864410306	7.34532922523612	8.06709199703621
ZNF586	6.8297263126978	6.94738747418745	6.77671349015175	7.24737192585214	7.1079105527054	7.11596543741779	7.10557428990129	6.79785085040454	6.77252909542772	6.90889801862579	7.00289132807338	7.21675910648248	7.10457535191917	7.38241737070314	7.16616371960136	7.28873049343039	7.29371740287602	6.99875253441626	7.01908924544223	7.27051692199935	6.98983704344697	7.10403234836609
ZNF585B	10.0291388486598	10.0408172127273	10.308262432401	8.8070224673199	9.30767509387271	8.96105385050686	10.1617601190178	8.68191246273596	9.90667185066779	10.238002404305	9.34218864252566	9.40149804711801	9.09916135438829	9.11055750741282	9.02255386135486	8.75020572206696	8.91522788378662	8.75834056396772	8.78115751486478	9.28180686120143	8.80367764291901	8.74290598725877
ZNF585A	9.35150840541516	9.13425339449593	9.72081852156575	8.50900692263543	8.06953207033972	7.92513598824582	9.7014558968952	8.81033251479651	9.78538231916498	9.22121142213408	8.56020127179776	8.80058128015731	8.1788719786034	8.51771381674543	8.84716279303227	9.00505818853517	7.80573910109707	9.04190121381414	8.95658071602476	7.79922682326094	8.96730565685309	8.58851722529644
ZNF584	10.6066017015623	11.4855801231599	10.0537568451005	12.2173607884559	12.9019184134468	13.0269820676702	10.4446560386918	12.631797256576	10.3587707876497	11.5041407031135	12.416323914789	12.1099630889993	12.1487117209264	12.7316475396223	12.9104887103539	13.055309160986	13.6238755112337	12.9893603193533	13.2636846187887	13.4621920644347	12.8577562705409	12.9261327267188
ZNF582	7.31101014531963	7.11737930377225	7.21417532513556	7.48814100088704	7.42966274342519	7.94055757098366	6.93893222641351	7.7885609161905	6.94900592988156	7.68365034955103	7.35123156673107	7.64111145418456	7.60471196471463	7.89360201762931	7.28954049462851	7.18596291833726	7.55032411706063	7.60079172062408	7.50474990950256	7.61630830505376	7.61295901495938	8.20986889275886
ZNF581	9.7990756919115	9.32427339796608	10.3570156434525	9.94721606329375	10.1533379723944	9.36627405112653	10.4467019320134	9.39529408499039	10.4739353335459	9.75568988921124	9.88830143532441	9.82498227703839	9.98794752027928	9.65627147875701	10.4940558787488	11.4749971624877	10.7531009893824	9.95969577977149	11.0444487667802	10.042269567818	11.0795149545909	10.9939426350465
ZNF580	7.99353802665011	7.34286233104709	7.6915557700879	8.22464326913879	8.73911903536488	7.95798151409278	7.51199340078816	8.42173262733685	6.9959969399049	8.24494534499764	8.09731532885754	8.6703695119802	8.79007088963537	8.18698406921373	7.67260197701644	7.99516934451934	7.97818672930698	7.63506588215197	7.96352531757317	8.03274838818516	8.05835802806402	8.12312896659034
ZNF579	6.85365073979517	6.91666026201546	6.93694729900602	6.69230641405137	6.77341527103876	6.73056546194634	6.83953851118579	6.53840254376788	6.80218245435298	6.80640559634428	6.69230641405137	6.64496467552848	6.73939027669145	7.08444581430164	6.76702905297457	6.95028224201483	6.83732459689081	6.68877819940934	6.8391084838834	6.85451967947181	6.78799741696143	6.7270128221982
ZNF578	9.8069178140241	9.69637222766189	9.41034811127652	9.45209731704874	9.59819676709861	9.27607990775354	9.32344009813833	9.43197469866259	9.57895139121608	9.53499219240402	9.78690170865788	9.41280499488049	9.72147156072566	8.94714717241582	9.22690190415455	9.68944221838768	8.61644545034762	9.32664901632416	9.05915174555553	9.12971237873133	9.62799310655185	9.12629973608866
ZNF577	12.0504219332682	12.400788027976	12.1385289716165	12.214205312671	11.9910089991431	11.5295679269282	11.1342305253374	12.611731753298	10.622129831217	12.4037903002074	12.536450014541	12.3775131077148	12.4420942400035	12.5919457654454	12.3684708336385	11.1603778129675	11.0811145268631	12.6431715546357	11.0312005529606	11.7696155976589	11.650479862236	11.6685027134553
ZNF576	7.31848639145064	6.99565596611104	6.92533191120925	7.14647285145263	7.09866747492935	7.07912538688723	6.96730749754782	6.98618793810338	6.92078538934826	7.01522848340724	6.9656696939792	7.16640397476863	6.97738251709696	7.23582486788621	7.34779495272402	7.49377878814691	7.60446580851819	7.25963812421275	7.39956902114718	7.39791255030966	7.29698789512142	7.33815749749633
ZNF575	6.91463890057264	6.91666026201546	6.77442041618333	6.82762759404113	6.87700494403499	6.9188001354382	7.27629213886113	6.91208432914546	6.83850316590642	6.98318907556876	6.94992492647468	7.02777321556509	7.00015453570011	6.85379727540689	9.0627472874217	8.88900535275777	9.55645234913602	8.91354770688725	9.2669468674853	9.12511433232908	9.00336348368474	8.82680353093706
ZNF574	14.0535605689922	13.9935845645719	14.1947927064809	13.5649027106783	13.3856553626857	13.8556447029457	14.0950351413996	13.237199949364	14.0950351413996	14.0950351413996	13.3543450911301	13.3282301760912	13.2527093539744	13.4212769916784	13.6211757448394	13.880292530219	13.9468252506951	13.5398490841234	13.8382400040957	13.9175684375625	13.6647054074367	14.0060339795537
ZNF573	12.2701085288625	12.2604392744283	12.1884743174026	12.1385289716165	12.2223733714139	12.2541730892623	12.1368772472212	12.1728430293211	11.8515911415264	12.1824725033287	12.1918462167172	12.3533472830524	12.3799622244371	12.3925218522415	12.0719657385688	12.3533472830524	12.1884743174026	12.1640323184452	12.5457990665007	12.5486631815046	12.8195655231594	12.5086911700216
ZNF572	6.72407488462812	6.68586400373196	6.65181046848329	6.81937409885849	6.83523677642361	6.71134524126834	6.60419362637455	7.06704642505131	6.69577192126212	6.78073752802355	6.79155433432955	6.73989497368979	6.84135888144273	7.14280557839119	6.73135060634437	6.81729478989476	6.80019346516202	6.72163912251927	6.67474082328538	6.64023293887109	6.86939234683796	6.89758900509175
ZNF571	6.86418232964067	6.94014984863724	7.00308528316437	6.7341766947313	6.85928654588187	6.95614613313851	6.74990279678844	7.22650252100309	7.121869434486	6.89222955589539	6.92205735825478	6.88574449573434	6.91651487717002	7.04202737849487	7.08987194382274	7.31352690451487	7.15691643033119	6.93723750396983	7.3046986646389	7.12377604604789	7.13433126232171	6.8905987676061
ZNF570	6.95427835156823	6.86366416691479	6.79127174483431	6.91865676862181	6.82682062024049	6.86209585186363	6.79402085950708	6.85820161550453	6.97194358936026	7.09432923487221	6.85400299126447	6.81042019974931	6.84303975405767	6.65990125429249	6.71943074204174	6.98408948266841	6.6958995006231	6.80611710324963	6.87870075968964	6.81164250465378	6.81394934152527	6.7270128221982
ZNF57	6.77119577598999	6.68963470860853	6.61173005086992	6.84783720494113	6.96010940038666	6.93201366082615	7.01572838260039	7.18728577055369	7.05503518403908	7.03514121530912	6.82997054277986	6.89863309155198	6.87138788725854	7.00810931627212	6.61844507112754	6.7088511058045	7.03923771937709	6.77313278170378	6.74654792910645	7.14666964971331	6.75245542158611	6.94637936394646
ZNF569	6.82343021957582	6.7299264091028	7.15056041614598	6.80688732485403	6.70680522842179	6.63869994788477	6.83953851118579	6.7270128221982	6.69824407336499	6.63971923779312	6.68237625153229	6.54909842348593	6.82482216542968	6.67749007869151	6.80600357829244	6.9800483243424	6.70478844862864	6.76059374477401	6.97184315244075	6.78806060228652	6.81094190585133	6.84101032211989
ZNF568	7.10099575662385	7.20007654744971	7.45642933523618	7.94257925219615	7.71342135925879	7.60841944627524	7.46016587435156	7.57776249836286	6.82680208477764	6.97951508847184	7.85832115601576	8.25869922290354	7.65148432514114	7.66705668172565	7.02790846518606	6.81047265927782	7.30833199537849	7.34973716437971	7.04579779221543	7.10166335617813	6.97765851868666	6.98981288752086
ZNF567	7.75242303230904	8.09680743875391	7.56941643273994	7.16783039932821	7.59727686413018	7.53497208772377	8.40356457973191	7.49930168096391	8.00892822943806	7.38879059519009	7.48201204547193	7.40024485100916	7.78378927762494	7.37490718689245	9.23310919195073	9.31440974614825	8.50058289776129	8.20175323404911	9.25832703101221	8.95986474020717	9.50426356826591	8.62724839286
ZNF566	7.06298004647551	6.89642441465505	7.14091011924896	6.79678740809772	6.9147555105649	6.90290223543311	7.47072741016294	6.85310985305847	6.96860205385068	6.8574448229653	6.74958826195091	6.88660765457978	6.91759854560801	6.91399678391177	6.87714784336814	7.27624400625218	6.85054756206623	6.84041328576447	6.92923121697115	6.82368198861868	6.87734924694852	6.87609555230716
ZNF565	6.64801272415436	6.76247438822598	6.87213373136332	7.02974739061221	6.68067169015044	6.75127937113258	6.63209550071934	6.84983498495169	6.93963406868759	6.78073752802355	6.71734297735948	6.68492551940416	6.63948323888107	6.67459092277571	7.00849417811775	6.81729478989476	6.8262476874754	6.95233946425492	6.86017365429917	6.84105936584412	6.79085604156343	6.98418066704788
ZNF564	9.45209731704874	9.69287640228636	9.29871552948917	9.9540209916708	10.1884194100243	10.2206661077751	9.70621375444196	10.020947408353	9.91295518573378	9.53499219240402	9.6601165271207	10.0205068247257	9.83119914936106	9.94242809758949	10.1102068781984	10.2599907182086	9.69044724523705	9.9616436295889	9.96065757782872	9.51429930053622	10.4606805687209	10.0030591574828
ZNF563	7.0432939409373	6.85039836651679	6.767196623133	6.90001735852848	6.91284381166624	6.90008146484502	6.69827743007442	6.8642173813476	7.02233978573456	7.06213629417533	6.800469505721	6.75429623871616	6.86209585186363	6.81183857922283	6.77260253437344	6.95631235397116	6.79834518130316	6.73385457798079	6.7112675623662	7.11328453643407	6.90643960049225	6.98809331150091
ZNF562	9.02556332835784	9.35213000898835	8.60468321108286	9.43260267626607	9.8783546114629	8.9488421385363	9.24593115308481	9.17674169774581	9.15086956927513	9.09476474286756	9.58656877049628	9.40004753626982	10.2234719709182	9.63419069036626	9.00346911401283	9.01455075523532	8.89512207708415	8.95815314862341	9.10567204803374	9.12439154020268	9.41813479188208	9.25200589422343
ZNF561	7.04000848743038	6.68059902453011	6.87709173592837	7.45517703635487	7.01537181769378	7.43933967190543	7.35948115663567	8.09960831308535	6.84349326850895	6.79036818228417	6.8833448750241	7.16156033612496	6.93533475356807	7.02460234518076	7.22563901768311	7.41694178633944	7.37245115708731	7.22746105042456	7.04001724003145	7.3105353913437	7.47263139496453	7.25004983788728
ZNF560	6.88434680184975	6.90028971101169	6.66043721008164	6.8458655390165	6.92642365251676	6.81653215101984	6.68798324980532	6.81167494734736	6.93345445960244	6.76520015850778	6.97181168100578	6.84544569578503	6.84010687056787	6.97552243958861	6.86271561344727	6.86918196571001	6.93641724338625	6.96057699200317	6.84534337772927	6.8905987676061	6.79730564225108	6.87243911936363
ZNF559	7.01322034876465	6.7903132930631	6.92533191120925	7.24910535923489	7.03037256675016	6.94393217639839	7.05510391098849	7.02639787322366	7.41195666948324	6.81930500645337	7.23065580226778	7.15739406044936	7.40667305261659	7.47441467845986	7.09696414535152	6.84730544632673	6.88030124373164	7.06039823776562	7.07338318610451	7.24753487265574	6.81394934152527	7.07752572542656
ZNF558	8.62428186771374	8.74136930153798	7.61636060882465	10.0659854540024	9.70379622993353	10.2199213113393	8.66892897551815	10.2943538470494	8.57201340736301	8.73004392185365	9.6187951704627	10.2499381847334	9.815888757643	9.74207112910431	9.62544115426308	10.1524232116336	9.71666367184505	9.88351005513854	10.1543424252845	9.67507740693806	10.1160125692371	9.51748785497078
ZNF557	7.06298004647551	6.82955721658856	7.01743529427757	7.13381200141373	7.19337823124324	7.05106440134398	6.96730749754782	6.9710775780237	6.77737189498857	7.20790135378273	7.09207897351158	7.39517508556727	7.18357555176456	7.25153500377888	7.16481098335381	7.0525233429564	7.03083605740592	6.96661366674019	7.15654789153756	7.02777321556509	7.28985460856534	7.17847565451805
ZNF556	6.6568668111463	6.90279975404634	7.09775411809614	7.09778922427747	6.97460643520987	6.76932212203036	6.89010828476071	7.40500661816289	6.94268081921709	6.88959675623812	6.82148646882449	7.20128943295556	6.83124767274508	6.89922011548251	6.78194586978766	6.86710775369287	6.8620708096824	6.84785377587045	6.76799889878916	6.89704124481512	6.97247196716041	6.7389281852044
ZNF555	6.80743051378531	6.89642441465505	7.01147950180654	7.02275318318196	6.90219758115481	6.9047119346825	6.92240154936874	6.87979048002447	7.31060320606914	6.99313171697462	6.96185736834537	6.94952796996388	7.01542610968846	6.92301587286771	6.90674600525623	6.81557687797216	6.80248085958751	6.79874806612479	6.64809376230612	6.90826180322393	6.72744975563611	6.74620246950513
ZNF554	6.98026188823977	6.8725220199419	7.02058924418433	6.7592116645966	6.72839000877575	6.87104043061344	6.84849999449639	6.77658226351583	6.73877193075632	7.05205291147722	6.820563783415	6.68225844268835	6.8822713355441	6.69999211228213	6.77260253437344	6.76169593574575	6.9451156882872	6.60720076249523	6.85610930120841	6.78055167154739	6.73396040079969	6.7630918422818
ZNF552	8.08730119794398	8.09969941581121	8.83497152829105	7.81411225575004	7.76899540989429	7.85406712553299	8.11584408752248	7.38091448703344	7.82519821177019	8.35513686194838	7.37341840427168	8.11701421308983	8.00503010547159	7.81532672218357	6.84146855537277	7.01308374857103	6.97442036364096	7.21693567832711	7.09761996355742	7.10166335617813	6.99872722734795	7.10193591323828
ZNF551	6.6099702288578	6.95881788783774	7.0640503447553	6.60955759591523	6.93444632139533	7.00379801641239	7.57133008988922	6.7082017881235	6.77474061281271	7.12327074024111	6.70430254219089	6.74628405415799	6.82223457764061	6.77658226351583	6.73690036351354	6.96709775528687	6.89828435373663	6.84343692919317	6.7421793178239	6.96549153016095	6.79730564225108	6.93215370047303
ZNF550	8.88416700754346	9.21717251402355	7.66952549440891	9.83476012139318	10.5897223270809	11.3089235971497	8.25395368759103	10.1817431601506	9.50275246249836	9.23938286362517	10.194859079741	9.57477792845359	9.481655388754	10.2794182822371	9.45627780132048	9.21565996289954	9.54157234755425	10.6466821606063	9.13034539018694	9.6698521180161	9.31830980140271	9.65042099037344
ZNF549	6.69447353241117	6.90940663677563	6.89005727060006	7.0115760628827	6.94115450065014	7.04789854446348	7.04256835653477	7.09343180711328	6.80497775352418	6.91779201872297	7.03508499708134	6.96955908625509	6.90237370917431	7.18018964674082	6.92764002477659	6.94173728100872	6.81548432800393	6.65832148992695	6.83726694011129	7.0452750390848	7.10786426234662	6.71185034998408
ZNF548	8.32058516586173	8.08467860412502	8.07685955624057	8.55521228669762	8.57940887231539	8.84499522004072	7.16158295872901	8.24790777103304	8.23877762155602	8.4882581453291	8.06013889917882	8.45284225624528	8.48097997855635	8.63153064198584	7.46732237288318	7.09921123382177	7.53908226785951	8.11590308973625	7.90836113508421	7.04756309770627	7.50583858734737	8.15526205678059
ZNF547	6.70933148513304	6.83124767274508	6.88465932942198	6.78019656386662	6.86368387550988	7.12108805756223	6.98919588650371	6.82940888259969	6.84349326850895	7.40699304919388	6.87050691826311	6.93408157497436	6.76981461321261	6.85379727540689	6.98523984564642	6.72741842986063	6.95611708851518	6.69294426934314	6.81050278301175	6.81331908556464	6.68973204021451	6.8081526097922
ZNF546	6.95228500523707	6.8860369542149	6.88733180784364	7.10718671099698	6.99539354546154	6.98269116180228	6.83353076045309	6.99219532702583	7.5204937952048	6.63154647616341	7.01078518555548	6.90244922665546	6.99158334025246	7.25750246488303	7.2409187866812	7.24753487265574	6.9931933388416	7.1425133263331	7.03327817893161	7.33005889916772	7.29096710856959	6.99336750909871
ZNF544	6.87394575546815	6.86366416691479	6.94235899394599	6.91522329478591	6.93174413173741	6.90752447619913	6.91864183289273	6.8549387637601	6.82393816375699	7.15646827771625	6.78461727157012	7.04393537487055	7.02685779434148	6.88911561507195	7.05012160669158	6.62599137509993	6.81750969022237	6.87137106780584	6.66922620599142	6.88434680184975	6.84867440230805	6.79426842543075
ZNF543	6.73385457798079	6.82701059779935	6.72459805648342	6.78951606898834	6.96763184786768	6.79414430627132	6.82766707461539	6.75590327377232	7.09361705844386	6.97951508847184	6.82291618781645	6.85749032285004	6.77296358914454	6.68448149739196	7.0677977081287	7.00835285391458	6.89828435373663	6.90607656824265	6.79061562128777	6.80953397120306	6.84146855537277	6.88366842752163
ZNF542P	7.01983526893645	6.75816192091649	6.80028933309845	6.75769856766333	6.96189722318041	6.87104043061344	6.97446303419935	6.91591322931698	6.83294352005675	6.96072701337865	6.80624793322584	7.11712428908218	6.80181829314981	7.00810931627212	7.00678941894025	6.81913452369367	6.93404352391831	6.83923122540268	6.64989605604606	7.05552961727615	6.87265968309692	6.96084186068929
ZNF541	8.98645088053932	9.38226794481631	8.35000220904131	9.68070322381469	8.93467777450279	8.59024599184233	8.05409474067853	9.6840251325331	7.55603133342804	8.9900316344043	9.33302940384	9.56953333618311	9.02088526975413	9.50696023264471	8.50845081943278	7.94413597004574	7.83669956827942	8.74821131565461	7.77929808120722	8.72430620407757	8.55565878588056	8.57552536473479
ZNF540	6.84349326850895	7.02472337880364	6.80028933309845	6.77453052687385	6.78367764077523	6.79311026753629	6.83353076045309	7.04693021094407	6.680739047144	6.79036818228417	6.80893940222667	6.92278259195753	6.80464004932995	6.77453052687385	6.820563783415	6.8228469189496	6.89374901541939	6.83643723296708	6.78864500725357	6.87483459523354	6.84431861874466	6.88911561507195
ZNF536	8.86337153432847	9.03814802372101	8.70382481731877	7.6487174035517	7.60068930940455	7.6662529473574	9.53186653030307	7.82101240398933	9.89317319039781	8.20345018756963	7.75020455396773	7.72310691813495	8.26906409946184	7.98793975084054	8.96331509837515	8.8398435934842	8.10511938167845	8.31927029219423	8.4715113469504	8.33916280736465	8.21627090424841	7.74381241289023
ZNF532	7.10226935028034	7.13142340165418	6.8620708096824	7.07170787510433	7.11704730902516	7.06137974533795	7.38097901488331	6.95540465924956	6.94268081921709	6.86781250164472	7.07361974699121	7.12796214918035	6.84652222083708	7.27646406035221	6.91027253269117	7.13904764269722	7.1840086973809	6.8642173813476	6.90852355894628	7.09534751146861	6.81698155968632	6.83732459689081
ZNF530	7.85214382272072	7.99860399792565	7.68259072772486	8.27281774036793	8.03784688219472	8.1501808938148	6.97446303419935	8.05670069719553	7.41668013301633	8.26469680605692	8.40487723608323	7.81043098002065	7.93337169988529	8.30487420786496	7.85051708945676	7.5632471695402	8.48854690216602	8.60259059478264	7.78999669584989	8.03382595650215	7.45322766143158	8.42449100507517
ZNF529	6.65888559209081	6.76247438822598	7.00308528316437	6.85237769741245	6.7723688347269	6.71419352534513	6.86878790826849	6.86368387550988	6.9998300040755	6.94849423307878	7.1704221937752	7.04815855887493	6.78949364403295	6.93352105345848	6.78009893952091	6.70075051188497	6.74327757617501	6.87455822659325	6.80265798286605	6.84656557179785	6.72744975563611	6.87417013542344
ZNF528	10.0753609809239	10.0036561796933	10.157706641796	9.64983496247396	9.79037136301004	9.67723987541515	10.1593939090345	9.95723978207473	10.1606988859105	9.83531106015023	9.59533975377027	9.52835017826957	9.63419069036626	9.6450059959278	10.309649466941	10.1352414445905	9.46075383465909	10.1687603453945	9.99315685711905	9.74008094690705	10.1367513425791	9.7915975218268
ZNF527	7.07581165057641	6.89642441465505	6.93694729900602	7.29071552308164	7.29735055545522	7.45191153369239	7.08500692424523	7.3227553142517	7.30612854591206	6.88959675623812	7.10225015304649	7.29261268515077	7.13414324527589	7.1226495854422	7.04803242324945	6.90889801862579	6.79834518130316	7.1943695208805	7.34846509545831	6.96549153016095	7.34832983324623	7.23381950823879
ZNF526	6.6270382069857	6.81698155968632	6.74636523981281	6.78446952339524	6.96661366674019	6.93128969629241	6.95628813383941	6.76860076314007	6.9858219972196	6.92372102774666	6.93342230367099	6.87020994634362	6.97293581846832	6.84621876286369	6.7746552961773	6.70075051188497	6.98844442624493	6.76059374477401	6.6364677872186	6.99022062484625	6.85044559862961	6.88366842752163
ZNF525	7.42829033299933	7.86600619467675	7.91881295054819	7.4789240597202	7.42627763174308	7.56571087883792	8.36828652255158	7.34854953932712	7.82211254160995	7.60884465846935	7.58893958420156	7.36531552298388	7.51144275158057	7.27378334684387	8.06206728139607	8.53491680615949	7.81908736543277	7.5770669486198	7.80270397313278	8.09123142795702	8.05921076337692	7.49746881307193
ZNF524	6.91263843226971	6.74906217920203	6.78607273682974	6.68678795096109	6.66007442843452	6.79634089365089	7.80646225480577	7.10207883084981	6.93648198813829	6.93335663393919	6.90891969307774	6.96148375296759	6.97802032194564	6.5448085797645	6.76514061484689	6.63513323221371	6.7262648483004	6.5669643306715	6.73989497368979	6.67913015569044	6.78492223782737	6.70815238720135
ZNF521	7.04824950516222	6.67718459206565	7.0640503447553	7.02685779434148	7.00687045180282	6.76932212203036	7.60806525073719	6.93367214134978	6.9236912238772	7.33261238476737	6.96709775528687	7.21989715836011	6.78832141460189	7.10263804300165	7.02473899614565	7.12384482165421	6.90916343047089	7.04000848743038	7.10588126462972	7.07611158491776	6.90031103315028	6.92100279391892
ZNF519	8.39287751253317	9.19002590711797	8.01617317734949	9.03617450605387	9.4312523658454	9.04370596560602	7.99846357142994	8.85664005221605	8.50386062926754	9.22429748610321	8.69931469443905	8.94218225771083	9.01124024520286	8.76556624986614	8.58880737761526	8.39692870580117	9.32979716861086	8.88753856151666	9.01651322074257	8.60158408311653	8.8614168432499	8.85348789205066
ZNF518B	11.0654117137249	12.3223489252077	10.8086382305493	10.4717650072183	11.6364933146022	11.0654117137249	10.3960057099412	10.5014712903931	10.7844546335468	12.2987248158977	11.2741513032494	9.29514219221214	9.67626563481795	10.7913709762184	9.63828739271281	9.13919479425306	10.9150768857093	11.1415063487563	11.1073889720773	9.16491362398523	9.22880929932882	10.0805128745047
ZNF518A	8.17131814126755	8.12962425993199	8.87290131955691	7.66168889078805	7.75514359242818	7.73306377453138	8.74566884726305	7.54521067009524	8.40253326536428	8.2711347076423	7.72735266138489	7.73496781894961	7.39813245442864	7.64761338863351	7.61174147699991	7.77475570059371	7.72198787651011	7.51937635890368	7.6230073721471	7.66327439704091	7.28515733088368	7.40905218910167
ZNF517	6.80743051378531	6.73540321394909	6.94235899394599	7.1570684534341	6.89374901541939	6.85075374249436	6.61752970942384	6.95022117413921	6.818853842464	6.66521425085207	6.76973685595629	6.7657429004869	6.68592041714742	6.90565162060118	6.97155108826392	6.55127204342733	6.72020037957972	6.83065558936726	6.6765814328981	6.67545676101719	6.66673686215188	6.74800998818504
ZNF516	6.8045143973888	6.98206210263862	7.04513412973776	6.94825347624467	7.33256398769897	7.06842581610656	6.81653215101984	7.1170820481817	7.19286067987625	6.90629898608453	6.77837508561104	7.06204885636284	6.99870166605154	7.12636114180966	7.01815608699574	7.02656844215946	6.99074153279915	7.12976894197633	7.03884944301843	7.26887469849881	7.32237647418185	7.16185283453821
ZNF514	6.9994658342082	7.09515508949191	7.26260527495895	7.24093343272506	7.22851372269465	7.23891394579789	7.08500692424523	7.02919441132688	8.06472470473406	6.90889801862579	7.42500523976705	6.96457291983165	7.22292750796991	6.93423023222331	7.40616625374413	7.56932450192995	7.35852880641712	7.34887282183187	7.34223259402227	7.28775550738909	7.28985460856534	7.13534110496362
ZNF513	6.76169593574575	6.64023293887109	6.92011315243869	6.89244700847326	6.88168558599176	6.51334732246293	6.70389885329795	6.6437623380607	6.95212243177036	6.86004294002842	7.06119166288105	6.83726694011129	6.83245720680501	6.86844605831455	6.72562037660001	6.74856138294227	6.82226149460029	6.6837686667612	6.76973685595629	6.7088511058045	6.6074453456581	6.74401692402123
ZNF512B	7.35638105089111	7.29168728211423	8.30654171405045	7.06974351957283	6.77969381164622	7.22116584771778	7.67842287415688	7.34286233104709	7.47054120417435	7.05566069095522	7.48280173525778	7.2066385835563	7.28326379167056	7.10718671099698	6.92566044554539	7.15313122348369	7.1079105527054	7.04242639939702	7.19242077253338	7.00892250800407	7.16392663422296	7.21004731568664
ZNF512	6.85520630193429	6.99779074128127	6.93978739734097	6.85437077200889	6.80637809576291	6.72120448635561	6.75231725616532	6.82158671597891	6.7085855981884	6.72403917034102	6.85188499667459	6.8391084838834	6.76514061484689	6.83632249737893	6.84856115321235	6.61909912751095	6.64724331715737	6.75753846303282	6.60113732120128	6.76932212203036	6.58224297038054	6.78530496372109
ZNF511	7.25976259770058	7.45357053683474	7.1440429688304	7.10591750647545	7.19681897355693	7.17918424963351	8.15864395901723	7.05258286215039	7.42168961760416	7.24611080902663	7.17449376483752	6.83479022794797	6.97596456868825	6.91824631749737	7.52177769231849	7.60452139476212	7.66323452965845	7.30838115291484	7.53413046103495	7.4107111513422	7.36674655689286	7.35931336328196
ZNF510	12.4948888861269	12.8346649728599	13.2573334919116	13.9628081011468	13.9468252506951	13.7559656069596	13.6760294627897	13.6071331046955	13.2573334919116	13.055309160986	13.8122060388322	13.4895359548852	13.2744161870065	13.6099920643536	13.3305756994753	13.2463467579907	13.826479526304	13.4277124091749	13.6819059556564	13.5527976494689	12.8447345788834	13.7516088047654
ZNF507	9.44676578093887	9.43880026145781	8.97318186125941	9.91239781589938	10.1062830833107	9.39024256534254	10.5360089964483	9.99108822661717	10.8107979877347	10.1655993356352	10.280940644661	9.5664126659395	10.2169236898157	10.414430958046	12.2475024589388	12.0325084805252	11.678815081979	10.768244452151	10.9612515525406	12.1939523255314	11.4912278453574	11.015005870699
ZNF503-AS2	7.6882340282386	7.92157799763678	7.8669713110436	8.15290351040013	7.89953401642695	7.67287054513468	8.2067211706396	7.97661554984305	8.31939944569145	7.17879703595098	8.34509860968906	7.87069767257485	8.15657897195693	7.88306253304511	8.73786030591391	9.21484491648357	8.99439266396831	8.58038223121497	8.41617020760442	9.01114736234538	8.8374003548105	8.69896679775228
ZNF503	7.63185315901288	7.09778922427747	7.26260527495895	7.87522739895734	7.62731772962757	8.14985442850138	7.34856039655154	7.46536951886527	7.03638849320138	6.90038874454083	8.00544898834428	7.54506073691977	7.73240441716985	7.75459083312623	8.54243880085592	8.05528941929532	9.13709690235045	8.44985943599758	8.61477564643319	8.77267205171299	8.09314821801946	8.15203889768954
ZNF502	8.8161463711456	8.46924052709843	8.47379427233578	8.83600181001555	8.34212172163839	8.16614493766877	8.86361094222712	8.35718845659239	8.83466643850609	8.69023545666071	8.5241095992913	8.57981072863886	8.47368992996718	8.33872473081552	8.56175020460348	8.30862272428389	8.34334086775216	8.38996152863476	8.17710911585097	8.53902081500416	8.44521501179161	7.8884865856025
ZNF501	8.60376047470259	8.26789919958669	8.51839328392288	8.05580931305129	7.99438291599635	8.06643401774403	8.428071998076	8.32941741123024	8.05914051813139	8.65626135532037	8.12089907820977	7.93366033765803	7.85832115601576	8.04098380997167	8.39542396115828	8.06942976402954	8.30723912661875	7.69534066272767	7.80025859451094	8.59684602633038	7.72939551206717	8.02728226068478
ZNF500	6.98548803010152	7.02233978573456	6.8819606398581	6.81937409885849	6.68560205275068	6.86876185670998	6.90532562206903	6.91172179390561	7.03288295287029	6.93641724338625	6.89458315248211	6.91522329478591	7.07218167061284	6.94839381572364	6.69344691748516	6.73263166138402	6.77229789252385	6.73385457798079	6.92698698661654	7.13195698700673	6.8860369542149	6.93215370047303
ZNF497	10.2063637860715	11.0079927235803	10.0626865272316	9.75699501288982	10.3713456697994	10.7549903675471	9.30345778873851	10.0327294728081	9.71690237958517	10.5934266152778	9.70438007152555	9.61073101164355	9.26919430698491	10.1901072038366	9.82026540191404	9.6922299780062	11.1241090239417	10.3839461323212	10.132220823772	11.0444487667802	9.58196202611374	10.3511124787966
ZNF496	6.92336918981284	6.95425711577106	6.9147555105649	6.99563975817202	7.16862805302689	6.96603215485147	6.98919588650371	6.99358346674996	6.84101032211989	6.83935432148755	6.94572049180869	6.92429843102517	6.77229789252385	6.79203833574233	6.89382481491729	7.03076923914994	6.95178958186189	6.74153180949287	6.85817589667451	7.05004663297612	6.94011693931666	6.85463335715899
ZNF493	7.75565217421683	8.08057534463849	7.49386376212771	7.8133100431771	8.29726366687315	8.18819865888894	6.91486834374862	7.86998241232927	7.05113396022942	8.14520375348255	7.6187475687571	7.84413132261482	7.57242097055638	8.08088904162308	8.80299106221819	8.22563524838771	8.88954012720119	8.26071076403081	9.12255261345844	7.31797020460088	9.02381544235424	8.08463348192032
ZNF492	12.1561081127949	12.5740713195026	12.059032046802	12.5292879806242	12.4824597681035	12.8908922695019	10.8718054770755	12.9994070316023	13.3499976664959	12.5086911700216	12.3799622244371	12.6266351386819	12.8605436322056	12.2724891598293	11.0564915537041	10.104538094066	12.3837007139124	12.252463746062	10.4162382339254	12.6968121294315	9.76272163228037	11.3258916621865
ZNF491	6.85910276194805	6.99328842937206	6.73989497368979	6.78236384575132	6.6785103616572	6.79414430627132	6.81653215101984	6.73519927794159	7.04694077247663	6.87269466595708	6.79393430607073	6.66239003887489	6.79152098533421	6.69816222293386	6.78566914613564	6.83163747977135	6.79393430607073	6.78352889262089	6.84109331143106	6.70669785578749	6.79393430607073	6.96671977499151
ZNF485	8.48108575522325	8.39822132656464	8.26025823371829	8.30755511491284	8.25406343472779	8.49682542482501	8.48574431822203	8.39531023808149	8.08761726167666	8.24010615219552	8.82592249264056	8.33222108305385	8.57673877159287	8.3169755768363	8.83209818300019	8.63558288848041	8.9387378994872	8.41567504797483	8.31443598822806	9.10620150966015	8.42525142549208	8.02080930071109
ZNF484	6.87536716563578	6.7648912305888	6.88465932942198	6.86198998790655	6.98744315380294	6.81803752434462	6.79933316012159	6.86368387550988	6.85811798743416	6.90629898608453	6.99639575561318	6.78708622055	7.01718723336467	6.97362795139267	7.00172115430083	7.01966776387631	6.82007268884081	6.98206210263862	7.06994666832658	6.98452096284675	7.05611030318734	6.99188900268384
ZNF483	12.004422392046	12.3729991318207	11.8911287228428	11.8156606834455	11.7870546990104	11.9755071303812	12.0392784491384	11.8700094182389	12.190116342391	11.8575021779731	12.1487117209264	11.6577020735159	11.8122195274244	11.8178675745521	12.1561081127949	11.9652767880203	11.4166508939045	11.2856070586136	11.1500097114265	12.0257234259963	11.434261869196	11.4901860919156
ZNF480	6.91263843226971	6.8251496642307	6.83327802161803	7.06974351957283	6.87595663265093	6.95673098663363	7.0640503447553	7.0936584646611	6.86422921306658	7.10544726920385	6.92503333939128	6.90179698560794	6.74452736542388	7.10136811317332	6.83935432148755	7.08562934801373	6.64482228163954	6.99875253441626	6.86849092989122	6.86847903653464	6.95482396571699	6.87029610889188
ZNF48	6.88298440295618	7.17133923261425	6.85282595365462	6.8041769143299	7.10146326122258	6.76483994333246	6.96730749754782	6.97194358936026	6.93009128927986	6.88409122763085	6.94342815463272	6.89065437181758	6.75325193586873	6.94272062093055	7.29669511230143	7.00076466813679	7.14646512816991	6.93586590589947	6.88650351764296	7.13022708816362	7.12215545877497	6.81698155968632
ZNF474	10.3674875831351	10.8385854663698	11.1655693276508	9.47370871940369	9.67162618953942	9.51123145479189	11.4264171099234	9.4251897619226	10.9906224065627	10.5064365456581	9.38900494856226	9.33374978204212	8.70897671650262	9.35333834626165	9.97430673160454	9.95146291460325	11.015005870699	9.8873947829144	10.6293444488357	10.7055430935713	9.76589009737399	9.57254775034638
ZNF473CR	6.59495570036663	6.84568374609686	7.05115620993637	7.08299284026694	7.33321878635391	6.97293581846832	7.17463826691571	7.21577972647175	7.30612854591206	7.18285564899945	7.14368426775024	7.29735609601532	7.09447973212239	7.01520070938981	7.87542949403723	8.56217271040078	7.75930937046574	7.51434757107164	7.57854170240473	7.81703019040125	8.01373030089484	7.61362035001226
ZNF473	13.8168798030757	13.643104793384	13.7834688803435	13.5997122486849	13.887413794031	13.6819059556564	14.1780592110155	13.5690544610462	14.0176807329198	13.9588971236416	13.7676074121438	14.3272501293949	13.0052537483529	13.5075221897036	13.377941270298	13.3282301760912	13.8080527173841	13.4861570560172	13.7439832137159	13.5184459758703	13.0079666789561	13.7157534311371
ZNF471	8.00503010547159	8.21286029464702	7.36783627260259	8.75612030196283	9.64024386903287	9.54477341924652	8.15357899684117	9.53319030176294	7.86854107969142	8.42557338277276	8.84499522004072	9.04681453325373	9.11372674543287	9.43771060407548	9.23265246569651	9.01157862304428	8.91556811044714	8.89944618014557	9.55055130242683	8.31205663618902	9.66943690192203	9.13680686777464
ZNF470	7.62822791764727	7.46751116447272	8.08686068760088	7.27573893559976	7.84944459975108	7.50131961050175	7.43144281731858	7.24500881792481	7.07809170793593	7.60269182005116	7.07361974699121	7.42898978510039	7.2238285165382	7.5091420847834	7.45161174326759	7.16600419658372	7.37245115708731	7.41341400753236	7.53079893827141	7.05552961727615	7.5549537935509	7.54358551375364
ZNF469	6.76483994333246	6.90514195813318	7.04793532447053	6.82806301530877	6.96285191209393	6.88660765457978	6.99639575561318	6.91208432914546	6.72405939833369	6.95465054718468	6.92205735825478	6.9938989835573	6.78325440525451	6.83515996268249	6.92254055849053	6.92461750449488	7.03544553776131	6.95894936242036	6.86209585186363	6.93597212331626	7.23994805702896	6.89758900509175
ZNF468	9.42912464651141	9.89589703348687	9.19113949602778	10.715057720227	10.6150835839478	10.290603820743	8.98585867637652	10.7205717063329	9.04540557886688	9.06291297263131	10.8248799457479	10.4892720366535	10.7604481380089	10.8208473611844	11.1415063487563	10.7147397393488	10.8167472897351	11.0331001047909	10.8435225024946	10.759074611625	10.9687206182416	10.8422537210752
ZNF467	6.90130825665084	6.88791657674006	6.81698155968632	7.05904043432249	7.1602565996365	7.05737872193426	6.99639575561318	6.87533251156439	6.75167771898404	7.10544726920385	7.00351946013591	6.97499032790015	7.20208387676386	7.0455701697896	7.04256835653477	6.88724692059571	6.91179212771103	6.84633086059637	6.87074125744553	7.07611158491776	6.88776335018914	6.79426842543075
ZNF462	9.11786603087964	9.93134776924545	8.24444753125279	9.45627780132048	9.60731350460429	8.87022930242764	9.39473969941059	9.69287640228636	9.38801149002983	8.80854027557386	9.66379164781186	8.91005372569195	8.67499775984646	9.34323679312852	11.2454072145933	10.7960743095605	11.518990371143	11.2139850179074	11.1204149744501	11.2687619444816	10.909141169785	10.7666227974573
ZNF461	6.94014017608808	6.83351012439092	6.97458538616477	6.85344127682948	7.23163841787629	6.92261803185753	6.88409122763085	7.00178544278032	6.9555050980883	7.1125283769102	7.04094926880019	6.77878076411798	7.00391980426613	7.18202708344115	7.12618768059642	7.06157467336566	6.9254096329974	6.96160134561571	7.20135394269911	7.01535704278955	7.22332896875563	6.98981288752086
ZNF460	8.33642177092977	8.07821581718596	8.45731885718584	8.26163411874513	7.45072731111095	7.59173022540029	8.25982185606095	7.92678625129399	7.70392237127447	7.82319728047263	7.86259908320453	7.91010273717646	8.01514157303297	8.02212503490719	8.24933902310555	7.85881740572446	7.87091766279478	7.92525171273164	7.958708567051	7.66679896150138	8.23108571534993	7.76121182260642
ZNF454	7.11918431727949	6.72403917034102	6.88465932942198	6.939120841162	6.87414471271067	6.89792176019286	6.99293112469215	7.13381200141373	6.9236912238772	6.93975861748885	7.10493074862901	7.02201250443528	6.86634365331492	6.81653215101984	7.01426017084534	6.82454758823951	7.14646512816991	6.87455822659325	7.06666640808734	6.94635722227831	6.79730564225108	6.92100279391892
ZNF451	7.33038700038161	6.94937508851126	7.17702006469979	6.92740289412489	6.81366246778278	6.78624211832008	6.97808360331351	6.93601050358831	7.01853260988139	6.9515141068862	6.95679718815504	6.90657674799549	6.96891494948106	7.32227459578591	7.012835044588	7.00581301847705	7.23411387355668	6.85328619281096	7.26169014805434	7.00075119199399	6.93157960275536	6.91399678391177
ZNF45	8.91270689704241	8.47674156206292	8.79253791624094	8.69778997672451	8.3660370261151	8.3171075871336	8.76923479909108	7.92249211333917	8.80273150316994	8.29530583247617	9.15101916799078	8.28731409532687	8.75807659833161	8.51513697824643	8.54620625988511	8.047220456307	8.07768206695597	8.34877375509361	8.50867875542221	8.25635373589948	8.24218603318906	8.1799891457459
ZNF449	7.09152673630817	6.90940663677563	7.24919956586107	7.11526952424252	7.0135123553781	6.90407861480155	7.3260508157333	6.96570552508899	6.87010386983293	6.90889801862579	7.12804846620121	7.14148206263746	7.1505115892637	7.19230712419398	7.09696414535152	6.94568962666627	7.12781935676978	7.11837432634664	7.12417503715484	6.91619294042158	7.08153921453647	6.76790048119318
ZNF446	7.24259307490005	6.90721675942237	7.10359471206032	7.03491494523579	6.89907989451506	7.13415046178405	6.97446303419935	7.00950153913761	7.30612854591206	7.1125283769102	6.8720923085806	6.93580893264331	6.96651322421908	6.71268487720528	6.85440006233072	7.09250376259172	6.9636100008092	6.89543758284044	6.93128969629241	6.81331908556464	6.98221946868892	6.88911561507195
ZNF445	7.10912073978063	7.30409979097637	7.26260527495895	7.11829461162149	6.92013889628326	7.25301203388069	7.36458884957819	7.31425158827964	7.28486095127373	6.85221557945065	7.39684426865243	7.19681897355693	6.93424514934728	7.37108245095109	7.18739945642031	7.12930844463761	7.17509105482015	7.08693489685237	7.16450590835737	7.2733316184809	7.19916399390557	7.05107481593189
ZNF444	6.84544569578503	6.80824830829297	6.80994360872526	6.75400133644587	6.63460676319734	7.00990005456857	6.80214293563	6.88105399691182	6.86710775369287	6.77323268642282	6.76247438822598	6.94306251830093	6.86174629828646	7.03527934139778	6.74190986547478	6.64894944243093	6.93641724338625	6.73385457798079	6.76028680658801	6.90984918435667	6.76160005643799	6.89270144830253
ZNF443	7.15566352742103	6.93342230367099	6.80028933309845	6.86198998790655	7.01906407405364	7.11457501380751	7.27086751589544	6.83327802161803	6.7937448608251	7.06213629417533	6.90674600525623	6.90407861480155	6.95987347730637	7.01602864550544	6.85910276194805	6.87292044060155	6.92098018157709	6.89680344420688	7.06994666832658	6.7958993174071	6.91477829216962	6.83911923890954
ZNF442	12.5683137634739	12.1282755647316	11.9371043965783	12.1728430293211	11.5124609720377	11.9000087833934	12.7140473853837	13.1876180093906	12.6968121294315	12.6868270220418	13.5887938137804	13.2463467579907	13.4277124091749	13.6671406005686	10.8135602255573	10.7856420595314	11.2678186559219	10.7266189687899	11.5742236464236	10.5571279330031	11.5482106967134	11.9806141486717
ZNF441	6.87536716563578	6.7338215399185	7.29789082940314	6.94194270149769	7.03288295287029	6.91522329478591	7.03887969376271	7.03910871540964	7.03930061666605	6.97293581846832	6.89897633975445	7.12796214918035	6.82806301530877	7.04234826777444	7.19848849478887	7.30952819848691	7.05094857155516	7.01720435631011	6.99527183333666	7.15663994156493	6.85202065235971	7.12167729998657
ZNF440	7.01150685907776	7.05021175888054	7.61957708482672	7.07218952437646	6.99219532702583	6.91994423395381	7.14314686473538	7.03945016205596	7.19286067987625	7.08370658889556	7.16842169830149	6.84974970810953	6.9967758312344	6.87687745583005	7.06926823395112	7.20881016240662	6.91179212771103	7.18045323093085	6.92268263093197	7.14128495369072	7.10083867072731	7.01147950180654
ZNF439	6.98355202667325	6.83974870862049	6.85749032285004	6.79356584111067	6.90219758115481	6.8819606398581	7.02720184697213	6.94011693931666	7.36252407148584	6.86497532300797	6.84544569578503	7.07208647435129	7.00678941894025	6.8246406614937	6.98072415400061	7.34026136377271	7.01544869361959	6.85328619281096	6.86209585186363	6.88850846665296	7.05321735706955	7.07752572542656
ZNF438	8.55545236363701	8.56960881616459	8.59811017754206	7.54101845527805	7.4206454661399	7.30317997211456	8.11584408752248	7.61362035001226	8.27067520789161	8.34522352066405	7.86921765384374	7.3029197769589	7.7059683017457	7.8592246991739	7.97963138419949	7.73869714489404	7.76835560947142	7.72871290906651	7.64857917488248	7.87582327375364	7.59445316655428	7.43953648199953
ZNF436-AS1	7.02899419515777	6.90514195813318	6.8819606398581	6.77252909542772	7.09866747492935	6.73970137785832	6.84544569578503	6.60501391350226	7.22690391263438	7.10166335617813	6.70156370062551	6.85711280741831	6.92045828473283	6.85699918936957	7.04585109583316	7.19250153805649	6.91840436866482	7.11275757227243	6.89458315248211	6.90355242675688	7.16543784035093	6.9989532156544
ZNF436	8.34689317521414	8.34299731353663	8.73874413227439	7.83814356254264	8.04276643147388	7.76646217990298	8.50826725003498	7.63253715761937	8.56986434440734	8.5642041034319	7.88671884441068	8.40751482204061	7.97325592355991	7.30454864812882	8.28431976859478	8.13973004976858	7.76550999751174	8.37573604214242	7.72041033394274	8.03118449017153	7.994760183041	7.80774869724997
ZNF433	6.89284316725867	6.89858237504464	6.80994360872526	6.80181829314981	6.7482806178339	6.75985557713472	7.27629213886113	6.92863862667664	7.02926182078925	6.90889801862579	6.84152978306472	6.94567485619525	6.76702905297457	6.70977989859524	6.78566914613564	6.88724692059571	7.23954311354941	6.83643723296708	6.86424104478555	6.86634365331492	6.90351525850693	7.07572922078836
ZNF432	7.96289002229309	8.18554459444164	8.23665193154656	8.81080827507463	8.59994965721561	8.45224738141543	8.22971113464223	8.74171378879144	8.26222950185101	8.12600473651891	8.84140817093188	8.70628117777802	8.91362966153691	8.23644749058326	8.13000315424511	8.67316556694854	8.72024797786555	8.5357512343	8.37241176589495	8.67506599666711	8.27154682522823	8.55510071466088
ZNF431	6.69618526153637	6.81234655009093	6.9515141068862	6.75492911118186	6.66765559570408	6.94637290925675	6.6609396254784	7.06178124500131	7.10557428990129	6.87788010337115	6.76247438822598	6.96990886459663	6.93152073645713	6.86789000227301	6.83000906106218	6.63652030275294	7.01339584102934	7.00689787913632	6.74654792910645	7.23970027332128	6.98221946868892	7.22435187282763
ZNF430	6.78832141460189	6.89247814843459	7.10359471206032	6.82221696348818	6.84469666577638	6.81345941102452	7.3902710575798	7.29566478905526	6.97811557265341	6.83935432148755	6.98655545447411	7.10290997867997	6.95663795893771	7.2588189381216	7.00849417811775	6.65428653352648	6.70224492913639	6.94360871940565	6.76799889878916	6.70149483649189	6.66949748069861	6.96084186068929
ZNF43	7.91688710998887	8.08970499761455	7.36783627260259	8.00819508114512	8.10330335340988	8.27796478180874	7.70456961317916	7.71258139930437	6.81391994219039	7.41065949173884	7.9022150803029	7.60354135162518	7.93066260148088	7.6210151259676	7.2181965011912	7.37053396982978	7.63185315901288	7.78840571809424	7.67906941710576	7.54870825946839	7.22598023544397	7.72686917974111
ZNF429	6.87031718646095	7.35065701679231	6.75798381984998	7.77677623140098	7.47786083337405	7.08476821014904	6.85131432910511	6.94656960524486	6.77737189498857	7.42265882673727	7.07581165057641	6.91522329478591	6.94338044182907	7.49702968155542	6.800469505721	7.17584778065168	6.87084100500448	6.93882419935929	6.80265798286605	7.39669903371041	6.7648912305888	6.75108827848327
ZNF428	6.79522481440067	6.92845846802534	6.78607273682974	6.93474492577481	6.84469666577638	7.00631632747472	6.81066834414871	7.34854953932712	6.93009128927986	6.74367199330197	6.96649211341968	7.11289373385909	6.89838137433679	6.68240307887534	6.81548432800393	6.91134609944728	6.81750969022237	6.94637936394646	6.96781385062083	7.12609391108168	7.11271673557534	6.88723846991031
ZNF426	8.12086043287823	8.38451752710436	8.1666080923744	7.34435666464736	7.77136795101394	7.36678295549464	7.21494274213507	7.42080009384116	8.34405423729841	8.0382064228122	8.5567848773557	7.33064831895918	8.15311034315894	7.74111789730604	7.79487103493244	7.50216759112384	8.14436585225507	8.20744549211901	8.70092577404098	7.88744872600631	7.90429364627839	7.90387594804144
ZNF425	8.02869535323781	7.90144662064119	7.77203047551597	8.81825563523737	8.94378007547664	8.83669150400594	8.41141139933731	8.67992827142564	8.11750345351946	7.62294153589127	9.18420386182072	8.78791728277479	9.03377350869994	9.1562138004622	8.56610757670189	8.10041457798805	8.53629574071439	8.59567094909786	8.5871116882537	8.69615484573388	8.62929945218193	8.42034575245639
ZNF423	7.1986247148232	6.69642767833131	6.767196623133	7.02854369429553	6.78802926045805	7.10031501279469	6.70389885329795	7.19284039361417	7.31892019065293	6.98318907556876	7.0677642817786	7.07807675569508	6.9793729149723	7.16369975089524	7.69414745998066	7.84942110437114	7.42628459574573	7.64379602773942	7.54408996960749	7.68777873430403	7.65722383286259	7.35842022681586
ZNF420	6.71710675986888	6.88791657674006	6.94852016354227	6.85542830630829	6.7993168693529	6.80509863998661	6.81653215101984	6.91077521002455	7.18871709807157	6.84458499889487	6.78775402066373	6.80578413291566	6.67462008327601	6.70904899806699	6.67691677731611	6.86182180382325	6.81331908556464	6.74814876586198	6.78413750451853	7.02174866360733	6.94299311288974	6.89596448032643
ZNF419	7.82430045710078	7.74026784838936	8.23512294530321	7.41856790348742	7.45037270016757	7.55566280653214	8.4590094558626	7.72198787651011	8.18241913166034	7.92123566936195	7.66650949184096	7.65944912226072	7.31355901077036	7.42086411731969	7.46604190835131	8.16851896113914	7.52853264419383	7.53322262233339	7.59825476943637	7.21993394986715	7.58299504486416	7.42579816240125
ZNF418	6.78367764077523	6.7903132930631	6.92011315243869	7.00652604260625	6.97276152037111	6.91311711961834	7.01572838260039	6.97802032194564	6.89018960704296	6.91179212771103	6.95881788783774	7.02333372262598	6.92958806651662	6.89272890920448	7.29879779371872	7.14611270680732	7.36799258442354	7.13912714899312	7.33178099761219	7.34954723033979	7.41110395117528	7.34615985281915
ZNF417	6.83974870862049	6.77668452617987	6.89480063354776	6.99872722734795	7.02718732491737	7.00954951756778	6.89010828476071	6.97566741101411	6.61015380643929	6.87528586639128	6.77453052687385	7.0610895653461	7.08860921604817	7.01346951968017	6.91704765765744	7.02434835726269	7.00433577613601	6.72573660449749	6.92923121697115	6.92503333939128	6.98618793810338	6.85950660879399
ZNF416	7.7642232278497	7.56084677831352	7.79791916794364	7.63680883169147	8.30709781201068	8.12859429729701	8.23157910350288	8.22178325525926	8.24736340603498	7.7378637852906	8.10502130070379	8.21765449415081	8.3286450902115	7.89587311926585	8.13538366733616	8.5169426460486	7.75930937046574	7.63894048845563	8.06539933830394	8.11777326746118	8.23390849247899	8.05806600699987
ZNF415	6.818853842464	6.94738747418745	6.98865708339094	6.99061810809159	6.805435110275	6.84168800764522	6.89933228659753	7.00971890546846	7.25403689936101	6.90310573006858	6.69340225631208	6.96403125755508	6.70463667060071	6.88979490718662	6.98220188007136	7.09250376259172	6.78566914613564	7.07218167061284	6.8966412736194	7.04094926880019	6.83166878061105	6.95421098204626
ZNF414	10.5859641563554	11.1603778129675	10.6967084289634	10.3092468282299	9.33746454544719	9.35229504692692	10.925723572021	10.305040155105	10.5563989374282	10.6604374253284	10.8233846644212	10.4853894036807	10.163119660206	9.74704582164493	9.73767121627301	9.32879705367305	10.5436902184317	10.1939423984376	10.0577736234011	9.91804010697254	9.73324291852498	9.91784419575234
ZNF410	7.27662332971522	6.82701059779935	6.65411766262225	7.08342599368678	7.05186213022668	6.98635405632024	6.7419875064149	6.8620708096824	7.02233978573456	6.66931302716051	6.860297623352	7.02201250443528	6.77487147812597	6.95874048299415	6.8841149227594	7.06984812962113	6.77229789252385	6.73218524353374	6.95236991829392	7.13881273476706	7.06868171242586	7.166266152236
ZNF41	7.25725576712629	7.16394233196584	6.98865708339094	6.7172186579352	6.87876443889314	7.02472337880364	6.85711280741831	6.93342230367099	7.18488784783361	7.23137644892076	7.02384829942295	6.99219532702583	6.88969940622528	6.96754599728886	6.99607867546098	7.11494291034926	6.85054756206623	6.96891494948106	7.05968398153827	7.04756309770627	6.93877654561571	7.13534110496362
ZNF408	7.10580658324507	6.87919656984454	7.33200638374752	7.28615453686402	7.10101189165245	7.05969287412679	7.40176379935072	6.94585144974939	7.17338773575237	7.11589635267772	6.97015549872494	7.02062468828413	7.17204215213184	7.18143319913439	7.50600365089995	7.45665599753086	7.28581509390269	7.26953438050217	7.326039215666	7.46459605352074	7.23774578049841	7.24897098708021
ZNF407-AS1	6.87394575546815	7.0719446048452	7.26914356882945	7.29464435156445	7.07367994118407	6.94710320094286	6.97109631785239	7.139590489885	6.96860205385068	7.09432923487221	7.10137842554375	7.08880660818815	7.02795857842301	7.11054184816022	7.4957016067419	7.19704005912789	7.34778956404493	7.05942232318562	7.2068525173579	7.2733316184809	7.36674655689286	7.44959430510382
ZNF407	7.24259307490005	6.8679497073918	6.77190216298014	7.02158358797153	7.41562318194675	6.96210637837623	7.08880660818815	7.13165329637775	6.61948251116241	7.12751205588529	6.92100279391892	7.04578307631751	6.99158334025246	7.03035789724574	7.19492078562605	7.15618345352031	7.41668013301633	7.29066088985582	7.15495405315493	7.12041512568416	7.02441160297354	7.28856774274864
ZNF404	11.3682957376563	13.1461119295373	9.72081852156575	12.2604392744283	11.2359915819433	11.2018506468418	9.32797730049694	11.7450165489251	10.1925164831633	11.053078124946	11.7804300886744	11.7433703637451	11.4315563836618	12.3156164867515	11.4740273777903	10.9747965358374	13.1876180093906	12.1385289716165	11.7300010999038	12.607031662487	11.0635553734742	11.1801846732101
ZNF398	7.13351091258117	6.89010828476071	6.82436526044679	6.88776335018914	7.10452564028063	6.87365595617036	7.87443410438363	6.83052249609564	7.0625930847452	7.01522848340724	7.05350796807948	6.76390968040336	6.90179698560794	6.92997081588032	7.576538723177	7.29494831113659	7.76605367761507	7.01960892298459	7.21983322960999	7.54109071250912	7.26527850365311	6.84423804585704
ZNF397	7.0432939409373	6.977410489748	7.0640503447553	7.36809798140171	7.12331476248307	7.12293788464924	6.88409122763085	7.18403957236446	6.9998300040755	7.35315473127685	7.10781643870107	7.24152175081264	6.99092834638654	7.19468040188379	7.02062468828413	7.01076469934784	7.21594602530035	7.16393488037236	7.09198244800002	7.01974175798544	7.25296036315234	6.99527183333666
ZNF396	6.91263843226971	7.05021175888054	6.57532662718583	6.92999090364962	7.03933444051748	7.39549141321339	6.94536471144797	6.9696712107034	7.16926366483056	6.93022189294224	7.20894204353022	7.10630934930223	7.13076347403488	7.25769556176959	7.23675873278819	7.00581301847705	7.02479618136786	7.12875810611975	6.93893222641351	6.87050691826311	6.94635722227831	7.06447881585653
ZNF395	7.6168496681957	7.41649705836531	7.98302642269718	7.14428344369164	7.34080429669968	7.16613115553739	7.84674328236366	7.42926165209813	7.10136811317332	7.06213629417533	7.46602393034061	7.03821052036395	7.10766462054063	7.41395257581898	7.21470107691882	7.05959587049068	7.30116699693321	7.07572922078836	7.02598582808477	7.18433844305831	7.11271673557534	7.17659137788186
ZNF394	8.20478167919743	7.85232203916506	7.89323286343786	8.38721275954252	8.30451235743394	8.42311392343145	7.90772728848664	8.05980585693062	7.93635744476263	7.55942950547862	8.09944978589011	8.33050433363332	8.42353007043373	8.21267332013529	8.2297874614201	7.94175623580852	8.02071392231567	8.11939474145871	8.04093415729003	8.0614678472111	8.43847724809463	8.35338704871279
ZNF391	8.3581565759166	8.55794416197683	7.80646225480577	10.0313582230205	9.63308004543863	9.76623952373998	8.25982185606095	9.41073520022184	8.77571131771483	9.02477286769457	10.0055387223956	10.0910280792089	10.1031427351542	10.0112961054067	8.34096886952056	8.86526271392038	8.89512207708415	9.52249684808447	8.6728860578133	8.82763401199247	8.9148529043895	9.30412874983009
ZNF385D	7.34832983324623	7.14149514379075	7.78887001254222	7.89004318510905	7.7993213178901	7.882514470392	7.1570684534341	8.18554459444164	7.80340605246887	7.37622683184814	7.91908514961049	8.00374058567467	8.10645667837387	8.07794533918145	8.4289748115354	8.67557154651715	8.14269364234517	8.06092489871433	7.99202484848055	8.24994553213456	8.32415181458649	8.07924637386489
ZNF385C	7.17484855123191	6.83351012439092	7.2284949219716	7.02013397079037	7.00531674920134	7.22436683576103	6.99639575561318	7.06941880286058	7.00759864824375	7.1125283769102	7.0210899773587	7.05484808875964	7.01718723336467	6.83159583854043	7.07666472272685	6.97159376416396	6.86846714317806	7.58376782942627	7.4318380839695	7.06265537053282	6.98983704344697	7.84694655091159
ZNF385B	6.75858560728119	7.04743310521337	7.03293102853717	6.8089784764531	6.73247191291376	6.91824120573611	7.16158295872901	6.77072491643568	6.91721292033565	7.14530848277187	6.79342942195813	6.74541607194161	6.80867141318965	6.79387940887052	6.72741842986063	6.77962304037757	6.82806301530877	6.71207239675309	6.820250117671	6.77119577598999	6.83507168128905	6.7406502853783
ZNF385A	7.87027058449184	8.39414875407908	8.59033441254126	7.80956502606933	8.15443265436384	8.4333282472734	7.09741709524506	7.91371408830172	8.03343544013744	8.57117119885934	7.61143469877975	7.70732930361884	8.25025682486167	8.46053529401731	7.15503013754756	6.99447663106771	7.77904137031391	9.43166495854183	8.2585450498613	6.96071076857484	7.55187980377292	8.45256838657693
ZNF384	7.97406419892495	8.10735146952828	8.06138065697	7.72587575348633	7.39502011330407	7.51403224123061	8.59042283324019	7.63379630490778	8.00558965859743	8.07801649310873	7.83249384020455	8.03435442540629	7.8464519368261	7.74196947938045	7.92004787159615	7.81453719517578	7.55350153622139	7.6944725484744	7.60452139476212	7.58394415377401	8.00844856274039	8.20056576308607
ZNF383	6.6568668111463	6.84800977294497	6.80483449732319	6.86661448814944	6.78273591424711	6.90752447619913	6.78564465744924	6.90854661004536	6.85507425052087	6.83470879963993	6.82997054277986	6.92801513554604	6.90529171087091	6.71268487720528	6.7746552961773	7.04803242324945	6.9682414950504	6.81763263251418	6.72403917034102	6.86224048041546	6.95673098663363	6.9793729149723
ZNF382	6.95552720611765	6.88148874279934	7.24581500999847	6.8975236638697	6.63333750030244	6.86982686722658	7.22994494393531	6.83824602858111	7.31060320606914	6.79345398578327	7.11361407285356	7.12050477435918	6.85766050602125	7.03391896304761	6.85044559862961	6.67718459206565	6.76779433157086	6.72163912251927	6.7717667336803	6.87680835776542	6.69494000655632	6.70138138708234
ZNF37A	9.09375253352743	9.73706040446288	8.2622960666382	8.57535789972087	9.47935183072084	8.97435170769986	8.88061073529299	8.38112253174667	9.42789587601123	9.51198067637383	9.35832987548803	7.82262153117818	8.45711924492008	8.99927357319288	8.70570132932287	9.07444368749148	8.43724059814967	8.51669779830316	7.86163192202159	9.36175332044223	8.05233355567501	7.84318841497346
ZNF367	6.87732918496355	6.99120421985389	7.24254826001659	7.36674655689286	7.59116418426868	7.30931041601928	6.91486834374862	7.281803766738	7.24082759508912	6.99639575561318	7.46374816685501	7.67385528195219	7.51806197056046	7.37329155399954	6.99165823493469	6.79574716617123	6.76779433157086	6.76512301899933	6.9450757499973	6.71839123418852	6.75849138660847	6.66028954463293
ZNF366	6.75726581242801	6.71939335186483	6.79805296260043	7.07641717875782	7.07806492089087	7.1719285807028	6.86598489317106	7.03798617352482	7.37268654889059	6.97951508847184	7.02806467075361	7.11023303308774	6.88920286350534	7.08152013220186	7.15076978207681	7.173288725529	6.9931933388416	7.02839979253118	6.8841149227594	6.74153180949287	6.87899214145001	6.88158903489322
ZNF365	9.4029687044363	9.5361503414326	9.15357519795944	9.79097921318697	9.68280853886502	10.2453960595517	9.09300181649741	10.4611190946162	9.67671104381441	9.2684930109135	9.77730184803199	9.68906385180454	9.78261152128041	9.67975669429821	10.5799634298848	10.6705704214272	10.7280499418516	10.5308992858553	10.4279491799125	10.9002158759031	10.4739353335459	10.2196291128114
ZNF362	7.48351014025657	6.94937508851126	7.02058924418433	7.97785023408872	7.79870837016341	8.82035731580344	7.17054031523124	7.50967005658215	7.20124690828356	7.18699234021597	7.66390860224832	7.80746983770752	7.77190209005671	7.53340669826886	6.95447984341521	7.02215109851459	6.87295804688873	6.88016712348205	7.15654789153756	6.78806060228652	7.10225015304649	6.95758183568122
ZNF358	7.15361966552065	6.77846975948506	6.97750303239548	7.17520109147147	6.77782227805728	6.87747431846069	7.09319041135888	7.25273697661078	6.80810094816377	7.03514121530912	6.92038668582089	7.14028595577091	6.95987347730637	6.80396775342524	7.5095376142176	6.92461750449488	7.00648180263694	7.12976894197633	7.17087162750329	7.07842575805788	7.44249580895982	6.87417013542344
ZNF354C	8.18762509063983	7.78502679770167	7.25545824604081	9.14373286349506	9.24648842604541	9.63854021406062	8.73949655246056	9.24053082292417	8.25061200624927	8.73749888068434	9.63936921290471	9.23625825501812	9.30373648826121	9.16459673526331	9.89055901057242	9.82752092137017	10.2434157486427	10.092389208167	9.94092359155917	10.1892509378722	10.0738277574915	9.91029728437684
ZNF354B	8.41552024960844	8.08970499761455	8.16257557283231	8.7823955453208	8.18983181769526	8.3880337728564	7.74669452211578	7.94998137841966	7.8353523398823	8.54289306975322	8.1079584801711	8.6273210239213	8.35921906163432	7.80216924250206	7.1301729998996	6.98408948266841	7.1170820481817	7.7306111972805	7.47054120417435	7.11167568748039	7.26634469194366	7.36654310713591
ZNF354A	7.13674584232563	7.02472337880364	6.79127174483431	7.39922614726165	7.38263466985078	7.70816006424294	7.83255807033035	7.2699469893916	7.12887349233414	6.99969539683502	6.97015549872494	7.32693977393669	7.2694866353897	7.5664579234925	7.34291759702977	7.23967407474305	7.23200476961449	7.23885207331772	7.22417664136204	7.20278731208415	7.27103088649506	7.29494831113659
ZNF350	6.99728577956657	6.58170630675475	6.81226976961052	6.87536716563578	7.07642570776003	6.82393816375699	6.83052249609564	7.01818134174806	6.73169238238941	6.81930500645337	6.92151650559877	6.90721675942237	6.77453052687385	6.85845511391027	6.77099984002268	6.82806301530877	6.98844442624493	6.98408948266841	7.02777321556509	6.99234108223192	6.96884666244633	7.0719446048452
ZNF35	6.93350346471176	7.0001951423378	6.75302368745057	6.74945885283033	6.69472271653785	6.7625414858706	7.42670697818616	6.85047977846868	7.1335201294901	7.02460234518076	6.69230641405137	6.80233564099745	6.94556582064062	6.90565162060118	6.87714784336814	6.97570463973959	6.81548432800393	6.93723750396983	6.58082137112573	6.81516012453798	6.86224048041546	7.00259936206467
ZNF347	7.37880571665446	7.50526066276563	7.17702006469979	7.64056403231715	7.52066325257547	7.50285487746329	7.27629213886113	7.67593752415602	6.7937448608251	7.10544726920385	7.3410971971673	7.47865317635724	7.29928066731219	7.3404678122251	7.90606137055467	7.5872432442718	7.74685026435208	7.46731565990718	7.66205568070639	7.99868097221404	7.44249580895982	7.18356235549952
ZNF346	8.52385010474763	9.20370783917403	8.44971026078235	8.58428154400107	8.51251566138009	8.77408145129186	9.08349061375656	9.38246161276076	9.39043648856869	8.83076032761899	8.90401594521866	8.41373282487612	8.46053529401731	9.0728909488261	9.77667290371052	9.82315613190467	8.42353007043373	8.23461813529232	8.51719704683046	9.21267630660601	8.886934791002	8.13700242857502
ZNF345	6.84544569578503	7.22226228516822	7.08501764907052	7.06531472313123	6.97005716464699	6.98721106936421	7.02720184697213	7.26741449724986	6.76194710171615	6.96970059826213	6.95679718815504	7.00956634553002	6.98066105379584	7.4092299799889	6.9004878965894	6.99249689491308	6.97442036364096	7.05577506759641	7.0549268096609	7.00499463315632	6.9450757499973	7.1283597836117
ZNF343	6.99570085487347	7.3481688774131	7.54348585923223	7.25944583596526	7.10591750647545	6.87524428655685	7.0680469388489	7.07084148451431	6.83850316590642	6.84195104874463	7.04943256083574	7.09043310813407	6.98950187955611	7.03283191450064	7.21979394131278	7.13165329637775	6.98844442624493	6.93071078489197	6.88192651100122	7.22173655268339	6.93157960275536	6.95021119536956
ZNF341	6.68072729825571	6.68436532346737	7.00574534748102	6.70923394930488	6.7146010432495	6.69809425912762	7.03082402211477	7.03544553776131	6.90852355894628	6.92372102774666	6.86845660074631	6.82682062024049	6.69574188428045	6.75858560728119	7.00849417811775	6.86541970388142	6.8620708096824	6.86686967638855	6.7146010432495	6.8170378758857	6.82317834815786	6.89959375481396
ZNF34	7.54046393176674	7.61224688084505	7.70588308362983	7.4802179295934	6.96189722318041	7.27892957790751	7.0115760628827	7.23773696640018	7.16926366483056	7.50751548732282	7.2957293988779	7.13758692417842	7.21689365070211	7.37329155399954	7.52177769231849	7.33768397024821	7.72069517853757	7.28635177092298	7.31180972678567	7.63543293847763	7.21876172499141	7.2974222845286
ZNF33B	8.42173262733685	8.33782003718243	8.8374003548105	8.51002092468686	8.54918422315331	8.79593988368573	8.11584408752248	8.34991552344285	7.72339523320663	8.60134479498268	8.43599210150855	8.86484667526766	8.50194301406449	8.37980906449712	8.87605235295427	8.27919504107949	8.22891806819145	8.21627090424841	8.07982814059393	7.80991857648537	9.1107388836238	8.47459333250905
ZNF33A	6.72900857531769	6.92845846802534	6.56973885724699	7.10498384407122	7.25236287725938	7.14646512816991	6.85131432910511	7.35891972873238	6.78832141460189	6.80124574182642	6.99872722734795	7.3608650039127	7.10526880052346	7.17851754288139	7.44184008480934	7.28873049343039	7.43317065559068	7.09987990890385	7.37488633865947	7.63925830969719	7.33471614886786	7.65495614093282
ZNF337	6.95552720611765	7.26615111836849	7.3153285617508	7.17146999933354	7.02481853420022	6.84740422097986	7.44615663857202	6.92028266720781	7.38550921112371	7.05205291147722	7.11794932809502	7.01906407405364	7.08639484068977	7.00099405831481	7.0609504204088	7.10980649961614	7.11274637629094	7.24984751471342	7.10588126462972	7.43643823825898	7.33691095642162	7.26874778228847
ZNF335	7.60438423262816	7.8968071889396	7.46811611838561	7.95758129417871	7.64049939677728	7.52387420235987	7.95077488661428	7.57040559708092	7.99301504154134	7.66971540107348	7.67078555301577	7.59537667729528	7.45720340884506	7.45946534096098	7.64669481104477	7.73197216580146	7.91821060695683	7.22831327716576	7.54482293230958	7.75035034325805	7.31018559453298	7.45508096151499
ZNF334	11.4443550972062	11.7300010999038	10.9964548579074	11.0253915050583	12.1715285536124	11.6695253201787	10.5588871062473	11.2775135548081	11.1680209488213	12.2080896021639	11.2042101648589	10.5596595510169	10.4019315713598	11.6171400226914	10.3845912575883	10.2918074504226	11.9497524233566	11.85608904869	11.6978646146357	12.0227001564096	10.1585184913963	11.5379278103877
ZNF333	7.3127278645276	7.20504868693262	7.24254826001659	7.42628459574573	7.60409544593173	7.38740410620354	6.89933228659753	7.27905294464252	6.96543290060244	7.23889508275648	7.33163449051643	7.17455767376057	7.7163109866611	7.73978038801777	7.23788683678422	7.19250153805649	7.67413123115029	7.47730146069468	7.49661287517912	7.39028142455601	7.68437344341687	7.38041867241197
ZNF331	8.26856988166042	7.93006321149216	8.42702430165452	9.09663253578491	7.94195238515004	8.86317724136463	7.34856039655154	10.5308992858553	6.9858219972196	7.73111790697692	9.92190081888439	9.35354540162985	9.29564379800027	8.28737952838274	8.24558872391226	7.07831798965052	7.99083546800243	8.5795814623001	7.64522155514441	8.25732309746875	6.98618793810338	9.1348978893672
ZNF330	6.9766901843962	6.80624793322584	7.0640503447553	7.04679826624024	6.9463159552597	7.00514284630608	7.00016594239864	7.29084941790139	6.97811557265341	6.98980040791054	6.95112854035553	6.97586922826645	7.11311620486832	7.00846049827557	6.97802032194564	6.86004294002842	7.07170787510433	6.9766901843962	7.16763842487797	6.9294965597101	6.9530101701641	7.14150822494405
ZNF329	6.82343021957582	7.0001951423378	6.89247814843459	6.68059902453011	7.33188663220744	6.76932212203036	6.90237370917431	6.8820640824868	7.19286067987625	6.67203723071784	6.89536125249125	6.87964154926577	6.90110721391601	6.8913819957345	6.76702905297457	6.69696479676931	6.77921263932661	6.83643723296708	6.69386013008215	6.83727943376096	6.86056531113861	6.70138138708234
ZNF326	13.7001508832737	13.7322607255189	13.7640641944843	12.0074008855597	12.0482670706117	11.7056361893761	13.5220885394601	11.9371043965783	13.4536031407858	13.8517801780993	12.7316475396223	11.2378169937906	12.3156164867515	12.4740686101089	13.4212769916784	13.1109570109638	12.8533283577416	12.4037903002074	11.9203502027027	13.1590900322212	11.9988569248738	12.0241092153648
ZNF324B	8.2925631074895	8.31443598822806	7.60982040041273	8.03407816427253	7.85637904605246	7.51512615838076	7.27086751589544	7.68777873430403	7.86206552090811	7.59556154825331	7.44441181246004	8.0434474275139	8.24743148410919	8.29842285152809	7.15076978207681	6.83670623568493	7.00433577613601	7.50284017469032	7.2284949219716	6.87871521781587	7.40447545612769	7.54358551375364
ZNF324	8.72289043184364	8.28233354258614	8.70695287068449	8.88482051307508	8.66454875784347	8.62914668837917	8.27549290081374	8.72778452163	8.3833417504579	8.74306843607203	8.49261331204279	8.76763026135974	8.5023715799036	8.58900377565955	8.33855689278462	8.34483399116717	8.16672692874603	8.50115267824678	8.61602538048545	8.01365701248301	8.59836828620214	8.89053001394821
ZNF322	7.51680637009537	7.87337924205912	7.37504538143544	7.98771735453185	8.57316338555793	8.45075690643574	7.6921358708103	8.05580931305129	7.37268654889059	7.34040649509578	7.68831327337558	8.1781154468128	8.01466955635484	8.31174370885591	6.98844442624493	7.34206581234757	7.12976894197633	7.47584960056846	7.5408025008324	7.2109422767609	7.03950452498179	7.70588308362983
ZNF320	7.01640798511524	6.83596048671739	7.27170475647631	6.9969249397317	7.20153890582376	7.39467794928911	6.84264457736565	7.08444581430164	6.9858219972196	6.98624403964719	7.0556321621362	7.22763223374462	7.14248537101543	6.92191716581216	6.76702905297457	6.68436532346737	6.80870598946897	6.73970137785832	6.76662687525631	6.47424376834655	6.73706851992198	7.0525233429564
ZNF32	8.97086186031765	8.46042716919345	8.68011712030849	10.3071474609922	10.2030723451836	10.0824354316584	8.98819153017207	9.87147620229751	8.99854028790288	8.23779449292127	10.3341499801504	9.88533725562594	10.1997294870861	10.1122195367099	9.62695246850978	9.72415286533838	9.90639151131916	9.41570247552816	9.63324253157409	9.99267036205997	10.2770498997871	10.327381556572
ZNF319	8.9736432175554	10.0682178547431	9.52868316941422	9.76966328048068	8.89017227012098	9.1586242461147	8.67063787597441	9.48005322674556	8.55794416197683	9.30373648826121	9.36248776971676	8.98908627099874	9.71870483378148	9.65242518594624	7.82253135597854	7.32055549594233	8.28068984565636	8.67754253985769	8.62741454305079	7.98639441897485	7.48983737797053	9.45936971912152
ZNF318	9.95666447965901	9.84949474414308	10.1696272619276	9.4599212870379	9.44891262008587	9.03393387420015	10.2686098645437	9.33639541416344	10.1112706223124	9.72014733856915	9.52625823691827	9.78474495851701	9.60548331374374	9.25358816573537	9.30587823881232	9.61031787552495	9.1958451779288	9.67265331259155	9.27361835564434	9.35417888104829	9.0627472874217	9.16656937982221
ZNF317	7.02899419515777	6.75816192091649	6.92533191120925	6.93978739734097	6.70933148513304	6.88715016913328	7.04679826624024	7.11275757227243	6.87272386786184	6.84730544632673	6.83543531709619	6.8822713355441	7.17449376483752	6.81653215101984	6.83556203691828	6.75053674625151	6.62613462428606	6.69294426934314	6.73780977826929	6.69200727599123	6.87580089006308	6.73724488070564
ZNF311	7.50234299587986	7.85903407903313	7.99153064145933	8.01915432652788	8.31486083662735	7.68028655937514	7.33630365291726	7.33716553319639	7.40257130978941	7.82696857100284	7.2722612674698	7.77637738805702	7.7946104241514	8.0372313468194	7.03720020294431	6.74057200695182	7.20516753420049	7.7306111972805	7.41150384240113	6.94014017608808	7.29261268515077	7.65864382061436
ZNF304	9.60801207038191	9.26038249425498	9.61515786411059	9.80594997870663	9.72771360626199	10.0805128745047	9.78718458466517	10.0107555850676	9.75999858756431	9.42291087635396	9.20441314885751	10.1524232116336	9.61164225285531	9.67487708956288	9.4312523658454	9.58319436232371	10.1067625023048	9.90667185066779	10.0669273052326	10.0905060277053	8.96299168765032	10.039400011989
ZNF302	8.531554588056	8.55497068894112	8.90464893209934	8.57498751083314	8.66622028389355	8.50835903473388	9.46248246273992	8.54289306975322	8.84535557816423	8.59539851720864	8.69972683024554	8.53181970167528	8.60474826311678	8.51331355508787	8.23449204973746	8.38923176061143	8.45807496092695	7.47696996637817	7.87934021460725	8.55051484862575	7.85545512801566	8.03982076305535
ZNF300P1	7.41445895478269	6.97064840243669	7.07837075599911	7.97951278405399	7.35890270138392	7.86424310753051	7.37563939441314	7.97587270154646	7.07013801495658	7.48714374965706	7.73869714489404	8.34056100059522	7.44812215092563	7.37360576153104	7.32637560722962	7.16102601087221	7.26227944447451	7.16158295872901	7.20273581667082	7.28253451019621	7.1501136022345	7.38156916221684
ZNF300	6.86418232964067	6.90514195813318	7.04218143061924	7.37257863925404	7.19050148143188	7.11885604080125	6.78834484743334	7.10740012931481	6.96543290060244	7.07313972893152	7.21041339334519	7.10539491745095	7.12932001377169	7.18143319913439	6.91868056108455	6.71659015553376	6.91840436866482	6.85739985647008	6.68486871507406	6.90607656824265	6.83678434604117	6.9407817989617
ZNF30	6.90951173720184	7.00307864574665	7.02370513636952	6.70830277981859	6.76010775978456	6.86982686722658	6.81066834414871	6.73771216878638	7.15721934771717	7.04188753488267	6.83760745804064	6.67740534595804	6.7562916330769	6.84876149504212	6.84321939635867	6.9392176205612	6.83270634730724	6.83354306315809	6.79655291764441	6.79372389914022	6.82469551951003	6.85614163929477
ZNF3	9.90427645063578	11.1223779700802	9.085345119275	9.62837901788536	11.4855801231599	11.8575021779731	8.43152834530996	8.91124722592952	9.60525447534196	11.1747358915348	10.3766970226102	9.03226200077532	8.38112253174667	9.70245502834919	8.93005210770867	8.55881262871381	11.3884193766842	10.9430257594809	10.8451936627209	11.6417341297204	8.41753786747046	9.96587316518675
ZNF296	7.06298004647551	7.04236403237886	6.71384431964717	6.7482806178339	6.86756398788949	6.83726694011129	6.86273984170782	6.62738352112093	6.93648198813829	6.91179212771103	6.76169593574575	6.86368387550988	6.79369195245818	6.78315307021799	7.05343680109195	6.90280799326357	6.91840436866482	6.83065558936726	7.0953778133089	6.70149483649189	6.79891760373769	6.98809331150091
ZNF295-AS1	8.01732351783379	8.7001916113408	8.10330335340988	8.27228494379397	8.49347197361593	8.48194233251146	8.29658904571855	8.40726084386704	8.41889112658877	8.59408706518726	8.69125528527285	8.21997949217115	8.25623049282316	8.49517132300261	8.59189518912649	8.71629478597966	9.42891010243745	8.70446866313447	8.43929702007244	9.87569463939981	7.9282513580642	8.53976918648106
ZNF292	6.78238761654622	6.74116190146249	6.88733180784364	6.68355574274507	6.76996778705315	6.80837027449847	6.87499077572483	6.65868358527529	6.89946295624451	7.00289132807338	6.78558313429922	6.80233564099745	6.80448030578486	6.87788010337115	6.82268828489865	6.86371594589232	6.82411993473831	6.85195282451715	6.99527183333666	6.85047977846868	6.75996531408812	6.86849092989122
ZNF287	6.64213815493897	7.40928287376566	7.12938671775799	6.9496485260473	6.86658124239758	7.1376006172594	7.22994494393531	6.91840436866482	7.12887349233414	6.7630233865715	7.06343386429663	6.92645967546319	6.94637936394646	6.86844605831455	7.09361705844386	6.90055988989527	6.9931933388416	6.87005338036213	7.04215218888736	6.94875007584815	7.08153921453647	6.87243911936363
ZNF286A	10.3703877197681	10.2090393886569	10.2570377295832	9.30099521428141	10.2952238114969	10.3629569005933	11.1812509012348	9.72652971413316	10.5571279330031	10.21144299164	9.73217505463686	9.50336620654728	9.38752359616593	9.59609581848168	10.7841203559435	10.7599384027449	9.80462592747423	9.77810218715612	10.2742917345568	10.3106890429182	10.5626441182056	9.77841966251524
ZNF285	7.12633891284226	6.88791657674006	7.02058924418433	6.92254055849053	7.03288295287029	6.89792176019286	6.97109631785239	6.85047977846868	6.86422921306658	7.31403562251298	7.04743310521337	7.02013397079037	7.04319286580609	6.88068253581199	7.07041586913452	6.96898447217164	6.93404352391831	7.00445713682644	6.8966412736194	6.98618793810338	7.05968398153827	6.96671977499151
ZNF284	7.13674584232563	6.88148874279934	8.33431563954461	6.92956133014363	6.87274134891168	6.87878294436129	8.44879965120559	7.03208171415023	8.27067520789161	7.61945595367008	7.07361974699121	6.83112611641814	7.11757555725466	6.94910736299573	7.631563848034	7.53232071757721	7.45651919822636	7.55547427170238	8.08289464597397	7.34291759702977	7.60841944627524	7.86189891458182
ZNF283	7.6525835197594	7.38490140965422	7.29789082940314	8.34159963472267	8.58746528702345	8.26650481708356	7.93128002917477	8.01160034674382	7.97761629726958	7.90423135964359	7.69111332431184	8.27281774036793	7.96289002229309	8.45014907392407	7.08376809197446	6.96709775528687	6.85297496993179	8.04009976627752	7.84000131323221	6.73939027669145	7.5770669486198	8.11081654793551
ZNF282	6.8089784764531	7.00307864574665	7.23927173843144	6.88192651100122	6.95852044777717	7.06445854792878	7.29884532665994	6.86615871171688	6.67838013138196	7.11589635267772	6.87871521781587	6.94286005972034	6.97678661126717	7.06419375672073	6.72355701873543	6.64686607905475	6.50003822091724	6.88301340228197	6.8246406614937	6.7958993174071	6.77945999333091	6.69936078259601
ZNF281	9.32535204274089	8.84770760343978	9.33359702667327	10.7261482403045	10.7557704367897	10.6827914584068	9.84260135121699	9.51565496833085	10.1776839166867	7.94628309898575	11.7991538800806	11.0852276455744	11.8201213000205	11.518990371143	10.9483119508769	10.6492325655334	11.9408068130619	10.9887734521263	11.7056361893761	11.0685842161399	10.2287641952396	11.6417341297204
ZNF280D	9.33374978204212	9.17221818650802	9.04728475939934	9.03785087774872	9.21533360774821	9.27942813366982	9.41509398855972	9.3594631732144	9.4510480720865	9.70647117133068	9.27621564483494	8.9645137558482	8.87650322557094	9.40199602900835	9.11351129836371	9.27087267747994	9.11596120340311	9.5203062679833	9.29193774222045	9.01951122201525	9.23815953363341	9.23648659215754
ZNF280C	7.54831173681075	7.64813750058351	7.15056041614598	8.02492300395402	8.40011129918854	8.07114651012367	8.69303882871845	8.8423607860413	8.12824347353496	8.31533614389538	7.65432091294849	8.00709919468589	7.99762295939856	8.27318594476838	8.22736291571616	8.61326968664003	8.11569111453951	7.93733582720925	8.00603586328819	8.20158452129592	8.08775927112398	8.08011500886538
ZNF280B	6.97499032790015	6.9378779782939	6.89005727060006	6.87698654254285	7.10539491745095	6.77917600073675	6.80490439719942	6.83732459689081	6.66749063721865	6.66297128487286	6.79098124902958	6.87775560647847	6.64179592376072	6.75400133644587	6.94014984863724	6.87919656984454	6.74742466189794	6.82955721658856	6.81670428123571	7.00692735769602	6.86424104478555	6.73228749845599
ZNF280A	6.67393124800568	6.715748591095	6.78367764077523	6.90504626509801	6.85354103692148	6.78841156498654	6.83953851118579	6.95331590051724	7.4307155208759	6.78564465744924	6.82291618781645	7.12706416477564	6.9640131280014	6.8841149227594	6.81183857922283	6.93039960846821	6.70714412263482	6.90280799326357	6.70276241097117	6.78055167154739	6.81394934152527	6.95892824906624
ZNF28	7.692221066519	7.80015689603927	7.29789082940314	7.45082868122575	7.36786495100211	7.36142801576019	7.80150502290712	7.68138453419392	7.4307155208759	7.70628609712761	7.16783039932821	7.33939734137277	7.31310152386272	7.56230569307731	7.33321878635391	7.47065640360729	7.06888236472886	7.25233238658361	7.45191153369239	7.34146886640628	7.38689376346952	7.11997389268634
ZNF277	6.94530342448853	6.86366416691479	7.00849417811775	6.88158903489322	6.81250652701083	6.92640602150172	6.93580113630405	6.87871521781587	6.84647155277739	6.66521425085207	6.77499552875149	6.92312868317477	6.97738251709696	6.78615760809678	7.04177451468219	7.13412454264883	6.88911561507195	7.24753487265574	7.1521421456156	7.10557428990129	7.21592561199748	7.2212986072695
ZNF276	6.8058965693546	6.80452607713403	6.89480063354776	7.0503837744536	7.01155539447277	7.00104041235234	6.91179212771103	7.08327199837608	6.61948251116241	6.77099984002268	6.8679198548324	7.12176165361409	7.29735859202772	7.06927860493369	7.01535704278955	7.11985873635837	7.13873912562194	7.04958090056743	7.24594788532371	7.10166335617813	7.2887370237169	7.15147456957924
ZNF275	10.3834266135128	10.2879046778557	11.1397295220676	9.80395432946809	9.69762617793193	9.43783437964476	10.9394525177375	10.6039533090206	10.8879140751851	10.6272073721925	10.1184481097738	10.1674182315399	10.1906165601952	10.3907173068456	10.5970019325567	10.5400664864702	10.116557321531	9.98591422051238	10.5844932130361	10.1694246398151	10.7480648020063	10.3065930707482
ZNF274	9.05435097101878	8.85275414094494	9.01614181205177	8.5626579536518	8.64372222793861	8.82035731580344	9.05132537253321	8.78010557331659	9.71336136775031	9.13017413824154	8.8670169730976	8.62796820640583	8.50403013558644	8.79458150062613	9.67090803642883	9.95708983167911	9.35313888039217	9.64451335274115	9.14533481501732	9.91764828453214	9.27179687168593	9.45009724524349
ZNF273	7.22162380685716	7.22226228516822	7.50819679210874	7.63185315901288	7.20780264791297	7.35651402714836	7.08106306606536	7.61347539494969	7.5755265612503	7.34040649509578	7.54989582364596	7.5666576982029	7.3153285617508	7.33076706362156	7.56883060576235	7.66010721010269	7.63453035827465	7.51056605796248	7.54331872377981	7.73808920221152	7.46174115970755	7.50254877107173
ZNF271P	8.47600897962709	8.70535923631529	8.38267643535167	8.92600340627823	9.6817895924866	9.41724531638529	8.76711252993685	9.11328663575255	9.26027740733818	8.40192367786797	9.10337138756595	9.21931349157791	9.38487961565508	9.49468059266971	9.67090803642883	9.31302966567981	8.89461340302053	8.9736432175554	9.18008798269696	9.1702717472782	10.3021323455056	9.41957444244031
ZNF268	7.59307101651614	7.79274354175308	7.62297445401919	7.79782836367177	7.56480485841169	7.53020226961361	7.95627152609609	7.73512991653232	7.04270756539348	7.62294153589127	7.64971171206595	7.61455532138354	7.69289211529338	7.51889038244984	7.57419462288333	7.53667928468958	7.70605351986156	7.46677288214884	7.63933454268838	7.8655734388854	7.66756076081355	7.62538678697957
ZNF267	7.17879703595098	7.73083877986864	7.61307804308318	7.28084278938542	7.65769078434785	6.94585144974939	6.95628813383941	7.01305454627416	8.06152031785314	8.06709199703621	7.29486108803059	7.03950452498179	7.21362723461236	6.87070540624521	7.31715674163511	7.01739234244022	7.06421238183237	7.51593119003091	7.45788055724442	7.30009794269685	7.72287317285849	7.08261826683674
ZNF266	7.09755802804097	6.83351012439092	6.87483459523354	7.0596378399048	7.13393751969614	6.96567939711665	6.90532562206903	6.84727825514252	7.01503731112786	6.79345398578327	6.88494968880041	7.01503731112786	7.11704730902516	6.78315307021799	7.0609504204088	7.16600419658372	6.93641724338625	7.02079836528618	6.78236384575132	7.2091206755634	7.03790220858613	6.78530496372109
ZNF264	6.81212602183016	6.90514195813318	6.75302368745057	7.10591750647545	6.70680522842179	6.97118832706139	6.97109631785239	7.17132402405882	6.65113956808594	6.91179212771103	6.71930332976743	6.9302475282372	7.06169505928404	6.97442036364096	6.88076462828113	6.79574716617123	6.80457976521701	6.7619814200172	6.93557411685265	6.77842242254805	7.19183633664184	7.07752572542656
ZNF263	7.06611231709938	6.82325820350598	7.29789082940314	6.91865676862181	6.79557510085147	7.02370513636952	6.85711280741831	7.04330812359318	6.96543290060244	7.2588189381216	6.74356225645003	6.99077676131838	7.16320234101276	7.34280885280984	7.04000848743038	6.75053674625151	7.03544553776131	7.08500692424523	6.97964507012821	7.0671096752554	7.04273252245138	6.91399678391177
ZNF260	6.81711365563849	6.66749063721865	6.97194358936026	6.62713522717395	6.62116429877996	6.87029610889188	6.92240154936874	6.78778940581498	6.75655408796474	6.78350055681541	6.79221165011921	6.93631472789309	6.85463335715899	6.81871643614592	6.84146855537277	7.04658798384282	7.13340551375105	6.8857119408101	6.84875036829244	6.82368198861868	7.02441160297354	6.84788861877568
ZNF26	6.89284316725867	6.81479824120739	6.71384431964717	6.88282764752643	7.1801139322052	7.09343180711328	6.92240154936874	6.88158903489322	6.93963406868759	6.98980040791054	6.95112854035553	6.90786920736829	6.98872203527829	7.00470242177319	7.23566656643983	6.86182180382325	7.01339584102934	7.10673259743681	7.06994666832658	7.15430611815788	7.0859176843604	7.09321727252675
ZNF257	9.0697197719993	9.25708153178031	9.44227973937936	9.20900342102448	8.90814662310567	8.94492578485739	10.2414211045399	9.86147367613252	10.1643732112687	8.76739542418733	9.14942740518861	8.95994521052856	8.91675360350562	8.82416578012626	10.4219946019441	10.8771413980459	10.7275106763471	10.5350846042108	10.8553691413716	10.7419052573626	10.2708667677934	10.4911200925293
ZNF256	7.03891688109576	6.93342230367099	7.17702006469979	6.90105584125227	7.28332630235888	6.90752447619913	7.16158295872901	7.06868171242586	6.93648198813829	7.45407556996827	7.09319041135888	6.85298608149309	6.74913442544169	6.85455777838605	7.19848849478887	7.06157467336566	7.0020890391035	6.90891969307774	6.8145003882757	6.85869151103248	6.88098967521821	6.97244369481603
ZNF254	7.09616858779969	6.79203833574233	6.8819606398581	6.92173186662608	7.09112915684845	7.11728628928149	7.02720184697213	7.08844400717792	6.64445661279966	6.90629898608453	6.83543531709619	7.0334856350842	7.07348243300102	7.02566762383321	7.30761239364507	7.42286115477373	7.30833199537849	7.18701568650489	7.0953778133089	7.32830926244823	7.32127538140966	7.2735610434616
ZNF253	7.20779737144318	6.96597321510293	6.76486558696063	6.70300716300603	6.94115450065014	6.86815130923123	7.77999228898401	6.71207239675309	7.09770097768288	6.94533581539035	6.86995375313783	6.8766518787808	6.78073752802355	6.78026849240922	6.94014984863724	6.91310013287794	7.04624391136656	6.78832141460189	6.87265968309692	7.04272004392243	6.97247196716041	6.97439797524604
ZNF252P-AS1	6.71894034673351	6.63506383528093	6.89704124481512	6.78646501597345	6.92100279391892	6.88492611978525	6.72178030495776	6.44221743459366	7.38126943048006	7.03884053627393	6.72407488462812	6.82682062024049	6.77806710341892	6.71747562647367	6.81183857922283	6.74226955436406	6.91179212771103	6.92012131359687	6.7421793178239	6.88279528316418	6.7630233865715	6.79791544965865
ZNF252P	8.1386979234506	8.93382666211441	7.33557635497749	9.49530819821171	9.78990935987899	9.53754780575232	8.56150858465645	9.46406443712831	9.1336946400744	9.26531786881964	10.0669273052326	9.80307066803455	10.2490134520686	9.74943857794252	9.63917018892696	10.2150824417303	9.50650536644383	9.58577289913575	9.72528049559037	10.1944156350729	9.99108822661717	9.70905586299793
ZNF251	7.21212734303405	6.74465575630155	7.05487335533362	7.00583444852035	7.00687045180282	7.12609391108168	6.85131432910511	7.07084148451431	6.75655408796474	6.88959675623812	7.05483275350337	7.10491667447004	7.03391896304761	7.09550013628465	7.10284828387469	7.12384482165421	7.11486895761944	7.25233238658361	7.19993565986085	7.00499463315632	6.96393818208555	7.29212072684717
ZNF250	6.85212957492403	6.8725220199419	7.27987147448795	6.95331590051724	7.02176831019687	6.89079075706865	7.17463826691571	6.80799647821041	6.89018960704296	6.86781250164472	6.9048840515609	6.67539445487285	6.68981107949146	6.98408948266841	6.84505398536858	6.82454758823951	6.90020533077252	6.85465774100213	6.96057699200317	6.85869151103248	6.75849138660847	6.91003799722084
ZNF25	7.15076978207681	6.88402318842602	7.28360201624689	7.17361632522319	7.01265001154503	7.2451876587051	7.1570684534341	7.07336737256236	7.91676567142911	6.93335663393919	7.13418350423638	7.32535853127954	7.32226237227018	7.21514424483443	7.28502236577057	7.21301972391451	7.51409029271899	7.13425982709048	7.33038700038161	6.8905987676061	6.90643960049225	7.42786262110232
ZNF248	7.05983657637893	6.83596048671739	6.8620708096824	6.89704124481512	6.89434090750115	6.7576387656573	6.89320081126285	6.95673098663363	7.33659439727951	6.79345398578327	6.84021840592023	6.77137674843038	7.02472337880364	6.85616568410425	7.07041586913452	7.03076923914994	7.22963388577565	6.95028224201483	6.96609109460001	7.06265537053282	6.96740163658684	6.95591818168688
ZNF24	7.04513412973776	6.99120421985389	7.0145008192069	6.98408948266841	6.9282257739076	6.98803328169869	6.86004294002842	6.94011693931666	7.15721934771717	7.18699234021597	7.04322242293539	7.09474488111104	7.0966881712206	6.98206210263862	7.41790673235339	7.21514424483443	7.01802017430843	7.11549940420495	7.15060436472638	7.37787350586331	7.07208647435129	6.82485097015406
ZNF239	7.31360051607695	7.05710513192799	7.56941643273994	7.23510830670895	7.19681897355693	7.0305662078343	7.60294871512511	7.34589719704459	7.90446022794867	7.35315473127685	7.32622177094169	7.18699234021597	7.06313520852466	6.96160134561571	7.2181965011912	7.29072570892996	7.14835741220132	7.12545282722264	7.31868156237339	7.15663994156493	7.09770097768288	6.95421098204626
ZNF236	8.28513177663469	8.2890929828812	8.47558502929082	8.02032509610507	7.81168162256097	7.85563630753794	8.56150858465645	7.61241555290836	8.341160850593	8.5871116882537	8.16648925600276	7.76926365150121	7.88578270821032	7.67638748439259	7.30952819848691	7.58815966101594	7.45826487966294	7.38292628278614	7.33587356804011	7.40044674553464	7.30409979097637	7.30491908351426
ZNF235	7.03891688109576	7.1839144535257	6.84321939635867	6.87732918496355	6.8145003882757	6.73970137785832	7.0640503447553	6.98365466602338	6.96543290060244	7.14891925549574	6.95894936242036	6.92801513554604	6.9450757499973	7.18815196793454	7.60988519414243	7.49227931800376	7.46252297118603	7.41972765049129	7.24594788532371	7.29132786831039	7.26260527495895	7.6202746517907
ZNF234	7.64368973175442	7.74407119088376	8.12586198445432	8.16694050727817	8.41169226353063	8.47717033267901	8.25670181654973	8.14803350799202	8.56584994119412	7.82696857100284	7.87464859560715	8.54326256104181	8.42741138243646	8.0241262428131	7.88053780235086	8.02899498968578	7.5331018270758	8.14592747045038	8.41837123701356	7.4182909439687	8.15113634822778	8.31307370925045
ZNF233	9.32879705367305	9.42476634242103	9.36710938454125	8.85129027326192	8.67050369397731	8.49627505128307	8.34459695767771	8.64747394507986	8.17403922426411	9.54906831288487	8.14492083228781	8.77865052497573	8.42014066571295	8.54013326991218	7.77626106031909	7.16888676256925	7.76059445527575	8.35933222329324	7.69534066272767	7.30146906558723	7.33955227212009	7.89152815833787
ZNF232	8.24235206682357	8.23028620240134	7.57835808145001	7.82700739264651	7.70051569624681	7.7449778019577	8.31434102035356	7.67224108187048	7.99301504154134	7.43849924525502	7.53011182626536	7.846305991774	7.78088928523648	7.71231777415567	8.25869922290354	8.6085163215839	8.40383528619784	7.90473304780895	8.09340165621405	8.63419076929468	8.20779378167008	8.16130815525407
ZNF230	7.28775550738909	7.98793975084054	7.24919956586107	7.49766070555378	8.90198661546212	9.03016295570048	7.65872037501926	8.00164345090642	8.15645379623133	7.32272765886558	8.19922986326308	8.09998724163538	8.64556119684542	8.82754099742288	9.31785229079871	10.2142688316808	10.0065186897737	9.79767162505141	9.64983496247396	9.71152378652829	9.1378582839925	9.41991302889158
ZNF23	9.73275050048805	9.60315157919305	9.77170229667139	9.61376032595135	9.2684930109135	9.63737282111562	9.60611050915053	9.57310560820581	9.65791090629109	9.59767772069349	8.91556811044714	9.45433433602977	9.21484491648357	9.44891262008587	9.33286263489821	9.05513919974393	9.56143444234279	9.28094893725238	9.55113149314377	9.58534379627974	9.31694634983226	9.66236145373019
ZNF229	6.65480855686007	6.91443828688825	6.99704266287739	6.99615417765437	6.87876443889314	7.0360228115276	6.60686971525524	6.710111117171	6.63907761291874	6.8245941248666	6.88025291454519	6.79874806612479	6.79778159004726	6.81120870112888	6.71775983891874	6.92461750449488	6.80457976521701	6.90280799326357	6.72403917034102	6.92100279391892	6.8592658368006	6.78723854591492
ZNF227	7.4602971628921	7.05710513192799	7.00308528316437	8.07097689998676	7.8629251264487	7.9009157327471	6.90532562206903	7.9411731766684	6.80497775352418	6.81164250465378	7.98761103426123	7.96985968327721	7.66535514027546	7.7341476200622	8.22651753197886	8.20874999540333	7.87877170259953	8.01829821125896	8.07284787307079	7.94187638681332	8.00749709309226	8.63444979830308
ZNF226	8.31864626934333	8.54689599234452	8.36315058372556	10.032317386339	9.52181946963157	10.0205068247257	8.86501512530074	9.67933385874935	9.1369655368705	8.56553369006872	9.84553530287417	10.0327294728081	9.75999858756431	10.1736662751788	9.33139390228579	9.21679096889824	9.26666925480795	9.28094893725238	9.62222735108084	9.23993673592749	9.46906304426359	10.1112706223124
ZNF225	7.18390693319992	6.91924148147423	6.70548392981295	7.58670479889331	7.03288295287029	6.98844442624493	6.88098967521821	7.08801777113379	7.35817282257845	6.75822424207157	6.8833448750241	7.14148206263746	7.10787526744343	6.99195333344417	7.26545009021177	7.4622038351438	7.17115656694332	7.34061256038087	7.21323622878702	7.23483999513304	7.47766219029596	7.1317923215176
ZNF224	8.01608745269614	7.96021540998932	8.0884958266316	7.19578563794913	7.21695473406689	7.98360984647885	6.91486834374862	7.70512841228732	7.55603133342804	8.19753243171665	7.7743991770639	7.47646348176099	8.2862345029702	7.27498752855818	7.10457535191917	7.40697201430939	6.90916343047089	7.56750141573997	7.4246642271752	6.69940661933972	7.52484149226654	6.96505207785783
ZNF223	7.33198236209372	6.6986502865081	7.11278612940068	6.69398784247045	6.62116429877996	6.95135165411695	7.0768666905518	7.11461169079729	7.1335201294901	7.7783508636814	6.85765129406145	6.69206585419614	6.8080715312296	6.90252826644305	6.81386114465224	6.84357474414266	6.88680096196993	6.80921948694853	6.78413750451853	6.91619294042158	6.85044559862961	6.86849092989122
ZNF222	6.81050278301175	6.88402318842602	6.80263606118299	6.78446952339524	6.65409858774633	6.85779724217629	6.81653215101984	6.6641979095349	6.93009128927986	6.81686658421746	6.9998300040755	6.55627235679485	6.7040884250071	6.88522244633501	7.05012160669158	6.86004294002842	7.05998357383089	6.82041460045271	6.85610930120841	6.96549153016095	6.72290734885915	6.73550860437777
ZNF221	7.28316290234774	6.91443828688825	7.64896447685381	7.14998416755758	6.97460643520987	6.82870164446448	7.10138873791418	6.9181010190167	7.12887349233414	7.30592836499017	7.04322242293539	6.89396117546142	6.96288634055678	7.00753896930667	7.08240459916466	7.09007400689732	7.12557313076687	7.08074458431976	6.9740426022031	7.16599620454504	6.9967758312344	7.0682378399072
ZNF22-AS1	7.10099575662385	6.99779074128127	6.77671349015175	7.17308480790738	7.60068930940455	7.61384234950427	6.98206210263862	7.4606520382368	7.55259504684697	7.20418930345609	7.19839567057028	7.54989582364596	7.16966560822958	7.405863936805	8.15028095905909	8.56020127179776	8.41218219453546	7.78109249058658	8.21912252476809	8.42289259883744	8.25773841223341	8.03148913768561
ZNF22	6.93557411685265	6.78437209699269	6.94524070283996	7.04873661901017	6.80757441744255	6.7201857329582	6.95990416052987	6.77842242254805	6.76491109750304	7.21148878892647	6.84544569578503	6.88127717380471	6.92662547871976	6.91170320139833	6.92956133014363	7.03727502420596	6.80248085958751	6.83354306315809	6.86017365429917	6.87483459523354	6.93333655885757	6.78064220844707
ZNF219	8.92756185917679	8.60006035092889	8.69778997672451	8.46186249788754	8.89359010059418	8.71002918585061	8.57228122871043	9.1446826975119	8.57441887126529	9.09211034405098	8.55484066322136	9.07904164483389	8.97077270236056	8.8519886345228	9.04190121381414	9.07669129168778	8.61529285146482	8.64706923529999	8.64576050476012	8.8871750017065	9.2532493001595	8.59664225704016
ZNF217	7.13351091258117	6.84152978306472	6.73365336127079	6.87010386983293	7.21886924281389	7.1560993135818	6.74696104117422	7.00531674920134	6.72911156425779	6.62320676722465	7.0689123540635	7.01146920379073	6.99607867546098	7.45404312668297	7.61851525356781	7.09007400689732	7.21426994532319	7.36001020268844	7.2588189381216	7.22520201412766	7.52034699027584	6.98981288752086
ZNF215	7.65442318901337	7.0301040782163	7.2284949219716	7.72871290906651	7.36246275371878	7.39298571086242	7.83255807033035	7.43559740738749	7.37268654889059	7.55201439921776	7.4225383563581	7.47072741016294	7.95317070975134	7.87582327375364	7.35009116494013	7.57105915839523	7.41265768503447	7.42419434922607	7.36394923858681	7.43526427370683	7.34832983324623	7.33175850592762
ZNF214	7.80205571394944	7.88681242522626	7.24919956586107	7.52773477907544	7.50175106618388	7.63537067181841	7.18515477139656	7.97141256929677	7.11737930377225	7.78781659015777	8.05342524976146	7.51378613789887	8.20996267515143	8.0842937742521	8.0568213547008	8.24836093273912	8.25353049275904	7.82952455200936	7.81305565707633	8.3080064100433	8.56867279143615	7.94318365400803
ZNF213	6.84544569578503	6.91179212771103	7.06084474823103	7.19783445723967	7.06871289774163	7.07174761716144	7.1307363450791	6.8841149227594	7.17338773575237	6.81164250465378	7.36119538142112	7.06342713011948	6.97362795139267	6.8620708096824	6.89543758284044	7.11985873635837	6.89146562636814	7.09314392576282	6.77655040628565	6.89922011548251	6.95673098663363	6.8782055926608
ZNF212	7.23541201958684	8.03802665250346	6.86465478961942	7.54810410612268	8.24484538725259	8.21867943408486	7.43645122714323	7.53020226961361	7.29296354230871	7.95470381406871	7.93321688540905	7.48881837076982	7.42847679045905	7.73292406241769	6.89704124481512	6.99645178090511	7.06888236472886	6.82183099103912	7.01524452903115	7.07842575805788	6.85473649424642	6.91003799722084
ZNF211	7.20026237451544	6.86366416691479	7.07837075599911	6.97574186846507	6.95148991706884	6.95447984341521	6.89010828476071	6.91240917574292	7.20551192582559	6.83935432148755	7.13583786239545	7.00470242177319	7.19899382410065	6.98805669394999	6.95889319089072	7.13904764269722	7.18624104583921	6.99746755803011	7.0549268096609	6.77119577598999	6.79730564225108	7.0076746029575
ZNF208	6.70432626038045	6.59604749025237	6.68075079603229	6.85614163929477	6.65285113372472	6.91311711961834	6.81066834414871	6.71698384727091	6.89018960704296	6.81686658421746	6.82760062864381	6.8420336730163	6.98134948204832	6.89233523803205	6.8841149227594	6.92461750449488	6.79178681902246	6.71502899567648	6.93128969629241	6.78265095640599	6.75996531408812	6.70815238720135
ZNF207	9.90201062044665	9.78079052707602	9.68301830969745	8.90464893209934	8.15681325105148	8.39586556556404	9.67181671683317	9.40509277188742	9.4818603866194	9.67162618953942	8.88456457001118	8.69746268123965	7.94055757098366	8.28199994351352	9.38022046657568	8.88038805339256	8.63201400870517	9.20619826691846	8.8484361192142	8.72276716515611	9.2934361403819	8.83927306450274
ZNF205	10.5149402355307	10.3235505378583	9.77810218715612	11.0685842161399	11.0456567208199	10.8648162311134	9.05877551832567	10.4692583659532	9.79074757664551	11.144650185098	10.9927583252004	10.6180448037534	10.305040155105	10.4214614936405	10.1591367292137	9.11584076302499	10.8438710127381	10.984403386984	10.7284296070504	10.6210090159938	10.1965793597445	10.6314024315792
ZNF204P	7.31848639145064	6.91924148147423	7.02370513636952	7.29268627056344	7.53774750776679	7.45821868632163	6.89933228659753	7.4789240597202	7.16539033034615	6.98318907556876	7.3728273669568	7.41268839461461	7.35918240536879	7.35859751587946	7.17956087967718	7.05502093749497	7.39644154681369	7.34013698830595	7.29063858322623	7.38714909962486	7.73298965363603	7.24897098708021
ZNF202	6.83670623568493	6.81905888333182	7.10968352383549	7.62676588783172	7.44575896119251	7.51354410984445	7.44167368518327	7.12621961050809	6.9959969399049	7.1125283769102	7.06704642505131	7.26602898186264	7.27832989816748	7.32477598746929	7.04000848743038	6.99645178090511	7.34164262866451	7.17790792114271	7.01729482452602	7.09760356012012	6.92824564570015	7.54908528331846
ZNF200	12.7592119114489	12.1505205013749	12.3660977501466	12.6179958638514	12.3818684064962	12.6412323152822	12.516564536981	13.2636846187887	12.4058942180945	11.7300010999038	12.631797256576	12.9535077353916	12.5784350739814	12.5391352907234	12.8890329224755	12.7731148434984	11.870680278621	12.7140473853837	12.6290742336056	12.3019325041007	13.1109570109638	12.8726881382815
ZNF2	8.78278724334895	8.6167257684096	8.51422165191106	8.65455496284633	8.73439151916545	8.16033476453782	7.96769152398726	8.4111927868277	8.52990733685149	7.84149250792825	8.97625979004489	8.8839356595023	8.78422168069505	8.52692309235203	8.19289526694449	8.14059253315648	7.93600157327549	8.08446362808621	7.91452101866266	8.14621461962929	8.29470105503874	7.90819029734589
ZNF197	7.01322034876465	6.79988898616316	6.80028933309845	6.96712510693951	7.34778956404493	7.0810769004525	7.15231381860221	7.08608504139945	7.5204937952048	6.88959675623812	6.81736118835451	7.0747739799565	7.05971780672134	7.09137447008976	7.09279482951639	7.29735859202772	7.22744383292372	7.20414587127157	7.20559974352216	7.00308528316437	7.67867730131642	7.26356150664185
ZNF195	8.73145055989211	8.92756185917679	8.73362096776095	8.36915316644282	8.17761004614031	7.98081808211274	9.05680825769401	8.5642041034319	8.87460506158321	8.80273150316994	8.58691162040492	7.96314762582767	8.25219477688623	8.01743952226185	9.59723247164504	9.53271600588501	8.64941244608953	8.69796064542279	8.79718640471312	8.92539326971158	9.61630569339945	8.43162723232454
ZNF19	6.88434680184975	6.93342230367099	6.81698155968632	6.75120046248376	6.84264457736565	6.75985557713472	6.87499077572483	6.69447353241117	6.83850316590642	6.78350055681541	6.84374356807975	6.88381656964409	6.87499077572483	6.80396775342524	6.79534939543147	6.96709775528687	6.66749063721865	6.96774457583603	6.80864083275922	6.83112611641814	7.03950452498179	6.9302475282372
ZNF189	9.029270988709	8.77174016780434	9.03814802372101	7.99202484848055	7.94899536375161	7.95434044679424	8.5960090925603	7.90219542046586	8.99768897637864	8.83624861913638	9.15376163107481	8.65245706472038	9.1092412291104	9.73468217299057	7.43484993663369	7.3071681406372	8.28665073114624	7.2851352698255	7.4318380839695	7.69560101106346	7.45597014997588	7.69151761364677
ZNF185	7.121869434486	6.84568374609686	6.90227493892333	7.01510545467659	6.77453052687385	7.08583163110238	7.34211406670722	7.05664172818134	6.62854709453866	6.89768189314348	6.84796661731295	6.91767604140073	6.92517468762515	7.08560808987033	6.85910276194805	6.91134609944728	6.9539027798952	6.96542020309265	6.88041301603445	7.10166335617813	6.97562662109871	6.86849092989122
ZNF184	6.57159294491857	7.12331476248307	6.67082838619368	6.93978739734097	6.78564465744924	6.7201857329582	6.75534516509976	6.9710775780237	7.20551192582559	7.1311895958709	6.820563783415	6.62079869442257	6.93893222641351	6.69816222293386	6.78386112635081	6.67504779339293	6.68291944571471	6.75895596946256	6.66456276228974	6.74365733678431	6.8592658368006	6.71384431964717
ZNF182	6.89983642837178	7.20748797823052	6.74841156371886	7.66885775122533	6.67927427014097	7.17449376483752	6.86878790826849	8.33173538491982	6.65113956808594	6.6986502865081	7.58385123524247	7.55533951704446	7.26447470780336	7.55053550409372	6.90258109503938	6.7146010432495	7.79763420755119	6.87871521781587	7.62395617917183	6.95881788783774	6.83166878061105	6.9358505730564
ZNF181	9.82335957735696	9.33197694204783	10.8216041678749	8.91739909885801	8.88489836589102	8.93682001737991	11.7415408170823	8.61779350946022	10.5970019325567	9.69419802313165	8.64504863415998	8.92780026491291	8.68704002238659	8.60652555120296	10.5695145762498	10.5751082873881	10.1832740520677	9.44569134213292	9.9793160237221	9.93946280425525	10.2386990408054	9.55103633316554
ZNF180	9.57254775034638	10.3686807564569	10.2689056005977	11.4594855097396	11.385558191732	11.660516459713	10.9525465321332	11.3481008356646	10.5362833853064	10.3437318121557	11.1570275300247	11.6950543587473	11.3040915110391	11.2440294291623	11.1138663859445	11.605960145801	11.2399522663687	11.434261869196	11.5501375365089	11.3393928638583	11.7166361356026	11.4511729942014
ZNF18	6.78067188656307	7.05021175888054	6.9228050377783	6.79574716617123	6.79844360922112	6.96661366674019	6.93230678832379	6.84600431082702	6.97194358936026	6.78350055681541	6.76973685595629	6.83596048671739	6.66620373544234	6.99334434123379	6.68951122842207	7.16102601087221	6.85991252098022	6.83643723296708	6.73550860437777	6.72906418377924	6.66673686215188	6.75816192091649
ZNF175	10.0537568451005	10.0278830191159	10.2204398088212	10.1906165601952	9.89516250951161	9.78110491377812	9.89935809616979	10.1571424790008	10.4764046826844	9.7891749860951	9.95386407436186	10.7696633204916	10.3974762184099	9.99554285214932	10.1963465692472	10.3420014615253	9.81500081336946	10.2148126058432	10.0447212651306	10.0431820973519	10.349352768928	10.2872659134289
ZNF174	7.64502267751033	7.83050578683585	7.32909627099456	7.26274673017658	7.20063707915185	7.09393116420321	7.29884532665994	7.06436832157787	7.51199340078816	7.97989855291963	7.38068523296535	7.20833925948464	6.96568910025411	7.29991754732098	7.22449619279543	7.61763279046997	7.76550999751174	7.56143468814667	7.48416404082791	7.64618038217384	7.18145530624095	7.01147950180654
ZNF17	7.05983657637893	6.85039836651679	6.88465932942198	6.86781250164472	6.85647791120759	7.01650262862693	6.70389885329795	6.69707881317351	7.15721934771717	6.84195104874463	6.56209177653221	7.10081717853848	6.87085901017801	6.93201366082615	6.8246406614937	6.77631210074662	6.70478844862864	6.80286479910114	6.90640423314839	7.19703194610998	6.84867440230805	7.09474488111104
ZNF169	7.02720184697213	6.977410489748	7.00027629103501	6.92254055849053	6.91759854560801	6.71567740045327	6.90237370917431	6.93128969629241	6.95212243177036	6.8574448229653	6.8883161661043	6.79355476892968	6.95444714123585	6.79730564225108	7.26545009021177	7.06157467336566	7.23954311354941	7.06364866403512	6.90450781255793	7.26887469849881	7.19745788428573	6.95758183568122
ZNF165	6.95074950283998	6.76247438822598	6.6964551553884	7.42937365789546	6.95852044777717	7.22749864558466	6.79659821632173	7.80411509456861	6.93009128927986	6.96072701337865	7.22151403953448	7.83859694488095	7.37245115708731	7.67972457826563	7.4839030177382	7.0640503447553	7.28581509390269	7.09363776155248	7.28115307161405	7.20091086952451	7.39493756649927	7.1114901963736
ZNF160	7.48259236875848	7.47700572797934	7.44580301326968	7.29228740365582	7.18961487238572	7.47972710605665	7.27629213886113	7.39926386643003	7.24554498063095	6.98980040791054	7.20738713601577	7.36477305234984	6.99061810809159	7.29280222585169	7.35009116494013	7.14611270680732	7.2449009234246	7.54607225816628	7.2449009234246	7.3483428281474	7.25296036315234	7.55361152791195
ZNF16	6.89642441465505	7.21742473962975	7.48988068415085	6.70923394930488	7.14659205371942	7.08076632499857	7.10557428990129	6.8771058302314	7.11344335937863	6.79890107664829	7.17941103773511	7.10591750647545	7.41675371477235	7.38674447645355	7.21979394131278	7.47238765705177	7.10410422950749	7.12545282722264	7.30080871498331	7.19703194610998	7.22598023544397	7.0525233429564
ZNF157	7.46945995785747	7.30614276488294	7.98832367879417	7.67551593797995	7.02609796884285	7.75920497569429	6.90237370917431	7.43330106910343	7.62810243006804	7.49417760293937	7.28360201624689	7.61878778714326	7.33614167168996	7.29913218361461	7.41945754497421	7.32539208299019	7.21594602530035	7.1943695208805	7.38704129801522	7.49342695424313	7.30213633059958	7.43231122516465
ZNF155	9.18008798269696	9.02464759146291	9.4433519168088	8.79935895686437	8.49347197361593	8.54620625988511	9.73956637059697	9.19121215077848	9.43014920855327	8.92539326971158	8.72754816376872	8.71388325992618	8.46470759701748	8.49974362417875	9.46248246273992	9.61490615442034	8.99439266396831	9.678494013807	9.45548173164859	9.04597888755494	8.84036805315478	9.33906097077856
ZNF154	6.92511529533548	6.89247814843459	6.91208432914546	6.79976679889843	6.8297263126978	6.81433622522587	6.84544569578503	6.76247438822598	6.83850316590642	6.84983498495169	6.84021840592023	6.96574538426131	6.85157470546083	6.88670392902566	6.67091479992596	6.63652030275294	6.7630918422818	6.76365157648272	6.72617773429559	6.69940661933972	6.7146010432495	6.72181191614049
ZNF148	6.70166598151926	7.01966776387631	6.76486558696063	6.97378777433106	6.76803335963187	6.73763923276359	6.86273984170782	6.71567740045327	6.7264048575113	6.90629898608453	6.84952372929588	6.80654418326548	6.68592041714742	6.72222075646619	6.91027253269117	6.75996531408812	6.62163058755991	6.82657421405156	6.67284993245252	6.85451967947181	6.85765129406145	7.0682378399072
ZNF146	8.9575534810694	7.23527296551499	11.7522051712295	8.02194095972314	7.38902824965635	8.71537737574595	6.76089659782691	9.48923284420123	6.96860205385068	7.96029152203725	7.83483922391573	9.1341625630273	8.53435043667739	7.31133295782488	7.36128387606676	6.96509892421344	7.06648521798816	7.54300867969536	7.14715700821921	6.99022062484625	7.26634469194366	8.48316463617057
ZNF143	7.79119801938326	7.84162180258738	7.31833664491679	6.89396117546142	7.40960256873761	6.99872722734795	7.27629213886113	7.29391744955044	7.2148354122278	7.74120560141897	7.27209457629393	6.91843546799486	7.15028833044205	7.02685779434148	8.32506139343528	8.24218603318906	7.41116571867014	7.14342639110364	7.22999118519198	7.69289211529338	7.10592602540562	7.09839997117242
ZNF142	7.37368404839606	7.2474282158967	7.06953562805366	7.70240238704315	7.90342899262514	7.54259947714803	7.81510356682004	7.8037867066291	7.70702910603295	7.39826301280672	7.71807692519888	7.61455532138354	7.98460586749627	7.83878743275159	7.9402995970601	8.11295770386503	8.11814927434712	7.78527431203806	7.84079380569702	8.31242944086021	8.06552970401217	7.95653410976762
ZNF140	6.54882571866793	6.74287042991417	6.91744629261783	6.73055144364283	6.79342942195813	6.82967935759487	6.74696104117422	6.81345941102452	6.72405939833369	6.78804493137229	6.81379986551034	6.90001735852848	6.93934731580766	6.91599557797251	6.92370693511741	7.07218167061284	6.66148368858539	6.82183099103912	6.86209585186363	6.73079388123118	6.93663619384606	6.72396301656208
ZNF14	11.6452774152464	11.6341800993143	11.4895595153485	11.7870546990104	11.8178675745521	12.1614190694905	11.1752034673126	11.6236731897293	11.2591431762413	11.6861881383881	12.059032046802	11.6249552796709	11.4415803703408	11.7203277012799	11.6378349737182	11.3006737238794	11.36695067905	11.5243618512432	11.484594052645	11.5456521829489	11.3821554853092	11.3459831724665
ZNF138	8.0771481263413	7.74026784838936	8.49027523985167	8.72301369853116	8.0907495612805	7.87401544733108	7.98360984647885	8.72484502271685	8.01114118558343	8.84377207183575	8.2212723506025	9.52190951880974	7.92055172481023	8.45224738141543	7.9282513580642	8.1415552241005	6.81094190585133	7.74543251191888	7.93656401720885	7.28626573807275	7.7353462756631	8.60134479498268
ZNF137P	6.83670623568493	6.74686223930127	6.77442041618333	6.64563863114703	6.68723758889996	7.04803242324945	6.90871932945933	6.83607327511982	6.75655408796474	6.88672041195011	6.92299423936016	6.83760745804064	6.88666969188643	6.84388831904558	6.86654799664572	6.95852044777717	6.90020533077252	7.02176831019687	6.7421793178239	6.74572717348141	6.97937934154829	7.00934863108894
ZNF136	7.13674584232563	6.9862343649882	6.77671349015175	7.12326309964429	7.69706443265364	7.43173237802064	6.72430661921061	7.28291799923796	6.9236912238772	6.8245941248666	7.34367734677575	7.27213615048119	7.21573934021097	7.39769342143419	7.34434563121274	7.23213110830256	7.63367336633404	7.58798597742373	7.42960141092922	7.63673263665669	7.37470582073048	7.48210449186315
ZNF135	9.27257610687523	9.80594997870663	9.70379622993353	10.1837637603011	9.81374885431269	9.66816978467248	9.23597273799768	9.58960233349852	9.47209685016893	9.59136614111124	9.76606481055698	9.70245502834919	9.76988560383303	9.95253442758502	9.89666249356668	9.8255715986411	10.301683813617	9.30832135998697	10.1648293182651	10.0007126988665	10.1077675702689	9.93347060022411
ZNF133	6.818853842464	6.75427509285444	6.65411766262225	7.02079836528618	7.07323255934302	6.93201366082615	6.89320081126285	6.90110721391601	6.83558207882457	6.83470879963993	6.92812045472682	7.04233473152838	6.88306645733554	6.70500651017118	6.97293581846832	6.97804823769954	6.79834518130316	6.90607656824265	7.0115760628827	6.74572717348141	7.11064197332318	7.00259936206467
ZNF132	9.37094728043323	9.2270663723281	9.66573000406477	9.65203938862116	9.64899642313163	9.94053163657969	10.8709636401943	9.83408212377591	10.6940742430089	8.79418610731199	9.1696890989161	9.94602503373028	9.74515042164987	9.98394319063017	10.1420770630365	10.2555726401928	10.1112706223124	9.63070256875709	9.90185235867551	10.3329906368395	10.4695649182794	9.74440504661204
ZNF131	6.73224922642071	6.91179212771103	7.28762269967087	7.18978911168807	7.19050148143188	7.16357855627229	6.93580113630405	6.92304735686094	6.97811557265341	7.69985385178597	6.95827391553234	7.43610092102101	7.16543112331965	7.24959185855595	6.8841149227594	6.84730544632673	6.88030124373164	6.97408350023697	6.95236991829392	6.95092154424618	7.01643332401283	6.80994360872526
ZNF124	7.25976259770058	7.68000967973105	6.85498034871483	7.13871368774277	7.23953007470999	7.04187361807523	6.74990279678844	6.90559713969563	7.01853260988139	7.26679764540248	7.14831520818015	6.77321760269643	6.83893541072057	7.28024166375783	6.93260576490748	6.98611071697983	8.10511938167845	7.23680542343617	7.71970134598733	8.05065097982917	6.87265968309692	7.19989785158554
ZNF121	6.81394934152527	6.85237769741245	7.09106747174144	6.92740289412489	6.90001735852848	6.74381311014028	6.88098967521821	6.72176754901333	6.85811798743416	6.88091272640651	6.97088189828275	6.81391994219039	6.75858560728119	6.74711982524324	7.00849417811775	6.98408948266841	6.90020533077252	6.96774457583603	6.91460822406066	6.78806060228652	6.94194270149769	6.79612145461171
ZNF12	6.9625634291469	7.16622521762345	7.30497582359803	6.99195333344417	6.85928654588187	6.97738251709696	7.24436380310629	6.78416001759811	7.12887349233414	7.05205291147722	6.77617516540909	6.93671696198881	6.89247814843459	6.75590327377232	6.94232746700005	7.16888676256925	6.80870598946897	6.82955721658856	6.80265798286605	7.06035989014963	6.99527183333666	6.9970128029367
ZNF117	10.9580407873432	10.7042932812075	10.4548612189054	10.3226812507878	10.7833222721006	10.5172654290843	10.7891917826159	10.5730407868668	10.7383742405673	10.7634285827253	10.4030094320218	10.0467720762573	10.2310065184711	10.4755781278459	10.5284674773394	9.96757828724778	10.0149642719142	9.85665289308203	9.85665289308203	9.87089636760488	10.0714191014996	9.59508208495492
ZNF114	6.800469505721	6.75427509285444	6.57757134562746	7.33635819938478	7.18509265443097	8.05517392710206	7.33630365291726	7.5806846158902	6.8963192994302	6.72910139166257	6.98206210263862	7.46542196603662	7.7600686942753	8.32142289585914	7.24386584209184	7.09250376259172	7.02255459911331	7.15503303867217	7.03327817893161	7.16778881001297	7.25393682117565	7.21297593077562
ZNF112	8.98374542428438	9.01221531427538	9.28015791304352	8.47993392504125	8.87787775936553	9.0457237577118	9.68921911422339	9.02993369598813	9.33139390228579	8.78341945578944	8.66197808687625	8.85357522612356	7.89618620456776	8.42449100507517	9.18020526394663	9.71134562047763	9.42291087635396	9.0491495112446	9.18032254519629	9.24269135412685	9.40947044165803	9.13245668947583
ZNF107	6.78832141460189	6.73216062255086	6.97750303239548	6.83317155094994	6.86368387550988	6.80338224792447	7.0115760628827	7.02449276458066	6.89946295624451	6.88959675623812	6.800469505721	6.999086554299	7.05962221914943	6.76015354359434	6.98220188007136	6.95228500523707	7.06421238183237	6.95233946425492	6.7217547930689	7.11805703017057	6.89878277454188	6.91179212771103
ZNF106	7.47489929841148	7.62583507638988	7.15056041614598	7.30222575756499	7.20398872999615	7.26740954210802	7.62614536934047	7.51272041773839	7.28047848124803	7.4756264044199	7.43859329690127	7.53942082707335	7.29563495436298	7.34832983324623	6.90871932945933	7.02215109851459	7.05998357383089	6.8612483290742	6.81248223384674	6.87050691826311	6.75996531408812	7.04236403237886
ZNF101	6.96725264381342	7.0301040782163	6.97194358936026	6.95472074994437	6.96763184786768	7.10784061988846	6.96730749754782	6.81167494734736	7.23567380780295	7.1380503946691	7.1028806477995	6.98970612768378	7.30935227255425	6.97814362594983	6.94517234040977	6.91134609944728	7.03923771937709	6.94253131872554	6.99527183333666	7.21465051077602	7.09620703817041	6.9047119346825
ZNF10	8.84023213077032	11.8441979675133	11.5057544662415	7.23163841787629	8.34958764358272	9.29646142460672	9.99132952626388	7.30494234876228	11.2856070586136	11.4613080086188	9.02692277607056	7.45639216145568	9.2161373224085	7.47805735820636	11.9021586049892	11.5803610395748	9.25358816573537	8.84192894220887	8.71254412277933	10.7899816180419	9.62427574942121	9.44609401421409
ZMYND8	10.3555074280446	10.3542035607361	10.2946139315435	10.4700168603058	10.3784498103516	10.4832083642488	10.1384134876422	10.3010474499187	10.3898952888128	10.6649710488127	10.0774920356676	10.5799634298848	10.1367513425791	10.2337018422416	9.27930726764074	9.56511114956513	9.6247324563028	9.72286951124146	9.7122052841603	9.53745557030035	9.40973814851769	9.84056035465133
ZMYND19	6.78238761654622	6.81479824120739	6.82180729652171	6.81892648899843	6.86099009668468	6.73056546194634	6.76089659782691	6.64589962699386	6.73625271214384	6.96667712544549	6.80546612249175	6.68225844268835	6.62228124054757	6.73016375640947	6.82675370727411	6.70709184088155	6.7630918422818	6.74814876586198	6.85610930120841	6.64686607905475	6.61952257592965	6.83366072599922
ZMYND15	8.76895647916982	8.39221089535498	8.65255477115298	8.85492331109903	8.98945682839359	9.15376163107481	8.83163723434754	9.12611262575518	8.51251566138009	8.34709579464243	8.92229294386358	9.09749198371342	8.94442368017749	8.98733918813509	9.08382771114051	9.10363133716975	8.6349485150212	9.06258160221208	9.32578848704326	8.47648490648239	9.57196832408213	9.06423996636014
ZMYND12	6.92158780581642	7.26837875029308	7.3857259420787	7.11311620486832	6.99286722919437	6.9539027798952	7.04256835653477	7.26001615852878	6.9887599111938	6.9147555105649	6.90850559999232	7.16560488003959	7.3899520637013	6.91443828688825	7.45296747552999	8.10625844989389	6.87788010337115	7.35491681547965	8.63708716154434	6.59956700336593	9.12397886449469	8.6477302044389
ZMYND11	7.09152673630817	6.82955721658856	7.4652327206589	7.17417257797092	6.9291068560788	7.07346269660224	7.03887969376271	7.0065039226216	6.79108527599814	6.97951508847184	7.14579304100757	7.06926823395112	6.86918196571001	6.96207533917244	6.80600357829244	6.77099984002268	7.06421238183237	6.83065558936726	6.99527183333666	6.82688308852494	6.82317834815786	6.78897558973603
ZMYND10	7.84507084495171	8.04243763392136	7.82643148840444	7.6473869824545	7.62243554567058	7.70517377778973	7.76342622276057	7.68517060067563	8.1466113524331	7.50751548732282	7.61795317099877	7.64819613414036	7.92621124596799	7.62676588783172	7.62297445401919	7.33151449585539	7.70727467751008	7.22937488222757	7.60452139476212	7.51618585526025	7.88862348901524	7.57419462288333
ZMYM6	8.59674414168527	8.07821581718596	9.01321976098274	7.81154921692485	7.43148669707711	7.58805193316551	7.98034730099793	7.47009723263396	8.04146604359725	8.26856988166042	7.62093393609783	8.01212114296111	7.59782574074802	7.29424051036759	7.42206346055572	7.69691319352332	7.46252297118603	7.58035366395584	7.56243050681916	7.25337684746411	7.52681590197167	7.40304676890407
ZMYM5	8.4337709134459	8.60006035092889	8.1666080923744	7.54267312567374	7.80293390908451	7.68815478310161	8.01119365597879	7.45851071285387	8.67971174285367	8.49771542761179	7.41579295506913	7.81568108406873	7.80460258053913	8.08133750142897	7.90832362585145	8.07821581718596	7.61388391782105	8.0397666224108	7.40187708388958	7.90529176319819	7.57316904712107	7.36794113147211
ZMYM4	6.89983642837178	6.89642441465505	6.7958993174071	6.77252909542772	6.72403917034102	6.72306445796578	6.71181487451379	7.02714061086243	6.65624388792945	7.14891925549574	6.68610564210841	6.76081616576854	6.7903132930631	6.92997081588032	6.81548432800393	6.89699185850808	6.81331908556464	6.76059374477401	6.87265968309692	6.96549153016095	6.91823609397486	6.83215438774099
ZMYM3	7.64819613414036	7.88358430730028	8.46010085916561	7.65540870141928	7.98618804056263	7.73261191467417	8.06921105961377	8.0396646468741	8.29718617087409	7.81861098187601	7.99738223925471	7.87110278592152	7.71274542850543	7.95317070975134	7.18739945642031	7.00351946013591	7.07643911845878	7.07643911845878	6.98951268101854	6.80164669696849	6.87899214145001	6.89959375481396
ZMYM2	7.13816895416895	6.76702905297457	6.93406453706279	7.38156916221684	7.05033447103127	7.52177769231849	6.87788010337115	7.05191773812879	6.75926748167973	6.79890107664829	7.07396873857975	7.45404312668297	7.26486162706556	7.10718671099698	7.04446125386787	6.998795545763	7.13163334118001	7.08963206178329	7.06994666832658	7.06265537053282	7.06654154059389	6.9485758868275
ZMYM1	9.32234534182365	9.01680242885905	9.29381589195599	9.61220010147874	9.32344009813833	9.45627780132048	9.18648112237022	9.56632629037686	9.19011780740814	9.16261896817428	9.26248047633382	9.68649902643536	9.29305465366546	9.34184883403675	9.5413998565258	9.63478700460052	9.35603958712871	9.52868316941422	9.23197385623683	9.6187951704627	9.39210797567222	9.37873271615157
ZMPSTE24	8.03321549892483	8.16231528037432	6.90951173720184	8.47794139397532	8.01875205540976	8.3652512482498	7.2643225935676	8.16231528037432	7.2498221182598	8.90513015409227	8.18716204175562	8.22058269169869	7.95754724554457	8.9488421385363	7.21979394131278	7.13904764269722	7.61988307507777	7.68835090765744	7.464481265546	8.03543682323779	7.89310913556313	7.62305417435876
ZMIZ2	6.69816222293386	7.10083867072731	6.92824564570015	6.74365733678431	6.88168558599176	6.67838013138196	7.3260508157333	6.79342942195813	7.05503518403908	6.9515141068862	6.78461727157012	6.90958842272593	6.76773946180521	6.74452736542388	6.87010386983293	6.91482351734698	6.63331624137659	6.79730564225108	6.86849092989122	6.90355242675688	6.90852355894628	6.79311026753629
ZMIZ1-AS1	7.27556476660347	7.27913359163186	7.79791916794364	7.84088099070855	8.16952267265697	8.10153013101177	8.11143071729019	8.46747308219603	8.16935792064288	8.22378273177489	8.0724104190653	8.45711924492008	8.40415284649754	7.92577780376744	9.22296642584177	9.82651014608274	8.56487809592741	8.98895772222235	8.90188950530847	8.66931473843327	8.75044126541199	8.50430592037305
ZMIZ1	7.01640798511524	6.97496913317041	6.78367764077523	7.1934820940404	7.01155539447277	7.28576146856497	6.7141073173171	7.0549268096609	7.19286067987625	6.6986502865081	6.82291618781645	6.8170378758857	6.97596456868825	6.77789258376932	7.06495093964141	6.86541970388142	6.8620708096824	6.85593602062645	6.84321939635867	6.77296358914454	6.7723688347269	6.77846975948506
ZMAT5	13.976113557397	14.0490153822256	13.9317189992648	13.5849207131099	14.1647725265647	13.7834688803435	13.976113557397	13.3407767175009	14.1604148589594	14.0256177849779	14.26902223851	13.4424425112183	13.7069926091414	14.3350961839037	13.9935845645719	14.4355925662364	13.8926547065337	14.2201158388118	14.2388315966423	14.1098038436285	14.2266505844495	14.2388315966423
ZMAT3	7.44268559135173	7.67598838893622	7.54913698887294	7.52177769231849	7.50434472806638	7.42564548640182	7.36458884957819	7.75247817583588	7.85214382272072	7.466059886362	7.88306253304511	7.63685598338501	7.45665599753086	7.42392934778194	7.35396679250856	7.13904764269722	7.59569138031877	7.60958733794109	7.38025673076269	7.61387164915987	7.25169316966904	7.45863717551481
ZMAT2	6.948769236231	6.69287685357422	6.78841156498654	6.73791785584282	6.61019701256429	6.59009326950241	6.83052249609564	6.67503172682137	6.7085855981884	6.91779201872297	6.90532562206903	6.42320948152132	6.89007966016157	6.5795148791521	6.80799647821041	6.82806301530877	6.65939866634123	6.70923394930488	6.92042623611969	6.89704124481512	6.7146010432495	6.77846975948506
ZMAT1	10.5197459523396	10.5616803400213	11.01330258608	9.81041741268472	9.71842525903725	9.90731181692636	11.3576622079423	10.1074541656026	11.1036420878157	11.0580750715337	9.58960233349852	9.54852303003431	9.34092908561387	9.62572199213604	10.0201498190348	10.1951952904125	9.95896882053372	9.89481978535781	9.93085589400519	10.2192982202064	9.99962955539137	9.87631765567274
ZKSCAN8	7.35130814690039	7.5899361633374	7.00574534748102	9.20264876884961	8.58000309948164	8.7598850841081	7.11286478477596	7.94222410913837	7.73318905874252	7.86440780139969	8.81989283144243	9.11860483529505	8.9575534810694	9.19142669780346	7.78012649032821	7.61911709259041	8.75772508908504	8.16811215473627	7.93733582720925	8.24933902310555	7.41547045260357	8.49720811132064
ZKSCAN7	8.85911076431656	9.07553417362898	8.77715302959158	8.34358544515969	7.96228921821358	7.90620532962621	8.25203112235024	7.79893264896375	8.94347620096281	8.12198243532059	7.96696876173747	7.84714685234379	8.59495175178173	8.48981061193067	8.54557848752244	7.8655734388854	7.77403273507875	8.14843196702476	8.17389410899743	7.78302535308034	8.23027112236604	7.85528840523241
ZKSCAN5	6.96397411868941	6.95178958186189	7.05115620993637	7.0910429039174	7.04300768603737	7.21301972391451	7.00016594239864	6.946336588769	7.28486095127373	7.17879703595098	7.09098368846217	7.1385156188133	6.98254064817082	7.12005490403458	6.95889319089072	6.89483128902245	6.89562757913343	6.8642173813476	6.90640423314839	6.65974937878853	7.0277224385177	6.85950660879399
ZKSCAN4	6.97005716464699	6.68059902453011	6.82436526044679	6.62475904517276	6.94945122493007	6.77260253437344	6.74442538015349	6.79552033172959	6.74145498924765	6.56052137822483	6.78461727157012	6.95929560689644	6.69574188428045	6.73706851992198	6.76514061484689	7.01308374857103	6.90916343047089	6.7958993174071	6.88650351764296	7.06035989014963	6.7747661279768	6.87609555230716
ZKSCAN3	8.59966545246392	8.44370423942936	8.39251783453503	8.36760818804465	8.42126551954275	8.74991179050407	8.3015780706714	7.91711211766197	8.33304122718078	8.62294976900509	8.46263933937679	8.4877035015193	8.30709781201068	7.95679050313252	8.00319122075854	8.19682773140093	8.01413637607302	8.33730449753411	8.31242944086021	7.96369635774793	8.03984932925824	8.10654687713781
ZKSCAN2	7.23224252087889	7.35065701679231	7.78012649032821	7.14054266741058	7.24239842611989	6.89458315248211	7.87443410438363	7.16251802156664	7.28486095127373	7.26322238600455	7.42292900440991	7.0115760628827	7.18945123723517	7.17180993146785	7.36898494602029	7.35860028257378	7.52542766220242	7.30993816496246	7.21494274213507	7.28085824047231	7.19916399390557	7.40701760644943
ZKSCAN1	6.79158768332489	6.95881788783774	7.00574534748102	6.97750303239548	6.86424104478555	6.87442171234166	6.66541446887983	6.82940888259969	7.08192490573	7.23889508275648	6.76247438822598	6.79874806612479	6.72996570428784	7.09871237239147	6.9004878965894	6.84730544632673	7.2702491680231	6.99984119570464	7.0549268096609	7.01535704278955	6.99336750909871	7.00259936206467
ZIM3	6.70787519236603	6.75095543793984	7.0879700273421	6.78236384575132	6.69042962374398	6.78194586978766	6.71181487451379	6.68683223137158	7.05113396022942	6.74631503475625	6.80893940222667	6.75188022417025	6.75409392319144	6.80702787879095	6.76918168750316	6.64363737991211	6.67306198681778	6.76799889878916	6.82878070819427	6.71640848385737	6.68784705134097	6.76956272230472
ZIM2	6.89821049299662	6.65117536865995	7.04513412973776	6.99022062484625	7.04391930605583	7.0390099965713	6.86273984170782	6.88725537128111	6.93963406868759	6.88409122763085	6.97408350023697	6.80283993925119	7.11720245591767	7.45749082633968	7.04256835653477	6.76351244420653	6.86661448814944	6.94885944391319	6.69809425912762	6.85668087796011	6.89878277454188	6.8905987676061
ZIK1	7.67054739710676	7.7357102866477	7.81484013537829	7.20314204162647	7.12421324122846	7.25860366089063	7.51891456348446	7.15487621435498	7.57941451979936	7.3099465598342	7.34152550464228	7.14666964971331	7.26268879639367	7.20359492660144	7.04446125386787	7.07377891753848	6.97027451330866	7.25963812421275	7.23140028394898	6.76736084190047	6.87734924694852	6.9358505730564
ZIC5	6.97184315244075	6.93073334650132	6.9661673578589	7.32244718030816	7.46132677023672	7.50181313289582	7.25883025016512	7.18034186597302	7.52937509606305	6.9515141068862	6.98071842248893	7.3608650039127	7.44646841368293	7.46540276811898	7.2284949219716	7.27882206424033	7.30481814109322	7.36246492080718	7.26439010991144	7.36608743579356	7.22762596382265	7.6966781683154
ZIC4	6.70787519236603	6.87478552338467	6.81226976961052	7.07059735771745	6.97554584207453	6.92028266720781	7.77571226822288	6.88725537128111	6.78260101945593	6.8220056499261	7.02254051611309	7.07948544949078	7.09886655897259	7.22287901169543	7.464481265546	7.67591325808648	7.61279714958124	7.18599519158389	7.36394923858681	7.41454757755403	7.60138805056503	7.31994830737628
ZIC3	6.99728577956657	7.2474282158967	7.0640503447553	6.93269729712455	6.9291068560788	7.04000848743038	6.87788010337115	6.75504040469395	7.07013801495658	6.88091272640651	6.94342815463272	7.06495093964141	6.94011693931666	6.90951173720184	6.83743861517254	6.81384031631909	7.05803202229435	6.83354306315809	6.80457976521701	6.89509064311889	6.83327802161803	6.82485097015406
ZIC2	7.25725576712629	6.86555293654756	6.74636523981281	6.91477829216962	6.81865738095782	6.89257363113481	6.91864183289273	6.9970128029367	6.81120870112888	6.57227369765656	6.89761610587651	7.02926182078925	6.85766050602125	7.3215205776442	7.14289194385475	7.1953138643365	7.15060436472638	6.96661366674019	7.11104306990563	6.99875253441626	7.01965491478018	6.97244369481603
ZIC1	7.03538586823929	6.80201928572981	7.33200638374752	6.95952938381475	6.79414430627132	7.13583786239545	7.03887969376271	7.07741438733978	7.00353261929649	7.00533715237311	6.86634365331492	7.09112915684845	7.21042075494998	6.90074749671639	6.70327692215838	6.84357474414266	6.78802926045805	6.85593602062645	6.69173446624028	6.7270128221982	6.75849138660847	6.76956272230472
ZHX3	6.89284316725867	6.64260157356839	6.75798381984998	7.08582201936311	6.87595663265093	6.84350199478521	6.82766707461539	7.23220143342327	6.93345445960244	6.76061981841831	7.02566762383321	7.25233906708946	7.52039102378099	7.32701604288398	7.06926823395112	7.11494291034926	7.16105429112294	7.01960892298459	7.14107800582983	7.26375817818358	7.96013635961093	7.25772184241501
ZHX2	7.13674584232563	6.91179212771103	6.66287878968633	7.25365210765466	6.95852044777717	6.76932212203036	7.13452071381708	6.96365680116015	7.18103315349821	7.30592836499017	7.02440218716015	7.18332589183338	6.99639575561318	7.07809170793593	6.94517234040977	7.04658798384282	7.05998357383089	7.16077771591146	6.98951268101854	6.88850846665296	7.14666964971331	6.8782055926608
ZHX1	7.13936461048319	7.36910079745751	7.22064253587298	7.22915744453363	7.02176831019687	6.94272062093055	7.25883025016512	7.02714061086243	7.2498221182598	7.34837641182109	7.06295059522276	7.16181587856418	7.19843516963158	7.36436777374769	7.47271306449086	7.48125772243496	7.21594602530035	7.36950397659086	7.29563495436298	7.25169316966904	7.64850315865663	7.4128597062811
ZGRF1	10.7469300771046	10.6718045424387	10.6903009419697	10.6630234450459	10.3851466910243	10.2511434949127	10.9944691317861	10.1889176891106	11.1821780809077	10.2749537291874	10.6386972593734	10.5114532028451	10.674699491962	10.1556524484812	10.6033193039792	11.0427332902816	10.6429289766965	10.5517235334948	10.5114532028451	10.8577735986372	11.062201406355	10.7292932561676
ZGPAT	9.65627147875701	9.3422781905172	10.7595065071849	9.10111377797818	8.94743967301305	9.19106684127708	9.47021226355457	9.69314591201398	9.60712089455168	9.94648304911593	8.38117269599381	8.36627828443829	8.14203612472003	8.86928242260572	10.6923531274772	11.2369338713895	10.9635495824676	10.293383020523	10.2424584827396	10.4605242470967	10.4799123536049	10.7516704855911
ZGLP1	6.92336918981284	7.1125495496185	6.71384431964717	6.75314973604438	6.85820161550453	6.6228084916711	6.73456832801725	6.946336588769	6.9998300040755	7.39347808350074	6.91408150000983	6.6362124730185	6.65409858774633	6.79422733711372	6.94335504432902	7.25950795788284	6.87295804688873	6.89001283357288	6.86424104478555	6.92698698661654	6.82469551951003	6.87993529749903
ZG16B	7.63103118603645	7.30144958770674	7.61957708482672	7.21529473946476	7.64582015705459	7.34720226703504	7.0640503447553	7.23927173843144	7.25896484465126	6.81686658421746	7.2940957651127	7.47512323454597	7.44441181246004	7.09860149569795	7.30311729294139	7.55907762075791	7.02040913149372	7.81884443311091	7.17887817920429	7.28253451019621	7.29096710856959	7.31288021497628
ZG16	8.16193222904438	8.7141375836071	8.58681878012609	9.01899934851113	8.50485632858384	8.69381962046938	8.90993510486682	8.60761088485427	8.7598850841081	8.57432973588106	8.86469975327841	8.94378007547664	8.88321684354885	8.7464750057226	8.12246485793845	8.28827593523889	8.11569111453951	8.80889673807389	8.47295779073528	8.13404038711414	8.39822132656464	8.44531892929106
ZFYVE9	8.30924782903595	8.07406845841643	8.38038750278465	8.15010037859982	8.13757922035519	7.76457421825764	9.51565496833085	8.46834095429487	9.43783437964476	8.72024797786555	8.45093655136252	8.49715918229835	8.51432963909687	7.82632384399999	8.79263529663446	9.11411015750225	8.60963531557033	8.2263007436433	8.34449963173513	8.73411634082105	8.78422168069505	8.77503942915574
ZFYVE28	7.1283597836117	7.12142132891474	7.04218143061924	7.65787152002795	7.35859474918514	7.40439941150791	7.03470538402687	7.70365963581968	6.91443828688825	7.03104051477717	7.89618620456776	7.9226427062168	7.43933967190543	7.7277141304361	8.58880737761526	8.52311180997403	8.85405522001225	8.16323655179209	8.02126711961418	8.78201162560169	7.81651300691032	7.75478304417527
ZFYVE27	13.0451284903917	12.7338969863152	13.0366117635007	13.6574280397466	13.1494818302642	13.7372940098279	12.4095147472668	13.7599817559302	12.5314175769188	12.2326001543918	13.6385726392814	14.0318390433414	13.4924018138722	13.7257588045296	13.7040357262837	12.7961708092001	12.8024509032003	13.4895359548852	13.2709769721804	13.0958592674418	13.4277124091749	13.4244521730106
ZFYVE26	6.83507168128905	6.78055167154739	6.97750303239548	6.78897558973603	7.13882284519227	6.93436652542936	6.98206210263862	6.90629898608453	6.9555050980883	6.76061981841831	6.8726331532101	6.8932337540118	6.98580150542997	6.8608611901197	6.81386114465224	6.8905987676061	6.84856115321235	6.96288634055678	6.91460822406066	6.83523677642361	6.97937934154829	6.93388768427273
ZFYVE21	6.82669907325352	6.9236912238772	7.61307804308318	7.1125495496185	6.9299485768197	7.00468038911918	6.84849999449639	7.10591750647545	6.72145550415043	7.05205291147722	7.06054029251458	7.05029216125085	7.03193122480154	7.17351997476337	6.98978792830023	6.75421080773436	6.92098018157709	6.88301340228197	7.11104306990563	6.8170378758857	6.70525374530031	6.96505207785783
ZFYVE19	13.7219129313248	13.7516088047654	13.631634695398	12.7844361077368	13.3719011972404	13.4175023156925	13.237199949364	12.6637301787799	13.9512544334795	13.1590900322212	13.3305756994753	11.7265159837456	13.1461119295373	12.9048015372929	13.2636846187887	13.2407750416708	13.4175023156925	13.259681061217	12.5292879806242	13.4667974420191	12.7510370670665	12.74392581529
ZFYVE16	8.97777839675206	8.72548729366391	8.7724171533456	9.6626618094657	9.42597506098292	9.75279344148893	8.89843892344955	9.49394941723717	9.29548242132506	9.41583036259182	9.54755334477285	9.71170195257895	9.72744014842932	9.60979736725834	10.2202135098672	10.349352768928	10.7617194891769	10.1013534795245	10.4808289217474	10.5094504139119	9.90912240823137	10.659762685696
ZFYVE1	7.46467397570538	7.57520010458259	7.52856509966609	7.50086984699148	7.63927773889597	7.41268839461461	7.6921358708103	7.60079172062408	8.29591072131879	6.96373849988699	7.41242705438108	7.71598553352189	7.32927550096741	7.62767981558347	7.73998136524496	7.9701599822785	7.71998893487668	7.69686563450816	7.69675423847574	7.8256191417429	7.92655664544038	7.6973211625225
ZFY	8.72969583882017	9.1814352208076	8.39615097821709	8.22550568036006	8.60753229431717	8.57187066720936	8.95658071602476	7.86706242338873	8.71222804698274	8.88528486923735	9.24523887916802	7.80526037988887	8.42439961992281	8.76122506172207	8.3652512482498	7.95167071823281	8.73763411505846	8.52162847749798	8.35890175312137	8.45755819022741	7.89443040854063	8.17403922426411
ZFX	8.57187066720936	8.22410541519561	8.63385665387687	9.26162319772206	9.13299640771373	9.10763291206771	9.71924538592432	8.51890423197655	9.05877551832567	8.11946215962433	9.52190951880974	9.19121215077848	9.74247942752948	9.24605310810778	8.66112575900482	8.7185308617558	9.82236518090176	8.86518357533382	9.53671346092078	9.01593458951968	8.43875742766973	9.3698406209438
ZFTRAF1	6.86056531113861	6.89858237504464	7.21709776155924	6.69892102359706	6.99756628904588	6.96286912632536	6.91864183289273	7.08890445769986	6.90264748809538	7.30191894017646	6.820563783415	6.91704765765744	6.81698155968632	7.07572922078836	6.97610055684777	6.72575292976046	6.87547460683795	6.98408948266841	6.68974478748399	7.08116555251197	6.85349115687548	6.88541477854705
ZFTA	10.6474564789367	10.5902087875028	10.3962329604693	11.2856070586136	11.2557540120256	11.2636690418142	10.1593939090345	11.1094498343772	9.80815960919464	10.6727156545309	11.4511729942014	11.2440294291623	11.0727199808556	11.4524347523736	11.1860695241871	10.8498257747096	11.5295679269282	11.6364933146022	10.9009464568428	11.4830503167707	10.6584617298638	11.7566389380552
ZFR2	6.78367764077523	6.84800977294497	6.81698155968632	6.92740289412489	6.63333750030244	6.87442171234166	6.72178030495776	6.94952796996388	6.92078538934826	6.72630970870369	6.92011315243869	6.99611642655768	6.97005716464699	7.01224128537098	7.10591750647545	7.14156100337063	7.15060436472638	6.87455822659325	7.03128252551075	7.00892250800407	6.96219594171364	6.82197013934245
ZFR	13.1267063976542	12.7766880761963	13.2073235940609	12.3223489252077	11.7720137955656	12.4636420978686	12.5457990665007	12.7510370670665	12.7059908132295	13.1187119107291	12.5107396615944	12.9668860019329	12.416323914789	12.4266762181477	12.3019325041007	12.2945347249523	11.5762329867283	12.3037121226901	12.204626631895	12.2339985927149	12.6704298186381	12.5270779906868
ZFPM2	7.46588225277195	7.38490140965422	7.18985377864074	7.31455716413616	7.03084809269706	7.31099891171241	7.21989715836011	6.8354043035146	7.10945901784526	7.28911643302949	7.16842169830149	7.04001724003145	7.18535423746841	7.0883508339887	7.16926366483056	7.43996857369756	6.95881788783774	6.90749425125512	7.16763842487797	7.04094926880019	7.11703965014212	6.8905987676061
ZFPM1	7.1570684534341	7.3744985090156	7.18384695327315	7.56636241209035	7.07722924705612	7.23882634809205	7.46569550561849	7.33963410600037	7.66947917947548	7.07313972893152	7.26429319487292	7.53180319504028	7.45985045368883	7.24910535923489	7.2271897411022	7.03076923914994	7.60187602404657	7.20273581667082	7.28514630035459	7.19527979928834	7.18583656687147	7.60678073589736
ZFPL1	9.17929868848963	8.93842494707955	8.63701025520015	9.59752563902206	9.34457179216757	9.46108016555281	9.40973814851769	9.71870483378148	9.17808244769695	9.11046128935308	9.29896847901754	9.79181439127039	9.55194385133503	9.48005322674556	8.89607609544647	9.63191006595749	9.05713350800346	9.35832987548803	9.28321503485708	9.03672402674131	9.29137717773888	9.3811225247706
ZFP91	7.66205568070639	7.59537667729528	8.07176344220244	7.23529689823463	7.38023968527776	7.06034883613095	8.26260250251332	7.34286233104709	8.03957500036747	7.19983410430231	7.32451526802987	7.33647629833215	7.57057500111361	7.1869741450017	7.43837838675491	7.98962521166898	7.50834656879395	7.51870336247009	7.15495405315493	7.87189772274376	7.3287128719725	7.57301198026739
ZFP90	6.94223555714095	6.78832141460189	6.83833088714008	6.82874158603081	6.79203833574233	7.0625930847452	6.92920744984887	6.77579457079197	6.75400133644587	6.79890107664829	6.68678795096109	6.78082592684443	6.69755099376476	6.74145498924765	6.75176736547832	6.97804823769954	6.72215568121688	6.96160134561571	6.8246406614937	6.69940661933972	6.80161942143831	6.77320251897005
ZFP82	6.78067188656307	6.80624793322584	6.87483459523354	6.90285525001309	6.6985343796343	6.80931525991673	6.90532562206903	6.71144449888353	6.77252909542772	7.0872080393298	6.8679198548324	6.75429623871616	6.9147555105649	7.02926182078925	6.82268828489865	6.71324849421881	6.92098018157709	6.87272386786184	6.71698384727091	6.80578413291566	6.91003799722084	7.0358263599019
ZFP69B	6.86418232964067	6.85465774100213	6.72459805648342	6.97802032194564	6.92100279391892	6.74071441581689	6.83353076045309	7.0115760628827	7.03930061666605	6.92698698661654	7.13816895416895	6.9666969409579	6.80951264718894	6.80486944726131	7.00506708597426	6.93707735456518	6.89828435373663	6.88016712348205	6.87074125744553	6.99234108223192	6.81543793812017	6.97439797524604
ZFP69	9.34677297525744	9.42318092406259	9.47082402851071	9.02101060440544	8.56403395873329	8.93630158420288	9.08626072969535	8.8948637084995	8.704284402879	9.6572410136377	8.55385913840507	9.25880575380234	8.41220895145301	8.79571381929514	8.70284267873823	8.53060809882767	8.55881262871381	8.66876480640575	8.41001914077036	8.67702041981775	8.23978391785249	8.42552116806326
ZFP64	9.42476634242103	9.54296450662716	9.56305272892812	10.1918952124223	10.4577443359904	10.7363842888238	10.2033945211961	10.4514716298076	10.3235505378583	9.67382252012356	9.79335948268869	10.1911022060424	9.91974717114479	9.81748074155841	10.1719683945565	10.6923531274772	10.1814184526356	10.6150835839478	10.4240143711252	10.4666853887577	10.164090417341	10.33828639886
ZFP62	7.17484855123191	7.25477654348227	6.83833088714008	8.2559561536035	8.40407320182826	8.25100035163473	7.44615663857202	8.5363837803661	7.0665266458783	7.36654310713591	7.97411661192003	8.40871427981621	8.20175323404911	8.01680259944628	8.03319059096867	8.2402896268843	8.20071333369587	7.64720843600715	7.86883439643811	8.39461989915041	8.12158698287156	7.96942138597476
ZFP42	6.74233515080689	7.16622521762345	6.89704124481512	7.05669168438685	6.75588638292723	6.8963192994302	6.70085901078585	6.97802032194564	6.9555050980883	6.89476928740842	6.94637290925675	6.77321760269643	6.99639575561318	6.85845511391027	7.2409187866812	7.24974678888637	7.03923771937709	7.14666964971331	7.31541848975685	7.27200713463218	7.31968866714277	7.25004983788728
ZFP41	13.7516088047654	12.9961562520028	13.6647054074367	11.9619607418459	11.4132233274086	11.3129407223956	13.9512544334795	12.6431715546357	13.8305146898516	13.4112210208014	12.0701879480798	12.3684708336385	11.9806141486717	11.8803970719035	13.2573334919116	13.4968157175283	12.2604392744283	12.4058942180945	12.6011010603547	12.4078252708543	13.1801573651898	12.256064190781
ZFP37	6.82028049475365	6.68772183925567	6.767196623133	6.78897558973603	7.04535209634499	6.66669388688851	6.76627942999052	6.92920744984887	6.6050326862584	6.93335663393919	6.92764002477659	6.60493705769496	6.74334462408734	6.91310013287794	6.75176736547832	6.70389885329795	6.79178681902246	6.86686967638855	6.75229591633677	6.81913452369367	6.65069520364181	6.76956272230472
ZFP36L2	7.45063581835866	7.46334573004707	7.63225425226632	7.0450757356805	7.05642063140785	7.23816820269169	7.74669452211578	7.20475241336818	7.79381332553985	7.67408732842943	7.23012513412395	6.95929560689644	6.94011693931666	7.02566762383321	7.17956087967718	7.33768397024821	7.08277326911865	7.17285662099376	7.24792320919759	6.90984918435667	7.30491908351426	7.16056189246616
ZFP36L1	6.93557411685265	6.64023293887109	6.62163058755991	6.83893541072057	6.85542830630829	6.94181903002739	6.76089659782691	6.84280234506429	6.93345445960244	6.82964975014951	6.77341527103876	6.91950975117976	7.08918946335315	7.04730553518115	6.96399903953243	7.10980649961614	6.87547460683795	6.87272386786184	6.78864500725357	6.87265968309692	6.81879810659462	7.02215109851459
ZFP36	9.13067651465305	8.57166124275152	8.44971026078235	10.1568211445829	10.4966263929246	10.3120974686688	9.29427777207157	10.1677879010725	9.17620395511368	9.30373648826121	10.2499381847334	9.8812506101239	10.366426528747	10.0065186897737	10.936410535592	11.0875549625339	11.0331001047909	10.9781134283604	11.1241090239417	11.1130430044885	11.3318960427368	10.9656134069846
ZFP30	8.84023213077032	8.92001851469698	8.6715877045001	8.11451980684626	7.97302241086544	7.90832362585145	8.61292843354332	7.76835560947142	8.42878832406583	8.44206271693126	8.33790444128996	8.04024268413871	8.05466229221478	7.82585881037934	7.76947323712773	7.84079380569702	7.62428827534461	7.73712756855113	7.71014584778846	7.46922232391536	8.02291937471848	7.75232927045984
ZFP3	6.76483994333246	6.79402085950708	7.3119041548078	6.7630233865715	6.8213786450472	6.87524428655685	6.75534516509976	6.72751692538763	6.9236912238772	7.12751205588529	6.74541607194161	6.73016375640947	6.78457296337207	6.79959167868393	6.89382481491729	6.95028224201483	7.07170787510433	6.81345941102452	6.820250117671	6.92503333939128	7.0151516454835	6.82485097015406
ZFP28	7.69403777757783	7.83699985079085	7.41188169422277	8.14049828713025	9.08090392659515	9.04827044608085	7.16158295872901	8.30219461682724	7.79734272478698	8.47648490648239	8.70628117777802	8.23131054528181	8.14520375348255	8.49006734947546	8.42799972469347	8.73920953209993	8.68078807092014	8.52614494194936	8.48898243366967	8.62364236914028	8.60432085219029	8.76885948892985
ZFP2	6.95427835156823	7.06669100718391	6.767196623133	6.75858560728119	6.90831198374298	6.92100279391892	6.8220056499261	6.77925345733023	6.84647155277739	6.86004294002842	6.66205599798009	6.8745716652946	6.78073752802355	6.94517234040977	6.82675370727411	6.68602035117157	6.85054756206623	6.71502899567648	6.81248223384674	6.76161570206219	6.80011188429791	6.72181191614049
ZFP14	7.96289002229309	7.94140250333786	7.26592065265603	8.07629480155216	8.48391780722635	8.23916116956878	7.65872037501926	8.66367409835422	8.01114118558343	7.92357757537003	8.21557790101395	7.52943803419788	7.69384163803018	8.65112723719173	8.5788178867075	9.20658671547566	8.8510093397667	8.05687690459705	8.52629684227341	8.60624664515132	8.59582604199611	7.87592738054043
ZFP1	7.20382020085085	7.19042623623418	6.98279510832446	7.09620703817041	7.30479089601659	7.10784061988846	6.86878790826849	7.22356771684066	7.36760511173417	7.4756264044199	7.14149514379075	6.94825347624467	6.92100279391892	7.29393405785715	7.29287093204205	6.96709775528687	7.54295961226243	6.99746755803011	7.3227553142517	7.2181965011912	7.20845353618429	7.20561031140579
ZFHX4-AS1	7.20475241336818	7.54826209216732	7.37114718684415	9.09916135438829	7.62538678697957	8.08314810458107	7.46016587435156	7.99333900843436	7.04270756539348	6.97293581846832	8.45178205787524	8.99905560246706	8.95658071602476	8.39481830106441	6.71590670564805	6.69872165122736	7.02718732491737	6.77141598740841	6.8966412736194	6.77842242254805	6.81879810659462	6.80474261765411
ZFHX4	7.57253244662541	7.01482544047258	7.26914356882945	7.30808936556559	7.12595138085276	7.06034883613095	7.74669452211578	7.38918270706285	8.11750345351946	7.47942955224998	7.31111911588425	7.28101678032879	7.19367991985764	7.20528504990602	7.39026186787094	7.76846119432827	7.13477276803567	7.48233597660129	7.3046986646389	7.45635542801033	7.4789240597202	7.43953648199953
ZFHX3	6.7630918422818	6.91924148147423	6.82180729652171	6.90968322275371	6.76503912718652	6.81033267049805	6.88098967521821	6.83507168128905	6.8523578480257	6.83935432148755	6.81443545888351	6.8420336730163	6.82963060601959	6.92649870122956	6.96705656371196	6.96709775528687	6.90657674799549	6.90749425125512	6.8966412736194	7.32451526802987	7.12684683668321	7.1283597836117
ZFHX2	7.35438644902706	7.01220162631353	7.67896807511699	7.80334161531897	7.85826042730435	7.71244958673002	7.56029040241345	7.8794650479617	7.40257130978941	7.61291025629238	7.84618623564135	7.91940740655368	8.11054849589413	7.7939488214532	7.7277141304361	8.10779452218588	7.57446231952143	7.92155824081154	7.82066023330222	7.47641032518594	8.0519781850507	7.7142877592959
ZFC3H1	11.1722333426045	11.0158629413884	11.0828012796445	10.3378612567024	10.4615077796714	10.4933105880655	10.8290798509451	10.4127024229083	10.903256374265	10.6562798137575	10.6815250278079	10.039400011989	9.93627708305036	10.6252939436811	10.6016216710374	9.54218403978516	9.92081667883675	10.5988499839293	10.6553623418569	9.71906640160715	10.541480176261	10.6522808603418
ZFAT-AS1	9.47656329727381	9.36230917552463	9.35730260248347	8.2373381336021	8.70823840787755	8.5154621656276	9.20200946064557	8.82711565530515	9.00415304730437	9.18682738563124	9.00841348983615	8.00325052450959	8.29967265834901	8.74754845180192	9.64254937258927	9.00124138040352	9.79086339491624	9.04109351166549	8.88933794986089	9.92276042956107	9.00357474434093	8.61529285146482
ZFAT	7.2848365237299	7.97921131210901	7.2284949219716	9.3456689773812	8.94003665150241	8.41334744209062	7.56029040241345	9.03596822169448	7.79381332553985	7.58838721803532	8.82407578125312	9.72014733856915	9.82708556232036	9.27723830234542	8.09209138423783	7.47647184055179	8.10718633663635	7.87430993310065	8.30941824451342	7.96742636705905	8.49459693339339	9.27539638972702
ZFAND6	11.2503953048828	10.1569818117919	10.8514639527221	10.8887879217233	10.4013511933016	10.1918952124223	10.3907173068456	10.0279965895574	10.165331367943	10.4845809511506	10.1484032025014	10.6937272046696	10.7520858084256	10.0931560223469	9.9662709160511	10.2718903509372	9.9540209916708	10.7516704855911	10.0748653928916	10.119011298188	10.4390154323167	10.5350846042108
ZFAND5	7.18546733651173	6.82701059779935	6.98865708339094	6.81548432800393	6.96189722318041	6.94234514392253	6.90237370917431	7.00305279915799	7.09770097768288	6.94849423307878	7.07302088452402	6.79041748407273	6.84897793749511	6.94603309528645	6.94014984863724	7.02656844215946	6.68291944571471	7.04000848743038	6.97184315244075	6.9294965597101	6.74651228548216	6.87243911936363
ZFAND4	7.0432939409373	7.0001951423378	7.81178428836165	7.48716820095262	7.76140461458374	7.54602985926789	7.24911224344515	7.60306443495803	7.48844127283507	7.22742661542288	7.60748390772631	7.45264346536858	7.67126205652036	7.62397871138428	8.52497357883764	8.36915316644282	8.04707739225038	7.55999727783432	7.5762723279111	8.01596117085443	7.78207091695256	7.51199340078816
ZFAND3	9.16341238974275	9.38684478937232	9.64622765256573	9.48696639844978	9.70978090740542	9.37566752700347	8.80620734657385	9.17489711158492	9.08707568664019	9.40875019261779	8.90071364197943	9.73956637059697	9.30587823881232	9.19011780740814	8.92464818390278	9.02464759146291	9.12864748564054	9.14170895584181	8.81672484685619	9.04597888755494	9.02783284542627	8.94901124022972
ZFAND2B	6.93201366082615	6.8860369542149	7.15056041614598	6.75492911118186	6.91908799967612	7.11703965014212	6.86004294002842	7.18835262504095	6.87010386983293	6.72131879201647	6.91497576789815	6.91767604140073	7.0695626703725	6.87200024986922	6.8574448229653	6.75996531408812	7.04433153000439	6.78526393075388	6.98408948266841	6.76161570206219	6.92997081588032	6.99527183333666
ZFAND2A	9.66588578571333	9.1002450339473	10.3332493743937	10.7240697315166	9.36693125700719	9.26451907062623	9.17325309088733	10.5345864984071	9.0018274935111	9.36327692398098	10.9029657122997	11.3865479669955	10.74406557442	9.03814802372101	8.14127652617887	8.04237952343173	8.66407585178179	9.10980343132799	9.03947446903591	8.75898252766084	7.71434113240332	9.638034571365
ZFAND1	7.93417756943745	8.37729812796182	7.69430168755215	8.3350260955894	8.50110472930328	8.81179996253281	8.15357899684117	8.90101934297568	8.18013820137639	8.02025868197399	8.40707110300204	7.91893352236742	7.79266781023465	8.60259059478264	9.58382838363694	8.95328841383511	9.37323558734021	9.21953775244005	8.81200374183295	9.37714693160406	8.98924504193858	8.8947220656787
ZER1	11.3934358056865	11.6452774152464	12.0805762259756	9.9711426217812	10.2672552553843	10.8632582721971	11.5576163527298	10.4501856442347	11.6805971983706	11.8081826281246	10.4370644616929	10.0876454647594	10.1889176891106	10.1077675702689	10.937088981456	10.7780591339527	10.8031759534783	11.5206885116742	10.7807788598858	11.5631184663419	10.9099545369665	10.9171073460669
ZEB2	7.0739806220423	6.85711280741831	7.2284949219716	7.23477319441734	7.34508642131678	7.51674368426794	7.3046986646389	6.98468683123207	7.19713551368513	6.75120046248376	7.54856692867834	7.52904858470107	7.59096712585116	7.33239672533375	7.200867018192	7.0504990161262	7.71804113224883	7.16588604555263	7.76597827493323	7.25984636922307	7.00013759771428	7.58717870152908
ZEB1-AS1	8.50968695777345	8.84970329905719	8.76122506172207	8.30020803712287	7.56939097609503	7.74878702812751	8.37483842453711	7.95557337088971	7.53418960366997	8.84192894220887	7.9026497340697	8.5421515608621	8.21867943408486	8.17196298443498	7.88972350049887	7.432289347279	7.39329437827026	7.55613080441206	7.64438909043902	7.52447608190028	7.4000355520718	8.03553046135932
ZEB1	8.91151821225533	8.53732798460209	8.72024797786555	7.98652084839605	8.79311597388805	8.10263619621516	8.92070949435295	8.38205813482839	8.6656192993537	8.869383072973	8.01966345954957	8.27059275548838	8.24326489605609	8.15394043020166	8.25759336929524	8.75744831356865	8.21806524126718	8.93316660912211	8.30384242134626	8.64399161759869	8.63740257901726	8.65381551841508
ZDHHC9	6.79874806612479	6.67902956705424	7.05115620993637	6.97811557265341	7.18640900520495	7.01522848340724	7.03082402211477	6.85131432910511	6.87580089006308	6.63766221542595	7.13726784416841	7.12672493529334	6.95987347730637	7.24623133382676	7.53888230677043	7.44247262727699	7.16105429112294	7.22292750796991	7.26169014805434	7.42960141092922	7.43538274905092	7.4128597062811
ZDHHC8BP	11.3521430751661	10.0087725777262	10.7427116358637	9.76623952373998	8.19420196181066	8.2480314707538	9.81826586812829	9.17857450770884	9.28361767795914	10.8107979877347	7.58603011360746	9.81826586812829	9.37844197591841	10.6815250278079	7.8027477136504	7.01308374857103	7.0935915558661	9.71525681726341	8.42325904568311	7.00075119199399	8.31917740274299	8.94820152590554
ZDHHC8	6.84856115321235	6.99565596611104	7.0301040782163	6.81230792219698	6.73383805894964	7.07572922078836	6.95628813383941	6.9961781018554	6.63336591940947	6.9147555105649	6.70977989859524	7.03721271312141	6.87734924694852	6.97802032194564	6.78966955330311	7.01739234244022	6.97667899251761	6.92824564570015	6.82878070819427	6.89922011548251	6.88958439677757	6.80474261765411
ZDHHC7	6.98355202667325	6.83788568359715	7.03293102853717	6.84351072106146	6.83329597111108	6.91089565298983	6.87499077572483	7.0658643156352	6.70095794146808	6.8220056499261	6.82678933068892	6.88021001901362	6.82223457764061	7.14280557839119	6.87292044060155	6.84357474414266	6.78802926045805	6.87272386786184	6.8145003882757	6.86038189401937	6.96884666244633	6.89434090750115
ZDHHC6	8.45201471964533	8.48591290217995	8.50848312555001	10.5996131309476	7.86499326754732	7.78854434932051	8.61891509350965	9.97079833196053	8.39251783453503	8.18087959840869	8.1743970789242	9.06245326889681	9.11251924112628	9.678494013807	9.46181821867031	8.73786030591391	7.42628459574573	8.36955634313559	8.79366317935729	7.28934405154343	9.57233299198201	8.77191059054416
ZDHHC5	6.72225913883894	6.75816192091649	6.72721421152123	6.8592658368006	6.49158927019181	7.02310694921174	6.89010828476071	6.6737125644189	6.93963406868759	6.85463335715899	6.94032882226219	7.00261252576044	6.75858560728119	6.82870164446448	6.93402251077382	6.85075374249436	6.74742466189794	6.59949764450187	6.75636999544516	6.8251496642307	6.77372093399897	6.818853842464
ZDHHC3	8.2480314707538	8.80911380844791	8.55772233446433	8.82019440896001	8.9915636951348	8.54602552949957	8.94019193590788	8.56387418911717	9.19531636776126	8.4495516353134	9.38022046657568	8.60963531557033	8.90283251730033	8.6255889977014	8.69890479824628	9.46502593241971	8.88742787755524	9.44002414544965	8.95036870648292	8.90572241851833	9.5952109193626	9.66766394996304
ZDHHC24	8.20287828750297	8.95642841882125	7.99153064145933	9.14309248546715	9.62365111899881	9.44569134213292	7.70456961317916	9.66633118293361	7.90446022794867	8.69635080466823	9.67467677218769	8.68348244052131	9.0697197719993	9.64918130952512	9.57453917486949	9.22729660402229	10.781684473437	10.0837057935343	10.0800338488396	10.7253187905288	9.31352344336809	9.84190485522705
ZDHHC23	7.01640798511524	7.07388192652641	6.93128969629241	7.00990005456857	6.86261476863382	6.92735688007293	7.16158295872901	7.0034341762071	7.08984787402857	6.95779916866307	6.91210360244712	7.11422889077616	7.12566521932024	7.12504549006612	7.04723241264544	7.02656844215946	7.17509105482015	7.08569661496198	6.98206210263862	7.25169316966904	6.92005924268583	6.93728099586999
ZDHHC22	12.3420974293413	12.1696130290316	12.3299324131384	12.2668036199834	12.2905276585869	12.2510604825281	12.224390965192	12.3925218522415	11.9338536830812	12.030483221768	12.279236695519	12.4824597681035	12.2668036199834	12.1561081127949	12.2750303748311	12.3837007139124	11.8201213000205	12.1614190694905	12.1744857553976	11.9948534720258	12.5412805424281	12.0859980241374
ZDHHC21	7.02598582808477	7.02720184697213	7.07837075599911	7.10875916374896	7.1940932632863	7.04906257880455	7.31569139711324	6.96067871380657	6.96860205385068	7.25439657855354	6.99639575561318	7.07918767680801	7.2075036587578	7.27143391466233	6.97802032194564	7.16102601087221	6.91647134892713	7.07741438733978	7.24594788532371	7.07842575805788	7.05810172341963	7.20561031140579
ZDHHC20	6.73932973007839	6.96843983333671	6.78841156498654	6.8041769143299	6.86531830305166	7.00514284630608	7.18515477139656	6.81736118835451	6.82393816375699	7.16304832276612	6.95769717068076	6.87876443889314	6.75409392319144	6.78752653549538	6.86075575581393	7.08345158368418	7.3433918519528	6.96774457583603	7.05808829105062	7.10718671099698	6.88255257528045	7.31622309045242
ZDHHC2	8.91812349758985	8.90355213492547	9.12139531837588	8.49098075141885	8.08927767710072	8.19164524983974	8.32808879463239	8.65030842864602	8.25808046825219	8.83296800649654	8.34229644825687	8.84579316033938	7.91027030669503	8.44350382263382	8.16060968815753	7.76219729299836	8.58691162040492	8.81115956304337	8.20933138341327	7.76001134143432	8.40552266709868	8.22843082126544
ZDHHC19	6.75858560728119	6.66274361726415	6.98043533877601	6.96655260504839	7.01985478577834	6.75400133644587	7.28678952345019	6.82774906401748	7.71014584778846	6.83470879963993	6.83124767274508	6.8170378758857	6.86751655400148	6.71526020069353	6.4940287358456	6.62877730695828	6.7262648483004	6.63172524259516	6.63420471413334	6.7270128221982	6.56950501508174	6.60385017442289
ZDHHC18	6.86877710464181	6.90514195813318	6.87709173592837	6.89441263312202	6.89003488103856	6.85647791120759	6.86004294002842	6.94286005972034	6.84942807976894	6.73883119767806	6.88148874279934	7.11454248098429	6.83124767274508	6.77108674124434	6.95573656167675	6.95631235397116	6.93201366082615	7.08963206178329	6.93708389593804	6.96071076857484	6.98424414115266	6.9629035547882
ZDHHC17	8.80559037781173	9.55943243253514	8.44971026078235	8.73231938650303	8.73866794402297	8.65267190877034	8.88274899543705	8.76958526438767	8.72011380432524	8.92216618882937	9.4478739050026	8.34860643731122	8.8327295875709	8.88164593600921	9.07487609896389	9.24037667427075	10.1315240525528	9.27594417067215	9.26436172167487	10.1078813812482	8.81622989372174	8.87668844658534
ZDHHC16	7.44018411888227	7.36910079745751	7.5883407287937	7.90529176319819	7.42627763174308	8.19519289468509	6.92585001056843	7.92772365623221	6.99236871083906	6.90889801862579	7.22572801251459	7.98766117623586	7.51088071565495	7.80281855800317	7.31558093765835	7.09921123382177	7.38160216914655	7.88116841736412	8.01785669212484	6.81913452369367	7.75222144894264	7.85862273457453
ZDHHC15	6.98355202667325	6.94014984863724	6.50832959502804	6.75620691103106	7.87582327375364	7.15697675459135	6.86004294002842	6.82261668572239	6.92078538934826	6.8220056499261	7.2467878096205	7.22031417777268	7.03391896304761	7.29798226268785	6.9496485260473	6.82998980192102	6.85297496993179	6.93882419935929	7.26614657314772	6.94458072408766	6.89257363113481	6.89959375481396
ZDHHC14	6.85520630193429	7.08116555251197	6.88733180784364	7.11829461162149	6.95028224201483	7.34126869025994	6.94900592988156	7.30100653866558	7.28047848124803	7.60884465846935	7.00289132807338	6.92177659841777	7.05610007614449	7.02817462443554	7.11702359325174	6.87529626134989	7.20322041485792	6.99539354546154	7.1953138643365	6.84303975405767	7.10083867072731	6.92100279391892
ZDHHC13	9.64254937258927	11.2378169937906	9.67767977078518	10.1696272619276	9.44471952116691	10.0542193466877	10.1241973978966	9.67009179626367	10.1769770235836	10.6317181459498	10.5868542507533	9.26305321104554	9.941672574998	10.8019338215242	10.4457472185272	8.58131002132856	8.11487731364937	9.10151855813537	10.3194198209488	10.00766142023	11.0743586539072	8.52836771166034
ZDHHC12	6.911414983205	6.78055167154739	6.77671349015175	6.90269646749715	6.86531830305166	6.85473649424642	6.79131401749178	6.74913442544169	6.77737189498857	6.96970059826213	6.8642173813476	6.78352889262089	6.86521820398561	6.75769856766333	6.75176736547832	6.91482351734698	6.77671349015175	6.84197672167769	6.93893222641351	6.67913015569044	6.64715235391581	6.70652041499604
ZDHHC11	6.97184315244075	7.45850838822089	6.9858219972196	8.65476975832889	8.11794943058086	8.35789421931261	7.12633891284226	8.45224738141543	7.22690391263438	7.16304832276612	7.88501741581231	7.781720454013	7.491728428399	8.29925978157195	7.96985968327721	7.70086167101018	8.8744956364165	8.64812053994258	8.65996787247363	8.994710207276	7.95855087007591	8.26874962158507
ZDHHC1	7.00665268486342	7.12847763366916	7.36378372903745	7.28985460856534	7.53574656239504	7.3497432752902	6.72430661921061	7.3813101476286	7.04694077247663	7.23517894267449	6.96905047345746	7.45814548007769	7.08569661496198	7.26842090732138	6.98072415400061	7.07377891753848	7.14835741220132	7.28796057260126	7.29287093204205	6.87050691826311	7.04160518783585	7.24128028051184
ZDBF2	8.91703271721359	8.84175633048141	8.60134479498268	9.58577289913575	9.50113073610782	9.42476634242103	8.86562276746487	9.44891262008587	8.77277694121315	8.69451663379221	9.30229917915197	9.5162381472237	9.66943690192203	9.54344189569884	9.20639249119706	9.80480961169363	8.86317724136463	9.64539957053955	9.38723764317575	8.98819153017207	9.72528049559037	9.37785947318231
ZCWPW2	8.0365748221447	8.6403743630138	7.38939899246031	8.10511938167845	8.73795126239523	7.94488888116999	7.0640503447553	7.80837954755509	7.16926366483056	7.90124250761538	8.12363688100555	7.97440065395373	8.10615042017784	7.58611310500164	7.28391705267582	6.99023473953621	7.9894641162305	7.94894112494825	7.88980054869058	7.83307483460929	7.23510830670895	8.22757222444745
ZCWPW1	6.72572027923452	7.25233572683653	6.78367764077523	6.60620873731084	6.82291618781645	6.81167494734736	7.05510391098849	6.67866268443232	6.9998300040755	6.72131879201647	6.75167771898404	6.60926297329872	6.619555500001	6.66662208356836	6.7630918422818	6.96709775528687	7.10576898386291	6.74153180949287	6.80061677345278	6.78954524181764	6.94299311288974	7.15904123597901
ZCRB1	6.98026188823977	6.62306526185808	6.70082083142864	6.77453052687385	6.72839000877575	6.91172179390561	6.83953851118579	6.80457976521701	6.89946295624451	6.94268081921709	6.81197702734537	6.90284084618101	6.76212172141276	7.02883450077657	6.89382481491729	7.08783446303329	6.91437006814064	6.81653215101984	7.00277379770619	7.09760356012012	7.07379635596547	7.07752572542656
ZCCHC9	8.31004105365646	8.54202115812156	8.46263933937679	8.2653294443464	7.72919152014782	8.46914538327411	8.12962425993199	7.7306111972805	7.7901045849331	8.44734317543725	8.35945154928305	7.89587311926585	7.73162402290537	8.44599475818147	7.62243554567058	7.04185970126778	7.81568108406873	7.50146083657796	7.74211022587151	7.63673263665669	7.44249580895982	8.01298076218947
ZCCHC8	6.99728577956657	6.91666026201546	6.9515141068862	6.96712510693951	7.14818965476769	6.95894936242036	6.88098967521821	6.98983704344697	7.03638849320138	6.85463335715899	6.92339567954449	6.70323518663457	6.81750969022237	6.92997081588032	6.81548432800393	6.69525544881217	6.91179212771103	6.71368703814107	6.79430662399974	6.85869151103248	6.82672639026381	6.77141598740841
ZCCHC7	7.24099811539943	7.16928090923459	7.03615975447861	8.02113083764826	8.09230338987526	8.40620549172242	7.62614536934047	7.93892716587221	7.03288295287029	6.94849423307878	7.89278960611143	8.00898568493751	7.96922933329786	7.76023773993128	8.41114366142051	8.54689599234452	8.33733424046872	8.31145332171702	8.18023923397967	8.47855163101074	8.47869068583078	8.46300843278435
ZCCHC4	7.34090366636479	7.12331476248307	7.61307804308318	7.32613547415374	7.36865768695716	7.58523181328422	6.93230678832379	7.46158741098204	6.94268081921709	6.79890107664829	7.50229616958394	7.68460700389526	7.37151357713633	7.22851372269465	6.77260253437344	6.70231364828709	6.86661448814944	6.80286479910114	6.74451662189595	6.72459805648342	6.83327802161803	7.04958090056743
ZCCHC3	11.248375110747	11.4239670569831	10.9250383024265	10.6336224019713	10.6452260761599	10.8198883079509	10.7280499418516	11.0947563584576	11.3490408388556	11.3270290264131	11.385558191732	10.2602939564938	10.5493264883379	10.9171073460669	10.7856420595314	10.2912190019683	10.9612515525406	11.0358635105468	10.8413481382754	10.9878520136469	10.8078937330776	10.5444204873582
ZCCHC24	7.17165113847507	7.2846577806444	7.21709776155924	7.5399863843039	7.16305582534025	7.12516170832631	6.89010828476071	7.07468969899374	7.55603133342804	7.15979012695176	7.22151403953448	7.08544196357326	7.10692982592466	7.04875211179268	7.36545682410043	7.27430952983911	7.324803977373	7.22292750796991	7.3071681406372	7.44142478922748	7.68592895635201	7.33494725986007
ZCCHC2	6.70323518663457	6.98206210263862	6.9629035547882	7.0238160605366	7.09967520547896	6.81250652701083	6.83953851118579	7.28621070569367	7.2188964107285	6.93335663393919	7.09778922427747	6.97293581846832	7.03720020294431	7.1846297374131	7.17165113847507	7.15618345352031	6.83042400602224	6.68075079603229	6.79655291764441	7.09760356012012	7.00470242177319	6.9793729149723
ZCCHC17	6.73385457798079	6.7903132930631	6.7506636665056	6.91239427873603	6.70448518223625	6.6418239076508	6.64756880358643	6.92642365251676	6.86710775369287	6.74631503475625	6.79452010438001	6.8608611901197	6.82806301530877	7.01674944739144	6.69732092055282	6.66622922384644	6.7562916330769	6.69294426934314	6.78413750451853	6.73523521297227	6.67740534595804	6.64686607905475
ZCCHC14	7.48726261496034	7.501438172395	8.17425156374191	7.90634928869776	7.60740629786412	7.54918361325278	8.2777145970401	7.67030709070144	7.65707262280242	7.91167797654734	7.45342127564623	7.40911251162552	7.42068069359188	7.88022702276108	6.97446303419935	6.84548097231771	6.81094190585133	6.8841149227594	7.06666640808734	6.78265095640599	6.67143984321607	6.9407817989617
ZCCHC13	7.4190604423953	7.23016731608004	7.63225425226632	7.18532022303142	7.39024911158919	7.77548179403286	7.20044873431374	7.04987653774521	6.99236871083906	7.66701039437739	7.42593778750001	7.28881572079143	7.14119977058403	7.34778417536583	7.49411524358988	7.50086984699148	7.10410422950749	7.09043310813407	7.41790673235339	7.48721540795648	7.16253108278547	7.10954794284048
ZCCHC12	6.74590474242766	7.06669100718391	6.98865708339094	6.74945885283033	7.12039830358337	7.01797792404867	7.50614380776842	6.8354043035146	6.84101032211989	6.8574448229653	7.01405693753112	6.96148375296759	6.79851019091592	6.78826408064092	6.94517234040977	6.88901530003757	6.71821929478444	6.86565204590446	6.83523677642361	6.91443828688825	7.11365449218913	6.80669629411544
ZCCHC10	8.32058516586173	8.32210039825162	9.12255261345844	8.22419120162901	7.52537323122878	8.28033149884003	8.808090760619	7.76433398972995	8.19606594465175	8.52854239959336	8.00130961147361	8.48142794280643	7.3718839080675	7.88232403429988	8.38730770074128	8.11996568233649	8.13980261669455	7.96078639514894	8.40543645396337	7.91377758304239	8.51422165191106	8.13522874665138
ZC4H2	6.95714833816074	7.10981006728162	6.99704266287739	7.1148249307574	6.977410489748	7.00861050971325	6.80214293563	6.91499823834496	6.72911156425779	7.08370658889556	6.74277030053768	7.07641717875782	7.34631110647007	7.0736123741834	6.92077036765689	6.80283993925119	6.85054756206623	6.98408948266841	7.14107800582983	7.09134270952232	6.93877654561571	6.86139019420254
ZC3HC1	9.77274781116296	9.61912464673303	9.78460167218691	9.09723813754051	8.75105908669512	8.52724960734606	9.92393312580319	8.38031951273617	9.88474321878823	9.70809262241085	9.42198018726453	8.77703207175504	9.08494416342084	8.64301319560984	7.92764254466231	8.78625824256835	7.61146652889939	8.86853303136163	8.63112231436644	7.56694713813465	8.86948372334028	8.63823421309834
ZC3HAV1L	7.39413814918167	6.96843983333671	7.64896447685381	7.11883082056643	7.42247926919126	7.66731637095202	7.54380744811451	7.25801294159694	7.05113396022942	7.07695637974573	7.09361705844386	7.12384482165421	7.04147951945236	7.1283597836117	7.05777606376105	6.91674319875392	6.92307884085416	7.15341044937785	7.12417503715484	6.88434680184975	6.98072415400061	7.1283597836117
ZC3HAV1	9.43402584932375	9.13966375201781	8.86484667526766	10.3707829590569	11.2430723577453	11.2699898951726	8.6651169660173	10.5149402355307	8.74952668096313	10.2623665958263	10.6365541660209	11.0593483271295	11.396620643367	10.9927583252004	9.0778798626689	9.33103665973278	9.66839117649918	9.42171173697515	9.2307375930634	9.77150073364395	9.34152342429008	9.67467677218769
ZC3H8	8.43785898776424	8.5905618104766	7.96177837636131	8.49682542482501	9.37323558734021	8.90340278711243	7.22500132175729	9.04137287038088	7.77580002956586	8.24494534499764	8.85318841608587	8.51488875282487	8.99491603428885	8.833913691349	6.753781012847	6.81557687797216	6.93880601619397	6.738587386205	6.83523677642361	6.84867440230805	6.72290734885915	6.85950660879399
ZC3H7B	8.24572156615793	8.23162322411649	8.35000220904131	8.46779422707968	8.09769727534642	8.2890929828812	7.50614380776842	8.01617317734949	8.13234432858014	8.16477120050568	8.22259003619239	8.31521184264523	8.0619986635692	8.05638668616926	7.66666456905601	7.80633518107064	7.32777482197313	7.73180716617688	7.71014584778846	7.52976569422792	7.72347334917819	7.87287585003294
ZC3H7A	9.289049960435	9.27361835564434	9.52868316941422	8.87218706473191	8.7141375836071	8.34113540833143	9.45134214246777	9.26017232042138	9.20544855763883	9.4251897619226	8.47368992996718	9.20830828551837	9.03216367087632	8.86518357533382	8.99491603428885	9.15044916373699	8.64633306688557	8.37573604214242	8.62816558674876	8.71122870169175	9.05513919974393	8.64609587989968
ZC3H6	10.0807291973286	9.5400306283608	8.93813330803009	9.10727594386241	7.53444668284691	7.85442528705854	10.6192595181388	9.12139531837588	9.9670290552625	8.80854027557386	7.8536242952592	8.58644851036544	9.14328292688955	8.41345049872445	7.93582353559268	7.52292275314439	8.00720227734581	8.01713017252233	7.60699561570301	8.31879330931283	8.27126606737555	8.0079710657679
ZC3H4	7.00504668382842	7.5192268918381	7.1008559958444	6.78019656386662	6.85465774100213	6.9539027798952	6.77453052687385	6.97362795139267	7.03930061666605	7.01522848340724	6.80624793322584	6.86497532300797	6.67333651619909	6.91664970488285	6.7596560934637	6.93707735456518	6.80870598946897	6.78972875237722	6.93708389593804	6.75352805870912	6.95139829089105	6.80994360872526
ZC3H3	6.87228691743092	6.91666026201546	6.9661673578589	7.15731508221708	6.820250117671	6.92307884085416	6.88098967521821	6.91172179390561	6.76491109750304	6.78350055681541	6.83543531709619	6.62660972659732	6.96189722318041	6.88301340228197	6.66728348821015	6.68985496467033	6.78147365460757	6.91329634449738	6.733208562343	6.75149718362045	6.82672639026381	6.76169593574575
ZC3H18	12.4095147472668	11.2602245593324	12.3877950798748	11.1462483965672	11.4698683039515	11.3500364011118	12.1044247149804	11.3511251708593	12.0167646502267	11.8687345317857	11.1675936536253	11.4461216816808	11.1462483965672	11.4959192171082	11.6094161183455	11.9877565520306	10.5976172550062	11.5037659432496	11.3500364011118	10.6713076928718	12.0178991407546	11.4185765788008
ZC3H15	7.41445895478269	7.25477654348227	7.27170475647631	8.30570500722101	9.03414424100797	9.21029991851848	7.01985478577834	8.71537737574595	7.77904137031391	6.99639575561318	8.88972963175039	8.19931067930869	7.86616585851597	8.96105385050686	9.54582712923353	9.09363267273329	10.674699491962	9.90912240823137	9.77990263917552	10.305040155105	10.0317608274378	9.86316103888105
ZC3H14	9.60159575511433	9.83160883050326	10.1047423985907	9.75461027042433	9.99008335563111	10.4453102772212	9.41773552036956	9.93220326550094	9.37247042155053	10.4019315713598	9.33413551058781	9.32012323526704	9.27555663580914	9.9662709160511	9.01455075523532	8.81166135149862	10.405402069255	9.71842525903725	10.1443114119338	10.3585959756556	9.16163486278611	10.1319889714585
ZC3H13	13.1368285784319	12.1462287990285	12.5122999592759	11.2390353525039	10.7284296070504	11.9458971663714	12.9835643014345	10.6230790180002	13.3460384401552	12.4969448178136	12.4381510560728	11.3807559203932	12.3818684064962	11.4092550584374	13.6278961737448	13.7219129313248	12.0701879480798	10.6260215810916	12.030483221768	13.0334861194265	13.237199949364	11.8728487172304
ZC3H12B	6.86209585186363	7.05021175888054	7.07262694991259	7.32082075376198	7.60244048427394	7.1908511477751	7.12633891284226	7.22718035679466	6.98206210263862	7.50223762944363	7.21488907718144	7.62607962343114	7.28045583891506	7.36910079745751	7.2284949219716	7.3071681406372	6.88434680184975	7.31870337246071	7.32144156325638	6.97995787772678	7.58831496091129	7.74144593021303
ZC3H12A	6.96860205385068	7.05021175888054	6.72721421152123	7.09338921158224	7.26660870269511	7.13444244336982	6.97109631785239	7.40353549760325	7.08984787402857	7.08370658889556	7.3238914179205	7.16420518176306	7.02795857842301	7.16407623028056	7.0355904136765	7.16351858815899	6.78147365460757	7.09043310813407	6.89032412744021	7.01324242107593	7.21592561199748	6.95591818168688
ZC3H11A	9.07926119382351	8.98113038284216	9.19826525005176	8.87605235295427	8.52104961273644	8.51121113321467	9.14665328683451	8.59408706518726	9.02223559231914	8.8521356496777	9.00210284336682	8.56947493399953	8.87591424063715	8.76556624986614	8.93590620306871	8.30020803712287	9.09348281216079	8.79406719391119	8.75403237842941	8.88338559701508	8.56986434440734	8.87493105957878
ZC3H10	9.81569195731735	9.82818863638561	9.9549171733386	10.6348228612967	11.0862218286316	10.9029657122997	9.95128774543854	10.6260215810916	9.60824355682204	9.99190757969028	10.5365577741645	10.6718045424387	10.8591998107637	10.6148384202542	10.523477660808	10.8078937330776	10.5814001516405	10.5449100434983	10.5799634298848	11.0390540963065	10.6260215810916	10.7639663061877
ZC2HC1C	10.8230689201786	10.0143005103363	10.9106849884858	10.7639663061877	9.79999665350997	10.08947736041	10.7796625234725	10.6167089937378	10.7626047778669	10.2762408702174	10.3585959756556	10.7647769183427	10.4264276980522	10.3132871027247	9.71427448087327	9.75906661881158	10.1685278594741	10.8338298215465	10.4170703297456	9.86567356640941	9.66794839284578	10.3829545033606
ZC2HC1B	6.800469505721	6.84800977294497	6.93694729900602	6.96843983333671	6.84469666577638	6.80265798286605	6.98919588650371	6.74800998818504	6.86710775369287	7.14891925549574	6.90778556092746	6.82870164446448	6.87593440572892	7.02015161385844	6.79345398578327	7.00581301847705	6.98131421799127	6.98258285355957	7.01908924544223	6.95235469127442	7.00013759771428	6.93388768427273
ZC2HC1A	8.11590308973625	8.85609807553466	7.64618038217384	9.29155809593129	11.1231146633284	10.1355823904177	8.8680369352025	9.80307066803455	8.96095648933185	9.23702335974211	9.89182091234744	9.80146317171037	10.0950806070962	10.4517722410357	8.81383956568365	9.40743717857948	10.9740132811614	9.29305465366546	9.78812689093368	10.1171864940013	9.20065618789373	9.85488859308619
ZBTB9	9.96780602412518	9.20523006197677	9.57639503695691	9.94399846839925	9.89565244879877	9.54255374084516	10.6964057682983	9.71134562047763	9.84804265800372	9.32438676290971	10.2206661077751	9.76732766916519	10.1263193140842	9.83476012139318	10.2260794962512	10.0140309475577	10.4953432393938	10.414430958046	9.93905440606141	10.164090417341	9.90260453637465	10.1107492165647
ZBTB8OS	10.4946745324964	11.2072846711706	12.252463746062	11.7770240755383	10.2456073153617	10.2057591742045	10.0313582230205	10.386809280799	10.4019315713598	11.9858047283187	9.91911829003203	10.4966263929246	9.91709670034506	10.3441082716482	9.1696890989161	8.78787040089502	10.7666227974573	10.7123531601567	9.91911829003203	9.84835735957633	8.80299106221819	10.2989993623192
ZBTB8B	6.79158768332489	6.977410489748	7.05115620993637	6.88723846991031	6.68938774823561	6.78194586978766	6.79659821632173	6.90439660580716	6.87580089006308	6.77615752952305	6.89413797092737	6.90465599779839	6.94603309528645	7.02420257672976	6.8574448229653	6.76169593574575	6.87547460683795	6.74913442544169	6.86424104478555	6.78265095640599	6.76662687525631	6.73724488070564
ZBTB8A	10.0580520371398	10.3616677133537	10.2879046778557	10.1124117819671	9.6900882950816	9.50762599812455	9.94308056629366	9.46679057548676	10.0576324725608	9.77841966251524	9.75229620044269	9.63634780851388	10.1643732112687	9.93347060022411	9.38348413083815	8.72664755340452	9.35526869097561	9.6450059959278	9.14750841296674	9.18488520788021	8.87960739936175	8.92807689361087
ZBTB7C-AS2	11.2110631803071	11.6685027134553	11.3605547686913	11.3054777624708	10.8680700037392	10.8740987992036	12.3496031281237	10.6724419982804	11.7274050651971	11.1991188164254	11.7115467654578	11.2238347843775	11.4032745903613	10.9920945967347	11.3678314062523	11.1562022766034	11.9170551080141	11.1675936536253	11.3380606850172	11.8309374571678	11.553961915913	11.463696077561
ZBTB7A	7.11918431727949	7.58603011360746	6.94235899394599	7.98704606021106	8.16727028447932	8.04454035702333	6.91179212771103	7.93189480302563	7.10557428990129	7.05566069095522	8.28526525711833	8.06716128623854	7.96301153091946	8.34124889598052	8.98315980353952	7.99908412995202	8.44619161667261	9.04015523432675	8.96247483800867	8.11590308973625	8.60206721503859	8.85921285365778
ZBTB6	7.83369317192691	7.27060478147126	7.4652327206589	7.10718671099698	7.29735055545522	7.75081674221818	6.87788010337115	7.437571460717	6.78006564131662	7.2588189381216	7.16481098335381	7.08446943235974	7.23688776267333	7.06788930541982	7.10031501279469	6.97570463973959	7.13340551375105	7.47252840288503	7.34333468567637	6.98618793810338	7.29698789512142	7.35172329694462
ZBTB5	6.76028680658801	6.74906217920203	6.71816459456582	6.82100605408028	6.78273591424711	6.91172179390561	6.71181487451379	7.06781737014264	6.90852355894628	7.01814232453301	6.77453052687385	6.80799647821041	6.87499077572483	6.91229472919501	7.13816895416895	7.03727502420596	7.1170820481817	6.94528676480093	7.17572966036165	6.86038189401937	6.98072415400061	7.14791574701485
ZBTB49	8.822605980894	9.42530935994668	8.95986474020717	8.67091172797722	8.67557154651715	8.64161194491195	8.92592387419688	8.74566884726305	8.54662538319566	8.71873597716681	8.66814379318446	8.63740257901726	8.6083748332215	8.21005645754401	9.70517365198191	9.52763684398852	9.20065618789373	8.99439266396831	9.33374978204212	9.57029540212759	9.23583787878198	9.12834782894641
ZBTB48	11.0564915537041	11.0570089961547	11.3697328092272	11.2307760514789	11.083540974855	11.1066867529034	10.21144299164	11.4101862830924	10.0251240962216	11.9277173522397	11.3999210428682	11.8234115138487	10.942027697675	11.4205983508693	10.9668112975672	10.5619798924176	9.30781918072546	9.79656935167865	10.1869200788683	10.1609696310644	10.9024585152322	9.84696347307307
ZBTB47	8.22687665228547	8.52527152723894	8.36315058372556	7.4451804653128	7.68550624466688	7.32507267782338	8.16390160040147	7.34445022467972	7.55603133342804	7.78109249058658	7.7443576709637	7.50286958023625	7.29844092070946	7.39508896576858	8.12354306665597	7.93838176894807	8.32371266890399	7.96739312867606	7.98214175742687	8.28737952838274	7.55558069224052	7.49899613367501
ZBTB46	6.81711365563849	7.29682969990488	7.52856509966609	6.83317155094994	7.06342713011948	6.82967935759487	7.73020361453298	6.68473204104389	7.19713551368513	6.92372102774666	6.95421098204626	6.82268828489865	6.7648912305888	6.86676661397455	6.87714784336814	6.64894944243093	6.67306198681778	6.71797109698698	6.85044559862961	6.74572717348141	6.75400133644587	6.74620246950513
ZBTB45	7.03233762514105	6.94937508851126	7.17380631699001	6.83543531709619	7.27409594355447	7.06781737014264	6.77745862351083	7.04913983898337	6.96189722318041	7.38879059519009	7.05642063140785	6.75313570358993	6.93728099586999	6.872573815278	7.16926366483056	7.00351946013591	7.16737563941285	7.13159143657862	7.0296689983063	7.40266109353363	7.15818572398386	7.4503963050281
ZBTB44	6.89284316725867	6.977410489748	6.87964154926577	6.99445989549019	7.1620377187329	7.0610895653461	6.78564465744924	6.94875007584815	6.818853842464	6.89768189314348	7.10083867072731	6.81981440843365	6.95139829089105	6.92824564570015	6.8523578480257	6.97377024842695	6.90020533077252	7.12417503715484	6.90852355894628	6.84867440230805	7.08446943235974	7.05600024017169
ZBTB43	6.83974870862049	6.86128118007344	6.86918196571001	6.85776464596584	6.74504116603368	6.78194586978766	6.88409122763085	6.87029610889188	6.71402465424795	7.00289132807338	6.70572227580417	6.84974970810953	6.72198201322213	6.84476251284198	6.71943074204174	6.67882716835214	6.79834518130316	6.64829450493201	6.74654792910645	6.8170378758857	6.6630097713399	6.78220053466618
ZBTB41	7.23541201958684	6.93342230367099	7.14091011924896	6.9887599111938	6.91003799722084	7.20264743013108	6.91486834374862	6.99809466666773	6.9998300040755	6.98318907556876	7.20655608016327	7.05371120609858	7.10912685600877	7.13191455512512	7.33420977558295	7.21986622567621	7.31848639145064	7.44012269155864	7.50580267682618	7.2494772230708	7.42151381700098	7.35931336328196
ZBTB40	6.88098967521821	6.75816192091649	6.82870164446448	7.00213815028755	6.85820161550453	6.91311711961834	7.00813321518015	6.89878277454188	7.19286067987625	6.86004294002842	6.88715016913328	6.88176829434326	6.85627611939463	6.99969539683502	6.92370693511741	7.17584778065168	6.74145498924765	6.81763263251418	7.0224134357896	6.93597212331626	7.02949674518534	6.9358505730564
ZBTB4	7.54831173681075	8.40871427981621	8.49531975245058	8.12459673026247	8.74154154516471	8.22089381670119	8.39542396115828	8.10872395818835	9.04352880166708	8.36274098286125	8.73439151916545	8.69536847555835	8.18687944735464	7.75943039086114	8.81310089809204	10.0012242785436	9.03458909276607	9.08452542882096	8.94224620251133	8.73502048389451	8.62524626449839	8.42860819957618
ZBTB39	6.89983642837178	6.73216062255086	7.27555176014651	6.79139522858092	6.63333750030244	6.67624823998495	6.99639575561318	6.63339433851651	6.65624388792945	7.34040649509578	6.88076462828113	6.8822713355441	6.95987347730637	6.88443869372109	6.81183857922283	6.91837939508678	6.80248085958751	6.95515993024499	6.8841149227594	6.64258351713764	6.79730564225108	6.80669629411544
ZBTB38	6.71894034673351	6.88402318842602	6.63954218410176	6.98258285355957	6.78471279677952	6.77179514388431	6.66541446887983	6.97528754073278	6.73169238238941	6.8322432985974	6.77617516540909	6.78832141460189	6.73064374227742	6.89964616108742	6.79149129941958	7.02215109851459	6.84376015825413	6.73970137785832	6.8145003882757	6.91208432914546	6.84717012794615	6.90130825665084
ZBTB37	6.67092937530396	6.70224492913639	6.90674600525623	6.92254055849053	6.76393705346099	6.75400133644587	6.76089659782691	6.83824602858111	6.71137272059068	6.77099984002268	6.87281868882826	6.85212957492403	6.8963192994302	6.83159583854043	6.93104032178041	6.77962304037757	6.97667899251761	6.7746552961773	6.79655291764441	6.95468669713544	6.96219594171364	6.85282595365462
ZBTB34	6.78523260627717	6.81234655009093	6.93694729900602	6.64921788465161	6.78367764077523	6.77099984002268	6.77745862351083	6.48031345759044	6.75926748167973	7.11987069719907	7.13190762140054	6.74073834794772	6.73692248904532	6.72630970870369	6.84856115321235	7.11985873635837	6.83732459689081	6.82955721658856	6.85236777271907	7.07355645943303	6.78224175384258	7.01309684397299
ZBTB33	6.78523260627717	6.90279975404634	6.94524070283996	6.8229448034827	6.75871434499754	6.73267255329212	6.72723982402135	6.50172663921531	6.87871521781587	6.9515141068862	6.89032412744021	6.75229591633677	6.82447269089124	6.80611710324963	6.64847581321189	6.87110395190238	6.78566914613564	6.78352889262089	6.87870075968964	7.01770302892664	6.98618793810338	6.91399678391177
ZBTB32	6.86418232964067	6.65861474139828	7.24254826001659	6.86548976306261	6.9944073805616	7.05513914786922	7.22500132175729	7.08744458050711	7.08573536871695	7.19093073945556	7.15212420039971	6.98646804066348	6.95663795893771	6.82139258314169	6.99607867546098	6.87110395190238	6.89828435373663	6.89849524250228	7.05968398153827	6.94243565314386	6.76662687525631	6.80474261765411
ZBTB3	9.15036247882922	8.0827534132418	7.76944136211741	10.5922520784163	7.59569138031877	9.07230171478845	7.60294871512511	10.5506200401611	7.30115495161613	8.30111981893614	9.34755153224477	10.6896318581816	8.76383655964958	9.31502739022642	7.76862632765656	7.29072570892996	7.71434113240332	7.35157977538313	7.17087162750329	7.76735851754043	7.19454812062436	8.10880665490142
ZBTB26	7.50781647641871	7.00810931627212	7.66028291018392	7.21322921937191	7.19681897355693	7.34193514733869	8.03633733500353	7.29668221090794	6.84101032211989	7.45018495057975	7.33120562702451	7.66063310729567	7.38637811329817	7.37108245095109	8.23195332408147	7.8186741295982	8.00918998103565	7.01324242107593	7.03128252551075	7.76324387834467	7.2576068457592	6.91179212771103
ZBTB25	6.93557411685265	7.04236403237886	7.11278612940068	6.81846428330039	6.95028224201483	6.71659015553376	6.80791117049469	6.69230641405137	7.08984787402857	6.73611946248916	6.67723889616499	6.73989497368979	6.72404154119014	6.88911561507195	6.86271561344727	6.64512819355098	6.9658204225052	6.81345941102452	6.87870075968964	6.99022062484625	6.86056531113861	6.83732459689081
ZBTB24	6.83507168128905	6.81479824120739	6.8620708096824	6.81378871312381	6.7630918422818	6.88715016913328	6.95628813383941	6.79248370387146	6.75400133644587	6.96072701337865	6.83286106922749	7.08272443249247	6.89272890920448	6.85776464596584	6.96067871380657	6.65288090556036	6.78566914613564	6.79280401872143	6.67284993245252	6.80164669696849	6.7088511058045	6.79959167868393
ZBTB21	7.84052966146962	6.85465774100213	8.68897790125207	9.0128536693879	7.74294094947461	7.81422383786502	6.66987728595165	9.79767162505141	7.05873703585866	6.6986502865081	9.00033750480089	9.68618396387251	9.84696347307307	8.10745698649505	7.1078227614909	6.83670623568493	6.70224492913639	7.49320792645578	7.16946662515605	6.99432865044665	6.81094190585133	8.64154160721263
ZBTB20	6.83974870862049	6.79805296260043	6.85282595365462	7.15660604481918	6.83329597111108	6.96567939711665	6.97446303419935	6.96207533917244	6.89288258681904	7.01182587543285	7.03882598703051	6.99674458066129	6.94956124230188	7.3064884822147	7.02062468828413	6.80283993925119	6.85498034871483	6.9515141068862	7.0549268096609	6.98220188007136	6.84556299115859	6.97067039002858
ZBTB2	8.91151821225533	8.98809657035113	9.16566616705215	9.55278784106364	9.02173679349368	8.71587939533939	10.6084444983657	8.97777839675206	9.78777484036469	9.08574556235866	9.59317195861054	9.24037667427075	9.88928809618325	9.282957636185	8.83373398337373	8.78716608224577	10.353179090217	9.07669129168778	10.311665939043	9.37798657236357	8.2236220121401	9.66143948815112
ZBTB18	8.50968695777345	9.33994583963343	8.15943786488489	8.99070249861195	9.47223826591456	9.01303446369716	8.20158452129592	8.34869336701457	8.52659531077661	8.58459413575052	8.97785041190172	8.28888260796385	8.73439151916545	8.9148529043895	8.47637104610551	8.99491603428885	9.67802639599683	8.77824300851124	9.07702882273913	9.58978166610597	8.42887014175142	8.69670509854276
ZBTB17	6.74233515080689	6.77469695967174	6.99434175803983	6.97995787772678	6.74913442544169	6.80109714255525	7.04679826624024	6.9964607558673	7.63257568931689	7.19983410430231	6.81582250601232	6.70323518663457	6.90110721391601	6.76114069665375	6.66287878968633	6.75996531408812	6.81094190585133	6.77787433252912	6.86849092989122	6.60689719592637	6.69494000655632	6.80994360872526
ZBTB16	7.74284722740428	7.62309964998229	7.95214452154842	7.1934820940404	7.43395801879044	7.08880660818815	7.65872037501926	7.23456438129491	7.30115495161613	7.54428743130443	7.55900726840535	7.28400925814999	7.6262883450778	7.46588225277195	7.72217236241677	7.33272479065823	8.04093415729003	7.4848445406357	7.53322262233339	7.73244516753117	7.31562149131613	7.38419176409859
ZBTB14	9.23538522755428	9.17575127391087	8.17804191070478	7.97425863293688	9.71134562047763	9.09916135438829	7.59373234775146	7.82337696266354	8.42878832406583	9.42998508785273	8.62027495545513	7.91981248012798	7.57287663850786	8.28959246130498	8.82354948520379	8.75073412369299	10.0368927263371	9.93488630403339	9.47100005980443	10.0655424896084	8.25555276405201	8.9412898395659
ZBTB12	6.67276149661576	6.55457832773884	7.15056041614598	6.65861474139828	6.71368703814107	6.66943741653837	6.72430661921061	6.84983498495169	6.81391994219039	6.52266893972233	6.87788010337115	6.66354753737862	6.85627611939463	6.70742952883046	6.78802926045805	6.7088511058045	6.74145498924765	6.73055144364283	6.84717012794615	6.87871521781587	6.73989497368979	6.69497767824927
ZBTB11	6.92010375973446	6.93342230367099	6.80743051378531	6.75218212471633	6.79730564225108	6.94305230409472	6.76089659782691	6.86536876550314	6.80810094816377	6.91179212771103	6.77229789252385	6.73550860437777	6.66272868692842	6.79874806612479	6.77260253437344	6.96280664968541	6.82007268884081	7.01960892298459	6.70897176950289	6.86038189401937	6.85044559862961	6.90852355894628
ZBTB10	7.50600365089995	7.33590470008964	6.77925345733023	7.57502742347558	7.56563007074718	7.73306377453138	7.05106440134398	7.90417604594733	6.80218245435298	6.84983498495169	7.21736267498731	7.53739664260439	7.83426480405004	7.58571974397529	7.62810243006804	7.23967407474305	7.25900127708053	7.37061540137687	7.1856185895853	7.40175735161813	7.2147541576367	7.18429415732556
ZBTB1	9.63142726701597	9.75149112703038	10.172622480357	10.0576324725608	9.76272163228037	9.80777138040637	8.9575534810694	10.524360051717	9.23637242358783	9.30239375166728	9.578087961104	10.5899655572919	10.1451384179555	9.47951160804841	10.4848304467642	9.81500081336946	8.10293977787102	10.2749537291874	10.1124117819671	8.96831095905924	10.7318357042442	11.4557380584893
ZBP1	9.67697545961478	9.99951129308106	10.0837057935343	8.57711252022473	9.26480457420761	9.34628421795503	9.781427909802	9.08202305874661	9.98794752027928	9.51584679905329	9.36124509423175	8.6083748332215	8.95569498547106	9.22376817238981	9.71012914596148	9.46854728040053	9.90695219001642	9.29496333977443	9.72147156072566	9.94742373733946	10.0140309475577	9.38684478937232
ZBED9	10.1539914789601	10.2638789151306	9.88474321878823	9.0778798626689	8.95501405099558	8.66656541021023	10.5030824084118	8.81699089403336	10.2382677973566	10.2155762592637	10.1539914789601	8.08154327001082	8.83586466722816	8.95627612161773	10.7860400832693	10.74406557442	10.1178160477696	9.26592451489226	9.37179815838876	10.8602192866931	9.32012323526704	9.64475967433448
ZBED8	7.02720184697213	7.04236403237886	6.73365336127079	7.16973065406729	7.22763223374462	7.39298571086242	6.98919588650371	7.16077543411761	6.80810094816377	6.8322432985974	6.96076014502575	7.38084995918357	7.09101329618979	7.64838473088948	7.0609504204088	7.08345158368418	6.927710813123	7.33174628276811	7.08345158368418	6.94243565314386	7.14237933732705	7.25004983788728
ZBED5	6.95552720611765	6.94014984863724	7.4353952640804	7.05491498514812	6.81366246778278	7.11128559553342	7.28678952345019	7.00846049827557	7.121869434486	6.73883119767806	6.94032882226219	7.04798375508156	6.99465977577375	7.108533681316	7.04446125386787	7.02656844215946	6.89374901541939	7.22046591845605	7.29437142406398	6.92307884085416	7.24146711823469	7.53385291504619
ZBED4	6.800469505721	6.79402085950708	6.94852016354227	6.73055144364283	6.71939335186483	6.77475337039475	6.86004294002842	6.76169593574575	6.9959969399049	6.96970059826213	6.88434680184975	7.00573236492588	6.71345704533304	6.90449146372392	6.76702905297457	6.72575292976046	6.927710813123	6.77141598740841	7.06340934328913	7.18873929733301	6.76160005643799	6.87029610889188
ZBED3-AS1	6.72225913883894	6.74287042991417	6.82436526044679	6.82959391130408	6.76010775978456	6.85186018666375	6.8543854171698	6.76169593574575	6.66521425085207	6.62320676722465	6.61692468198536	6.79041748407273	6.69459812447451	6.74563935918863	6.96570552508899	7.21514424483443	6.72020037957972	6.85845511391027	7.01339584102934	7.19290698313589	6.99527183333666	6.93899509405936
ZBED3	10.9674292294302	11.1747358915348	11.1624925536241	9.81411628516231	9.8484839415684	9.97218751548944	11.4524347523736	9.13680686777464	10.9973111754647	10.9106849884858	10.1500964264327	9.74325107406105	9.63502701852896	9.75499734549081	9.50696023264471	8.38562146616301	9.52983087901116	9.61266406198471	9.37774824985204	8.99819732040771	8.99284755938235	9.15606787641255
ZBED2	7.29072570892996	7.3109632483545	6.9228050377783	7.11275757227243	6.94115450065014	7.0658643156352	7.77571226822288	6.90559713969563	7.18871709807157	7.01814232453301	6.99024885422616	6.97586922826645	6.96114258295056	6.95297086355498	7.06343386429663	6.88134442236332	7.04433153000439	7.11197775124633	7.23610106862905	7.03679991049338	7.0277224385177	6.94505397753924
ZBED10P	7.5340126936004	7.05499786365473	7.75141344593341	7.14721803799973	7.25880041067084	7.64358780160872	7.00813321518015	7.31011714570293	7.0665266458783	7.59556154825331	6.95331590051724	7.35317038581098	7.44280658625955	7.73188966598917	7.32637560722962	7.31820439502837	7.24273167875905	7.34133675323261	7.49267641629306	7.46459605352074	7.19312434687523	7.33175850592762
ZBED1	6.99728577956657	7.01729482452602	6.91744629261783	7.00379801641239	7.03037256675016	6.97293581846832	6.89010828476071	6.86270779928504	6.95212243177036	6.86497532300797	6.93649186173263	7.0334856350842	6.83726694011129	6.97228036001712	6.68106328545273	6.63333750030244	6.87547460683795	6.7506636665056	6.89252780414273	6.79372389914022	6.72115931201694	6.70652041499604
ZBBX	6.6336489974411	6.5725800825991	6.89704124481512	6.99445989549019	7.10452564028063	6.95447984341521	6.78055167154739	6.93704510578483	7.41668013301633	6.67673682635343	6.8833448750241	7.12050477435918	6.85728164376207	6.85237769741245	7.02344886942661	6.96709775528687	7.07643911845878	7.03339721192229	6.8841149227594	6.8391493877118	6.93157960275536	6.90852355894628
ZAR1L	6.69138721416641	6.8679497073918	6.71185034998408	6.91457514853456	7.08787249856765	7.17509105482015	6.80214293563	6.73519927794159	6.87871521781587	6.89476928740842	7.02566762383321	6.95067342455831	6.9147555105649	6.88199476871498	6.80799647821041	6.87919656984454	6.94699515116238	6.69774447402761	6.90038874454083	6.933571321617	6.86056531113861	6.88541477854705
ZAR1	8.00002777473636	7.74653877987949	8.27159242302034	7.50229616958394	7.42558349813893	7.59554557585921	7.43144281731858	7.36142801576019	7.86576127429186	7.75888780902569	7.28583377916194	7.24205875873073	7.18103315349821	7.24239842611989	7.7933827766178	7.79768588347554	7.51922965037252	7.37006104678194	7.42607523369825	7.37355500035569	7.4670096429208	7.36391851011411
ZAP70	9.70505773909767	9.5413998565258	9.75094580623258	9.13053437370258	9.13453714368094	9.5008058805521	9.81448371601192	9.68070322381469	9.83355964132829	9.36906249205622	9.04022969262237	8.98227786829056	9.04452142943413	9.12539933762013	9.92847401389966	10.1317571191449	10.1477450315909	9.66491505053566	10.1399852365612	10.1533379723944	9.65203938862116	9.90695219001642
ZAN	11.0253915050583	12.3367575032798	10.8031759534783	12.0719657385688	11.7962048813962	11.8608917361339	9.92276042956107	11.3220614569076	10.7483754074488	11.4383597491482	12.6179958638514	11.206310218903	11.597025591654	12.338558199016	10.9909653394566	10.9724623077745	10.7011943995166	10.9347200556324	10.849070575718	11.7962048813962	11.9478886360835	11.1838413596401
ZACN	8.58013132270946	8.80524846328147	8.42562559748227	8.91260212357725	8.96187703912945	8.86317724136463	9.38665840137985	9.18134199311887	9.22351707260879	8.56934946990514	9.03481002215293	8.75712726745352	8.89795307895722	9.32427339796608	9.08202305874661	9.46357042232549	9.55509444726782	8.87493105957878	9.2218190016461	9.29871552948917	9.25200589422343	9.32879705367305
YY2	6.92010375973446	6.74906217920203	6.82436526044679	6.80598556729248	6.91908799967612	6.93877654561571	6.79402085950708	6.8251496642307	7.00759864824375	7.1417283737701	6.84867440230805	6.75728764936233	6.94956124230188	6.86371594589232	6.8883161661043	6.64363737991211	6.71634478327066	6.7746552961773	6.71698384727091	6.81516012453798	6.67740534595804	6.69728174915198
YY1AP1	10.9761429125032	10.4635701340883	11.0567502749294	10.042269567818	9.73036488039814	9.78583033561898	11.2267492481931	9.53271600588501	11.2756037553563	10.5446652654282	10.7123531601567	9.9662709160511	10.5772688141219	10.0718906832335	10.9851017544007	10.6172967898411	10.0182513813544	10.6684889905796	9.95738973247036	10.1367513425791	10.5936450208684	10.2377370112535
YY1	8.69175421072251	8.69959924497477	8.4036207974843	8.6101076910895	8.94003665150241	8.38637744930913	8.69754945229093	8.92360097410408	9.02644229246536	8.70814408155378	8.78912748445658	8.97731934015857	9.12300286359428	8.810983919059	8.71156617926519	9.01392596765471	8.44392268848094	8.64362605283449	8.96963322345348	8.4291251003056	9.35150840541516	8.72810664845796
YWHAZ	6.95714833816074	6.67718459206565	6.9228050377783	6.83170392935056	6.69344691748516	6.97851751579173	6.88098967521821	6.89704124481512	6.74906217920203	6.66740806198293	6.87281868882826	6.8170378758857	6.77155692822229	7.04915851454074	6.93707735456518	6.71324849421881	6.92307884085416	6.82468165679984	6.74906217920203	6.91443828688825	7.12215545877497	6.91750793122442
YWHAQ	6.81394934152527	6.81905888333182	7.00308528316437	7.07218952437646	6.94014017608808	7.1888145877491	6.93893222641351	6.93880601619397	7.08573536871695	6.8574448229653	6.81736118835451	7.06342713011948	6.92958806651662	6.99285111072602	7.32510274010603	7.39485666329379	7.18175979783821	6.86686967638855	6.85435531456418	7.16599620454504	6.75714371323839	6.76790048119318
YWHAH	10.4019315713598	10.4532323950789	10.0766198489992	9.45902965134225	9.28821758171638	9.55309629146909	10.6562798137575	9.37939562991518	10.7584034709499	10.161500247618	9.49468059266971	9.23486454373086	9.53518853412873	9.35868218014191	9.42488836907281	9.45548173164859	9.17741645487146	9.73577535317619	9.58282498202668	9.26729183605334	9.67922961390755	9.32966597960329
YWHAG	8.32425612353926	8.66622028389355	8.63701025520015	7.96520623846879	8.01661648758803	8.15542558998902	8.80261787672122	8.42725235789671	8.97594295530647	8.38234248782119	8.1444479721011	7.99004429649233	7.98934506243824	8.07794533918145	7.99029743211637	7.4951288985606	8.01825538376619	8.45389470800834	8.52329905937365	7.30497582359803	7.78334012774367	8.33891797018068
YWHAEP7	6.95427835156823	6.97064840243669	6.92011315243869	6.77925345733023	6.78367764077523	6.79838156093336	7.01572838260039	6.74654792910645	6.71402465424795	7.05205291147722	6.71846516698645	6.8745716652946	6.93704510578483	6.78488394649164	6.73135060634437	6.86710775369287	6.9451156882872	6.66411140707124	6.95663795893771	6.93597212331626	6.73228749845599	6.78530496372109
YWHAEP1	7.30479089601659	7.01482544047258	6.71816459456582	6.88282764752643	7.25759441173499	6.98376231495892	6.95990416052987	7.04987653774521	7.49707824810191	7.09432923487221	7.0967822749653	6.99703425035006	6.94603309528645	7.0739806220423	6.92956133014363	7.24974678888637	7.15060436472638	6.81066834414871	6.87870075968964	6.91443828688825	6.87734924694852	6.93728099586999
YWHAE	7.04824950516222	6.75095543793984	6.94524070283996	6.91865676862181	6.76010775978456	6.78624211832008	6.86004294002842	6.87871521781587	6.87580089006308	6.84983498495169	6.99809466666773	6.8975236638697	6.78767290814239	6.75858560728119	6.87526628767888	7.173288725529	6.97442036364096	6.91616750311611	6.95067342455831	6.88279528316418	7.04624391136656	6.89434090750115
YWHAB	7.958708567051	7.30409979097637	8.24763428484322	7.21988825003057	7.63790819657728	7.49681753605078	8.3171075871336	7.24239842611989	8.21962013857826	8.45290809535842	7.3668322832767	7.36252407148584	7.20561031140579	7.34211406670722	7.47917128118356	7.65002589924265	7.59458329688186	7.68138453419392	8.54910729617968	7.34146886640628	7.69940873028219	7.75391356422187
YTHDF3	7.00665268486342	7.30855238150216	6.89005727060006	7.21664147091709	6.88168558599176	7.05350796807948	7.11717034596679	7.13340551375105	7.2229493161514	7.008515389224	6.83684649624784	6.95067342455831	6.9793729149723	7.21590073533101	7.00331666923312	6.88901530003757	7.00864800455162	6.84785377587045	6.91039034275149	6.83523677642361	6.87265968309692	6.85950660879399
YTHDF2	7.16392663422296	7.02472337880364	7.70588308362983	6.97995787772678	6.93174413173741	6.95673098663363	6.75534516509976	7.08890445769986	6.91170320139833	7.26322238600455	7.2412168886235	7.06958089031269	6.91256327586058	7.21297593077562	6.97293581846832	6.94824259382033	7.13163334118001	7.1840086973809	7.09361705844386	7.20686058639248	6.98072415400061	7.27027654090682
YTHDF1	7.66719812923341	7.31351986595788	7.3255886847191	7.93529400785116	7.517423538174	7.99738223925471	6.84264457736565	7.20058579187542	7.80340605246887	7.58573461156581	7.89945803416917	7.53548233067595	7.42937365789546	7.53421748329549	7.69281425175067	8.08004661765335	7.85591588346562	7.4789240597202	7.49025894636946	7.81168162256097	7.76550999751174	7.74573657453143
YTHDC2	6.79158768332489	6.78437209699269	6.84321939635867	6.84649591936942	6.81366246778278	6.82967935759487	7.18515477139656	6.78014553457765	6.75167771898404	6.84195104874463	6.8251496642307	6.89589961710139	6.91759854560801	7.10784061988846	6.82836700313529	7.00351946013591	6.97442036364096	6.87005338036213	6.87698654254285	7.13881273476706	6.83507168128905	6.9407817989617
YTHDC1	8.80378275424049	8.90299154007203	8.60790004168538	8.1425330850046	8.29938294531062	7.99537649292412	8.14330948301206	7.72089528069982	8.63454819596933	8.4882581453291	8.40830165605078	8.05580931305129	8.16542289465096	8.18698406921373	7.84694023897756	7.70771463411387	8.06855723947938	7.56554084383388	7.56030222957497	8.24857884051673	7.57920507865639	7.80281855800317
YRDC	6.89002385730572	6.96363385620182	7.16054808161662	7.3046986646389	7.07806492089087	7.20877613179128	7.11717034596679	6.90800742878656	7.01113956632111	7.1311895958709	7.21073992309487	7.1041888287618	7.15970114533909	6.95892824906624	7.10457535191917	7.13165329637775	6.81331908556464	7.06275888541402	7.15782715459892	7.01974175798544	7.03790220858613	7.15438427681696
YPEL5	6.9938989835573	6.74906217920203	6.92533191120925	6.77024415319646	6.80325334075803	6.86209585186363	6.73456832801725	6.65630062517366	6.85811798743416	6.97293581846832	6.66728348821015	6.79874806612479	6.73523521297227	6.73706851992198	6.83935432148755	6.69696479676931	6.68772183925567	6.75753846303282	6.66715210636155	6.94635722227831	6.67306198681778	6.87609555230716
YPEL4	8.22620783695308	8.39553297486527	8.2129067128398	7.91147375990535	8.06709199703621	7.85712687632508	8.65996787247363	8.36438176756877	8.3779208460145	7.92357757537003	8.05406206475401	8.36384153747509	8.08147654768006	7.66881844270529	8.02258566623544	8.38364754257071	7.61279714958124	7.78142812480069	8.10654687713781	8.09739387261206	7.94187638681332	7.66373859442885
YPEL3	10.1661586899768	9.77009004910032	10.280940644661	9.8504095697543	9.97623796386273	10.1295504798801	10.3523452776748	10.2177958791522	10.3936383619774	9.7774728288726	9.81974518337185	10.0291388486598	10.1789763395581	10.2458185711716	10.8078937330776	11.1363633505367	10.6827914584068	9.93400044486708	10.8961782565459	10.5897223270809	11.5942224010935	10.7419052573626
YPEL2	6.79356584111067	6.77846975948506	6.79372389914022	7.01345587389104	6.89003488103856	6.78802926045805	6.91179212771103	6.77446364337796	7.01113956632111	6.74141563779977	6.800469505721	6.67020464633432	6.64070885391611	6.87533251156439	6.8023160795913	6.99447663106771	7.03544553776131	6.88136974862423	7.02431440704979	6.93597212331626	6.80618984578693	6.72396301656208
YPEL1	7.1283597836117	7.46334573004707	7.0301040782163	7.56756461446123	7.18370846196021	7.20083616752445	6.9857317760475	7.25373699568839	6.90532562206903	7.96619633925108	7.23608242157258	7.62819824216254	7.15007461383778	7.13443480830619	7.00678941894025	7.09461236196281	7.28078191294889	7.22356771684066	7.12417503715484	7.14128495369072	7.26527850365311	7.07752572542656
YOD1	9.2473118422476	8.73475979323313	9.08154020490421	10.1426348955758	9.16447657825945	9.09490780253294	8.32142289585914	8.82472834872693	8.46896243288788	9.17689015298805	9.19548889668285	9.4818603866194	9.2640469641889	9.06060972262059	8.35142295676157	8.39632472588472	8.83466643850609	8.24346316946316	8.20647009465904	8.65447573965805	8.01000069867398	8.53976918648106
YME1L1	9.53850017995545	9.68159099785205	9.59356778378362	8.82464723146718	9.15238541569084	8.79418610731199	9.93151803176135	8.77394679246832	10.2012205717915	9.77405544476465	9.4312523658454	8.9748022327117	9.05818611294412	8.78892467610111	8.95598049440088	9.34474133507366	8.43293500087069	8.93233959125435	9.09589090765811	8.51188479772081	9.30993797073489	8.97998978252154
YKT6	11.3511251708593	10.3977088767618	10.8802666825596	10.2279793462104	10.0115439391766	9.92965917932981	11.59103139354	9.98932599074277	11.4749971624877	10.5306670576302	9.38933346236371	9.61759237747353	9.65627147875701	9.87726851626215	10.5668562247653	9.8529873501729	10.4959964994085	10.6795522281981	9.6482168191625	10.4966263929246	9.24019727967887	9.65705417074937
YJU2B	6.89470442627407	6.90279975404634	6.73365336127079	7.24273607890587	7.02250560191812	7.00846049827557	7.11717034596679	7.18300004145634	6.73877193075632	6.84458499889487	7.20459447162079	7.29337936139477	7.48847729330103	7.0450757356805	6.89010828476071	7.12633891284226	7.41668013301633	7.18356895363204	7.03128252551075	7.16411543120125	6.94299311288974	6.74800998818504
YJU2	6.79158768332489	6.69287685357422	6.78607273682974	6.92854108496021	6.7469253961324	6.84534337772927	7.08880660818815	6.8620708096824	6.9858219972196	6.80640559634428	6.87281868882826	6.80867141318965	6.81649539140896	6.66928542731573	7.038864657577	6.81557687797216	6.76097194807936	6.82325820350598	6.7421793178239	7.02174866360733	6.82997054277986	6.99188900268384
YJEFN3	7.0307255970985	6.60013404709075	6.85044559862961	6.69144951020282	6.7962448179254	6.77179514388431	7.05106440134398	6.77658226351583	6.70095794146808	7.17879703595098	6.65974937878853	6.50697623462007	6.90001735852848	6.83470879963993	6.73519927794159	6.86541970388142	6.91437006814064	6.70287139015515	6.68059902453011	6.78461727157012	6.58532127663921	6.78530496372109
YIPF7	7.11735990230654	6.71939335186483	6.8308135232968	6.98523984564642	6.84146855537277	6.84109331143106	6.83678434604117	7.01818134174806	6.9858219972196	7.20418930345609	6.92764002477659	6.93408157497436	6.93068822328261	6.95228500523707	6.68951122842207	6.58347961469917	6.89828435373663	6.70463667060071	6.91039034275149	6.77669162172582	6.83327802161803	6.62889366043497
YIPF6	6.75726581242801	7.01482544047258	7.05803202229435	6.86701817243063	6.85354103692148	6.75858560728119	6.7419875064149	6.70062783929305	6.87580089006308	6.86497532300797	6.7592116645966	6.99784144505025	6.88434680184975	6.95874048299415	6.82268828489865	6.79574716617123	6.58985797658025	6.84785377587045	6.9546970808235	6.93823498609237	6.89878277454188	6.94505397753924
YIPF5	7.14915459241563	6.77469695967174	7.0301040782163	7.10205114760331	7.20063707915185	6.83726694011129	6.86598489317106	6.72751692538763	6.72405939833369	6.98980040791054	7.04624391136656	7.11454248098429	7.05610007614449	7.05840564401996	7.11144905214784	7.39296369836032	7.15287434903856	6.91197204116119	7.17572966036165	7.22718035679466	7.29096710856959	7.14150822494405
YIPF4	6.77453052687385	7.2251549693815	7.22459066529497	6.95791413268161	6.78674934590742	6.8391493877118	7.41675371477235	6.98548803010152	7.18488784783361	7.02138787299338	6.76973685595629	6.83538507370639	6.92045828473283	6.77366954035234	7.35484194504296	7.08783446303329	6.85297496993179	6.82183099103912	7.05611030318734	7.24753487265574	7.20266999707614	6.83215438774099
YIPF3	6.88298440295618	6.89858237504464	6.79127174483431	7.11286478477596	6.94234514392253	6.88870576550764	6.94536471144797	6.92585001056843	6.64179592376072	7.01182587543285	6.77837508561104	6.80497775352418	6.95929560689644	6.82704687182818	6.77099984002268	6.79574716617123	6.7958993174071	6.82657421405156	6.68059902453011	6.88850846665296	6.69838813356884	6.80669629411544
YIPF2	6.72225913883894	6.83124767274508	6.8192125123824	6.82013425015039	6.70075051188497	6.69082446259131	6.92240154936874	6.81047265927782	7.01113956632111	6.81164250465378	6.70977989859524	6.875112896533	6.80214293563	6.78864500725357	6.73995796972318	6.90657674799549	6.82007268884081	6.92695562842137	6.72617773429559	6.8391493877118	6.84303975405767	6.76790048119318
YIPF1	6.89470442627407	6.97939764935853	7.26914356882945	6.99526310181953	6.96763184786768	7.27348421317567	6.58063379345762	7.21870077985564	7.69175169979639	6.99639575561318	7.05033447103127	6.85043154113093	6.94812846860193	6.90130825665084	6.85574619180915	6.93039960846821	6.88030124373164	7.16393488037236	7.12803279089392	7.03035789724574	6.94956124230188	7.14791574701485
YIF1B	7.29072570892996	7.60452139476212	6.92533191120925	8.25192036197931	8.69778997672451	8.33840977625989	7.73020361453298	8.5989032818301	7.58299504486416	7.69539578486574	7.8968071889396	8.63201400870517	7.80270397313278	8.11309989351663	8.06614024613054	8.44608482382128	8.11126189934818	8.13204990648254	8.20517701868074	8.10718633663635	8.49261331204279	8.18539011891189
YIF1A	6.83670623568493	7.17380631699001	7.11624030929636	6.94685902416474	6.7469253961324	6.79036818228417	8.3761151829427	6.85047977846868	6.8963192994302	6.71858863725111	6.83684649624784	6.76869830159048	6.85400299126447	6.80486944726131	7.19492078562605	7.07607560718645	7.0020890391035	6.88136974862423	6.92268263093197	6.87483459523354	6.88098967521821	6.98809331150091
YES1	6.87394575546815	6.9887599111938	7.50819679210874	7.07918767680801	6.96189722318041	7.09983530273002	7.68376229494932	6.94164587486429	7.10557428990129	7.71794573215693	7.1468119087137	7.08176108907684	7.15730860026331	7.11461169079729	7.09279482951639	7.10787526744343	6.9539027798952	6.93586590589947	7.18024733190287	6.85451967947181	6.98424414115266	7.09019365897531
YEATS4	7.38918270706285	7.01220162631353	6.9228050377783	6.82221696348818	6.71155181952656	6.70442133653544	7.08106306606536	6.98950187955611	6.72145550415043	7.04188753488267	6.81911178713782	6.8246406614937	6.87265968309692	6.92894999604307	7.00331666923312	7.22967837027944	7.02926182078925	7.00445713682644	7.0044951626268	7.06958089031269	7.03790220858613	6.96084186068929
YEATS2	6.65888559209081	6.83974870862049	6.8308135232968	6.77024415319646	6.79342942195813	6.84608732814501	6.94900592988156	6.730708004305	7.21019927198047	6.92084264402338	6.80624793322584	6.78003234311234	6.67624823998495	6.92339567954449	6.85910276194805	6.96280664968541	6.97667899251761	6.90105584125227	6.89458315248211	7.05552961727615	6.78072674687337	6.91750793122442
YDJC	6.69138721416641	6.83124767274508	6.75798381984998	6.87606651023307	6.9392845021286	6.84019240450498	7.03887969376271	6.8676114217775	6.84942807976894	7.05205291147722	6.64661404468627	6.90179698560794	6.73218524353374	6.81527224329434	6.88708671204803	6.88134442236332	6.69809425912762	6.77313278170378	6.82226149460029	6.88279528316418	7.00139332630038	6.84928612821761
YBX3P1	7.17879703595098	7.09042430199276	7.1008559958444	7.15080119459816	6.89907989451506	7.10220790218407	6.99293112469215	6.94286005972034	6.87272386786184	7.09789545197982	7.00971890546846	7.07581165057641	7.01743529427757	6.78674934590742	7.24242512458764	7.27143391466233	7.38717373484141	7.10491667447004	7.07174761716144	7.01535704278955	7.0277224385177	7.08598956996633
YBX3	8.06092489871433	8.15290351040013	7.66952549440891	7.7639119624073	7.85975981733962	7.9977492330855	8.40671278289523	8.1057481859893	8.34265613865219	7.17467828398427	8.22490535278527	7.77606633444579	7.77091613984684	7.99531166495812	8.54818383609779	8.49271847533982	8.43416618231718	7.90327532972065	8.28703917058405	8.56150858465645	8.24147336600579	7.90080112848683
YBX2	7.13022708816362	6.98206210263862	7.10359471206032	7.25972780841286	7.3109275849966	6.93648198813829	7.46016587435156	7.08667585910142	7.15324246657787	7.06213629417533	7.18195929482651	7.16950380737996	7.23146005632728	7.10950139529185	7.88972350049887	7.65375144183207	7.19541754763761	8.03596438921375	7.28514630035459	6.89509064311889	7.32127538140966	7.21664147091709
YBX1	8.07376235075942	8.76923479909108	7.19303881663538	9.48602175876322	10.661118501289	9.71473498793565	7.7674270511462	8.93630158420288	8.12292873344753	8.80470462471025	9.04134824952447	8.88824744780498	8.64514296932368	9.85405625559763	8.28946607993237	8.53618334392107	9.92393312580319	9.58042752172187	9.2390430381159	9.72744014842932	8.16060968815753	8.88288915599935
YBEY	8.71587939533939	9.3382503931652	8.65819743983302	8.29347888343126	8.48466654020047	8.02415364091536	8.84535557816423	8.07543320018967	8.66129543131764	8.94394658712141	9.05945750537856	7.75541744335653	8.658427462008	8.71614229667881	8.53320536034838	8.37606758463634	9.35937856062267	8.22134210891473	8.32854577034097	9.20957428153427	8.09807478289357	8.26114177403044
YARS2	8.04592842190488	9.40309950558504	8.22226839801302	11.1118569526466	10.8610465908322	11.0570089961547	8.99034291081042	10.7666227974573	8.98503430442811	8.47648490648239	10.2801457188636	11.3605547686913	10.6201429458978	11.0954274005453	10.7997188364304	10.6192595181388	10.7807788598858	10.7314554321274	10.7314554321274	10.7355772014315	10.7114007323252	10.9724623077745
YARS1	7.09755802804097	7.12331476248307	6.93978739734097	7.19605512776037	6.84928612821761	7.12633891284226	7.08500692424523	6.94286005972034	7.10557428990129	6.83681595172033	7.19183633664184	6.97552243958861	7.15270713930736	6.88715016913328	6.87198547288163	6.72575292976046	6.72215568121688	6.78526393075388	6.74451662189595	6.75750466592981	6.69340225631208	6.95591818168688
YAP1	6.81557687797216	6.68059902453011	6.72721421152123	6.81430972073733	6.8213786450472	6.71134524126834	7.13860878444304	7.00445713682644	6.87272386786184	7.26322238600455	6.8246406614937	6.56582733953788	6.5605227349727	6.76114069665375	6.73995796972318	6.66622922384644	6.85297496993179	6.5753954689541	6.64201459097093	6.73523521297227	6.53941715255789	6.70652041499604
YAF2	7.38341351302164	6.93581672898258	7.30497582359803	6.91599557797251	6.86261476863382	6.94710320094286	6.88712949096127	7.56660181094117	6.86099009668468	7.19093073945556	7.02806467075361	7.15346908329099	6.90461213309412	6.81911178713782	6.90258109503938	7.01739234244022	6.94041696502087	6.95394932621636	6.9931933388416	6.87483459523354	6.86939234683796	6.89270144830253
YAE1	6.93704510578483	7.08116555251197	6.63082347704044	6.90285525001309	7.01730926438727	6.97653646381337	7.01572838260039	6.74379414411693	7.25896484465126	7.27989330987297	7.09846985035929	6.80578413291566	6.81511647831742	6.69144951020282	6.89222955589539	6.7778469435869	6.84152978306472	6.70085901078585	6.68723758889996	7.17686668565285	6.87734924694852	7.02918652574348
XYLT2	7.36998930787856	7.17380631699001	7.17380631699001	7.39420104067901	7.5531072953434	7.22749864558466	7.10138873791418	7.3299535227614	6.83294352005675	7.04531356771489	6.97446303419935	7.39287874749503	7.56857726045471	7.2503417032138	6.76151917251801	6.93707735456518	7.09163432913027	7.26422042153096	7.02777321556509	6.81516012453798	6.94011693931666	7.14150822494405
XYLT1	10.0832478041873	10.1809843798366	10.0155484411082	11.0593483271295	9.95708983167911	10.1201435869918	10.1717393061031	9.98794752027928	10.1137371029952	10.1250956736142	10.0851259989351	10.6675527063885	10.1076537592895	10.1228626914766	8.58375839167848	8.61762983438017	8.60164701937915	8.85934062810739	8.84225184523134	8.38002635324508	8.73557313081953	9.07462431800001
XYLB	6.93704510578483	7.0525233429564	7.00574534748102	6.64663665474361	7.13022708816362	6.76799889878916	6.80490439719942	6.61844507112754	6.91170320139833	7.14891925549574	6.88409122763085	6.61367067389234	6.81871643614592	6.76683150909651	6.92566044554539	6.85463335715899	7.07170787510433	6.7619814200172	6.66715210636155	6.92100279391892	7.21876172499141	6.68678795096109
XXYLT1	6.92010375973446	6.71939335186483	6.61426542954633	6.56730583179398	6.67230141110026	6.66669388688851	7.1091329722369	6.74295709306991	6.8963192994302	7.03104051477717	6.68951122842207	6.75188022417025	6.92307884085416	6.74071441581689	6.78966955330311	6.92461750449488	6.76097194807936	6.81183857922283	6.97184315244075	6.61054099801328	7.09319041135888	6.8905987676061
XRRA1	7.02720184697213	7.5302700934139	7.21417532513556	7.11596543741779	7.08696333457694	7.15023009827724	7.8896752474796	7.13165329637775	7.29296354230871	7.22335146988688	7.25235097217442	7.2033773616025	7.04535209634499	7.01816984945847	7.45661298126405	7.09250376259172	7.28280463261547	7.31176484923531	7.04215218888736	7.15060436472638	7.20544762116821	7.13002715566099
XRN2	9.88371548694239	8.9019380603853	9.30753100701995	9.28081302218753	9.55396977505044	9.80146317171037	8.23836749275885	8.94820152590554	9.01915824132055	10.4346924785485	8.50565909650872	9.03672402674131	9.03553182570919	9.1479509756115	8.18940539249514	7.75733594686136	8.45104805857925	9.78047614037392	8.64283939584885	8.11039871546653	8.09359409533164	8.65261333996166
XRN1	8.54020010920824	9.3755467742802	8.91371161618657	8.44774804601657	8.75712726745352	8.50369112294864	9.095503491332	8.85077898871534	9.51336232363403	9.08691695651902	8.69796064542279	8.70930460083268	8.56610757670189	8.59408706518726	8.33576144859354	8.97877224060809	8.73475979323313	9.02255386135486	8.5925488266764	8.49424902063571	8.42927538907579	8.65084942804331
XRCC6	7.08882991447698	7.74199882816704	7.22459066529497	7.69230727030311	7.95851409588619	8.50220622445644	7.35948115663567	7.42419434922607	7.2229493161514	7.69087319878093	7.59643429115998	7.64139111181644	8.07920827388969	8.34334086775216	7.05777606376105	6.92461750449488	7.92921317065045	7.19535409165892	7.41386183774492	7.83991844758205	6.85616568410425	7.11286478477596
XRCC5	6.76028680658801	6.91924148147423	6.82180729652171	6.80117075365198	6.86658124239758	6.79360349008297	6.81066834414871	6.93367214134978	6.61692468198536	6.80124574182642	6.88777685826345	6.7112675623662	6.90826180322393	6.97814362594983	7.15076978207681	7.02880968314839	7.09163432913027	7.17895567655769	7.10786426234662	7.11575917641955	7.01643332401283	7.02918652574348
XRCC4	7.82912979593888	7.23527296551499	7.97530955292301	7.75674355471219	7.43942393638126	7.86507080153186	7.6440635892123	7.45095559967736	7.25896484465126	7.0657889058628	7.24438899257528	7.75223550861064	7.38019435652864	7.45814548007769	7.20342265066833	7.19029218572305	6.92307884085416	7.32870517303447	7.24927031221531	7.02777321556509	7.28138227513998	7.43483813834443
XRCC3	7.45826487966294	7.26250701456508	7.97219217966876	7.34569116932211	7.12885942489249	7.03205070076093	7.17463826691571	7.40794388068202	7.39395983535498	6.89222955589539	7.43561157191357	7.29435602963024	7.33614167168996	7.20410243908705	7.00506708597426	6.87110395190238	7.04803242324945	7.324803977373	7.11507453287879	7.13022708816362	7.01797792404867	7.09321727252675
XRCC2	7.1570684534341	7.0301040782163	6.66043721008164	6.71571299577414	6.67624823998495	6.72853671504048	6.97109631785239	6.89434090750115	6.78832141460189	6.74883505601926	7.08667585910142	6.77186285853423	6.81649539140896	6.83698855547309	6.85044559862961	7.00581301847705	6.927710813123	6.87709173592837	6.96057699200317	6.74153180949287	6.77655040628565	7.16780650739467
XRCC1	6.89642441465505	6.80201928572981	7.30117719328312	6.95472074994437	7.09019365897531	6.91465855190926	6.92240154936874	7.03737474057112	7.29296354230871	7.03514121530912	6.92923121697115	7.06984812962113	6.86918196571001	6.98269116180228	7.09361705844386	7.09737200944636	7.09886655897259	6.85465774100213	6.73780977826929	7.01324242107593	6.99336750909871	6.87029610889188
XPR1	7.44988104372149	7.29418100456935	7.39302842804224	7.58164270841869	7.37033537446123	7.31890299885433	7.3260508157333	7.48210449186315	7.08192490573	7.35789674158466	7.27565709934704	7.43132091028992	7.53247302397248	7.31133295782488	7.30761239364507	7.70348894131089	7.14646512816991	7.32287708978417	7.13415046178405	7.46196810230096	7.55974685853937	7.0609384721952
XPOT	10.027053175516	10.5248543250257	9.22951967210231	9.9243360970028	9.28559976168729	9.08892621108739	9.86913411539563	9.61413137243301	10.1033183327215	9.01321976098274	8.69595888679952	10.3612964485101	9.83953228546774	9.86455594017773	9.56712244558985	9.61266406198471	8.88416700754346	9.65125299967817	8.83466643850609	9.17857450770884	9.62893682140723	8.94224620251133
XPO7	8.71587939533939	8.51121113321467	8.91803569204338	8.07833808880391	7.66398530605698	7.6655133977154	8.70775473101024	7.76225967112359	8.69048063489069	8.94809014677493	8.03508192537271	7.99965476497361	7.76953074244725	7.78157394526183	7.97856989781732	7.55097749107274	8.1261474885835	7.91862291761487	7.79811720239184	7.87964174319588	7.74959673209673	7.96712902103376
XPO6	6.98548803010152	6.86128118007344	6.89480063354776	6.82806301530877	6.79414430627132	7.00631632747472	6.81066834414871	6.94230256717135	6.63336591940947	6.64632303835954	6.90674600525623	7.00113855827616	6.89667554380618	6.9661673578589	6.89222955589539	6.76169593574575	6.67700094264323	6.80921948694853	6.81050278301175	6.69591100677933	7.02122581866084	6.9485758868275
XPO5	7.57446231952143	7.2474282158967	7.00574534748102	7.2848365237299	7.49640078402033	7.78999669584989	7.34211406670722	7.43559740738749	7.20124690828356	6.94849423307878	7.53898842592765	7.48996371992327	7.32275326741723	7.7449778019577	7.06926823395112	6.7346773761352	6.87295804688873	7.12545282722264	7.31541848975685	6.82368198861868	6.91179212771103	7.00934863108894
XPO4	6.83124767274508	6.91443828688825	7.18985377864074	7.01856516714343	7.5180168364618	7.05437690695141	7.14314686473538	7.11422889077616	6.97507868662584	6.97293581846832	7.07747005638317	7.07428706277724	6.91837939508678	6.85044559862961	7.25445214957006	7.11494291034926	7.00648180263694	7.11735990230654	7.03514121530912	7.16253108278547	7.06654154059389	6.89434090750115
XPO1	8.79875767122742	9.00714406063273	8.43892888294513	8.91875758781982	8.98809657035113	9.58442089034784	8.71227983148971	9.34580175765993	7.80906415094274	8.34919660508545	8.39414875407908	9.76623952373998	8.69138228062589	10.1612403762182	9.05012479611875	9.01667740690127	7.86073139517171	8.543695399817	9.05153045785136	8.47193405348123	8.99916458782997	10.3710643144281
XPNPEP3	7.08597490240059	7.76402703351624	7.3255886847191	7.09739321989141	7.27217772466845	6.81544866656044	7.0115760628827	7.50271526751167	6.72405939833369	6.93022189294224	7.50810895267862	7.16156033612496	8.08652715750843	6.7419875064149	7.97487157419659	7.12633891284226	6.64944803264294	7.51434757107164	7.66916882991689	6.89509064311889	8.55987799985609	9.94838524813242
XPNPEP2	7.01640798511524	7.2733316184809	7.1440429688304	7.44585521905046	7.41464503491859	7.25917733319774	7.2643225935676	7.80255617659573	6.90264748809538	7.02138787299338	7.37841596250001	7.51378613789887	7.31478922581516	7.42030895457818	7.06926823395112	6.98206210263862	6.90237370917431	6.79128546808049	7.03884944301843	7.08963206178329	6.92824564570015	6.83732459689081
XPNPEP1	6.9588443469017	6.87010386983293	6.9858219972196	6.71846516698645	6.85354103692148	6.88127717380471	6.81066834414871	6.83445339104255	7.05113396022942	7.33261238476737	6.86099009668468	6.8822713355441	6.95552720611765	6.80764448314221	6.86472113644103	7.0810769004525	7.02255459911331	6.77141598740841	6.70669785578749	7.37787350586331	7.10446187495122	6.87993529749903
XPC	6.94530342448853	7.35530307249583	6.88465932942198	6.76387374088049	6.74628405415799	6.89289655027182	6.79402085950708	6.69543225364662	7.03288295287029	6.77615752952305	6.84717012794615	6.72200560784155	6.82681135250906	6.76918168750316	6.77655040628565	6.94568962666627	6.78966955330311	6.9147555105649	6.77834529428676	6.83112611641814	6.89562757913343	6.9302475282372
XPA	8.29649799068883	8.44296348212979	7.82289428452974	10.1820724684443	9.95870410228698	9.63548215393847	8.86501512530074	10.8896503726814	8.81115956304337	8.19318418847228	10.4561615942663	10.8103284283686	11.1376478077754	11.1594477919753	11.45799829442	12.46682684837	11.9357439272317	10.4799123536049	12.1348297552262	11.3163382225204	12.3077842269183	11.8441979675133
XKRX	7.4908430972595	7.22763223374462	6.70548392981295	7.44428995521059	8.2263007436433	8.12520109090554	7.11717034596679	7.26634469194366	6.80218245435298	7.35315473127685	7.41860679566304	8.03245725623272	7.33587356804011	7.71650496750622	7.29879779371872	7.35860028257378	7.54354364808831	8.02795416186646	7.65393839671975	7.10166335617813	7.63129319212114	7.80205571394944
XKR9	7.23692936542861	7.06200862557216	7.48988068415085	7.0556438106647	6.97276152037111	7.01522848340724	7.67842287415688	6.92764002477659	7.17338773575237	6.89222955589539	6.99244401610762	6.93408157497436	6.95515993024499	6.93882419935929	8.04752515098013	7.8921363656352	7.55977776691416	6.7619814200172	7.39370716204473	7.6260203979902	7.41195666948324	7.07752572542656
XKR8	8.86954558346649	8.80085558887606	8.77448644508523	9.88896120473504	10.3311368792503	10.1406573369633	9.20387717373712	10.3845912575883	9.06799732564395	9.31830980140271	10.1317571191449	10.3268505007996	9.98450047146273	9.97597035958296	9.15705112622118	9.10670222635888	9.11496242778412	9.81287739491499	9.80409881192473	8.61049056968183	10.0624844611754	10.0050703550572
XKR7	7.21989715836011	7.05960659839406	7.1707243526074	6.98206210263862	7.08958471693784	6.97738251709696	7.13452071381708	6.87788010337115	6.72405939833369	7.28911643302949	7.10640666438892	6.92429843102517	6.96371934441526	7.07572922078836	7.03428912902127	6.89699185850808	7.22519463125837	6.98051466557384	6.9740426022031	7.02174866360733	6.92151650559877	6.98981288752086
XKR6	10.4063958286708	10.0701578093912	10.4279491799125	11.6731274365442	10.6107409273374	10.524360051717	11.0105299000845	11.0005572180318	10.9696311951157	10.4666853887577	11.2430723577453	11.048450468866	11.0586905302235	10.7298698543088	10.280940644661	10.6362110492624	11.1608539476604	11.1616891549938	10.4148415863973	10.5284674773394	10.2400481125055	11.0593483271295
XKR5	7.4715129711141	6.97496913317041	7.65311584508756	7.04177451468219	7.04300768603737	7.40460795493817	6.88712949096127	7.33963410600037	6.95881788783774	7.23517894267449	7.10718671099698	7.18936854738955	7.34569116932211	7.1874585864417	7.01724959041806	7.13165329637775	7.08277326911865	7.31509870226107	7.2181965011912	7.04272004392243	7.08446943235974	7.47584960056846
XKR4	6.7898853640028	7.19312434687523	6.90450781255793	6.78019656386662	6.77871382392951	7.16168012824592	6.78834484743334	6.84656557179785	7.02926182078925	7.00289132807338	6.98071842248893	6.66755095099533	6.70276241097117	6.79534939543147	6.82836700313529	6.93269729712455	6.7958993174071	6.84343692919317	6.96219594171364	6.83317155094994	6.87734924694852	6.76646930044689
XKR3	7.30192203158411	7.45850838822089	7.30497582359803	7.25807613288837	7.47786083337405	7.11050159299462	7.87877170259953	7.3227553142517	7.28911643302949	7.22742661542288	7.40930463695283	7.33153280449624	7.16834660855834	7.02460234518076	7.23675873278819	7.26619299622482	7.33401334416468	7.11837432634664	7.13095964407946	7.18657686426618	7.07965645385288	7.29070533723331
XK	6.80245149985978	6.82701059779935	7.03910871540964	6.66943741653837	6.82393816375699	6.860297623352	6.59549472265701	6.83052249609564	7.15324246657787	6.53499855995893	6.67624823998495	6.77453052687385	6.9588443469017	6.84621876286369	6.97155108826392	6.9392176205612	6.9636100008092	6.94791673623921	6.82878070819427	7.01324242107593	6.83507168128905	7.16950380737996
XIST	7.99466076558588	7.92401429168804	8.22971113464223	7.6668694954914	7.7394473072616	7.67860495488683	7.95077488661428	7.75004038011511	8.08761726167666	8.16231528037432	7.66535514027546	7.95798151409278	7.6292612212905	7.50563236457981	7.75436520772667	7.8345344697646	7.64409080250647	7.80992918899133	7.739872738266	7.54526648442614	7.86766200363651	7.75799508940593
XIRP2	6.95074950283998	7.26430789422026	6.97194358936026	6.85614163929477	6.78471279677952	6.94891242358117	6.94536471144797	6.81887495159895	6.90852355894628	7.23889508275648	7.21340071629759	7.0334856350842	6.88835086359917	6.86371594589232	6.74190986547478	6.7577637125876	7.09163432913027	6.82657421405156	6.89032412744021	6.69591100677933	6.72410313877105	6.79959167868393
XIRP1	7.00104041235234	7.05960659839406	7.34777898731334	6.90001735852848	6.9961781018554	6.8963192994302	7.00412081255878	6.97639674979353	6.82997054277986	6.90310573006858	7.16662648473594	7.21529473946476	6.97467960904553	6.89532524470423	6.84672944595682	7.00835285391458	6.82411993473831	6.93723750396983	6.83726694011129	7.1281903313611	6.99527183333666	6.87993529749903
XIAP	12.946671984329	12.8859209139176	12.5292879806242	12.7617656579169	13.5184459758703	13.5887938137804	11.9671590566797	12.4792843975824	12.6817631182035	12.7392721038195	13.237199949364	12.4740686101089	13.0891504373503	13.2974971060939	13.0681362640539	12.9933288525408	13.0334861194265	12.5122999592759	12.7731148434984	13.3973292182898	13.3377306766886	12.8278994399535
XGY2	9.39884995551521	9.48846851711687	8.58681878012609	9.27041898165472	9.84642758596655	9.85573528995435	8.16120142698352	8.73065728834088	8.06472470473406	9.82885914561318	9.23181968203581	8.80099160975417	8.88909858682924	8.89952757740474	7.87904416138613	8.02079424404834	8.63934227373403	8.54557848752244	7.98384172807255	8.12667616026921	7.70575264886564	8.24360723175891
XG	6.97499032790015	6.8251496642307	6.85978210193203	6.71291284733843	6.9246462398055	6.83286106922749	6.63377064509661	6.6491438743908	6.87272386786184	6.98624403964719	6.71274689139013	6.80497775352418	6.71829160461931	6.84101032211989	6.79345398578327	6.71324849421881	6.66566683939601	6.82774906401748	6.76483994333246	6.7088511058045	6.86424104478555	6.67281174514841
XDH	6.76028680658801	7.08369025760156	6.97458538616477	7.00053114316817	7.14334995335077	6.98072415400061	6.70085901078585	7.13298613494457	6.83850316590642	6.99969539683502	6.82291618781645	7.20186905394126	6.97244369481603	6.8608611901197	6.85044559862961	7.14611270680732	6.88199476871498	7.00849417811775	6.97964507012821	6.95673098663363	6.93157960275536	6.93215370047303
XCR1	7.24917409896039	7.25477654348227	6.90450781255793	7.23091079071443	7.17308480790738	7.3064884822147	7.3954334297186	7.02142473929131	7.348970775745	7.02460234518076	7.064141512332	6.91823609397486	6.95323261493929	6.89811825014135	6.95148991706884	6.91482351734698	6.8262476874754	7.01452311555477	6.79430662399974	6.80578413291566	6.92488995084395	6.92100279391892
XCL1	8.69986895096775	8.67802784672661	8.91052733763843	7.91828002818379	7.89474911848924	7.77752984496042	9.15907343001397	7.79183581486048	9.27663241337922	8.60587320908551	8.12337609546194	8.18946202508636	8.09199756419581	7.81091688117619	7.93337169988529	8.476069111697	7.76402703351624	7.7889572235038	7.83566339327757	7.79155539261457	7.91423208818212	7.84124734046471
XBP1	8.54104255606991	8.37569147426607	8.29074050486771	8.66951017011182	8.09124161082817	8.30697385128024	8.22394407348525	8.03784688219472	7.88144629856155	8.40852925919194	8.1044878372162	8.45734750702449	8.26955990392883	7.78786547006476	7.58237204340136	7.66304845105244	7.74685026435208	7.86471642177604	7.71014584778846	7.58028163070367	7.77309727719774	7.67078555301577
XAGE5	6.82669907325352	7.12847763366916	7.06953562805366	6.98051466557384	6.96763184786768	7.04803242324945	6.89933228659753	7.01510545467659	7.47928277030071	7.04531356771489	6.64661404468627	6.94873573827737	6.93879650940673	6.85699918936957	6.96399903953243	6.82998980192102	6.98376231495892	6.79280401872143	6.90852355894628	7.16411543120125	6.94635722227831	6.82680208477764
XAGE3	7.26874778228847	6.84568374609686	6.64944803264294	7.55668018255121	7.7394473072616	6.97486076619503	7.01985478577834	7.58011186182218	6.69824407336499	6.87269466595708	7.45257957103425	8.14049828713025	8.65539064977628	8.26591885962295	8.65447573965805	8.30201323887044	8.85649951787256	7.92621124596799	8.81574938035365	8.08697803139964	9.72147156072566	9.19142669780346
XAGE2	9.99008335563111	9.80886006189979	9.41477833669692	9.55103633316554	9.55724178106921	9.36266636390889	9.7417953875915	9.71473498793565	9.26388955565428	9.66610848432347	9.49592385454645	9.77730184803199	9.47613993111008	9.61598912468479	9.36106213927308	9.68198818712115	8.88061073529299	9.38174705371408	9.22896399020429	9.28948532943366	9.59819676709861	9.14898181444467
XAGE1B	6.91463890057264	7.10290179496577	6.82180729652171	7.20843444127259	6.85928654588187	6.95135165411695	6.84544569578503	7.10621203421555	6.89018960704296	6.78073752802355	7.19613421801784	7.19034693226723	7.11023303308774	6.97003544005287	7.01960892298459	6.84887281226716	7.14835741220132	6.96288634055678	7.05346116740192	7.02362348661825	7.0859176843604	6.92662547871976
XAF1	7.11416495842913	6.95881788783774	6.80483449732319	6.97199555416696	6.86756398788949	6.98206210263862	7.13860878444304	7.00289132807338	7.43511730742589	6.94533581539035	7.30222575756499	7.35676252432801	7.14827300415898	7.30837781754913	7.15659219003498	7.3489961146389	7.55977776691416	7.26761086780434	7.40443218525736	7.1221492124614	7.39183588507599	7.44038559459997
XAB2	7.29400994615697	6.9862343649882	7.20671393514946	6.93269729712455	7.16080029412621	6.94710320094286	7.00813321518015	6.79785085040454	7.14915459241563	6.81164250465378	7.08922473510568	6.89434090750115	7.03739353312727	7.09137447008976	6.83000906106218	6.72407488462812	6.78367764077523	7.09987990890385	6.76973685595629	6.80773615982143	6.72290734885915	6.91750793122442
WWTR1	7.23411387355668	7.69159392652904	7.3255886847191	7.7521194852179	7.48714374965706	7.58382569396517	7.83255807033035	7.27986312449834	7.53918127906623	7.86440780139969	8.71470847040273	7.7399976419757	8.18087959840869	7.62127384724051	7.17790792114271	6.797492240046	7.54506073691977	7.26874778228847	7.45858801007442	7.03035789724574	6.96393818208555	7.36794113147211
WWP2	8.06722793305685	8.39822132656464	7.89597716188521	7.73283098693676	8.47028406580361	7.93608491642501	8.55023870901632	8.56030835454949	8.11081654793551	8.69931469443905	8.54243880085592	7.73188966598917	8.05040861366777	8.10560485432591	8.25922847096028	7.90446022794867	8.70663180028348	7.93566375113756	7.86620913036251	8.4036207974843	7.52681590197167	7.72717190510095
WWP1	7.22390374494952	7.12608614902151	7.17702006469979	7.3538395188258	7.63514445371525	7.30602254242445	6.88409122763085	7.52056754170237	7.62349954945385	7.38879059519009	7.5340126936004	7.57047533309649	7.30870582307378	7.30139564032379	6.8883161661043	7.32055549594233	7.05998357383089	7.16947239666559	7.15060436472638	6.85047977846868	7.09620703817041	7.0719446048452
WWOX	8.49442297701455	8.70744735548869	7.86065374883397	8.81644784326022	8.7072201765969	8.82086039051627	7.87443410438363	9.08164003899392	7.9545440404118	8.01416081591907	9.02799401849287	8.91005372569195	9.0006865072865	9.07972461709382	9.70905586299793	9.24545092264642	9.24053082292417	9.4971074358438	9.15705112622118	9.59737905533355	9.30239375166728	9.04630126816108
WWC3	7.09461236196281	6.89247814843459	6.8620708096824	6.95254955683143	7.13326125040233	6.88965426096197	7.0115760628827	6.81692895835761	6.79939367861191	6.88409122763085	6.78302263212902	7.04001724003145	6.88610513365733	6.8749641389269	6.61091674703219	6.72407488462812	6.74327757617501	6.73550860437777	6.76028680658801	6.87680835776542	6.75714371323839	6.75613762859837
WWC2-AS2	6.89284316725867	7.44805911071056	6.83833088714008	6.93978739734097	6.66189614411405	7.09667465951578	6.84849999449639	6.96365680116015	6.61372667646519	6.88672041195011	6.84796661731295	6.84856115321235	7.04177451468219	6.92945951692738	7.09118384287294	6.88381656964409	7.01802017430843	7.03233762514105	6.78055167154739	7.0390099965713	6.9967758312344	7.04094926880019
WWC2	6.73550860437777	6.99328842937206	6.85282595365462	6.93882419935929	6.61367067389234	6.90889801862579	6.76918168750316	6.92533191120925	6.87871521781587	6.80124574182642	6.76973685595629	6.67141583239881	6.85728164376207	6.93650173532697	6.86654799664572	6.88381656964409	6.88030124373164	6.84343692919317	6.9546970808235	6.98828567723405	6.84717012794615	7.01660434366157
WWC1	6.80245149985978	7.02720184697213	7.00027629103501	6.97061728980158	6.8213786450472	6.80265798286605	6.72723982402135	6.75400133644587	7.01503731112786	6.97951508847184	6.69809425912762	6.79841056525042	6.83470879963993	6.92545157806058	6.84146855537277	6.76351244420653	7.03544553776131	6.84633086059637	6.8841149227594	6.95235469127442	7.06654154059389	6.90130825665084
WTIP	7.18390693319992	7.72888735084167	7.94421879960633	7.00769203160189	6.98324972160915	7.02880968314839	7.3857259420787	6.88301340228197	7.39395983535498	7.23517894267449	7.5184969565751	6.98646804066348	7.49858652946214	7.26715836657169	7.05343680109195	6.94335504432902	6.95881788783774	7.35033336490541	7.2271897411022	7.05810172341963	7.27954344992044	7.32285088375072
WTAP	9.29564379800027	9.08561180235684	8.92921740573096	9.73807614043679	9.60768640385779	10.0343229874517	9.64271648275686	9.58105067117659	9.12397886449469	9.35248090224184	8.9703243495459	9.60036094292761	9.13425339449593	9.36643363167219	10.12255048893	10.0862551282069	10.7363842888238	9.84354529648637	10.143113737376	10.4548612189054	9.85378093395224	10.1884194100243
WT1-AS	7.43101012451996	6.59187660351969	6.89704124481512	6.92999090364962	6.7962448179254	6.76066604962509	6.68560205275068	6.70933148513304	6.67284993245252	7.2588189381216	6.79574716617123	7.05810619372034	6.83124767274508	6.82963060601959	6.84672944595682	6.85779724217629	6.85749032285004	6.85195282451715	6.733208562343	6.99022062484625	6.81879810659462	6.69230641405137
WT1	7.23541201958684	6.87010386983293	6.79372389914022	7.15029528777193	7.26938424291861	7.5664232030539	7.49472197241207	7.12676772290168	7.00759864824375	6.68504357270772	7.42980892674134	7.26001615852878	7.47370128887588	7.61022809739111	7.56650192358597	6.91134609944728	7.54295961226243	7.60373719147435	7.3519116749016	7.43526427370683	7.94876479899473	7.63583390368914
WSCD2	9.54582712923353	9.7042293989517	9.95951529607172	8.19390498249764	8.38608835286264	8.82315140224074	9.66860913073919	9.04190121381414	9.10319421213012	9.95687715566906	8.55116901007461	8.07899743363652	8.28089676648354	8.52629684227341	7.74551673487489	7.3356093389306	7.82579428762471	8.73920953209993	9.13471751652407	7.02777321556509	8.94558983362889	8.92060052556205
WSCD1	6.90951173720184	6.74287042991417	7.05803202229435	6.78832141460189	6.89704124481512	6.95894936242036	6.87223582983115	6.76169593574575	6.91443828688825	7.08370658889556	6.99527183333666	6.91020794525426	6.94852016354227	6.83841574569905	6.86075575581393	7.21301972391451	7.21031087529992	6.93882419935929	7.02598582808477	7.06265537053282	7.11365449218913	7.18640052284155
WSB2	6.98548803010152	6.70053869424577	7.09106747174144	7.22326843496717	7.30845192347305	7.11324497331059	6.85131432910511	7.20058579187542	7.15721934771717	7.00533715237311	7.28784980230104	7.42009800508153	7.35625570250469	7.23778152934706	7.50148350076092	7.5892446116212	7.55161619502155	7.53385291504619	7.46546991041881	7.33993017498165	7.58299504486416	7.25337684746411
WSB1	7.19535409165892	7.59537667729528	7.33785649056496	7.54521067009524	7.33007406802782	7.54304668766769	7.59373234775146	7.54607225816628	6.94603309528645	7.08370658889556	7.54989582364596	7.49968231075667	7.55646917094846	7.36252407148584	7.62707613110258	7.54409983607569	7.41265768503447	7.52526257900113	7.67306656582094	7.45124388244717	7.6682042853743	7.66373859442885
WRNIP1	6.68072729825571	7.04236403237886	6.741837533017	7.10539491745095	7.24438899257528	7.29437142406398	6.75816192091649	7.19681897355693	6.66949748069861	6.92698698661654	7.14446851391244	7.08880660818815	7.13165329637775	7.1811295654809	7.04177451468219	7.37923821386842	7.24664932101822	7.38645985146365	7.22292750796991	6.90826180322393	7.25972780841286	7.31288021497628
WRN	6.91647134892713	7.26837875029308	7.56941643273994	7.07282389323966	7.10146326122258	7.09778922427747	7.83255807033035	7.1937486594038	7.23567380780295	7.62699057964193	7.41860679566304	7.0470705103821	7.01645866291042	6.98206210263862	7.30472056114707	7.22231506835695	7.30608254667129	7.16588604555263	7.1953138643365	7.2091206755634	7.10592602540562	7.11286478477596
WRAP73	8.30104661832915	7.71270810940302	8.41469131349203	8.04579817329575	7.78423658879317	7.9040851269956	8.40178454492022	7.8911096120082	8.06472470473406	8.35353923799993	7.84289951838684	7.95309608183744	7.85419925341446	7.91872741758638	7.17360015976152	6.84730544632673	6.92307884085416	7.64846494617257	7.44379027512611	7.13881273476706	7.30789082717918	7.60744510279522
WRAP53	7.05037174607443	7.25477654348227	7.09775411809614	6.82682062024049	6.97460643520987	6.85310985305847	7.01985478577834	6.86017365429917	7.24082759508912	6.89476928740842	7.15755358298347	6.93709043731092	7.07274929282414	6.94234514392253	6.96277910718656	6.7346773761352	6.97882172212342	6.9147555105649	6.92042623611969	7.01974175798544	7.00139332630038	6.86849092989122
WNT9B	9.97844883353417	9.80217508990445	9.81826586812829	9.80499329591303	9.37679068757882	9.58382838363694	9.72875523193642	9.75499734549081	9.56017229872997	10.3725769604982	9.88625771085055	10.2729167863673	10.4635701340883	9.62043946063149	8.83333349145055	9.03377350869994	8.12240792831433	9.72147156072566	9.19164124482845	8.43420354270616	9.80991005706203	10.1456021624216
WNT8B	6.730708004305	6.60926297329872	6.76233880530721	6.79034630313621	6.6958995006231	6.61378267903804	6.87223582983115	6.80421266971197	7.22690391263438	6.99313171697462	6.75316376849883	6.63126518767873	6.87085901017801	6.77789258376932	6.80445275072516	6.90055988989527	6.84376015825413	6.98739770710176	6.78055167154739	6.90984918435667	7.05487335533362	6.82197013934245
WNT8A	7.30302583294372	6.87010386983293	7.27555176014651	7.16783039932821	7.29414359902524	6.94585144974939	6.88712949096127	7.12515167770704	7.81917292932325	7.19093073945556	7.27525433589691	6.87138788725854	7.43550259324869	7.17380631699001	7.99301504154134	8.34005347743646	8.23147312300006	7.94467612597258	7.77929808120722	8.33708204382384	7.84542374446458	7.59636523419517
WNT7B	10.3126549628201	10.157706641796	10.6777621415794	10.48593929858	10.4827528120236	10.6928615248648	10.3476278844088	11.0088751676313	10.1033183327215	10.4380420340252	10.2511434949127	10.4665140132843	9.90133381425169	10.3268505007996	10.6084444983657	10.9719849104547	11.070728645422	9.98794752027928	10.9459959222622	11.2178129380781	10.3217572080847	10.8973389636745
WNT7A	6.99055338406553	7.3312607329557	7.0879700273421	6.86243319570993	6.98523984564642	7.11275757227243	7.07274929282414	7.02685779434148	6.9959969399049	6.81686658421746	7.01141796631836	6.97293581846832	7.06800608921208	7.00308528316437	6.9496485260473	7.01521459639853	6.99567217405006	7.1541119450133	6.94053177005071	6.98220188007136	7.07807675569508	7.0579040430277
WNT6	7.10580658324507	7.17613082901301	6.83327802161803	6.85202065235971	6.77119577598999	6.67838013138196	6.98919588650371	6.85244006600239	6.83850316590642	7.28429669339374	6.92299423936016	7.13145180901871	6.84544569578503	6.79203833574233	6.89382481491729	6.81913452369367	6.99074153279915	6.88016712348205	6.92042623611969	6.77669162172582	6.70704987462793	6.74401692402123
WNT5B	6.88808353360219	7.02472337880364	6.82870164446448	6.9969249397317	6.94875007584815	6.95673098663363	6.91486834374862	7.02747134587928	7.02233978573456	6.84195104874463	7.22629644603051	7.19215666799593	7.10825949183323	6.97408350023697	6.80994360872526	6.75996531408812	6.82411993473831	6.79280401872143	6.62581931060551	6.88065754248229	6.92317461251467	6.72853671504048
WNT5A	6.81050278301175	7.36910079745751	6.86918196571001	6.72906418377924	6.7482806178339	6.94891242358117	6.95233946425492	6.84123122314131	6.70588051696489	6.90629898608453	6.96709775528687	6.71583675904425	6.78542463799809	6.82393816375699	6.92764002477659	6.94335504432902	6.82806301530877	6.82041460045271	6.86209585186363	6.7270128221982	6.84146855537277	6.67281174514841
WNT4	7.30479089601659	6.90279975404634	7.00574534748102	7.25767858613879	7.37497260167612	7.12108805756223	6.81066834414871	7.3320139782227	6.99236871083906	7.35315473127685	7.27880626619664	7.40150298671463	7.16718208724934	7.16041759994997	7.04723241264544	7.15850398428673	7.14835741220132	7.61139461492548	7.10588126462972	7.60329927494761	7.17567025132535	7.23799807407432
WNT3A	6.97499032790015	7.19042623623418	6.84562359934406	7.01241281659797	7.1079105527054	7.02002700909022	6.91864183289273	6.90854661004536	7.56328527353525	6.8245941248666	7.16481098335381	7.07332844565407	6.97957144803451	6.92894999604307	7.27455147492261	7.29494831113659	7.200867018192	7.2338608016555	7.23221143383488	7.13393751969614	6.95139829089105	7.19852195439199
WNT3	6.79356584111067	7.12608614902151	7.23927173843144	6.89272890920448	7.56915334287363	7.04658798384282	7.09319041135888	7.15487621435498	6.82393816375699	7.47132065624583	7.04160518783585	7.32693977393669	6.90051966017868	7.13381200141373	7.200867018192	6.98844442624493	6.9254096329974	7.41689781951158	7.37218903281249	7.03035789724574	7.11064197332318	7.30075602536305
WNT2B	10.9754165254149	10.9649517419078	11.014121134374	10.4597281494631	10.1728102711627	10.5444204873582	10.472055006397	10.6843580705955	10.8198883079509	11.1231146633284	9.85573528995435	10.0350984257972	9.76809632683851	10.4488135146004	10.4307022442028	10.2429563817926	10.6336224019713	10.8399338989177	10.194859079741	10.7966352464767	10.0085228346716	10.4202097661193
WNT2	7.9451016363674	7.87059406260183	7.09106747174144	7.75446211450637	7.91981248012798	7.66895443813396	7.79556937387084	7.79601347761046	7.78650475198372	7.5737404224699	7.68831327337558	8.14068677918272	7.81364250737402	7.86073139517171	7.97487157419659	8.1095289424359	8.08362467359036	7.77576610091758	7.95144698188862	8.18087959840869	8.22315501204989	7.88318276960617
WNT16	9.58534379627974	8.86606404043388	7.75459083312623	10.6982774642012	8.93854366766583	10.2395784013858	7.91117072466772	11.1882939950574	7.07396873857975	9.19271561648473	10.3106890429182	10.9627360636748	10.423107316078	9.3548536997489	8.58251341593273	7.65375144183207	8.62724839286	8.97095101827474	8.05815954493664	9.04713015212988	7.5408025008324	9.08848973915727
WNT11	7.4602971628921	7.2733316184809	6.97458538616477	7.15503303867217	6.90643960049225	7.04313630225266	7.13452071381708	7.20673269064239	6.97811557265341	6.93641724338625	7.32975317912667	7.76332023164172	7.28172781966793	7.06173993248411	7.06495093964141	7.39863254034308	7.10410422950749	7.03339721192229	7.16946662515605	7.36157614989073	6.89079075706865	6.97244369481603
WNT10B	6.88434680184975	6.74906217920203	6.73365336127079	6.73970137785832	6.69696479676931	6.74268388558366	6.69577192126212	6.80457976521701	7.24554498063095	6.81164250465378	6.90001735852848	6.63570812909284	6.8686941500748	6.71368703814107	6.86832827532696	6.72407488462812	6.83270634730724	6.95028224201483	6.78628531030353	6.92503333939128	7.23595601295942	6.89758900509175
WNT10A	7.62093393609783	7.76402703351624	7.9121005499979	8.45284225624528	9.11339896705813	8.66931473843327	8.34165962203291	9.24605310810778	8.73250259401908	7.72464186814743	8.39142135746741	8.70995141652631	8.63666350041124	8.97653074154316	8.94218225771083	9.38967785764096	8.65982356625478	8.79406719391119	8.99677848576243	8.98315980353952	9.68725320817267	9.4312523658454
WNT1	6.88624493886714	6.94275029888851	7.03293102853717	6.81167494734736	6.96948246655448	6.94852016354227	7.02720184697213	6.84149895738357	7.19713551368513	7.22742661542288	6.80893940222667	6.76742960702523	6.79406832217275	6.83018877333211	6.94335504432902	7.00351946013591	7.18175979783821	6.8883161661043	7.05346116740192	7.00692735769602	6.94956124230188	6.9793729149723
WNK4	6.7630918422818	6.7601819585654	6.96010940038666	6.90285525001309	6.98624403964719	6.76932212203036	6.75534516509976	6.800469505721	6.62382089530303	6.92372102774666	6.79452010438001	6.83974870862049	6.86751655400148	6.73706851992198	7.02951587685505	6.78688472835289	6.97027451330866	7.04242639939702	6.92698698661654	6.92100279391892	6.99527183333666	6.80474261765411
WNK3	8.58183920801581	8.93929287792455	8.13200859556137	10.7211937171284	10.5114532028451	10.2386990408054	9.12242327236144	10.4030094320218	9.83640715045735	8.93511070932133	10.2742917345568	10.8142001579286	10.8834186186167	10.6129143861153	9.96947183910716	10.3845912575883	10.6443897676871	10.3126549628201	10.2755554988717	10.5436902184317	10.338927299281	10.1054823385751
WNK2	6.76028680658801	6.75427509285444	6.89959375481396	7.08737779485103	6.76613014897905	6.78558313429922	6.83953851118579	6.81569978242221	6.72911156425779	6.90038874454083	6.89199197151658	6.82393816375699	7.01797792404867	6.73706851992198	6.69144951020282	6.88381656964409	6.90916343047089	6.83515996268249	7.02431440704979	6.87265968309692	6.98072415400061	7.10819994186595
WNK1	7.29734501489511	7.65442318901337	6.78841156498654	8.12717233739984	8.12270649059924	7.9099903679151	6.93580113630405	7.91610104138047	7.86854107969142	7.05566069095522	8.30685876679646	8.34279625963418	8.44571779545767	7.75402683547921	8.1527469000919	8.09687435363949	8.12717233739984	7.96475748617716	8.13219711753134	8.09619589079086	8.18058477392697	8.02445264250844
WLS	8.22518643415988	7.82262153117818	7.78592999799057	8.40117517961153	8.16485327135273	8.4164387616615	8.09395159661878	8.31486083662735	8.11081654793551	7.85903407903313	8.18464145329039	8.91059868364511	8.62459397390922	8.14082514478108	7.85816123341651	8.04508099219723	7.86978083564873	8.18273077678893	7.96484399269118	8.01104761317666	7.93432859431715	8.02874267414343
WIPI2	7.12319614667406	7.11737930377225	7.08176108907684	7.28343026731819	7.13095964407946	7.40716471431415	6.74696104117422	7.47009723263396	6.81120870112888	7.62699057964193	7.59933493098861	7.77855743548998	7.52520246901516	7.09766047062015	7.18928163166855	7.03293102853717	7.12781935676978	7.3196659889314	7.46294843291565	7.11328453643407	7.31479862789615	7.33815749749633
WIPI1	7.87464859560715	8.0243031417119	7.4496245313524	7.55907762075791	7.66457597173685	7.84840989829083	7.70827453114821	7.8896752474796	7.74871161783066	7.84694023897756	7.67969985872397	7.71804113224883	7.3522828853818	7.45103074569021	8.22280979677997	8.65354466378276	8.05865354672857	7.98985932298446	8.01953813924889	8.28416268099426	8.5487326914448	7.78502679770167
WIPF3	11.3220614569076	11.2263421825517	11.4570727277379	10.5927392069	10.9168710068875	10.7435537168342	10.7738115634544	10.5881017163845	10.8227531759361	11.2139850179074	10.9781134283604	10.7410717251724	11.0828012796445	10.7626047778669	10.2879046778557	10.6501295361833	10.0026645203826	10.4539084760029	10.5099395964121	9.99617368043965	10.9781134283604	10.4109987191386
WIPF2	9.5109044371457	9.50286718215279	9.29001024186447	8.47193405348123	8.6208729664678	8.61503887411849	9.97570275530319	9.07487609896389	9.79825376334156	9.55821438247208	8.88038805339256	8.33294976706053	8.5626579536518	8.16029136627711	9.87520899703033	10.1743759049716	9.9651347320277	9.05111542979154	9.54916152890835	9.87520899703033	9.42083806049034	9.20404650830022
WIPF1	9.15157247598566	9.16261896817428	9.49294176001431	9.18032254519629	9.56451723596864	9.44676578093887	10.3281774610469	8.89944618014557	10.0234267213014	9.83043783275552	9.11707360504421	9.14533481501732	9.19345524684744	9.17397169280668	9.72238278194301	10.0256429074686	10.2187729920564	10.0966278358015	10.1944156350729	10.3523452776748	9.60424478423261	10.21144299164
WIF1	8.62370452671498	8.28172602509558	7.98544020924576	7.96799702639011	7.96901328701238	8.00172308738284	8.7724171533456	7.69630487724614	8.7869066301744	8.02415364091536	8.05811277596826	7.99516934451934	8.498033191773	8.16883432093745	8.67580332509337	8.38107236749954	8.23147312300006	8.23195332408147	8.12052180484558	8.22512470269404	8.36302522145713	7.77072999363579
WHRN	6.79522481440067	6.87706898476122	7.1008559958444	6.74277030053768	6.99219532702583	6.88419841790114	6.77153241862785	7.0034341762071	6.87272386786184	6.94849423307878	6.88434680184975	6.82955721658856	6.75082180729256	6.81047265927782	7.05343680109195	7.07218167061284	6.7562916330769	6.91197204116119	6.83523677642361	7.00308528316437	6.93333655885757	7.04604362385038
WHAMMP3	7.2848365237299	7.31816360123455	7.56941643273994	7.26172451899838	7.47497441214317	7.37733042580036	7.19546021419783	7.16102601087221	7.49341742696122	7.62699057964193	7.34990854758959	6.88443869372109	7.15896530562641	7.428645517215	7.2271897411022	6.98844442624493	7.20322041485792	7.40392655808982	7.34752484923229	6.8251496642307	7.21592561199748	7.32769842307708
WHAMMP2	6.99728577956657	6.80201928572981	6.81479824120739	7.25365210765466	7.74294094947461	7.45814548007769	6.86598489317106	7.05341243478197	6.87580089006308	6.94268081921709	7.54388226806387	7.23608242157258	7.26268879639367	7.40701760644943	7.31558093765835	7.73720464426963	6.91179212771103	7.37061540137687	6.99876271911768	7.1485691559765	7.21073992309487	7.34013698830595
WHAMMP1	7.36807810719319	7.60116101884595	7.39630942390826	7.31425158827964	7.18883007661571	7.58805193316551	7.00016594239864	7.20971940428129	7.83198028035523	7.34040649509578	6.94032882226219	7.26391365836879	7.34569116932211	7.04256835653477	6.7630918422818	6.74654792910645	6.77229789252385	6.84633086059637	6.82226149460029	6.83112611641814	6.88255257528045	6.84101032211989
WHAMM	6.93350346471176	6.67718459206565	7.06666640808734	6.78367764077523	6.94391379266378	6.8246406614937	6.79131401749178	7.17878296825203	6.73385457798079	7.75158526523862	6.88282764752643	7.17905399463579	6.90529171087091	7.17454409676157	6.89010828476071	7.18596291833726	7.13340551375105	7.14342639110364	7.05968398153827	6.94243565314386	7.02284228380237	7.10038113128114
WFS1	6.97005716464699	6.97064840243669	6.6987075101438	6.78446952339524	6.8574448229653	6.67504779339293	7.12202363104637	6.75120046248376	6.76739368565397	6.74883505601926	6.93649186173263	7.02777321556509	6.95552720611765	6.88979490718662	6.95889319089072	6.79939367861191	6.79178681902246	6.93723750396983	6.98206210263862	6.75750466592981	6.91327976285574	6.83911923890954
WFIKKN2	7.08597490240059	7.34286233104709	6.9515141068862	7.2451876587051	7.3893401952105	7.2166361446014	6.71661961191694	7.55072373117705	7.59569138031877	7.12751205588529	7.39029323965575	7.78578750605701	7.27631067959234	7.32005473626306	6.98639389200922	6.77631210074662	6.95881788783774	6.87455822659325	7.12609923561176	7.19527979928834	6.9967758312344	6.94505397753924
WFIKKN1	7.4670370842114	6.95425711577106	7.13761314297137	7.47201240643819	7.36786495100211	7.36807810719319	6.97808360331351	7.44163254930793	7.74399568107801	7.37135054176826	7.32975317912667	7.24239842611989	7.39298571086242	7.428645517215	7.15659219003498	7.06800608921208	7.42973583508326	7.31870337246071	7.29437142406398	7.41972765049129	7.31756830369973	7.34301016478087
WFDC9	6.8332442701142	6.7299264091028	6.71384431964717	6.75858560728119	6.75663576061707	6.74723142434633	7.20044873431374	6.81516012453798	6.91170320139833	6.68504357270772	6.78558313429922	6.80578413291566	6.69755099376476	6.90355242675688	6.7630918422818	7.0504990161262	7.0935915558661	6.76799889878916	6.92268263093197	7.03679991049338	7.06654154059389	6.715748591095
WFDC8	7.02298674134424	6.90721675942237	6.92824564570015	6.78540499340791	6.96661366674019	6.80191177342882	6.75231725616532	6.73519927794159	6.94900592988156	6.96072701337865	6.76921355282257	6.90407861480155	7.00300217047458	6.93333655885757	6.87010386983293	6.92254055849053	7.02040913149372	6.94637936394646	6.93708389593804	7.05810172341963	6.73989497368979	6.7630918422818
WFDC6	7.93949342633232	7.78917899664536	7.5883407287937	7.24817187454638	7.34211406670722	7.28084278938542	7.68795728245441	7.35789674158466	7.93321688540905	8.03382595650215	7.17463826691571	7.27245532867026	7.41065949173884	7.81653816415618	7.56941643273994	7.69552387201808	7.96256409420478	7.09866747492935	7.4854957670314	7.85212529713003	7.50583858734737	7.54443136553614
WFDC5	10.8671451889111	11.2922805143513	10.6910557844699	10.9394525177375	11.5564090359115	11.1784365893536	10.3380738277812	10.4160542018804	10.4446560386918	11.1519066171142	10.9949956285258	11.0029868482004	11.2409358925074	11.4428016183241	10.386809280799	11.6893744840668	11.0778806829444	11.2525422190482	11.1060259774949	11.1655693276508	11.0054107952209	11.2591431762413
WFDC3	12.3895193223075	12.4355508617423	12.1579563621942	12.8908922695019	12.8311280454568	12.3401681999558	12.4636420978686	12.2475024589388	12.6502880515206	12.8828013550126	12.9080695787165	12.4420942400035	12.8664921675644	12.8828013550126	12.064710068343	12.4861732717031	12.3342176656131	12.5989359472827	11.7696155976589	12.9763457299116	12.4194058068037	12.132987537131
WFDC13	11.4817208172413	11.6403020994021	11.5597951832148	11.1166891962669	11.2827900306646	11.1712319448568	10.9463392197859	11.7102316979804	11.1411269957875	11.5447077866144	11.3605547686913	11.1257325335095	10.3747027481384	10.9177231535314	11.4295465594605	11.6041635691023	11.8178675745521	11.3129407223956	11.4070167168853	11.7580497050426	11.6577020735159	11.9000087833934
WFDC12	10.0241277676551	9.46181821867031	10.1880965058318	10.0317608274378	9.60948287525536	9.92040391977316	10.548818413728	9.9007600264068	10.8298305179059	9.72252637222195	9.6450059959278	9.7122052841603	10.3992475247765	10.143113737376	10.0302744202038	10.6536411198591	9.55853897212532	10.5353989696759	10.4953432393938	9.69405230253378	10.7309501805945	10.3730272218093
WFDC11	6.78523260627717	6.7903132930631	6.87964154926577	6.99917068714681	7.45720340884506	7.0625930847452	6.90237370917431	7.07084148451431	6.97811557265341	6.89768189314348	7.428645517215	6.94501958728039	7.07400207172082	7.37153627108977	6.83365017697133	6.85779724217629	7.08277326911865	6.88136974862423	6.84109331143106	6.93160286061925	6.87899214145001	6.87029610889188
WFDC10B	10.4808289217474	9.80540702591016	9.97645871186986	9.08764487110864	8.50220622445644	8.00374058567467	11.4901860919156	8.45412821418936	10.2755554988717	10.5236637338027	9.19666723250373	9.10337138756595	9.23801241867465	9.08587932236048	9.40902103864976	8.75020572206696	9.29786405115155	8.38138349640472	8.32523924668648	9.49294176001431	9.43860927335221	9.09476474286756
WFDC10A	7.02899419515777	6.70985960478041	6.8819606398581	6.9555050980883	7.04535209634499	6.95746831406491	7.0115760628827	6.99746755803011	6.9998300040755	6.73611946248916	6.98523984564642	7.01535704278955	6.97678661126717	7.02685779434148	6.95447984341521	6.78834484743334	6.84152978306472	6.95028224201483	6.86017365429917	6.88850846665296	6.60558914591507	6.93899509405936
WFDC1	10.7314554321274	11.0283546349262	10.8353620244686	10.7164924541507	11.0113441314701	11.0398174654917	10.661118501289	10.6621489812793	10.9143080590509	11.3588973872973	10.4843314555371	10.3441082716482	10.132220823772	10.7528239260828	10.2464372042491	10.5106832415991	10.6810387289672	10.7913709762184	10.4008697928718	10.3459586914003	10.1059960724857	10.4509253347091
WEE2-AS1	10.0682178547431	10.1250956736142	10.6223712523233	9.59953763362395	9.1958451779288	9.44299302530167	10.316783654382	9.39764260829909	10.301683813617	9.77209083019604	9.84279539975301	9.2303322021932	9.49977735294943	9.59648921665759	9.87377422522423	8.81559570333164	9.24996724837871	9.11886412262858	9.32427339796608	8.73674164578093	9.26137450833832	9.30870164960554
WEE1	8.67347513370234	8.92100488253633	8.73874413227439	9.26805400206871	9.38051767146451	9.07372599085691	9.19070975122877	8.86591983046748	9.51515020295919	8.39942919897761	9.24404883872882	9.11269747168326	9.76966328048068	9.01133312806034	9.09572417836712	9.83119914936106	9.08721142780552	9.19666723250373	9.80217508990445	9.02767167235966	9.75680904021906	9.24083823895197
WDTC1	8.54347898042941	8.38914193058985	8.26460074885592	8.360388214897	8.55051484862575	8.01193426905854	8.72886946179039	7.97921131210901	8.13234432858014	7.23137644892076	8.41418310813046	8.66105969993106	8.5593995990262	8.80919369050224	7.93529400785116	8.21116734134618	7.97654493920893	8.11721335075262	8.25417475292872	8.45473844010961	8.022410886483	8.46933567092275
WDSUB1	6.78832141460189	7.19042623623418	6.6829863525814	6.80019346516202	6.81653215101984	6.74452736542388	6.78834484743334	6.83893541072057	7.10136811317332	6.9147555105649	6.93149322452941	6.8766518787808	6.65038840160193	6.77658226351583	6.78566914613564	6.61909912751095	6.6787428872397	6.69916418356869	6.72617773429559	6.75149718362045	6.78072674687337	6.76956272230472
WDR97	7.69766122391742	7.26430789422026	7.11624030929636	6.92956133014363	6.94875007584815	7.06781737014264	8.22742667429989	7.12384482165421	7.51660058971408	6.64176793987063	6.97919333294876	7.07142333249385	6.98220188007136	7.15984383907714	7.18461964271698	7.62278402268881	7.06222116587365	7.03544553776131	7.17296330880466	6.93597212331626	7.67692872301249	7.39302842804224
WDR93	7.1283597836117	7.20240563000114	7.02700762169601	7.37973502604376	7.71405307152234	7.51403224123061	7.27629213886113	7.38817561229578	7.00759864824375	6.75590327377232	7.30114290629905	7.38927962245512	7.32623027924634	7.51930998544153	8.03232798026616	7.98554394493727	8.02141505484729	7.42332986531737	7.61795317099877	8.07549818912923	7.72583228420884	7.86189891458182
WDR91	6.89136741030907	6.85711280741831	6.72017108633667	7.12266833958178	7.27851951366009	7.07346269660224	6.78055167154739	6.9931933388416	6.71860718239159	6.81164250465378	7.0743378086759	6.97938576812428	6.82762759404113	6.86371594589232	7.22970613426547	7.09737200944636	7.326238787551	7.05033447103127	6.9740426022031	7.15663994156493	6.93491654888125	7.18869132282949
WDR90	9.65845114188818	9.60424478423261	9.16239858246016	9.63586032327644	9.51914522395044	9.58086243185948	9.40283790328756	10.064478828635	9.05012479611875	9.2684930109135	9.19296552569483	9.71134562047763	9.54174483858271	9.9319457798891	9.8783546114629	10.1265208670696	10.1764246792236	9.7086394958036	10.4208523126538	10.152941337367	10.3589455996438	10.5517235334948
WDR89	7.26183288078965	6.96085067126219	6.84819008785473	6.94271171970257	7.06705118363072	7.25499806362643	6.96730749754782	7.01322034876465	7.02233978573456	6.93335663393919	6.88574449573434	7.06781737014264	7.02844073983772	6.90211671484432	6.91366162309763	6.97804823769954	6.91840436866482	6.98959402197449	6.96781385062083	6.92307884085416	6.97937934154829	6.87417013542344
WDR88	6.98548803010152	6.89247814843459	7.09775411809614	6.83935432148755	6.91148329236074	7.0305662078343	7.00813321518015	6.96570552508899	7.15721934771717	6.73371483158059	6.93649186173263	6.83726694011129	7.08760872551398	6.94875007584815	7.15343564968017	6.85075374249436	6.97442036364096	7.00556002847602	6.89032412744021	7.03439186148596	6.86424104478555	6.85614163929477
WDR87BP	6.85212957492403	6.86366416691479	6.81226976961052	6.80760728812536	6.73519927794159	6.80338224792447	6.84849999449639	6.76247438822598	6.81391994219039	6.85463335715899	6.65619396039091	6.96288634055678	6.85157470546083	6.78826408064092	6.7630918422818	6.98408948266841	6.89828435373663	7.0537967023031	6.89859360242498	6.70323518663457	6.82806301530877	6.85950660879399
WDR87	10.6539224955641	10.1017570197393	9.74663023703129	10.4868597836908	10.3198439023288	10.1939423984376	11.1311265011215	10.3060430248081	10.700489219396	9.9032406365572	10.5886275074643	11.2312827652578	11.1937177173703	10.2490134520686	10.7780591339527	10.6867551307708	10.247185314346	11.0685842161399	10.6145932565606	10.4843314555371	11.2827900306646	11.1547105710298
WDR86	6.70432626038045	6.88791657674006	6.79805296260043	6.7356025384392	6.80454267801322	7.03253804249945	6.75816192091649	7.01426017084534	6.91170320139833	6.89476928740842	6.72222075646619	7.28622070758998	6.46907092875886	6.93650173532697	6.78194586978766	6.81047265927782	6.92307884085416	6.72312336642457	6.89032412744021	6.69940661933972	6.80618984578693	6.69728174915198
WDR83OS	7.06134593923612	7.01220162631353	6.6829863525814	6.81094190585133	6.80757441744255	6.75316376849883	6.83052249609564	6.94656960524486	6.95881788783774	6.87788010337115	6.81147118163467	7.00363820999038	7.00813321518015	6.84734651447328	6.90536449361737	6.94824259382033	6.89374901541939	6.76799889878916	7.04001724003145	6.8251496642307	6.68290215369636	6.91179212771103
WDR83	7.26416328951428	7.37877934079531	6.89005727060006	7.20198916788294	7.15060436472638	7.64926089437795	7.02720184697213	7.30761239364507	7.35817282257845	6.98624403964719	7.47538465249005	7.17746795602438	7.27301032289366	7.22553786122654	7.30114290629905	7.26902574500935	7.42093013913692	7.33733421426855	7.34052472591708	7.51272041773839	7.27243960298742	7.38539424584973
WDR82	12.2173607884559	11.2651350451272	12.1405392061754	10.8811824862872	11.135584196488	11.0935708486765	12.2582781467571	10.5062228241509	11.9000087833934	11.740311569812	11.3722650599117	10.757669719784	11.4196045334316	10.8241809159722	11.2535286058313	11.0348251575704	9.85776028607155	10.937088981456	10.8181005500717	9.5622966324274	11.0555801697739	10.7427116358637
WDR81	7.22555523307292	7.0001951423378	6.90450781255793	7.23137644892076	7.06871289774163	7.46994152625841	6.565157070504	7.40353549760325	7.20124690828356	7.01522848340724	7.2722612674698	7.0658643156352	7.08442219624354	7.48865532383109	6.90871932945933	6.90280799326357	7.46519565698707	7.04958090056743	6.92268263093197	7.3719619731415	6.94956124230188	6.87029610889188
WDR77	7.17697916627124	7.21983322960999	7.53990414145053	7.10875916374896	7.00627871347985	7.07643911845878	6.87788010337115	7.15078548833749	7.0625930847452	6.93335663393919	6.92647224971327	7.01772645549611	7.04234826777444	6.8574448229653	7.31819740387899	7.07377891753848	7.56418557577346	7.3472229811377	7.34577071832456	7.65853294782166	6.98072415400061	7.34928004938226
WDR76	7.99016685017251	7.99190131384903	8.41941336512753	7.20067956806349	7.52949791219422	7.45456371987697	7.85797385562643	7.2947738649246	7.67770410140314	8.04608852464939	7.26384248667616	7.20011125305555	7.2084153463609	7.31971134535415	8.04888475260733	8.36760818804465	7.85935605155693	7.24379158368892	7.7026724779805	7.39669903371041	7.64826071032736	7.40583281241506
WDR75	6.74233515080689	7.28731068963791	7.4652327206589	7.55072373117705	7.31509870226107	7.2413283423056	7.00016594239864	7.70584445123508	6.84942807976894	6.87029610889188	7.29846899051574	7.62213828277783	7.65081741621635	7.73333857103929	8.89325528358474	8.34483399116717	7.92238612896134	7.95909626052689	7.8797465808765	8.06071481258647	8.57466221204167	7.75720081466637
WDR74	9.45066700520363	8.58900377565955	9.91849144599514	9.04251467462159	9.11269747168326	9.00309756114165	10.032317386339	9.25576066862566	9.44963624638936	8.86656899233902	9.10199199283011	9.34067328024626	8.9198655197714	8.98064482753334	10.1728102711627	10.1934295433251	9.77009004910032	9.36872773703443	9.67143566224566	9.71286922743906	10.0467720762573	9.27621564483494
WDR73	6.800469505721	6.71368703814107	7.12229842702016	6.66506234170599	7.00104041235234	6.84019240450498	6.89010828476071	6.80263606118299	6.80497775352418	7.0872080393298	6.76169593574575	6.76742960702523	6.75218212471633	7.0790076547367	7.00678941894025	6.88381656964409	6.81548432800393	6.73970137785832	6.90264748809538	6.97785133936584	7.12355338975884	6.99188900268384
WDR72	7.37368404839606	7.3312607329557	7.15346908329099	7.68561172684548	7.21982040508645	7.49942771217718	6.98206210263862	7.28253451019621	7.12887349233414	7.42265882673727	7.21983322960999	7.42973583508326	7.39917705154071	7.66815539709512	7.29879779371872	7.08783446303329	7.56140436973742	7.26660437438557	7.31061900349625	7.51618585526025	7.44792894844962	7.4217790186817
WDR70	7.00665268486342	6.74287042991417	7.17380631699001	7.18144025777449	6.75871434499754	6.89704124481512	7.09741709524506	6.99180705178739	6.74145498924765	7.18699234021597	6.81050278301175	7.0573653657764	6.75082180729256	6.73089608764299	6.78966955330311	6.94568962666627	6.75400133644587	7.04242639939702	6.9740426022031	7.02777321556509	6.99210291582626	6.90852355894628
WDR7	7.47572271945318	6.8679497073918	7.06084474823103	7.22414188468479	7.35822771289315	7.11544803237416	6.83052249609564	7.01305454627416	6.89946295624451	6.97951508847184	7.00925464320616	7.10718671099698	7.26268879639367	7.01777147538915	7.42980892674134	7.2176911528916	7.01544869361959	7.04170924157312	7.31061900349625	7.33177072908713	7.5418262877951	7.20561031140579
WDR64	7.09461236196281	7.29909893697841	7.47148562728901	7.19720090145952	7.11188414201376	7.5575901910578	7.23938434276988	7.39719126033374	7.64060266062463	7.22742661542288	7.18018112490274	7.16973065406729	7.10309213879581	7.25318013827799	7.50781647641871	7.27624400625218	7.45826487966294	7.81574432160159	7.74098511077508	7.11805703017057	7.25169316966904	7.59636523419517
WDR62	6.8089784764531	7.08809275927549	6.69416145525646	6.69999211228213	6.91408150000983	6.71419352534513	6.82468165679984	6.86536876550314	6.87010386983293	6.67459092277571	6.81050278301175	6.86815130923123	6.89667554380618	6.79021477325768	6.88558486466009	7.04803242324945	6.69381974132894	6.80286479910114	6.66200488680462	6.58477881202432	6.84303975405767	6.80286479910114
WDR6	7.21989715836011	6.90514195813318	6.78147365460757	7.82231677783674	7.720067559552	7.55668018255121	6.78055167154739	7.6984098415749	7.121869434486	7.17879703595098	7.38126943048006	7.51932622218829	7.38531528180384	7.73405012360559	7.94352766812679	8.08841173495987	7.52309179590546	7.96792344253248	8.05085057557267	8.04376724816353	8.07817185295608	8.00693728913788
WDR5B	6.98355202667325	6.96085067126219	7.06084474823103	7.35828260320786	7.2637251598354	7.42009800508153	7.10138873791418	7.2109422767609	7.08573536871695	7.61291025629238	7.26260179457342	7.51155569316851	7.50295047646578	7.27220698353036	7.24531988876995	7.42086411731969	7.0736123741834	7.10981363494709	7.19783445723967	7.0671096752554	7.2887370237169	6.95187551046895
WDR59	6.79874806612479	6.75595201830708	6.8620708096824	6.78446952339524	6.79730564225108	6.87593440572892	6.86878790826849	6.67082838619368	7.03288295287029	6.78073752802355	6.62639077657375	6.86278522426647	6.88190332850538	6.88776335018914	6.83000906106218	6.68260814532892	6.73706851992198	6.78526393075388	6.88650351764296	6.7958993174071	6.52751034864066	6.87029610889188
WDR55	11.4295465594605	11.1306103686368	12.152010839135	11.7676301569589	11.5824122815045	11.4371238278584	11.1537089690113	10.9210608488225	11.1213235908319	11.2525422190482	12.1658306187011	10.1173764102831	11.453537640115	11.4624003859349	11.2082938659247	11.2678186559219	9.90579148045235	11.291795590072	12.4037903002074	9.47635161419194	12.3019325041007	11.5586247875281
WDR54	7.65984288361087	7.50825967418547	7.06084474823103	7.83603244044296	7.04535209634499	7.75652903852313	6.99639575561318	8.18554459444164	7.1335201294901	7.16628223755904	7.64599960806329	8.10553303364636	7.56542725265357	7.49784151298094	6.92956133014363	7.12633891284226	6.9636100008092	7.15066749190488	6.85044559862961	7.1806450897717	7.23510830670895	7.16185283453821
WDR53	6.81557687797216	6.9236912238772	6.85044559862961	6.75218212471633	6.91199593254201	6.83042400602224	7.13452071381708	6.70323518663457	6.93345445960244	7.0657889058628	6.60083354811166	6.78708622055	6.82963060601959	6.67504779339293	6.70327692215838	6.95631235397116	6.83042400602224	6.87709173592837	6.88041301603445	6.88670392902566	7.00321164050794	6.92485963837257
WDR5	7.25384827950066	7.38959875888668	7.57835808145001	7.66705668172565	7.47047933899599	7.40910826452199	8.38349464651431	7.1859886767564	7.24554498063095	7.64813750058351	7.89348335854632	7.60178641352661	8.00720227734581	7.6202746517907	8.19413039745875	7.94670899665573	8.46263933937679	7.6235517207337	7.97732724605154	8.25568990383562	7.61670165568429	7.84229427609255
WDR49	7.92363180048269	7.66398530605698	7.62297445401919	7.71738842607536	7.69968349607968	7.27992947208093	8.04903040531052	7.66627115344324	7.47489929841148	7.88144629856155	7.61258725875542	7.67408732842943	7.88069932170295	7.87958947172984	8.11919017426778	8.26460074885592	7.30481814109322	7.65707262280242	7.59825476943637	7.55684075388903	8.26685003334176	7.18869132282949
WDR48	6.74424003360692	6.75595201830708	6.66287878968633	6.82221696348818	6.66765559570408	6.88058096421401	7.02720184697213	6.70525374530031	6.95212243177036	6.83681595172033	6.75218212471633	6.69774447402761	6.89045348618871	6.92026272352108	6.97938576812428	6.84730544632673	6.85054756206623	6.69610486206658	7.02431440704979	6.90607656824265	6.70525374530031	6.79959167868393
WDR47	7.04000848743038	6.7903132930631	7.05487335533362	7.00470242177319	7.24704394432901	6.84019240450498	6.70669785578749	7.03449386144858	7.08573536871695	7.05932254737459	6.96970059826213	7.00297828506869	7.10912685600877	6.81183857922283	6.76151917251801	7.04185970126778	7.02255459911331	6.73706851992198	6.90038874454083	6.95235469127442	6.93663619384606	6.98605235522663
WDR46	8.22210199916936	8.58088624292256	8.38424596044202	8.82169589732926	8.29027561339151	8.37932153155901	7.0768666905518	9.61558346083131	7.23567380780295	7.87904416138613	8.49564567469795	9.40065750546552	9.085345119275	8.86469975327841	7.72942968703872	7.25233906708946	7.1635286636122	8.27625504628183	7.86689357663215	8.44993200771283	7.63129319212114	8.02212503490719
WDR45B	6.95427835156823	6.81234655009093	6.83833088714008	6.70188779556015	6.80325334075803	6.88388855066239	6.8543854171698	6.88301340228197	6.97194358936026	6.90889801862579	6.91861995176479	6.78082592684443	6.85627611939463	6.81183857922283	6.94232746700005	6.86541970388142	6.88199476871498	6.91197204116119	6.86849092989122	6.80399024008225	7.0151516454835	6.82052930390552
WDR45	8.49442297701455	8.56473368587053	9.04990589611305	8.53583610311457	8.6294522159847	8.26149539782658	8.57228122871043	8.00306652864046	8.88321684354885	8.99345495791689	8.65235935828779	8.2663281373661	8.12884257432388	8.08030599618833	7.76717945517853	7.70452079077112	7.85284315104245	7.93290233411495	7.91336289984468	7.62822791764727	7.6682042853743	8.01829821125896
WDR44	9.09490780253294	9.37112190403271	9.02255386135486	8.7144256871023	9.54468688469625	10.7566766774249	8.70930460083268	8.39755395687207	8.74740209097668	9.68070322381469	8.4318415042472	8.34358544515969	8.31476182410035	8.96432136491089	8.39684446759044	8.64416483215465	9.481655388754	9.02223559231914	8.5828751406648	9.8460464596321	7.70005767659073	8.710920746046
WDR43	8.46767006511514	7.58603011360746	8.56922400581074	7.22064253587298	7.39177301170549	7.22922441371128	8.43608837205507	7.2109422767609	9.04540557886688	7.72777169847854	7.52463413174557	7.05258286215039	7.11921049408258	7.16041759994997	7.82253135597854	7.56140436973742	7.78657647528769	8.00128204121614	8.26856988166042	7.37504538143544	7.83158456170948	7.27882206424033
WDR41	6.92158780581642	6.83351012439092	6.92011315243869	6.79203833574233	6.76996778705315	6.90103196662708	6.8543854171698	6.69447353241117	6.92078538934826	6.70742952883046	6.92698698661654	6.72403917034102	6.72751692538763	6.64639799876765	6.99607867546098	7.02880968314839	6.78147365460757	6.84633086059637	6.98590444233099	6.94635722227831	6.96219594171364	7.02215109851459
WDR4	7.36807810719319	7.74026784838936	6.89005727060006	8.1573794706363	8.16425299504786	8.02258566623544	7.23938434276988	8.15562492500657	7.27176779180063	7.97425863293688	8.02728226068478	8.46364402865944	8.33369640330518	8.0230337905821	7.67801903591571	8.10779452218588	7.86073139517171	7.7916656412978	7.79146854253786	8.07821581718596	8.03575043301706	7.77907980661704
WDR38	7.25725576712629	7.13883295561747	6.8819606398581	7.19698793135931	7.25012363027437	7.12805463443767	7.18004183137589	7.01544869361959	6.71643174096144	6.97610055684777	7.37976225321504	7.21039440567533	7.2431807310609	7.03428912902127	7.36303208926784	7.20881016240662	6.83732459689081	7.31609731061999	7.16450590835737	7.15883379595955	7.31562149131613	7.05600024017169
WDR37	7.57117992023147	7.52256789969258	7.93301479415148	6.98206210263862	7.24005440688136	7.05945919399851	7.81969731013357	7.13190762140054	7.69609978880272	7.49036808650868	7.01599914989015	7.17597565655304	7.03391896304761	7.15731508221708	7.12618768059642	7.53667928468958	7.07170787510433	7.13159143657862	7.24317246956437	7.17006151708646	7.20128943295556	7.26874778228847
WDR36	6.76483994333246	6.74906217920203	7.05803202229435	6.64344050755684	6.77969381164622	6.74452736542388	6.76089659782691	6.70525374530031	6.83294352005675	6.97293581846832	6.91276402017432	6.63879363494654	6.81649539140896	6.79203833574233	7.0332246417719	6.71324849421881	6.7958993174071	6.58018190586094	6.8246406614937	6.95673098663363	6.87431921661778	6.95187551046895
WDR35	7.03891688109576	7.29418100456935	7.1707243526074	7.28247154817848	7.13955803050847	7.15060436472638	7.08500692424523	7.41550042852616	7.35817282257845	6.97951508847184	7.37075544641316	7.14666964971331	7.2068525173579	7.24390923235259	7.45296747552999	7.48125772243496	7.20322041485792	7.41562318194675	7.4159608566007	7.59887848038061	7.50819679210874	7.64771215664519
WDR33	9.56767315006271	10.0690341420272	9.24580919806183	10.0180129770838	9.82236518090176	9.56780182710683	9.30767509387271	9.16708687717836	9.1742854891533	9.43916630887401	10.0624844611754	9.75149112703038	9.42350573710912	9.76897463851561	8.45155286380187	8.50835903473388	8.8274154678982	9.37811367154483	8.94844379863349	9.22121142213408	8.36017803781492	8.72082730621133
WDR31	12.064710068343	11.3941783855139	11.687395764565	11.0294375469404	10.399509928702	10.7650592129811	11.6632485624379	10.3902088674176	11.7720137955656	11.0265212425229	10.379123504285	10.9920945967347	11.3270290264131	10.8218878597345	10.891867619294	10.9404357403957	9.81087196948399	10.8514639527221	9.7990756919115	9.82767754705767	10.2196291128114	10.1648293182651
WDR3	9.40947044165803	9.01367834189193	9.00814698010597	10.1602320991731	10.5988499839293	10.0774920356676	8.91384615092431	10.8218878597345	8.53976918648106	9.67872742099831	10.0632146948306	10.2037166972087	10.2801457188636	10.7427116358637	10.5897223270809	11.1244331774808	10.7157915536631	10.4079624887543	10.8577735986372	10.6705704214272	11.1008379935708	10.6553623418569
WDR27	7.09616858779969	6.8592658368006	6.87709173592837	6.80688732485403	6.77969381164622	6.8311633018471	6.7141073173171	6.93342230367099	6.78260101945593	7.09789545197982	6.79959167868393	6.81981440843365	6.84010687056787	6.68448149739196	6.73995796972318	7.00835285391458	6.63786487366513	6.71207239675309	6.83523677642361	6.8391493877118	6.88958439677757	6.76169593574575
WDR26	7.11735990230654	7.35852880641712	7.74357202055243	7.1307363450791	7.09967520547896	7.13726784416841	7.38097901488331	7.30191894017646	7.69609978880272	8.11564711091775	6.99244401610762	7.16156033612496	6.97596456868825	7.22851372269465	7.26219736920857	7.11250720420191	7.36648975079232	7.94121662451375	7.71426866849046	7.44531087156088	7.55974685853937	7.84869797383607
WDR25	6.90130825665084	7.00307864574665	6.86681996244273	6.69673317644372	6.72526565883402	6.860297623352	6.79131401749178	6.57788114042325	7.09770097768288	6.753781012847	6.8246406614937	6.82547398646358	6.89667554380618	6.78073752802355	6.72562037660001	6.90889801862579	6.72839000877575	6.74153180949287	6.81050278301175	6.83523677642361	6.63542440427198	6.69497767824927
WDR24	6.69292054200439	6.82701059779935	6.74636523981281	6.67141583239881	6.91003799722084	7.09871237239147	6.98919588650371	6.66929922723812	6.78832141460189	6.88672041195011	6.99303236212251	6.80946892436772	6.92798662309036	6.8170378758857	6.92254055849053	7.173288725529	7.26422042153096	6.73385457798079	7.08083022401753	7.07184724913485	6.78799741696143	6.88911561507195
WDR20	8.89238141778709	9.0474393666688	8.99439266396831	8.90847492221347	9.22690190415455	9.68812195813917	8.58204125476068	8.74882425175968	9.12109685603192	9.2473118422476	9.1544584759681	8.9915636951348	8.3367176817025	9.59471889903028	8.4098112140993	8.41334744209062	7.77309727719774	8.66302187839479	8.03096314596621	7.91881295054819	8.4793066857614	8.40852925919194
WDR19	7.02598582808477	6.8679497073918	7.21709776155924	6.90105584125227	6.8246406614937	6.93354787402966	7.13452071381708	6.8771058302314	7.18488784783361	6.98980040791054	7.04681868258378	6.95929560689644	7.13912714899312	7.01816984945847	7.08533019283842	6.96898447217164	6.83732459689081	7.17457125075958	7.07174761716144	7.17006151708646	6.96884666244633	6.88723846991031
WDR18	7.29734501489511	7.3255886847191	6.93978739734097	7.09620703817041	7.1640463044231	7.04451146251447	7.01985478577834	7.10272199445746	6.93963406868759	6.68745738962799	7.06343386429663	7.11712428908218	7.10692982592466	7.23369722524379	7.34434563121274	7.02434835726269	7.71602697357677	7.06629184301817	7.53913728898254	7.53913728898254	7.42922923843167	7.24275621625053
WDR17	13.041436145245	12.7925757329656	13.4277124091749	13.1461119295373	12.5314175769188	12.5894876453784	13.3105503269129	13.9317189992648	13.0334861194265	12.5204518344721	12.9301014079865	13.5960281035316	12.7259209949426	12.8908922695019	13.3719011972404	13.0366117635007	12.8957740396779	13.24909718043	13.0958592674418	13.2463467579907	13.377941270298	13.4968157175283
WDR13	7.98918473459077	8.25982185606095	8.3015780706714	7.56636241209035	7.86819209555841	8.06236971010301	8.05914051813139	7.86044597420391	7.32281031132594	7.93838176894807	7.62481722352218	7.51614119144056	7.41349757353817	7.83312698353833	8.31031670285877	7.63822125025333	8.27595151547178	7.77990114557048	8.24439133390349	7.1828108630772	7.91027030669503	7.92585963331227
WDR12	10.6218884101108	10.8961782565459	11.0515028768504	8.25384394045426	9.8229526864524	9.21340206538356	10.9333721354061	8.97231726333559	11.0477750768668	10.6919868230501	9.19708739211587	9.4445443033242	10.5976172550062	8.83284879703372	8.99687207630243	9.45354888394478	8.21363839507972	10.7906250088678	9.1540081874449	8.76586226155484	8.46517555390866	8.74171378879144
WDR11	7.40306470126571	7.39287874749503	7.4496245313524	8.45313897328842	8.51995279763315	9.39963945632675	8.428071998076	8.23208441677072	7.28047848124803	7.98826876512474	7.99456134813076	8.6735964539431	8.58746528702345	8.45443101458232	7.88321583553834	7.43464193089788	7.20516753420049	7.25750246488303	7.19353711862355	8.53095886723434	7.20544762116821	8.25025682486167
WDR1	7.0540757062192	6.88402318842602	7.22064253587298	6.97161329158265	7.08092859819756	7.03884053627393	6.90532562206903	6.90264748809538	7.66602092292469	6.97951508847184	7.11719383080249	7.08544196357326	7.07173587919277	7.0455701697896	7.29132786831039	7.24544862525495	6.93404352391831	7.09531564812596	6.95236991829392	7.13881273476706	6.98618793810338	6.87993529749903
WDPCP	9.84835735957633	9.57870861385351	9.51258754478613	9.16782809179746	9.50650536644383	9.15648934514051	9.47340030404441	9.43260267626607	9.98005540407653	9.95896882053372	9.55548619881363	9.53384519508055	9.39369892684607	9.51336232363403	8.80585229683809	9.17384803788004	8.32193664340477	8.71483300880555	8.93316660912211	8.56857782869066	9.25445279495501	8.7537773849117
WDHD1	9.98473586171977	10.7046851063163	9.09375253352743	9.95111257627382	10.4892720366535	10.6815250278079	8.61049056968183	9.37200154937936	9.50275246249836	10.8705543264895	9.66633118293361	9.58196202611374	9.36801796160518	10.3311368792503	8.4098112140993	8.29485426040358	10.5988499839293	9.32932004631767	9.79750865113969	10.2458185711716	8.76267155630803	9.33139390228579
WDFY4	8.01608745269614	7.2251549693815	7.83128628266467	8.04276643147388	7.34211406670722	7.66648880707127	8.25982185606095	7.21670822086345	7.66138497369687	7.53330757145283	7.61595436620322	7.67845625850279	7.31111287647705	7.49942771217718	8.0564322737498	8.17211626664808	7.80067956152044	7.69194874393168	7.8037867066291	8.02967527229503	7.34832983324623	7.4483224790213
WDFY3	7.06752420372643	6.83596048671739	6.82180729652171	6.89178659271875	6.9463159552597	6.78461727157012	6.88409122763085	6.82997054277986	6.79636982735333	6.88091272640651	7.23885207331772	7.04246252120321	6.9793729149723	6.90449146372392	7.21675283341357	7.18816850006199	7.09886655897259	7.08963206178329	7.17887817920429	7.12609391108168	7.11365449218913	7.06978619857258
WDFY2	6.90810433931368	6.80824830829297	6.79127174483431	6.86781250164472	7.01492379438224	6.83470879963993	6.91179212771103	6.68976719431259	7.01503731112786	6.84983498495169	6.92011315243869	6.9833356105002	6.54379850988194	6.83841574569905	6.6855131001269	6.87919656984454	7.14835741220132	6.88016712348205	6.85236777271907	6.73706851992198	6.71765609908632	6.80286479910114
WDFY1	6.99570085487347	6.89642441465505	7.26592065265603	6.99249689491308	7.00302784680072	6.85971138568102	7.03470538402687	7.10272199445746	6.75400133644587	6.76799889878916	7.35357558842479	6.92585001056843	6.9841171929431	6.8332442701142	6.94014984863724	6.91482351734698	6.66360583434293	7.05692358263834	7.0044951626268	6.62599137509993	7.02441160297354	7.02718732491737
WDCP	6.948769236231	6.79988898616316	6.88733180784364	6.88282764752643	6.81366246778278	6.83726694011129	7.10557428990129	6.66590404466279	7.16131664821849	6.97951508847184	6.93149322452941	6.93890243241676	6.78832141460189	6.84347045122764	6.77099984002268	6.65109073810685	6.76543102822825	6.83515996268249	6.6364677872186	6.72906418377924	6.74511188233258	6.8905987676061
WBP4	7.03720020294431	6.78624211832008	6.67290509974777	6.93474492577481	7.19257168363451	6.83726694011129	6.86273984170782	6.89434090750115	6.85811798743416	6.89476928740842	6.86699613350621	6.85298608149309	6.94637936394646	7.09983530273002	6.84856115321235	6.8067581994257	6.90237370917431	6.73970137785832	6.9740426022031	6.83523677642361	7.0859176843604	6.9047119346825
WBP2NL	7.16181587856418	7.13883295561747	6.74401692402123	6.70923394930488	6.96860205385068	6.63792369981968	6.77153241862785	6.89704124481512	6.66521425085207	6.77323268642282	6.79452010438001	6.88381656964409	6.79927154587497	6.88911561507195	6.93402251077382	7.06984812962113	6.62776571311962	6.79874806612479	6.99876271911768	7.1281903313611	6.93333655885757	6.99527183333666
WBP2	10.9379555927298	10.7275106763471	7.85797385562643	11.7934413660148	11.4196045334316	11.4764111315878	8.27094618396857	12.4925594477394	8.90964211901198	10.7018808015392	12.3401681999558	12.3623285292963	12.5391352907234	13.6385726392814	8.02840410056738	8.38364754257071	11.9910089991431	10.9998939341631	10.3264706615025	11.8515911415264	8.68412121251003	10.6739150439955
WBP1L	8.99831099131663	8.9936411591776	8.6651169660173	8.42887014175142	8.63367777413303	8.88171992718406	8.80980452575472	8.63474433201846	9.19095262594033	8.87362836409799	8.96026863454607	8.46186249788754	8.66687931497543	8.93285379417497	9.38916920546299	9.47172613810675	8.93693278761884	9.39369892684607	9.12920109663024	9.13264771821138	9.5664126659395	8.96540110224251
WBP11P1	9.86346869318088	9.67200969420914	9.93085589400519	9.32687443200754	9.07512878121278	9.14373286349506	8.97877224060809	8.81891664619154	9.40818427784753	9.74723450758896	9.60233721183167	9.21029991851848	9.53337923252814	9.154553913026	8.95978426988579	8.86350492293449	8.96963322345348	8.85460731650585	8.87460506158321	8.88753856151666	9.14387570337017	8.63823421309834
WBP11	8.77197848855673	8.87605235295427	8.06138065697	9.4823997680671	9.18698628484165	9.1014561848405	8.80058128015731	9.62414723357545	9.00773301751768	8.58269427829876	8.75486133015271	9.44227973937936	9.15255842697669	8.83799794301418	9.61630569339945	9.6220020949269	9.16735483019081	9.38704121627404	9.28376292238913	9.48259453446931	9.70575929022482	9.29871552948917
WASL	8.10430101298688	8.09807478289357	7.95836139595016	8.89843892344955	8.18417959267941	8.57686990385985	7.80150502290712	8.40837198938667	7.81574432160159	7.3099465598342	8.34842938968892	8.88427674365333	8.98733918813509	8.73390383928805	8.62285626725153	8.45224738141543	7.97467340907392	8.29925978157195	8.28269753620784	8.32528511396415	8.80643725640579	8.32982846725029
WASHC5	6.84149895738357	6.83351012439092	6.90674600525623	7.02974739061221	6.7910537375973	6.79993839748891	7.04256835653477	6.71144449888353	6.96543290060244	6.90889801862579	6.85919777541636	6.81674457016162	6.99158334025246	7.06927860493369	6.92254055849053	6.8228469189496	6.73038257130089	6.83923122540268	6.97574186846507	6.84867440230805	6.83507168128905	6.76169593574575
WASHC4	7.0432939409373	6.77469695967174	6.77925345733023	6.7341766947313	6.85237769741245	6.97486076619503	7.2643225935676	6.76010775978456	6.61948251116241	7.06929596848507	6.7117082121846	6.85842105607956	6.79778159004726	6.70500651017118	6.94825347624467	6.83329597111108	6.78966955330311	6.82183099103912	6.83089412998676	6.99432865044665	6.90031103315028	6.83366072599922
WASHC3	6.80743051378531	6.94738747418745	7.08176108907684	6.78073752802355	6.9961781018554	6.78461727157012	7.63996526831137	6.8676114217775	6.85507425052087	6.58868186827858	6.92100279391892	6.62893663409152	6.84408594705753	6.9710775780237	7.02215109851459	6.80121097479154	6.82007268884081	7.01002998038865	7.05808829105062	6.92503333939128	6.84303975405767	7.11669059275946
WASHC2C	6.74071441581689	6.93342230367099	6.90951173720184	6.79732825586394	7.06128790612676	6.82523707198219	6.82468165679984	7.04392734046319	6.83558207882457	6.9515141068862	6.88409122763085	6.84974970810953	6.59931881715498	6.85297496993179	6.8841149227594	6.91482351734698	6.71634478327066	6.75753846303282	6.91216016253979	6.80399024008225	6.91003799722084	6.91570857746811
WASHC2A	7.02441160297354	6.75816192091649	7.02700762169601	7.03288295287029	7.03739353312727	6.95894936242036	6.69344691748516	6.95791413268161	6.79108527599814	6.97293581846832	6.97523900540164	7.13758692417842	7.12097767041971	6.86297901035718	6.8523578480257	6.73676767344537	7.10576898386291	6.89680344420688	7.08083022401753	6.93823498609237	6.79891760373769	6.98809331150091
WASHC1	6.91263843226971	7.34476220625839	6.97194358936026	7.71839002479612	7.0556438106647	7.31290505209189	7.24436380310629	8.52629684227341	6.87272386786184	7.6365680092104	7.36151964006396	8.11173121909622	8.13811064371493	8.05889715809269	7.09279482951639	7.26902574500935	7.35450275490758	7.0537967023031	7.06666640808734	7.51618585526025	8.03727215622127	7.228188359047
WASH3P	7.23867476129496	6.90721675942237	7.12608614902151	6.96071889097674	7.06941067017391	7.05871588298229	7.22500132175729	7.12337130900105	7.14573299943541	6.88959675623812	7.16560488003959	6.91020794525426	7.07813721877125	6.8642173813476	6.9496485260473	6.94173728100872	7.22345964346782	7.04457455993094	6.72863950685789	7.14128495369072	7.15343564968017	6.88541477854705
WASF3	9.38226794481631	9.38051767146451	9.78957523156156	10.3329906368395	8.93572625432008	9.39764260829909	9.82962337291463	9.52868316941422	9.8880151155825	9.33919163842814	9.94937323794771	9.96803376100259	9.828676148176	9.27723830234542	9.69405230253378	9.67872742099831	8.89615404846426	9.26777975829686	9.15606787641255	9.08494416342084	9.41139528888443	9.41073520022184
WASF2	9.22690190415455	8.92756185917679	7.92655664544038	9.36074008594149	9.43695227955206	9.44266355049846	8.05914051813139	9.26919430698491	8.96847043015045	8.79366317935729	9.07653224841924	9.71870483378148	9.22311619933477	9.26729183605334	8.90034571409825	9.23464819351454	8.47612924376691	9.22657225711303	8.90814662310567	8.60238803890637	9.35730260248347	9.09944621056485
WASF1	7.19033146696253	7.95656083759798	7.47583431752746	7.3902710575798	8.00762207174147	7.74824033979596	7.35948115663567	7.91828002818379	7.1417283737701	7.51531060160164	7.45996436502928	7.73562270457248	7.51725683315065	7.80122175254727	7.63808800667319	7.88841658351589	7.50274675604275	7.36633055574322	7.40079611645736	7.60329927494761	7.72686917974111	7.60970069516425
WAS	6.753781012847	6.67718459206565	7.0301040782163	7.01426017084534	6.999086554299	6.75663576061707	7.43645122714323	6.82774906401748	6.87871521781587	6.77615752952305	7.04743310521337	6.96062332169201	7.07813721877125	6.88068253581199	7.05611030318734	6.86004294002842	6.70478844862864	6.83515996268249	6.92268263093197	6.63352526390298	6.83166878061105	6.80286479910114
WARS2	6.80245149985978	6.92151650559877	6.6964551553884	6.82874158603081	6.77579457079197	6.80509863998661	7.05964181434753	6.86017365429917	6.66285181686653	6.74631503475625	6.69340225631208	6.96219594171364	6.81272580033362	6.79730564225108	6.72741842986063	6.88574449573434	6.92997081588032	6.76365157648272	6.82226149460029	6.97533265398782	6.88255257528045	6.98072415400061
WARS1	6.91463890057264	7.73298965363603	7.00849417811775	7.1943695208805	7.13452071381708	6.89458315248211	6.90237370917431	6.98220188007136	7.55259504684697	6.98318907556876	7.27475708519991	6.92124514224887	7.33559795862474	7.02883450077657	7.06222116587365	6.78834484743334	7.11274637629094	7.08135785134467	7.14218188180673	6.90984918435667	6.83678434604117	7.13742209047867
WAPL	6.69816222293386	6.94517234040977	7.09775411809614	6.7630233865715	6.78183239311238	6.71189095011974	6.70924629486573	6.8608611901197	6.72405939833369	6.82688308852494	6.7341766947313	6.98206210263862	6.56867130047627	6.66552812459944	6.92254055849053	6.9350752569165	6.90657674799549	6.9515141068862	6.79430662399974	6.69200727599123	6.92151650559877	6.91750793122442
WAC	6.75858560728119	6.80824830829297	6.95447984341521	7.10083867072731	6.76201573831826	6.98611071697983	6.83353076045309	6.91908799967612	6.68322237459138	7.08370658889556	6.91461924923603	6.96990886459663	7.02062468828413	6.97061728980158	7.00849417811775	7.13674584232563	7.04624391136656	7.05502093749497	6.89859360242498	7.24273607890587	7.2147541576367	7.01309684397299
VXN	6.81711365563849	6.9378779782939	6.92824564570015	6.8089784764531	6.87876443889314	6.84876149504212	6.91864183289273	6.68780576992722	6.97194358936026	7.04188753488267	6.69047023116733	7.09112915684845	6.69755099376476	6.74295709306991	6.96570552508899	6.84548097231771	6.95178958186189	6.92012131359687	6.86017365429917	6.81164250465378	6.79085604156343	6.96084186068929
VWF	7.24099811539943	6.73930857614621	7.03293102853717	6.93559406746973	7.02481853420022	6.97486076619503	6.95628813383941	6.73771216878638	6.9887599111938	6.82964975014951	7.01220162631353	6.80497775352418	6.86271561344727	7.08598956996633	6.8023160795913	6.8266281662976	6.5219616587462	6.68242990621839	6.65234483435526	6.80953397120306	6.89878277454188	6.78897558973603
VWDE	6.86571088158048	6.9887599111938	6.95447984341521	7.01064815726853	7.12108805756223	6.82523707198219	7.09741709524506	6.800469505721	6.95881788783774	6.9147555105649	6.98299107807289	6.81391994219039	6.99527183333666	6.939120841162	6.87526628767888	6.70709184088155	6.88680096196993	6.8841149227594	6.99876271911768	7.03679991049338	6.83851610112364	7.05600024017169
VWCE	8.76366577386261	8.23816149293433	8.34788749920032	8.54620625988511	8.30329152961539	8.25653834763018	7.86163192202159	8.19057097630805	8.06152031785314	8.37678142670213	8.40206753292569	8.56294685739089	8.49305996328339	8.23843229167636	7.98821385145531	7.85182246165532	8.24572156615793	8.19487513428836	8.27051368859558	7.9203475468047	8.24843961940826	8.19663334369305
VWC2L	7.2271897411022	7.17133923261425	7.23927173843144	7.15784733137125	6.73519927794159	6.93063777078527	7.2643225935676	7.6680483183444	7.40737369593564	6.9515141068862	7.03128252551075	7.20450636965435	7.29330660734169	7.26032218188311	7.61892285391582	7.06800608921208	6.86846714317806	7.15852280630127	7.31316858283691	7.08963206178329	8.02728226068478	7.48953631015064
VWC2	6.98688294242403	6.93581672898258	6.68075079603229	6.92545157806058	6.80961516319467	6.92100279391892	6.8192125123824	6.9661673578589	7.04270756539348	6.89768189314348	6.69591100677933	6.60211966877229	6.74153180949287	6.90449146372392	6.83000906106218	7.09921123382177	6.76985621414947	6.7958993174071	6.73780977826929	7.03252313713945	6.93157960275536	6.84788861877568
VWA8	9.72962694784876	9.45433433602977	9.54552675475815	9.19672665590489	9.70575929022482	9.44623920064663	9.83160883050326	9.19386640050189	9.73324291852498	9.15107604359157	9.14274896620075	9.55094117318732	9.38207427687185	9.21652647764097	9.16566616705215	9.27773662352365	8.54531548708122	9.13178345090683	8.98882917344596	8.63063796804246	9.22814603020712	8.94003665150241
VWA7	6.911414983205	7.22226228516822	7.04218143061924	6.83543531709619	6.92723474307076	6.7417040856759	6.90871932945933	6.99952464456136	6.89018960704296	7.00533715237311	6.92299423936016	6.73169238238941	7.07841773654148	6.97592500864516	7.05152722621146	6.74654792910645	6.76985621414947	6.90280799326357	6.71943074204174	7.00075119199399	6.83507168128905	6.73550860437777
VWA5B2	6.96397411868941	7.2846577806444	6.74636523981281	6.79574716617123	6.90103196662708	6.87699574328892	6.83678434604117	6.71368703814107	7.08192490573	7.30592836499017	6.85089626339787	6.60686971525524	6.87734924694852	6.88911561507195	6.55193385292046	6.96509892421344	6.77229789252385	6.68573531139109	6.918461219913	6.76932212203036	6.53941715255789	6.80124574182642
VWA5B1	8.47345701023884	7.16157684287335	8.11734200293054	7.5934133424545	7.64906185653065	7.30931041601928	8.32142289585914	7.61385938049868	7.34098585745804	7.60269182005116	7.57289556145767	7.88834658142929	8.1009901916435	7.34943765324366	7.57240114137355	7.68573587503114	7.92159775446203	7.39016521370861	7.28026049243348	7.55603133342804	7.38689376346952	7.24450034678492
VWA5A	7.28775550738909	7.69640469819243	7.38208770130304	7.53011182626536	7.34928004938226	7.4250186611169	7.40658670841694	7.61610937254593	6.7465301072943	7.05932254737459	7.34285672476259	7.69835914251725	7.2537981650438	7.70837860894204	7.27858151352313	7.25950795788284	7.58252721740392	7.53042028218478	7.65004225234206	7.67393381998839	7.5770669486198	7.9590062094684
VWA3B	6.89136741030907	6.63813601653197	6.70944112934159	7.23137644892076	7.27134469314493	7.18349127101791	6.72723982402135	7.24438099526314	7.00353261929649	7.66701039437739	7.35213365655123	7.20266999707614	7.47169984555678	7.38523631775795	7.2409187866812	7.40268998046703	7.23756344860374	7.25750246488303	7.38388715605526	7.48584646451611	7.49667203673816	7.34013698830595
VWA3A	8.40768893136428	7.21291161741501	8.66087788008069	7.28464533196653	7.25880041067084	7.21284554359773	7.63996526831137	7.62653043275853	7.95679050313252	8.01732351783379	7.18418040205393	7.34013698830595	7.34164262866451	7.1620377187329	7.94222410913837	8.34005347743646	7.4506815647348	7.37586551166611	7.64358780160872	7.19089930215264	7.71686733897348	7.60454038884852
VWA2	6.83124767274508	6.57525778541757	6.94524070283996	6.89396117546142	6.78564465744924	6.94530342448853	6.95233946425492	6.77193573655593	6.89018960704296	6.88672041195011	6.80546612249175	6.90449146372392	6.89434090750115	7.00308528316437	7.1921075351276	6.91482351734698	6.77453052687385	7.00556002847602	6.8882956052336	7.17006151708646	6.97765851868666	6.85282595365462
VWA1	7.20655608016327	8.11870098041166	7.1707243526074	7.33792546757709	7.25880041067084	7.11275757227243	6.90532562206903	7.08238475683821	7.15324246657787	7.5737404224699	7.23930451179349	7.11735990230654	7.23275188319662	7.47743025010716	7.15659219003498	6.95852044777717	7.63907332429925	7.21477641565555	7.3519116749016	7.4246225487344	7.40616625374413	7.07355645943303
VTRNA1-3	7.52253373882155	7.41649705836531	7.1707243526074	7.35970634743634	7.40214324527751	7.83513357635613	7.29261268515077	7.49930168096391	7.03638849320138	7.15273932145463	7.50169575763772	7.47646348176099	7.49840243841319	7.35129533444464	7.84399828716977	8.19606594465175	7.87618068125869	7.48087863904393	7.78999669584989	7.89913408392178	8.05968244764288	7.72217236241677
VTN	7.34223259402227	7.9026497340697	7.15346908329099	8.97435170769986	8.64283939584885	8.47277676465336	7.34856039655154	8.15376663216285	8.23415231304883	7.37135054176826	8.57187066720936	8.41680603427387	8.5346480327473	8.87526187323528	7.70343151647951	8.25715556009653	7.58640109882415	7.96243663180638	7.80856520696361	7.8344551377332	8.38171236746112	7.98044200555327
VTI1B	6.76028680658801	6.75231725616532	6.90674600525623	6.99563975817202	7.12421324122846	7.08772299979089	7.09741709524506	7.25545824604081	6.86710775369287	6.8220056499261	7.08442219624354	6.9588443469017	6.92798662309036	6.85776464596584	7.09809494343346	6.998795545763	6.85749032285004	6.89271127237287	6.85610930120841	6.99635005441855	6.98424414115266	7.03071923036936
VTCN1	7.00840667609507	6.93581672898258	6.93128969629241	7.07008675460632	7.08442219624354	6.85907088082852	7.12202363104637	6.89704124481512	7.25896484465126	7.04531356771489	6.93269729712455	7.00956634553002	7.21525594172594	7.21177029143903	7.01535704278955	7.1953138643365	7.16588604555263	7.2261111071129	7.08083022401753	7.12041512568416	7.09319041135888	7.06447881585653
VTA1	7.87027058449184	8.01388569288101	8.19413039745875	7.8265472478346	7.95199689409893	7.87671448945905	7.76342622276057	8.06996762515481	7.05503518403908	7.81518845918959	7.7378637852906	8.22639365033351	7.88999941890823	7.38241737070314	7.88321583553834	7.82066023330222	7.67945938367093	7.93360017643576	7.80460258053913	7.98315062166476	7.87401544733108	7.90080112848683
VSX2	6.87031718646095	7.13883295561747	6.63572716167854	6.90721675942237	7.41972765049129	6.91522329478591	6.8543854171698	7.19212814454512	6.80218245435298	6.81930500645337	6.95542019989524	7.20680346389924	7.02015161385844	7.23714985511841	7.17618658344465	7.3489961146389	7.12976894197633	7.02839979253118	6.98408948266841	6.99875253441626	7.20544762116821	7.39868614870014
VSX1	12.2223733714139	11.5850249080035	12.2510604825281	11.0183046510285	11.2895104636417	10.915803830319	12.3591527161644	11.4995588271679	12.3077842269183	11.5789439417572	11.8156606834455	10.7377138799056	11.4689300644557	11.1903526408324	12.3754032052569	12.6036040193918	11.8096862510489	11.5742236464236	11.2978599140022	11.9559652850311	11.4813369550576	11.4624003859349
VSTM5	7.31724955698541	7.18852256090089	7.3255886847191	7.35313791859458	7.38390740107028	7.34193514733869	7.82409492552818	7.63379630490778	7.34447494271461	7.41065949173884	7.65261214070207	7.70106851417394	7.30345085874852	7.43613551621765	7.27104195556102	6.98206210263862	7.46016587435156	7.19535409165892	6.82226149460029	7.16253108278547	6.81394934152527	7.0358263599019
VSTM4	9.00309756114165	10.1153572260488	8.8744956364165	8.28749635315782	8.85113522520991	8.98798537103255	9.36474489738536	9.10139381154562	9.2845210531972	9.30137353277401	9.7702944943676	8.22171051752758	9.04507797611032	9.15722019786142	10.7982082148621	10.2291108224303	11.4026354376231	10.4739353335459	10.8173416948404	11.2259351169103	10.925723572021	9.85237862551824
VSTM2L	7.6882340282386	8.22007759816401	7.67896807511699	8.11919017426778	7.84610168335133	8.09998724163538	6.83953851118579	8.1444479721011	7.36760511173417	7.79893264896375	7.70975984688797	7.91653647145334	8.04480430969526	8.05406206475401	7.34069211611366	7.65791096302248	7.25900127708053	8.558322973653	8.49177895918603	6.70514468323703	8.41924916530408	8.02307554627127
VSTM1	6.80743051378531	6.83351012439092	6.82870164446448	7.08342599368678	6.79203833574233	6.82226149460029	6.94900592988156	6.98429230372549	6.98206210263862	7.01522848340724	7.34408718154109	6.94234514392253	6.91698294812843	6.99563975817202	6.92077036765689	7.0525233429564	7.08960838936056	7.01147950180654	6.97574186846507	6.97533265398782	6.9450757499973	7.1283597836117
VSNL1	9.86607838025455	9.97623796386273	9.97391650410333	10.1317571191449	10.2019776348076	10.0327294728081	9.7014558968952	9.75056957158957	9.71759826663984	8.61919460213174	10.2585182225306	10.1435775819526	10.1795554290447	9.52868316941422	9.49323511854078	9.61193212702588	9.62572199213604	9.94242809758949	9.87744567139367	9.80462592747423	9.95666447965901	9.74325107406105
VSIR	7.25235097217442	7.60672612565136	7.25282784057358	7.47349842928988	7.04391930605583	7.16832300282947	7.09741709524506	7.26614657314772	7.41668013301633	6.94849423307878	7.20130768420015	7.29515065467763	7.06440651038785	7.10411412964272	7.37735589834424	6.998795545763	7.4091988493993	7.07819796531362	7.29287093204205	7.60739028858359	7.24696723272089	6.83215438774099
VSIG8	6.753781012847	6.7903132930631	6.87964154926577	6.65408236731505	6.70933148513304	6.6277268437173	6.79933316012159	6.787166929998	6.5917743187097	6.80124574182642	6.88574449573434	6.85975068297537	6.77579457079197	6.83159583854043	6.71590670564805	6.92254055849053	6.76779433157086	6.76662687525631	7.01339584102934	6.74365733678431	6.82160267214113	6.78064220844707
[truncated: 18,084 more rows]
