# Supplementary material for: Feature genes identification and immune infiltration assessment in abdominal aortic aneurysm using WGCNA and machine learning algorithms
Source: Front Cardiovasc Med. 2024 Nov 12;11:1497170. doi: 10.3389/fcvm.2024.1497170 (PMC11588672; doi:10.3389/fcvm.2024.1497170)
Supplement: Supplementary file 3 [file Table2.xls]

geneNames	GSM1386783	GSM1386784	GSM1386785	GSM1386786	GSM1386787	GSM1386788	GSM1386789	GSM1386790	GSM1386791	GSM1386792	GSM1386793	GSM1386794	GSM1386795	GSM1386796	GSM1386797	GSM1386798	GSM1386799	GSM1386800	GSM1386801	GSM1386802	GSM1386803	GSM1386804	GSM1386805	GSM1386806	GSM1386807	GSM1386808	GSM1386809	GSM1386810	GSM1386811	GSM1386812	GSM1386813	GSM1386814	GSM1386815	GSM1386816	GSM1386817	GSM1386818	GSM1386819	GSM1386820	GSM1386821	GSM1386822	GSM1386823	GSM1386824	GSM1386825	GSM1386826	GSM1386827	GSM1386828	GSM1386829	GSM1386830	GSM1386831
ZZZ3	8.4163070675384	9.23529288943429	8.58045309047187	9.11700701007047	8.69501263689059	8.52709139814358	8.60346507525179	8.69805769471296	8.66728887075396	9.26640780059496	8.77410002831345	8.67392200188188	6.89733608137844	8.73076212458542	8.33432107691907	8.75925594822286	8.95805946396674	8.91577291185233	8.91541807102385	8.8004071208734	8.30157538554591	9.21635567306699	8.47474461128998	9.10583878971158	9.088329861547	9.07370646278603	9.11513102811962	8.86762157748705	9.58825926025342	8.87915820654827	8.41051329620143	8.84103784169434	9.00425196276379	9.11272358171219	8.8083878234633	8.83219546978862	8.76699607202571	8.99966914875662	8.83626161993597	7.67756561214233	8.68312948881035	8.51382743475461	8.85857631801548	8.03188896179802	8.49159683132346	8.24148121102877	8.38721679162897	8.80635045896176	8.9601657031945
ZZEF1	8.10301931472646	8.65463732942836	8.41446498090441	8.50212657684936	8.54480222969526	9.04097374184537	8.84159387514498	9.34426156177565	8.85194246274079	9.07832609771707	8.81450178420241	8.71782203784394	9.41001777700414	9.097830436437	9.55578375041684	8.77958453165255	8.58188614280001	8.94646021635418	8.50845046207137	9.1178746916005	8.45167946147056	8.56821194803317	8.3143724644253	8.78909625579467	8.81257341740417	8.6523184476955	8.55589015917891	8.63108809393333	7.71422484111029	8.4701913317658	8.7824783681648	8.24256110662309	8.67160647815429	9.17745843394528	8.42096298072826	9.2976274047307	8.76529878189833	9.13519117499661	9.00370188354382	9.32795791268569	8.71180223831116	8.69998881439394	9.02537183595666	9.20212728252731	8.96249450164292	8.51681234863562	8.98178118366804	9.09351251252588	8.95127062054205
ZYX	11.3436251754918	10.7474665861443	10.8687992805384	10.1310665597281	10.5965430341769	11.0333136929933	10.8496396610191	11.2445383791451	11.4982045530332	11.3340973383142	10.317795700711	10.8861272906795	10.8360070766106	11.1937287735201	11.2024886404226	10.5933323951835	10.4124184877333	10.7550595376596	11.4325072578817	10.6900844145486	10.0751807052443	9.47420830235312	11.1686552919025	10.24790360541	9.5141069724774	10.0497236246743	10.1852635465105	10.0305343460557	10.2073107974827	10.6254115126305	11.1655197664428	10.4545380269603	10.4315394057728	10.5105452570929	10.822505377242	10.3924852418207	11.2632290059262	10.8143024120673	10.9400582970584	11.3823965399028	10.9073880520733	10.9009793132266	10.6612607247784	10.4234229751789	10.4113075124757	10.6803206221511	10.6737612469907	10.9300614736522	10.5052878548597
ZYG11B	10.8435239048901	10.2660211872428	10.6192316788203	10.2456927430376	9.9396104024731	9.51585174822945	9.91890289868863	9.76924589992758	9.7327689266213	9.8712102134639	9.09298129190512	9.81413244283431	7.88896970643852	9.95848756417328	8.70147360406276	10.0839369257671	10.1679484490646	9.72639981611841	10.1137718273099	9.82552496586434	10.4159678123096	10.462197498189	10.664800885597	10.0396508067448	9.96218821827684	9.92015130634915	10.2668818832624	10.2303967803462	10.3057005879454	10.7328821360277	10.6027618393206	10.0704308408149	10.4482681682558	9.98269161339659	9.84416181211879	9.59138613000958	9.72466892490636	9.15040336635682	10.1150269068425	8.68030818684788	9.66794897722005	9.35536616320571	9.43543153392323	8.53938479131453	9.49142195225997	8.8536543390399	9.07449589973109	9.89892274602616	9.89159826642852
ZYG11A	6.71930976434108	6.72574784773442	6.95694568652122	6.45545230419911	6.69659762806098	6.5278512583235	6.39358860317643	6.45039987875194	6.5721831365433	6.61559683345198	6.63912459580816	6.57059180227961	6.57120527488105	6.46152128785919	6.5661942119275	6.46177240940816	6.48079064081618	6.56747059210405	6.6154630427692	6.60086098952351	6.62286738622852	6.80574383787038	6.83433676280521	6.60727210736694	6.74725799470161	6.56242753007437	6.59134576398738	6.68785065239826	6.7409019280844	6.83680218571028	7.09019816499581	6.60496333911205	6.81747058356644	6.42160358727896	6.54806626412041	6.50510100452936	6.50443542580955	6.56331719143432	6.46520288765434	6.41451831242726	6.52125378257891	6.56213784732153	6.66584363763936	6.50754631237653	6.5848725876031	6.51582683163374	6.47871124837521	6.48475113595218	6.69814365438298
ZXDC	8.14749969884453	7.72771495846918	8.19312655104981	7.82677497304214	8.08032363704455	7.10512317004075	7.32506245138649	6.71369259444753	7.34969382083295	7.22518256310848	7.24818559627062	7.2033309641195	6.69113788448596	7.70757214052149	7.06107985879195	7.06334328458712	6.77653246470054	6.80371642211646	6.96516933042683	7.25932562848998	8.23702497152694	7.39547626515111	8.54881553452622	7.63647864261423	7.80102852120613	7.92881505103576	7.70077910548543	7.77423831497688	7.34567576190167	8.00964748966596	8.21279642226023	7.75599179115437	7.66538965214387	7.41154818620475	6.99883380976684	7.37779964083853	6.99923807259542	6.95018500797424	7.25582956238067	7.06326348930603	7.16198644873958	7.0981160829054	6.9378775042543	7.69572340269645	7.05845307870133	6.72041528032311	7.31106874585853	6.99210376994592	6.72461955184536
ZXDB	7.15301977321541	7.18605228230436	7.24101731360898	7.15168014907167	7.40046802071763	6.84822162464362	6.86998929638028	6.90642821831856	7.01750302583112	6.83474923794799	6.89106050188663	7.10791159082653	6.64557351016964	6.67055879365949	6.61387337540526	7.10397186976434	6.65964057976215	6.67149688699185	6.66704660178914	6.94708948890472	7.01610293658253	7.10385576069205	7.37956080357687	7.18392627302373	7.21523489251607	7.30445632798448	7.04670980846116	7.15657906004513	7.17431727013172	7.18918523927092	7.37959708022269	7.21673747694906	7.28242134668736	6.9872959680259	6.99455147248975	6.83218223400042	6.85119399164193	6.55951613280868	6.96492637688157	6.73523846447898	6.86348328783931	6.71461179077327	6.79356441326546	7.02765966767185	7.06658106811271	6.75337881268024	6.89729870427847	6.5315166168995	6.57167563989275
ZXDA	7.32680556434645	7.31221085921467	7.6135903131318	7.31762045376474	7.22427881620781	7.00967321923525	7.03861364348988	7.3040560749493	7.30827877560423	6.92884259338136	6.81451524647793	7.17099598538532	6.63615825489566	6.89431695799654	6.69994113495903	7.21436751419136	7.12741764247724	6.85725399358278	7.1471149219918	6.95414360119968	7.49596764089119	7.54068445169729	7.5149597360283	7.55389289731133	7.42279154135784	7.36428892793903	7.26684416377049	7.45262186066179	7.39505587468943	7.65446191335673	7.41644277031591	7.2925756604605	7.76405523916531	7.17672314125282	6.92238959863562	7.32599149002937	6.82938344346957	6.88998068928424	7.12224158906929	6.77571567507249	6.99880153661512	6.82938344346957	6.96696373942818	6.94112978489571	7.32092999178703	6.70148497279276	6.8315297926118	7.1215017585051	6.5459698088043
ZWINT	6.86226693139768	7.25299001842845	6.71374627013352	7.13954141881376	6.9624501960923	7.12066129224701	6.78392880554299	6.85325452003321	6.82467049395949	7.42540032348846	7.56490182949782	7.18439371346576	6.84355637721796	7.04215132184827	6.90983333835617	6.72023274783695	6.85936588191405	7.67487800608097	6.94744702063035	6.78192769165798	6.78457483648385	6.91089348678794	6.95348263088988	7.09433843470115	7.52029964074912	7.18438509104297	6.93745662633027	7.15315576087504	7.10022018326658	6.8487895457393	7.17239870703301	6.9422152101409	6.90589829741716	7.06179903254303	7.13313533840382	7.69512122254454	6.79348624061907	6.74219552319945	7.07356339533279	6.86351194833212	7.73824355715391	6.89517185916075	7.51683837390339	7.08398277680965	6.71345198031989	7.42588577711823	7.04773434392347	6.9505400734804	6.65837890588778
ZWILCH	8.58652206842849	8.70062044363072	8.46618566079576	8.4639424861067	8.24241286544839	7.89099900807561	7.93604386546422	7.4308933059606	7.74315913416605	8.20366673346047	8.24211530770618	7.89784906881498	7.00906943642355	7.92205316231491	7.97131375984904	7.84566175242173	7.93114976962343	8.28265008140293	8.0908462515215	7.71360757418448	8.19888021749483	8.20963549269836	8.3170683494022	8.40672171721154	8.79039359758653	8.66964211038981	8.47769137896373	8.4262738758799	8.74652617771503	8.20700264639865	8.28149612756043	8.15912508788475	8.19620962768921	7.85431710089118	8.07264471498734	8.13197118764766	7.96558584046852	8.10696491788638	7.78112699882514	7.13809613022973	8.54325717800813	7.82794633586289	8.04024556120607	7.6120897285815	7.96508618931985	7.89274227240301	8.03380410415351	7.76519844496847	7.05325999995438
ZW10	8.08764854515218	8.98791850832283	8.3498195820962	8.83645049206467	8.65186592196133	8.216418056701	8.28511529445638	8.29388467653112	8.23489571587429	8.47380605294522	8.34446362959836	8.24612404530189	8.88657480814019	8.1249190892067	8.43657872952983	7.67772428219372	7.7775070955998	7.93999130731259	8.33514713721248	8.03569153542007	8.43904189611321	8.36676872980722	8.47796058238632	8.62182134893367	8.74235913827992	8.87676916136979	8.77514039217585	8.70869182392315	8.74346889647587	8.31391967062038	8.55389994649463	8.81297851594466	8.59105438778734	8.24926264299916	8.12844719823722	8.17991668157992	7.83277232063985	7.12975807545358	8.06873350813682	8.51020868953457	8.28022816035278	8.15275518406286	8.06527638144954	8.30626537106358	7.9766819901597	8.07842677248493	8.19488160259568	8.17035020836218	7.09586521817057
ZUP1	7.92148144954837	7.94923499409977	7.7386079620602	7.98724036985535	7.74238548897714	7.60530027065897	7.60576629785707	7.47155264724454	7.58495067374411	7.78520467873324	7.93950993450355	7.69768263209344	8.02574896717941	7.7708432737937	8.22147193566786	7.82575439568074	7.79524063072274	7.92553209859202	7.59375048322895	7.43023264543814	7.92632038946446	7.85269952883959	7.7151636295594	8.01333542515077	8.12454212814392	8.02728261012197	7.81002494741074	7.93202712368773	8.18223682475923	7.58295365029942	8.07124855055056	7.78995783756361	8.17592138570105	7.84777669928132	7.64628299944304	7.90615533178436	7.79722206936283	8.15533973369338	7.51461555138482	7.5985688691688	7.54981343906998	7.75194395301191	7.96687283821025	7.86931402117131	7.68934660603663	7.94412302122127	7.77120178607809	8.02321214414278	7.5576101057254
ZSWIM8	9.72526369587549	9.42840913459833	9.73840480792706	8.88197169209775	9.32099079816351	10.1793669903401	10.2546479028892	10.0545470339961	10.0880288462837	10.010470100543	9.89325416092146	10.0228206453167	10.3259475104373	10.1849096883134	10.5224559144605	9.85580360207797	9.85070411816062	9.96465770350044	9.94700467744442	9.81240483679075	9.29093700244044	9.37531127024897	9.51340913871018	9.05661162399082	9.32958546821233	9.15526706233587	9.44782666253887	9.07853126895168	9.38968238068722	9.69026864159356	9.62809420953699	9.0548188647413	9.13000709034825	9.97074070545064	10.111400930491	10.0571242309314	9.82603767854176	10.1631370527781	9.99634451643758	10.3506640664913	9.78068107603242	10.1652537948292	9.81653073312392	10.2020886481276	9.91040551240486	10.2279491032675	9.83580104408959	10.3663904173175	10.8156134662445
ZSWIM6	10.0059899134179	8.90662148287802	9.62530904376048	9.25422311821966	8.90738392051585	8.50629587922035	8.52836530736172	8.53283618498469	8.72242632753052	9.0055584302539	8.89839709593504	9.14968980275627	8.41787782387795	9.13450275371958	9.40140182549062	9.67212237132467	8.68578591048378	9.3271659128301	9.02889728263547	9.32279751105955	9.35698947854718	8.94341075324966	9.77604952995374	8.97951954280939	8.7884335638959	8.83912101022435	9.06086361485323	9.00262598829408	9.96999064076887	9.84177535068003	9.79562625671594	8.89773273426497	9.09952536398318	8.70607119158382	8.79089169758569	8.63456563748838	10.1333015961893	9.21417573034161	9.03772195486802	8.08898864254427	9.38085061051734	9.81754325464025	9.04262010390253	8.247548491848	9.07370646278603	9.46757632949018	8.90931288666166	9.0789347359992	8.9209609801439
ZSWIM5	7.09846698420195	7.09420105992997	6.98299117781323	7.26287252259366	7.15883112463628	7.08675225184448	7.34904916045194	7.75747855314963	7.18119979329533	7.20367889780296	7.04728651348975	7.1430998715859	6.80932449795894	7.33260253089915	7.03269112872199	7.16222072163679	7.18042766957855	7.20966956806876	7.31377581158231	7.05829421123602	7.03913869013014	7.2265096067986	7.18869757133937	7.43780507217803	7.41995707939682	6.85953498807847	7.16702064671927	7.12817254551179	6.92218735979192	7.27753524521298	7.12454706607283	7.20001372493291	7.25697072370684	7.34381630396588	7.03928210325515	7.1358073983698	7.21210057907179	7.02647644305718	7.02117120143892	7.02003574393824	7.05330274632288	6.80025510790114	6.86619778650644	7.09744317260926	7.10318178475842	6.7463490396583	7.22497814551413	6.99210376994592	7.83358227157871
ZSWIM4	9.21939051038766	8.84799996386121	8.59948222567822	8.91743036891223	9.16493969610857	9.88102490999445	9.64610382530144	8.90574320374816	9.84236609762645	9.6675465244161	8.9730804962579	9.23811011646247	10.4948500380162	9.76924589992758	9.96999064076887	9.65662463826198	9.1337967574464	9.47986475391659	9.57162154996777	9.08980871837307	8.6157207750879	8.63505271678893	8.82347118378655	8.66618597838676	8.75124927980806	8.77136757770523	8.67160647815429	8.35734797488153	9.27946824502767	8.73973511195294	9.45223255187688	9.07282763989254	8.57924538041236	8.85547732613171	9.19659801539634	9.32838482645872	10.0902523225877	10.3465410611516	9.46820960650583	10.4833127990154	8.99302532314626	9.62451835275102	9.53864129297685	9.78068107603242	9.39400941223513	9.88102490999445	8.94975853111527	10.0049475824533	10.481092326134
ZSWIM3	7.73804686753862	7.3592173939461	7.50755120318387	7.29374219914097	7.1010579709578	7.21354206868414	7.21791899070637	7.64224052795107	7.32664509029054	7.29618347995215	7.31302701958324	7.31890796616707	7.30107766268459	6.99059467553986	7.09887216670036	7.05645457675822	7.57853094639562	7.18725460241415	7.10071710379765	7.09916764354745	7.61920390405252	7.32961026449258	7.20691215228647	7.51101604148005	7.42755210925616	7.30600693490085	7.40028907676662	7.42249751569944	7.31390803249661	7.47015763900522	7.63176368937523	7.20832493599046	7.39771433470491	7.40105635051747	7.23569616739825	7.52965762957958	6.86450580230912	7.2316027327484	7.33586834355667	6.83699724019202	7.16860686616671	6.96550367314048	7.00024941717452	7.32541241109906	7.18401814940873	6.92638468630976	7.24197733534437	7.56679165760048	7.79794135818658
ZSWIM2	6.57066767066242	6.50809858904754	6.69385473660924	6.67379727367881	6.51828205680684	6.86983812072252	6.78712246615546	7.02117120143892	6.85226503748221	6.89332933517947	6.70240727637616	6.73607511548149	6.78291454313856	6.89875677658505	6.82719664707066	6.7253375708993	6.86138137937033	6.75767621471024	6.81120088787844	6.77549746489039	6.80186676276883	6.5589494091201	6.48319094958454	6.60818025821967	6.47603082896056	6.70474454798477	6.56012729109981	6.65299448217469	6.63702679564167	6.82138316292578	6.63770796876501	6.4248587809032	6.73518615146616	6.75755377548749	6.82059067706091	6.98857990878366	6.67736600783454	6.87739315154485	6.68336391961142	6.79777245695435	6.68721499635185	6.73099270607916	6.52391901377531	6.73482999581611	6.72920259084576	6.85226503748221	6.80367398698424	6.93612639884611	7.99915677264424
ZSWIM1	8.60453192622677	8.64100684556439	8.70591736176205	8.40944039408333	8.26935932075593	8.27162170926174	8.6104517912921	8.47902109705767	8.20184150382233	8.35833284559414	8.24538057004	8.06631843217143	6.78291454313856	8.67311661398234	8.13930586742425	8.12239263440703	8.36952911997435	8.21635559572418	8.28602175419015	8.20318564025328	8.61980309481859	8.04285246568217	8.61411457139302	8.26487870740203	8.21798861844037	8.93891621366181	8.56255670223411	8.36490080673589	9.09555204103087	8.79822575992689	8.50677512320676	8.64345754581733	8.10883748617448	8.51582658092348	8.39419763790677	8.62753297749679	8.32366563695267	8.23994149854696	8.20048303605242	7.89081692641695	8.14717237684732	7.94139322210913	8.09040883186247	7.78159919800858	8.00577903966219	7.7524931377129	7.95755402744935	8.76908999341607	9.28814665477278
ZSCAN9	8.08617980184449	7.92362215838925	7.8588045133872	7.685456014087	7.79761366543722	7.87822277284263	7.89109862440482	7.74744481250008	7.90615533178436	8.06237483017319	7.75504619121207	7.8683347222702	7.0290672912109	7.1038148636315	7.72682886702578	7.4528322418952	7.62721196748445	7.1354660972214	7.57982395622404	7.46197623360724	8.25729188789882	7.67391759668783	8.03772946440871	7.9615482994966	8.08559285914795	7.88610530904187	8.03783203185676	7.72682886702578	7.79794135818658	7.8518085022094	8.09275731397757	7.98440100861103	7.95798676612235	7.90017696981953	7.77679112829831	7.72816219837263	7.3796385249306	6.85578514555986	7.69151146114524	7.18883220796015	7.4845308674749	7.54646477183543	7.59898850753376	7.66093593282553	7.51845379544021	8.01509858483698	7.67233094873553	7.77703342931616	7.37612139457578
ZSCAN5B	6.83839852945663	6.5326368647816	6.78599365015881	6.58371114508275	6.5506527104038	6.73136723216266	7.19918555739695	7.00470299477392	6.83178734425183	6.82404124217114	6.86336062360535	6.94395789880748	6.88981709036719	6.81850753869322	6.93235919133635	6.68202937953722	7.04728651348975	6.84215416893428	7.05691787498617	6.96497601048719	6.71656046309113	6.43671635140858	6.84921487504789	6.85970927662127	6.49554804688757	6.7512442046124	6.77160192624371	6.73125864676642	6.59987109793187	6.6328592291876	6.77449244963196	6.81241905853088	6.73473380829874	6.6814296551938	6.82937026042409	6.63715955717977	6.82426639373658	6.74932037972866	6.68177905559478	6.96209043730555	6.80642668404702	6.84355637721796	6.95683369131349	6.74018389974848	7.10911372065009	6.88965835265634	6.84918421500249	7.04412936658444	6.82687770324151
ZSCAN5A	7.06390901509895	7.37315271072093	6.97350847038801	7.11911428837183	7.16439565230705	6.78806742841163	6.93362178631499	6.94296417262181	7.01248461950328	7.25535195146565	6.90778180748921	7.24430415655021	6.44635453788274	7.00523223669293	6.68043169902546	7.05845307870133	6.7512442046124	7.06500344190994	6.93413754144868	7.05266057727195	7.07840352650219	7.11316745360133	7.14072681568574	7.32757356733775	7.42818675345111	7.41972042603072	7.2491430615318	7.25582956238067	7.18602209005307	6.97097406189377	6.88835016343691	7.09620469541966	7.12673872214812	7.21059035613009	7.04484859803583	7.22927845827789	7.16391981600351	6.61080654689365	6.98392709141785	6.62305001611085	7.27468807872157	6.9963003637839	6.68455495000775	7.00519904578393	6.93490520282286	6.96852917691858	7.14070098623826	6.5403370005637	6.62453564534672
ZSCAN4	6.94161204196676	6.77463243889838	6.83317286365199	6.48305889414968	6.77891351756039	6.83597086151283	6.65482058909217	6.53878135405438	6.69387826182952	6.55121759116427	6.66597231994854	6.64530020840995	6.62411733503921	6.61269334893911	6.59646547755362	6.60559092943567	6.67871869266569	6.58064352169182	6.63051860313877	6.61275925445567	6.81130133918824	6.3310938614265	6.73213690069579	6.75130604412717	6.67285101094418	6.47292940837588	6.74697062383103	7.19033077129814	6.80533728560035	6.60192578883385	6.94776142852681	6.62279289362724	7.035919265074	6.90681811972522	6.57613265652405	6.58858173486329	6.48800500230892	6.50529626593133	6.79373755568951	6.61262737464305	6.51950968309444	6.65282086863977	6.60670903134018	6.51068339662496	6.57669270262873	6.46644957920039	6.56698676674847	7.04788502349565	6.75486537079624
ZSCAN32	7.45702496357485	8.26658357576577	8.33669961619254	8.00480151123248	7.71234468445475	7.81148008574979	8.01916769168081	8.05158375486343	7.85423865676749	7.82189830617625	8.02668462975493	7.9027984214764	7.08292528757346	7.98243893405041	8.00127127045299	7.52642612835861	7.94845458694101	7.74899804308036	7.68859601010377	7.75832258255163	8.03410804192432	8.14330195859383	7.80462593206191	8.30835876742398	8.23545204235177	7.95304607693215	7.92742168618639	8.07010354637078	8.05403949409142	7.60823880123066	7.90349150032834	7.81268931377175	8.2383960816128	8.19858530612079	7.76577302021312	8.18302552780329	7.68004717973484	7.4374454354117	7.63879494929521	7.65668876021357	7.69612710784564	7.27488090140169	7.70021888553934	7.92618423865268	7.64408971743452	7.50601389936804	7.99476811948004	8.02432453352918	7.51525496002367
ZSCAN31	7.03928210325515	7.23725478111748	7.25794074994182	7.41342112676763	7.3813593081633	7.12909068840028	7.36519957494166	8.1786699036145	7.60005443506356	7.28201522744576	6.89547345208159	7.39337466183644	6.71527059796231	7.21424523099596	6.90983333835617	7.81840771759317	8.45131797246851	7.11501503687622	7.92287329351424	6.97287626894278	7.27372176712605	7.48374630228669	6.9791650165788	7.74999114370703	7.25731227908612	7.52492022464684	7.56865224866231	7.45752627513838	8.20242201094665	7.32948885380713	7.32854784436762	7.20638582239694	7.71417990801305	7.39380313024063	7.89294082183821	7.32463432353043	7.54339192156785	7.72211817053261	7.43203626243245	6.90900613403953	7.13451882252089	6.8467620972117	6.97961156484287	7.01082576984177	7.21641929223663	6.72588126693269	7.10982542134633	7.51796122522006	7.06520086551113
ZSCAN29	6.89289964815667	7.53275484655494	6.69385473660924	7.15104061627886	6.92778442302516	6.7899120224571	7.0463500517434	7.03436326080884	7.04070744720399	6.89886781399291	7.21032312176643	7.25446663407181	6.91405804750895	6.95375778065442	7.35428576357873	7.39084272123974	6.87070975413058	7.52753393074711	7.16303530264694	7.20021649081487	6.98558380133071	6.95299982378256	7.00387616099471	6.9846729546528	7.23792704003927	7.24938362632129	7.03906494858484	7.0924645193682	7.16054558717165	6.86640532046927	7.08274417422993	7.00280859918059	7.02919751001685	7.02577195536793	7.07322580137618	7.03986947846275	7.04378637167583	6.9589196518427	7.15210596369844	6.97186339571141	7.32711396808926	7.18877256456962	7.2464729016132	7.00690204384303	7.1503734502932	7.14354422484703	7.0623745537109	7.32268670260746	7.24118734001116
ZSCAN26	7.94174575699806	8.45879312119393	8.31518496284004	8.42902498427817	8.11177477216649	7.97325683907982	8.07251197318002	8.5374922176473	8.26487870740203	8.19549047285843	8.00434637879994	8.09821596943689	8.52914865812268	8.2134053466726	7.74161496265295	7.77799877436578	8.37733401382973	7.13269153739102	8.11201668450605	7.9091563008072	7.82794633586289	8.06755166938934	7.89924513186665	8.29725445168439	8.41173973518304	8.09221654328109	8.24987167482076	8.28437327522664	8.13693038752477	7.71890987935484	7.7617676461746	8.47302807473663	8.51078271017036	8.29219307408575	7.88481974770529	7.89284154712061	7.62093807003128	7.98498080241106	7.81912795914955	7.66261211253269	7.79989040328601	7.50432481379436	7.98719421958485	7.8704888984609	7.62385045790557	7.7732682398064	7.85866698611592	8.22198548418205	7.97431597903814
ZSCAN25	6.80714176222906	6.85279101360242	6.87221944816268	7.02872547505306	6.95214739946513	7.33594960527306	7.30554940165367	7.03436326080884	7.19568420365388	7.3274471010309	7.09522580885403	7.22224912041667	8.07403097890342	7.13326109689913	6.87017489372149	7.24828073709813	7.0986843959233	7.04447967720426	6.80911837974858	6.87784460991568	6.75298946379719	6.98875118262162	6.78923224823695	7.08662689324181	7.03304694662917	7.02559688119401	7.14557107528595	7.07827086416918	7.03069882815529	6.79727815117873	6.88835016343691	6.7923661120319	7.13962624919614	7.3802748261745	7.08004940908411	7.25673352135937	6.85418167828741	7.0911834708849	7.11099613055184	6.83432159932774	7.0083776476809	7.03932952537098	7.14986585105347	7.06934743804623	7.07492528926983	6.80913750635008	7.10683803212983	7.57966538560251	7.30666455814507
ZSCAN22	6.82643217960778	6.883286414895	6.76176293897889	7.02659363443921	6.8245694169686	6.82176570109776	6.72508287409377	6.78516229584942	6.92274052357381	6.91574982750255	6.84004508207281	6.80604261077015	6.72754027088057	6.84677795402116	6.69627548660235	6.63653576400162	6.66651595615968	6.70139536900868	6.75604257583037	7.1414063706262	6.95375047496655	6.9425606651107	6.62357992900896	7.05331897202788	6.86611680173037	7.01491403410567	6.95716052117621	6.87015150343471	7.13307751588829	6.76233462045624	6.85290415545426	6.99610285457423	6.94661912177021	6.83557893944254	6.74964864935283	6.85555567367456	6.56981102292198	6.6246849073391	6.82103011342288	6.71922161528405	6.71653512236372	6.81776253646909	7.11752456821267	6.8679043028579	6.74497600880437	6.75337881268024	6.65131290971366	6.73497650907678	6.51537953117043
ZSCAN21	7.6556924168605	7.59302518298962	7.54676880568063	7.61693457370113	7.70340923195873	7.62735958855652	7.71631240678571	7.68385530937867	7.5939256313423	7.6862276243382	7.2271622755185	7.59109355745014	6.89733608137844	7.39655256961749	8.09574930474606	7.38999334490138	7.79794135818658	6.96466057833433	7.71234468445475	7.27294367107271	7.94027835569973	7.65754245444573	7.74899804308036	7.54050778486757	7.48550565522731	7.53293588675794	7.46499684718273	7.48984121574493	7.62167576535171	8.06292538194776	7.77077344875023	7.62905374415865	7.79816297995773	7.39380313024063	7.61780131660806	7.45530902813205	7.41867296689118	7.16233682527418	7.6424558436163	7.33847505091703	7.28841245356622	7.48082280078925	7.69238129276044	7.36519957494166	7.51724746019929	7.22005916978677	7.43390007182362	7.34242335836256	8.04735630619352
ZSCAN20	6.77998778835686	6.93425620676548	6.73323460692085	6.80738527900979	6.75729510815476	6.77739395646317	6.96855708587645	6.71094049776545	6.67566617835792	6.68415473170358	6.81385083086594	6.8875367437703	6.83567296918392	6.7662284733842	6.63484615706313	6.81543234461902	6.70851806034262	6.94543357351527	6.6927518216744	6.62801259168817	6.77154091798046	6.9035680128821	6.9594664330407	6.86067437543884	6.90586530231563	6.85720270483129	6.90107514993224	6.77786383985851	6.61859526246503	6.77712863298004	6.75112557785049	6.86295061503548	6.86723623338193	6.65871961088296	6.94395789880748	6.86595803481778	6.65029494004865	6.8750556067564	6.79600667880295	6.81612909351709	6.77438170954534	6.72008621476339	6.64807911011665	6.91941704801453	6.58262276028161	6.70328584942832	6.90318579937688	7.44811125129191	6.8868133533431
ZSCAN2	7.40579350801702	7.72086089844417	7.77906307501914	7.60380159811653	7.2874987917459	7.47756622559579	7.78788202648913	7.45128510283635	7.45048841026295	7.49880258065355	7.39844846205228	7.26696191208615	6.82584749164329	7.32250151467028	7.52942081617721	7.11437083283131	7.4863256861616	6.88716242220374	6.98208050304551	7.29312711668162	7.61187518343891	7.50061714037456	7.57679697020087	7.52736044620664	7.79794135818658	7.78299140690217	7.61795476954946	7.52936722520599	7.76774569529689	7.54300601126964	7.12709697082409	7.49661860318663	7.46608548470824	7.67083051159418	7.5029767829509	7.66931315538118	7.0704415048084	6.7944570011281	7.50949573052514	7.03675381095139	7.11365995496796	7.18877256456962	7.12817254551179	7.42131518637289	7.29966997458235	6.9791650165788	7.33918179209055	7.40870370437903	6.81002860058344
ZSCAN18	10.2215830919332	9.99178947660516	10.4193408713497	9.49028839791068	9.79152055280191	10.3001115992894	10.1231796918397	10.5142756448905	9.96402115541764	9.54394498436519	9.38380338773313	9.72969429498777	8.63314270081833	9.66459719798989	9.24812888430664	10.0945691387916	10.4952848888152	9.42478372298952	10.1234828984778	9.75867963693409	9.94057582340486	9.83492823179016	10.2546479028892	10.2924545908678	10.036502588781	9.27150370418059	9.50173708489675	9.75700418585731	8.76311338002882	10.4421466525566	10.3170088997979	9.85105089089317	10.3883809483883	10.1310665597281	9.73659696333271	10.0296979313252	9.79534962079403	10.0787058781297	10.1325573579519	9.94600784565248	9.43561871583069	9.82634568421076	9.57866640287917	10.3564694047026	10.1710165010268	9.40057780183423	9.96742891697362	9.85035734542807	10.1476770569253
ZSCAN16	7.29765633994701	7.60963994767233	7.68499032964107	7.67983954939162	7.46482003231646	7.16948275060797	7.44302151614326	7.56773351480753	7.33195030766262	7.46640819404793	7.59265818341153	7.40877812016397	6.68724527540275	7.43082648007971	6.81451524647793	6.98225685660356	7.24861544408471	7.29243473503801	7.2472572889219	7.27798120545482	7.69801196691374	8.01846540797916	7.59890396204325	7.55740515483208	7.91140283850586	7.87651497612154	7.70115366969991	7.54165678380233	7.75724450272907	7.18282464523651	7.6018995360707	7.42482455456415	7.59438824136577	7.75213878044854	7.05216122603156	7.84589287274033	6.99210376994592	6.70596831407978	7.25747655776558	6.84715514587102	7.0562769242253	6.89765184603031	7.07469481147553	7.69907609911119	7.47252811219866	6.83856919712184	7.49999219592645	7.23096835835656	6.83027683315987
ZSCAN12	7.00354020687314	6.95747211362642	6.82074542744691	6.92802391337031	6.81742022864953	6.92182221787032	7.26185584365551	6.84545098777451	6.9163405367051	7.02749350176712	7.34820392839066	7.11336631599105	7.06449886049318	6.73116985720099	7.00638436776989	7.01848078480351	7.3831638454836	7.52854920992984	6.96622376809816	6.94708948890472	6.53023973614203	7.06590086448779	6.78923224823695	7.10108726006974	6.97870089162895	6.83425891404702	6.8225919660615	6.91877963756398	6.8395162641564	6.86336062360535	6.78356194385478	6.96962576012397	6.95967391623809	6.9856009523812	7.15185494611187	6.86409134624799	6.90833894573334	7.03615776308673	6.95290308451426	6.89375318218251	7.04150972384684	7.06572574089052	6.86619778650644	6.7101339942487	6.97079834720769	7.07137066560616	7.04067162446457	6.91739527491007	6.90213500844173
ZSCAN10	6.60050225724999	6.73475684243874	6.68014729536223	6.80404339881662	6.783557553686	6.44866317178115	6.64178081938737	6.67003193010402	6.50682814461605	6.65550631783005	6.45593841526758	6.395699489407	6.57120527488105	6.49181035936258	6.57956929900406	6.42937888948557	6.4651085165726	6.48222634029654	6.51799942252903	6.40852471264954	6.55974715619482	6.78135939980689	6.68681999812246	6.84823040340844	6.76003683655188	6.71061749034413	6.64588200467955	6.82997800836901	6.46943843654394	6.82444939423511	6.94223496574427	6.95614882142514	6.54181148377715	6.55275081250423	6.43868090542861	6.53674357761947	6.51496818333721	6.58359189938909	6.41073005551218	6.39152459294402	6.58219614052776	6.62004542141405	6.58881180714629	6.69462225879749	6.45156982580515	6.53126710207077	6.60528968398429	6.63897731963669	6.73875862328858
ZSCAN1	6.57518280795813	7.05603882112368	6.82675310644078	6.99080737273829	6.93513895002138	6.63557675622166	6.65888764889258	6.69835004657655	6.59711773046924	6.62138764196062	6.54062941767363	6.50493674696887	6.52315212996794	6.46837779895671	6.59323363261358	6.48314773786562	6.57011696103335	6.50963235762166	6.50873952963224	6.48475113595218	6.75979518624176	6.97741037088829	6.6505097704402	7.00028810917675	6.95228067646806	6.83169744281714	7.00383526828725	6.96255952738341	6.88293343329898	6.80899390802647	6.75407533013261	7.05886721157756	7.19129231377724	6.59571110451387	6.54102320278118	6.57669270262873	6.67119721643744	6.46126093331545	6.58302352818744	6.5089010117111	6.54646574287911	6.63229705374733	6.27947536707679	6.52135247445077	6.52540740031717	6.66209830474546	6.51059544252717	6.99557085145901	6.61578183231545
ZRSR2	8.96643807391918	9.01246887143223	9.48922549502537	9.18840493960542	8.98426696619531	9.60684606258412	9.50889678014885	9.18890629167194	9.65140735365513	9.42342560091454	9.13450275371958	8.68393244938586	9.73167374414183	10.015597346693	10.0772613416312	8.62106306964622	9.56118759282042	9.12507987512048	9.63665099171268	9.39012761809893	9.41829671268833	8.46492623539588	8.76806555323155	9.17018455618193	9.43752981090262	9.58356333173831	8.99367969823315	8.74544523069171	8.69539575676339	9.05501494524295	9.01441230767217	8.9484966279049	8.86793989311936	9.57837211763342	9.23962742743545	10.1733798237126	9.08906287140574	10.4496378802528	9.18351285014379	10.0787058781297	8.38982735102094	9.34301176341684	9.41313355796147	9.57755496550503	8.9426690239405	9.57866640287917	8.77873426270557	10.0797511584348	10.8621648109956
ZRANB3	6.84275824591273	6.913360689199	6.98299117781323	7.01614975541826	6.82205285222244	6.91980231176613	7.00077602901529	7.32754661779901	6.89965435702976	6.88470342953102	6.76406615469672	6.66242291146623	6.90965562190175	6.90032620852675	6.83759420589655	6.87942387880159	6.99360028675915	7.08747893523002	6.89965435702976	6.86065363348359	7.03412839190543	7.10579518314549	6.78923224823695	6.92347974350619	7.03808467117456	6.86502964206377	6.84736968173985	6.98026195695907	6.80025510790114	7.45645559916535	6.89732206588632	6.99260803430932	6.9422152101409	6.85185542226204	6.97419434311045	7.02893612710441	7.11857808387524	6.813992670431	6.90063374157356	6.95705050654111	7.11870550308809	7.25241452680394	7.02194476193872	7.06100096347987	6.882946768336	6.72930741576888	6.74258834847326	6.8561887362838	7.19904434101295
ZRANB2	9.8396828148792	10.3817457867755	10.214021396115	10.7068141830119	10.3958621741035	10.2070043830563	10.0934118889082	10.947877121434	10.3145670706994	10.593778919059	10.9313837006729	10.3942647601398	6.95416262052272	10.1905218129015	9.26222036670031	10.6669480458326	10.1517608426919	10.1860352080118	10.4220844764253	10.8473597159002	9.71881939812832	10.9807008507481	9.66094018272733	10.933917983263	11.1018421560383	10.6590541941561	10.2012637077482	10.8570608747696	10.6883732781424	10.1146976507043	10.2636035110257	10.826410492498	10.8461427570903	11.086451619998	10.4714622042388	10.7529905181254	10.3406544823216	10.6337475666844	10.3750195115182	8.60938542982724	10.3768787795152	10.1022091447216	10.472893179189	10.1461560065776	10.628088340824	10.2297378683266	10.537576200302	10.6968314078888	9.70855683947141
ZRANB1	7.23982737102206	7.67871633660211	7.55296617199639	7.57404290735541	7.84724214776906	7.52392457981093	7.95449673719722	8.51736824525389	7.87509392300763	7.67224235800878	7.77402595650813	8.12097658932985	8.38403067679049	8.28265008140293	7.2257737246055	7.78630288668856	8.33302141045658	8.13618412849697	8.41945205864474	8.9576705828848	7.58858286338625	7.40790721935766	7.61681637863756	7.47629024339747	7.68721587550594	7.46381596440315	7.91271144901846	8.03472594451694	9.12660727415538	7.57598291484813	7.60923753278557	7.80441606329745	7.70623034966202	7.83740727469586	8.06035191823203	7.36087308732367	9.00687447581324	7.59192183465476	8.31867263070797	8.41638734153747	8.08278039035465	7.99632008477769	8.30305119445569	7.6377725857058	7.67806970309277	8.2454986784193	7.53815298389092	7.98214211463317	10.597449165304
ZPR1	7.14519251119418	7.74721957363839	6.86251046507183	7.69768263209344	7.65505372826465	7.57399469864474	7.2491979781903	7.34761270477398	7.49217633359619	7.6945490232621	7.57095438482954	7.57701324812917	6.90679204383865	7.18529180684149	7.49305806896203	7.55955690607269	7.02108262203288	7.58102962889419	7.83740727469586	7.67900500710076	6.87727301268099	7.84888370526097	7.49005960823538	7.65333547908861	7.7326648194999	7.85901218558674	8.09971504659889	7.51881959791239	8.06134313287611	6.96280557236287	7.20975111592166	7.63205850172677	7.71667796483276	7.60569086987807	7.28747517737573	7.75588192687152	7.99476811948004	6.76624403331494	7.3234548627003	7.12278978401703	7.49661860318663	8.00823027418087	6.88245444387714	7.39974874417084	7.68004717973484	8.13838567272627	7.75747855314963	6.92670363643738	6.80053266259518
ZPLD1	6.49846730586803	6.91727363479193	7.21644873904456	6.72571128719149	6.70625312078784	6.63205734571836	6.78236058013999	6.78936188255035	6.99587914592313	6.60057708228732	6.90524610995965	6.63624425081831	6.92108927409953	6.85707312215092	7.01764767125793	6.81002860058344	6.91735357827466	6.68462522698925	7.11236085717114	6.61410257974119	6.84330382465042	6.75573986809878	6.60863860806073	6.56419953030566	6.64136222009265	6.68896470204603	6.79369522696377	6.60540786001799	7.15210596369844	6.68884850756858	6.77177688814143	6.75767621471024	6.42347692266942	6.6177879157123	6.79852181650872	6.75988533183622	6.66955393632	6.72548997666248	6.65656407057566	6.95705050654111	6.64958781260409	6.75238157028055	6.91092475517603	6.62434506549655	6.73360023410153	6.83856919712184	6.71853706609011	6.8680932401839	6.91901754126788
ZPBP2	6.78769270671642	6.74655446917285	6.7364797155658	6.73241264070636	6.71253208594496	6.84499908607166	6.63953195884726	7.0138697344097	6.79105246878462	6.8104073493809	6.68970360134606	6.83552328227863	6.52315212996794	6.782901694636	6.89171024014208	7.01418850036853	6.79920635523967	7.01538218523563	7.09024034710948	6.69339249754163	6.79934012553532	6.63536482276241	6.64338207854879	6.75716068732352	6.68261101130449	6.68738098273884	6.55378878441937	6.79814416992621	6.48693377250765	6.87561138974693	7.06077581717225	6.65998581734365	6.82684228383661	6.72558045229474	6.67949925993458	6.77028003573235	6.60375931587475	6.97901409338881	6.78727312679302	6.77708793543359	6.81085873559567	6.74782012525473	6.88481829732382	6.97586896585604	6.98310260528661	6.77571567507249	6.73745836578123	6.85921986311361	7.19152985925095
ZPBP	6.57792710632887	6.67132202228966	6.69385473660924	6.54616048729467	6.75592539498925	6.45045274896983	6.56552515192888	6.64508916943293	6.60822118179827	6.72425955083599	6.59739003107036	6.5727948845433	6.68913341272156	6.60644553298055	6.60482399668286	6.54221186085453	6.57450856257126	6.58282347378054	6.5596995600432	6.36585805810643	6.88144047527733	6.76709882101089	6.97596053681151	6.7386372577101	6.76642669970126	6.75030602829512	6.75138410805971	6.56740188268805	6.4308789335051	6.8060645367106	6.71184301062891	6.53023973614203	6.49772895713114	6.60987942930628	6.44874232793699	6.68283536345792	6.70670678772181	6.56526538389012	6.53672737053262	6.61529454666754	6.41093621652643	6.56213784732153	6.49561091119111	6.48094264181703	6.49384556228204	6.65999915240519	6.58472279777629	6.59615691290791	6.72135171973691
ZP4	6.46372831381776	6.43284399705233	6.59476198977842	6.89486923671536	6.80053266259518	6.51380274586565	6.63953195884726	6.74454491176524	6.53435236664314	6.63862309117862	6.38670215206322	6.50269885565437	6.44377292201876	6.65689477896344	6.40852471264954	6.46859095125042	6.53959378307046	6.48922224667351	6.59797271519271	6.53770130068187	6.80771157999936	6.77025133749748	6.7447000701153	6.49474866142367	6.68369566008143	6.66360577203206	6.84579948879016	6.66643771495304	6.76797591623695	6.65299448217469	6.41673505403371	6.62167523652575	6.67933330528195	6.49130578714034	6.61552968132534	6.55439301391266	6.58629549592818	6.74771383653392	6.46229848960135	6.57073194443979	6.45079948410369	6.50411678181561	6.62268792932536	6.60119301854212	6.58110056640077	6.58488029322948	6.59259647132439	6.57339419001354	6.61918264123832
ZP3	6.75382114104318	6.81928490254136	6.74915442895953	6.60010220390292	6.89084530251813	7.15450471726198	6.95970098205597	7.01568714632311	7.08898463448936	6.8362684892744	6.76206342259968	7.07084449616894	6.75135157335463	7.0631582564506	6.94721600531232	6.84141344693746	6.91735357827466	7.01089722870949	7.27468807872157	6.98566243714897	6.55520983392552	6.66719241503813	6.49348128696269	6.88484206214654	6.6594867161337	6.72284301452487	6.8887020287872	7.08588889881512	6.95602146773617	6.55385625741769	6.59281594354407	6.88366967488835	6.80187592315125	6.9818246713878	6.95210234875917	6.71104703998264	6.86175752989179	7.19057233299648	6.8060645367106	7.04540745381738	7.03115948817478	6.62865959072059	7.40744555386471	6.90489073018852	6.99962790195289	6.80202185339831	7.02997402921078	6.92981768088371	6.96577289530253
ZP2	6.4455134903459	6.56575079063285	6.42669773657045	6.48305889414968	6.74740646374776	6.49655897968918	6.55203714051609	6.4128628148453	6.51033486796049	6.48732749055521	6.73329194911377	6.54256186182644	6.6383699020216	6.44915780742568	6.48287244910524	6.46859095125042	6.56432578379293	6.48222634029654	6.63308176844273	6.45491384086293	6.49880728904929	6.6055695134343	7.36217701992275	6.66619534928811	6.75218404187027	6.56242753007437	6.46661380204844	6.52403862159266	6.76513211159813	6.84596758126586	6.84220866093852	6.63320999341358	6.79522075735872	6.66094550728376	6.56526538389012	6.3832256590258	6.62498884329723	6.74583396007273	6.49336041126218	6.45596209212593	6.51534907840006	6.59334988667747	6.57053689636446	6.51965454755114	6.60895496854433	6.55231496618811	6.61084213327134	6.53447558503603	6.57818557036061
ZP1	6.83617456445062	6.65065193189987	7.02722705490521	6.84141344693746	6.56857559783348	6.4277338274802	6.59323363261358	6.48222634029654	6.49997666576923	6.52861289782286	6.46793738914668	6.63322020502961	6.55120289972543	6.53695116693478	6.70754285982284	6.593595339784	6.4651085165726	6.51646499532914	6.66266464117892	6.49048998687619	6.59984318922041	6.72107993593159	6.74780243656234	6.82214103589007	6.56898168324008	6.95247403014331	6.74541593066301	6.7092764636865	6.88526689302495	6.76544832996605	6.68909268868309	6.67384626321374	6.51591347063622	6.69039936671766	6.61413166045258	6.44548752855199	6.5086467875978	6.70969295241067	6.49985275863429	6.50152864521667	6.43320517455445	6.54943818743593	6.40131527194605	6.63318707599082	6.39986076120467	6.61659391025026	6.52063784753617	6.52625138605152	6.83696973396697
ZNRF4	6.68501532595816	6.77080553360708	6.66999485514756	6.76261612310656	6.53485238204137	6.6448168725374	6.62265996979376	6.54971065193393	6.53994825714607	6.57548046748447	6.54205423992736	6.47742136574167	6.54661317354138	6.48462010870997	6.50607143591361	6.59753039686678	6.58768596408761	6.60990424708446	6.40059433685511	6.61275925445567	6.77376342107457	6.76571054015587	6.88178646626724	6.88484206214654	6.76912104409788	6.49703921754091	6.7812121561783	6.51551585017363	6.83046284738759	6.69166360006107	6.66964245461328	6.69606802819532	6.65293579981147	6.59687654659188	6.60766360791514	6.77247445210947	6.51874056783379	6.56331719143432	6.46229848960135	6.5476408541926	6.48711617513628	6.54147890592414	6.68056328090332	6.66636078017892	6.60895496854433	6.36736252448669	6.31634850675185	6.54925250825044	6.66818773963482
ZNRF3	7.4426170473623	7.13889974234059	7.24738088234985	7.10286295464642	7.28874194911007	7.13846468163853	6.96671109525748	7.66836985872819	7.43026990627691	7.1602628743092	6.88876378951772	7.22929674008033	6.63217908243451	6.82383311476261	6.744709050669	7.49433254900894	7.6862276243382	6.99096049364223	7.61308930416988	7.28261365747818	7.23127386559859	7.05829421123602	7.31411351438743	7.04999663207313	7.07776090950156	6.87190276561469	7.0728781509064	7.02993825834	6.92033927421019	7.70157087522662	7.32143054667275	7.27783932918689	7.17435480857533	7.15663885287851	7.20152948730501	7.04648771658282	7.12791103587165	7.13337113882301	7.33253832079327	7.32885577462996	7.16035816834954	7.12754517045726	7.00563245580991	6.92385400115237	7.33684722861331	6.91869918015081	7.17914098111381	7.04788502349565	6.85451513708517
ZNRF2P1	6.87173581934717	6.85378457986983	6.52010606538984	6.81394865402295	6.94315742045156	6.82538867206247	6.7089042659049	6.80046633159288	6.96572220918472	6.80886799800466	7.04853501606418	7.03443204077287	6.93399913989175	6.80029273136357	6.90063374157356	6.82189617778376	6.75586489351459	6.92272924517938	7.38871897656094	7.05829421123602	6.70767043529494	6.97138941722123	7.09605368233302	6.9838446605982	6.64491046008673	6.82237604867708	6.83069499713038	6.90941970545843	6.69835004657655	6.68180625319378	6.86482989476547	6.79469468924244	6.84421511432314	6.86946792182232	6.68937367071431	6.75772339192018	7.14370435118478	7.57391733988857	6.88174501468028	6.94860843863408	6.86513377017471	7.09631853080404	7.25800221145556	6.99964294465532	6.85811222791378	7.15902225220087	6.77522102313792	6.82877687352592	7.48196736654914
ZNRF2	6.87898809517635	7.08565099538839	6.57798374759943	7.26803506092731	6.98103425748058	6.57699452467546	6.71228322145188	6.58360710757016	6.73865719383897	6.7931926194351	6.93282084527916	6.71694347666574	6.53981495906606	6.68368844984131	6.67183019077063	6.73758961500089	6.58590359372797	6.58595420838419	6.62066587073682	6.82490425778388	6.71656046309113	6.83752674979687	6.69031003864709	7.2470755997867	7.06323253675562	7.05829421123602	7.22485782194422	7.08758184418875	7.4484956995971	6.76544832996605	6.6435480044809	7.14929179467092	7.04233979549116	6.8606012350132	6.61790525147726	6.69576721937217	6.77347388351411	6.6445212846906	6.73895095483791	6.46520288765434	6.73019788016937	6.69430492224335	6.64573003310116	6.68480669195965	6.77581857003381	6.71718085518563	6.83378121931569	6.84801984628844	6.64488041331073
ZNRF1	6.8597692549629	6.91892502009759	6.86251046507183	6.58189482987841	6.95247403014331	6.73309834755791	6.74295188986025	6.72909106361297	6.54274585154867	6.85699635861905	6.7191561337564	6.44925014610044	7.00906943642355	6.73283573908476	6.734786047828	6.69672625155253	6.67347661745233	6.69077055043692	6.74840608805198	6.68721499635185	7.06855343142215	6.89197378086027	6.75396300761306	6.89360627593226	6.71095447976885	6.80443998127238	6.87232328099649	6.91989680724051	7.03025656629967	7.07189663156113	6.91778057088952	6.67289123545178	6.86983812072252	6.7932104408215	6.70566050945188	6.71104703998264	6.69479713200231	6.82174787919989	6.73534485323424	6.65461020688488	6.85233241830838	6.68690477875938	6.73570776991972	6.93302291166592	6.6571474601	6.74472202970582	6.96452378587	6.93612639884611	6.73520178016168
ZNRD2	7.28286173812963	7.1732985277761	6.84580823091722	6.85424166240448	7.05310283366265	6.95180358377811	7.05039395907528	6.83938615761343	6.83040533504972	6.8269669122965	6.71261066957243	6.75874798423437	7.14754121620198	6.74023821143625	6.86703665657941	6.73999893477634	6.75682804223811	6.78321533667567	6.91864601023095	7.03553679058875	7.42488181833794	6.95709166599894	7.22776798042047	6.76826356073937	7.03938104737647	7.16736060193816	7.13784079448951	7.08996025161095	7.0226848244092	6.86980012357941	6.80582364423418	6.89827449896064	6.99534115327399	6.99633530944663	6.86781906882613	7.00009339448319	6.98811995379378	6.80607894501498	6.89437702143962	7.19129231377724	6.76951358329071	6.77994391986945	6.6636243605353	7.00519904578393	6.77581857003381	6.85409367086788	7.20145013218781	6.82877687352592	6.76127097672073
ZNHIT6	9.79082427154101	9.04432366165722	9.97548589227192	9.16493969610857	9.04525619460156	8.34272262579472	8.72980888088478	8.64643471104934	8.75578271668907	8.78726770314582	8.86049547599701	8.70946529250766	6.85552904119723	8.988439275435	7.62160225599671	8.64366831939929	8.76454831592951	8.49319661458653	8.81005667561012	8.70297154010984	9.60684606258412	9.28868819139738	9.87221838615347	9.7584501991859	9.1636814103591	9.02352719428486	8.79655465891481	9.09219306777374	9.10861179777042	9.75453680501255	10.3465410611516	9.03539836542691	9.28583572450153	8.86730400820536	8.73973511195294	8.90048169203165	8.76630353088369	8.78829299448801	8.90258440594252	7.94225850246086	8.89626765283937	8.15986722062372	8.59807666093665	8.18800580600858	8.31076182510308	8.4273367794529	8.56926956251618	8.69969428914031	7.13885965306254
ZNHIT3	10.4386268313826	10.3768787795152	10.5861632988765	10.4386268313826	10.4167659255398	9.59705865751435	9.85896549931428	9.82665368987976	9.7220758715774	9.71287489415312	10.0880288462837	9.62748322279656	9.35716336502052	9.77421890128248	9.48406478798749	9.48947029692577	9.98838415184755	9.8115613184466	9.51255053940852	9.45982135829979	10.7380566066883	10.3447297720374	10.2778477025624	10.4704408292694	10.7380566066883	10.8509087709854	10.2209628216254	10.6727270819851	10.689563086939	10.3892238143603	10.2770141980811	10.1624505193527	10.217804260389	10.0456853507315	9.75700418585731	10.0411235849021	9.10142109163754	9.39230501083859	9.69603955818839	9.1596478511191	9.63527263885882	9.36950801592007	9.570154313118	9.32817136957221	9.55275072767485	9.29155496702471	9.82131962577752	9.74998257126853	8.83251368188293
ZNHIT2	7.09038410090619	7.31808117757262	7.55727372666095	7.11420489718412	7.07929496689538	7.14439462034882	7.1320869540575	7.32970991029323	7.28417068247859	7.27017614075261	7.35060990273106	7.09545929629153	7.04952753905661	7.21643870664008	7.10329923137688	7.01302350515926	7.42582903236948	7.43731291376595	7.16303530264694	6.96627187401973	7.47158736624611	7.50589925166059	6.67695322559565	7.10044817176614	7.34356286646681	7.18438509104297	7.50039264058928	7.13812408710491	7.3718309663885	6.74769989215771	6.82881109117959	6.97748984339318	7.22920874955614	7.29237831106155	7.06408647664402	7.31919040957924	7.36554360075716	6.97635893552681	7.07891463655423	7.54938229967535	7.29448944632698	7.25882987463258	7.01688440813473	7.42966993267518	7.20926729843669	7.52861371280954	7.45918268945039	7.63221479496171	7.32634284991653
ZNHIT1	10.2035935602086	9.04758922468103	9.45938603886838	8.71925947053379	9.21078306701268	9.55554402706843	9.75501995579898	9.9133711465189	9.42231887882198	9.40540526287314	9.47467247168439	9.45895760475549	10.2815902387478	9.61888766915057	10.1237861051159	8.98628363340592	9.82603767854176	9.30716056964238	9.66954414464976	9.20081692471296	9.98005149728052	8.91713499071774	9.90476078334539	9.25081639437779	8.65245170755197	9.05700648217799	9.28492672860138	9.4455944389548	9.91890289868863	9.79898965766887	9.84319073584021	9.10647157244901	8.83800642879451	9.13744038507783	9.86938276985751	9.54322785896617	9.50889678014885	9.60778500542036	9.22722777618342	9.93659280421874	9.55508322766242	9.67547877633958	9.42986497201189	9.67572271523118	9.49742362666885	9.67896543184263	9.43688186551423	9.86415731393215	10.0856188349505
ZNG1E	7.0275342843305	7.98604566671484	7.09463548444801	7.89060905160728	7.77529056292127	7.69324436036085	7.64351197291404	7.90233888746993	7.80739778501313	7.85251049505256	8.18324131048992	8.00823027418087	7.22088626209497	7.31775658347367	7.68342054205666	7.85603952510169	7.94390739977915	8.11805497889155	7.93107690284511	7.76577302021312	7.04670980846116	7.70355790832741	7.31037936441419	7.92461332685591	8.05539033907648	7.91082863308259	7.53375183380154	7.98093652404929	7.98876838896497	7.33456026470479	6.96292322373878	7.88564037533034	7.86912292793902	7.61759514699973	7.65776624434046	7.85141603771045	7.5989462347885	7.74137891517107	7.79034217579649	7.76635948815246	8.1137521017285	7.64839674414389	8.24086888182347	7.91316898227601	8.22287171955118	7.92668399229138	7.93122263640175	7.73789079965521	7.53696315815277
ZNG1B	6.62832249364092	6.90658275194667	6.71374627013352	6.48934571628047	6.64162667908006	6.63909158479574	6.69234955024279	6.66866792615921	6.73865719383897	6.78070257864332	6.71461179077327	6.57059180227961	6.77362961929259	6.68678113596837	6.63484615706313	6.85042988397151	6.71482914144961	6.65378857325504	6.6419528205754	6.70177859561929	6.6300514915702	6.70802984745524	6.91350042192127	6.53497335427041	6.66171080976399	6.7913479918385	6.69616573354356	6.65985635122583	6.64145553574467	6.77085302912725	6.87692124350911	6.92180535726899	6.46177240940816	6.66094550728376	6.68779944728141	6.73731562872362	6.59719887644466	6.6246849073391	6.75345334957423	6.7088731793547	6.67451288754823	6.65150228308086	7.07816487902975	6.71796693368442	6.79684129773414	6.65999915240519	6.54959241703342	6.55940504886267	6.65837890588778
ZNG1A	6.55425499545821	6.75540607857682	6.78312224353541	7.04088181328863	6.79338581859839	7.12493389657975	7.21046334550539	6.76145285602035	7.2040223250064	7.11353904561894	6.96405406277077	7.01247785455556	6.78832385794189	6.99482639132709	7.52942081617721	7.26671456003657	7.06901829943515	7.19340898650818	7.47462718951306	7.09204376558962	6.79934012553532	6.50873952963224	6.82259491082595	6.77769568418555	6.84785885684014	6.83548035611368	6.7602921541508	6.76813779280231	6.91117499215501	6.85128620473989	6.98341611865284	6.79811136359908	6.79960060957591	7.0713547621399	7.29708826368408	6.95585528145706	7.02928757529158	7.29508152452989	7.11979342840601	7.31059624493357	7.0562769242253	7.44112827544325	7.13848566283086	7.19221338026331	7.18933564775137	7.42052450442206	7.07601771315626	6.89132815989467	6.89431695799654
ZNFX1	9.32999039672795	9.22821954559396	9.40310627334275	9.28626413724935	9.45336989107969	9.20538549641387	8.88042880412286	8.62580628019156	8.67054572048341	8.73558532269724	8.84703618760242	9.00384732394585	8.50988843248903	8.84298760257093	9.27393982159466	9.33549006420146	8.6556317841341	9.08066604658056	8.33797890273916	8.82360370314679	9.46004484340221	9.13362216664164	9.50449958383446	9.34569796551205	8.88814437396991	9.30569827044886	9.2341252034148	9.16572381139465	8.37030964273924	9.28891605670729	9.47444038701876	9.1018787105876	9.15448228196371	8.69956068902004	8.66916502829848	9.08103681326755	9.50713334260895	8.82136577815663	8.96938541198512	9.04372796110041	8.64068570985659	9.29322726415745	8.55017934738841	8.87801903127054	9.07370646278603	9.37391046516993	8.75213580782547	8.85697842578029	7.04737461499406
ZNF99	6.35730487143042	6.8117241294535	6.74270313338934	6.8534375317962	6.9420316596659	6.88916289920831	7.21791899070637	7.03991591232039	6.60490270839363	6.78233683803406	6.93154144747384	6.85817305781885	6.97919831483379	6.81975807436678	6.80607894501498	6.63941102330884	6.86844546816741	7.14041969035374	6.84020031260512	6.86574164094361	6.79695783236368	6.9674089472614	7.00075216689015	6.91618721986478	6.65829973616721	7.01491403410567	6.94506829099786	6.89096917073943	6.67040892704199	6.95403918053893	6.69188776130898	6.83943966182612	6.66995282971552	6.83360235798442	6.74453516066535	7.04221950574726	6.67295656424546	7.07341345028028	6.96801808823106	6.87710664781156	6.84103331165076	6.76315388672017	6.82707005644104	6.81599802223258	6.86408792234785	6.93475659408178	6.79685644777938	7.15303818998041	6.83370640387609
ZNF98	6.55658724003176	6.90992946359552	6.71374627013352	6.82722923507212	6.67825372054979	6.60161914080819	6.86998929638028	6.57998756296764	6.7136776928563	7.14410726485312	6.61135860908319	6.67646022513963	6.78992136244639	6.94027006622472	6.83759420589655	6.83636717233135	6.77996310727253	6.73259459727587	6.76708687373458	7.04950946337425	6.81591676254248	6.81576341959396	6.97596053681151	6.71482914144961	6.87306245160496	6.76323067157931	6.87757042236674	6.69587210235425	6.66759482907323	6.75313036906502	6.80582364423418	6.69285022445983	6.66264238637669	6.90618660740606	7.08004940908411	6.74749246774724	6.93223596327511	6.58728376023686	6.8842070488771	6.69082653611858	6.9190394884049	6.78855288146829	6.8385738832821	7.02329081146515	6.76858011370256	6.95452687814591	6.77522102313792	6.77886229913896	6.70135618688348
ZNF93	7.791031929798	7.55791690549347	7.39406409198413	7.79663629090924	7.71704627223752	6.8093813344102	6.7342466152369	6.92602084678305	6.83464884238394	7.17399357627876	6.87993772632131	6.7734286829134	6.74923280132588	6.79545030018611	6.97590379448949	6.79954688856052	6.84696998750594	7.01538218523563	6.84781746901827	6.95899936828207	7.45836050973385	7.88792346323454	7.55899650506434	7.70803654147114	7.63192426530548	7.93676971196084	7.78812312430757	7.69768263209344	7.87059294295658	7.19572016850356	7.39289748422651	7.81573530805381	7.70545791326242	6.74324086858646	7.03610002064937	6.83423171330522	6.68077608455339	6.7512442046124	6.76513211159813	6.63770796876501	6.96189616371599	6.82562495056364	6.85666878522415	6.79006243963597	6.99225177313327	6.70328584942832	6.68774589877055	6.80666721291472	6.80370656885654
ZNF92	6.90674527756134	7.0833204633605	6.98299117781323	7.06920614702597	7.04711422904816	6.84822162464362	6.92443018997915	6.91941704801453	7.00085556428386	6.88622300904715	7.02777735321553	6.93437844386536	7.98232449124264	6.87540644629389	7.31727003873848	6.84141344693746	6.77139432117714	6.61936053239327	6.80404800179559	6.78518595032749	6.99988913380456	7.02763966319411	7.05812098871641	7.11703105906059	7.16789855678017	6.92931830314502	6.84936969469368	7.02856608567672	7.01010091317205	7.19867847625194	7.05312334779931	6.99260803430932	6.93414037240075	6.98253237112851	6.81508643271016	6.7887519895672	6.90222343842132	7.03298639580975	7.05635259052866	7.30813960865477	6.73194613331739	6.69005392391184	6.97215414976878	6.75206190918937	7.12209358542735	7.03661699050492	6.62278183656028	6.95703923315834	6.76430464288512
ZNF91	7.28501539936316	8.02553664123738	7.31714757756675	8.26323068147238	7.57091360366869	7.64351197291404	7.94627344152291	7.95330003823901	7.53733656427669	7.55650836362309	8.45167946147056	8.19478476789723	6.90965562190175	8.14398903743124	7.06534130057929	8.40475385507688	8.70978465161398	8.50341673511772	7.97776623609897	8.80994138259198	7.38543124084326	9.42581355992126	7.26633295416322	8.78513831296563	9.20363655900187	8.32906958563969	9.24165784004127	8.65475556470029	8.16061563535558	7.51054176331051	7.06890742502955	8.16438439219685	8.82921628036781	8.30915025184379	7.81846780684376	8.24889608799583	7.83051432022368	7.28553354295772	8.23370947227959	7.58890263373496	8.27430476534238	7.80305409156475	7.99855299900837	7.49649471599139	7.64278531424071	6.87147240075556	7.67900500710076	8.31156907456575	7.83358227157871
ZNF90	6.657534099775	6.52091146819381	6.93190168328433	6.73191999246431	6.55410980425762	6.75908062761168	6.96176466640435	7.05195991509068	6.74876334069965	6.8975132860263	6.83886569308545	6.55636858385531	6.72048317787385	6.52408536412091	6.87182427038896	6.70531058577558	6.88992084631716	6.81407776703281	6.62066587073682	6.64209870777043	6.91761864759282	6.75908062761168	6.55933695579733	6.75563166889829	6.61301936957702	6.69440875629755	6.65387644070165	6.69587210235425	6.69400342659035	6.76233462045624	6.66643771495304	6.61562801317876	6.70382927686554	6.72008621476339	6.92654090550351	6.85555567367456	6.71240656996894	6.72716721968178	6.63236241819866	6.8711169305649	6.95793270383785	6.55465822009178	7.01413012274287	6.65535670739921	6.84978787715997	6.61445068206322	6.84918421500249	6.6636691394275	6.99539277812609
ZNF890P	6.87173581934717	6.85594143313211	6.44590356877547	7.06117392688158	6.80261915481677	6.93063138706584	7.00077602901529	6.89371415961182	6.87015150343471	6.74320613698603	6.9928744300564	7.0757571442619	6.9391808874339	7.03469844109073	6.91961946497662	6.92686387108945	7.12398018448838	6.96113969009119	6.96424896823354	7.11262554353812	6.80186676276883	6.9562639186206	7.13075723104537	6.76891428237224	6.95273444828281	6.81470577519749	6.86767132253737	7.06257030395311	6.78192769165798	7.02438828919897	6.7341959624169	6.86595803481778	6.96121691654792	6.87070975413058	6.96695549416592	6.96458953108821	6.89535948446379	6.89883647645169	6.76914924468233	6.97029477829719	6.96189616371599	7.03662783976463	6.58881180714629	6.8679043028579	6.92929841274585	6.95703923315834	6.82584749164329	7.21606511885116	7.04132142355414
ZNF883	6.92033927421019	6.67986654691346	6.88466657775117	6.36182163376978	6.73776516745507	6.58170093841717	6.55374661853072	6.87631606879481	6.69240210680886	6.78334447685579	6.65342679600398	6.6462116088882	6.76849821281476	6.62004542141405	6.55956107944283	6.78248036528551	6.66651595615968	6.76438562882394	6.6678743640328	6.61891089009367	6.65648790889654	6.73460162118822	6.67100656824586	6.63624425081831	6.55968420118493	6.67966835460624	6.74697062383103	6.56740188268805	6.48475113595218	6.95967613838685	6.527527134139	6.45580854945474	6.67472860976201	6.75661059296942	6.50477736090987	6.66918866985163	6.40609665004306	6.83744758117721	6.64609635697913	6.67611194137037	6.76223683655224	6.84780949235813	6.74153751176805	6.772294485294	6.73480615040035	6.84209126435393	6.70604401522854	6.66034956720175	6.59927833261182
ZNF876P	6.92462943156962	6.61245047173723	6.86925193740763	6.51900464957764	6.63030623184776	6.66026747645389	6.81654849587984	6.64340820291878	6.82618757779574	6.86522245607597	6.65120573732043	6.67550852858462	6.76483431306003	6.75200323727668	6.69319968906892	6.81315517096179	6.75835477226712	6.72254592421593	6.6927518216744	6.67791884098817	6.53254187787187	6.75810163237818	6.95042127886485	6.80972438623079	6.61062729882686	6.6435480044809	6.54845749932678	6.74773499395475	6.91453024293469	6.55102590667372	6.96608039276272	6.57818557036061	6.54646574287911	6.55539561614941	6.94229983707535	6.723928463137	6.84304804816685	6.76624403331494	6.59537337578693	6.81857745534129	6.77645294176573	6.72187353060751	7.04385328613041	6.74346868529887	6.68925929574522	6.83856919712184	6.74685672362669	6.83940627230928	6.70135618688348
ZNF875	7.84898368625501	7.56459155869967	7.97880633039965	7.82050388179386	7.66557173405046	7.74557575056162	7.70720047426647	7.47155264724454	7.6548275845774	7.53440101897896	7.44313321269067	7.39733711335348	6.96244799643339	7.76653247403156	7.12556712085856	7.09827928938229	7.12398018448838	6.94917382365169	7.09621957699022	7.53213661307511	7.66836985872819	7.33926171108394	7.45724233133715	7.67725555206057	7.76335340838429	7.74943098292841	7.58028830512099	7.59541255046304	7.76619956594183	8.05553299573202	7.67326392252347	7.62487474785666	7.47213905971605	7.82920526926638	7.36988550223179	7.74192796095242	7.32569848660669	7.68147987180681	7.51461555138482	7.36527300618997	7.34893223239656	7.09002099230567	6.96696373942818	7.60720376319145	7.29240310331084	7.37052625996406	7.18502454050409	7.70565337832972	8.78470698862438
ZNF865	6.97949268955202	6.93622402996296	7.27221688801299	6.89672087135834	6.97657450891931	6.8060645367106	6.57278997343432	7.17366656371582	6.88542631324394	6.92499715372164	6.97072950533181	6.86228824783764	7.06824802217954	6.95539001160919	7.06534130057929	6.92283136490966	6.92872716806566	6.89564683257712	7.06955970077575	6.59386010541322	7.04670980846116	6.81243382305741	7.24938362632129	6.80508494397304	6.73335492221778	6.98561987298632	6.81475286780729	6.83049672225842	6.63399065978772	6.93295287880484	6.90618660740606	7.00969138439786	6.71963731743135	6.84066867995914	6.94229983707535	6.84503214970045	6.81120088787844	7.01679193562806	6.96801808823106	6.89695376358913	6.68804524016529	6.95290596237259	7.76265785417955	6.90489073018852	6.882946768336	6.72930741576888	6.62796966539338	6.76302416030328	6.91901754126788
ZNF862	6.55425499545821	6.75922933976927	6.93190168328433	6.48204878727292	6.66225020292289	6.68453194926265	6.95228067646806	6.92947373751097	6.93412367244147	6.91965943249689	7.01185885379994	6.75468832915322	6.92872844634547	6.90204768462024	6.97398021246559	7.03323085707918	7.17297219392498	6.80277539564814	6.97726135217817	6.60721439290954	6.72112899968228	6.6970305178748	6.87872299313477	6.61245928732752	6.71607665419771	6.69157471944124	6.53993346623595	6.54400778864196	6.73048339072013	6.94164224188741	6.80871413749554	6.66161461545661	6.60084853802686	6.93473717803686	7.01009168812971	6.84720409375648	7.12205244675338	6.74219552319945	6.67746500955062	6.86194509949133	6.94161204196676	7.16609481003195	6.94721600531232	7.17438238560105	6.98584794870027	6.73103880188076	6.83480280822403	6.78398987198031	6.93175539616439
ZNF850	6.89983525578208	6.79242557077086	6.97350847038801	6.71230888578896	6.8711169305649	7.07363451251749	6.81654849587984	7.01186086841284	6.99824982651691	6.86522245607597	6.87467595429294	6.83552328227863	7.54130428803096	6.91596198983365	7.51657470269412	7.15836768910397	7.11711075364529	7.0944059485598	6.99357814497665	6.84594424214584	7.22607276571285	6.70317459118639	6.79252307082214	6.66405284072867	6.94009124438257	6.69440875629755	6.93745662633027	6.68159637366275	6.64312467213859	6.86980012357941	6.93714033358972	6.63320999341358	6.74212251360733	7.03676468941205	7.10653194463467	6.63264940257201	6.92037692674586	7.04246649844499	6.83897364991577	7.41407803576825	6.81650085974684	6.75036351724457	7.26754557756554	7.23057362913718	7.19075281158929	7.10965136189436	7.09238253119818	6.77362961929259	8.04004491335876
ZNF85	6.89983525578208	6.92462943156962	6.89062506130588	7.09118723987276	6.74002866369152	6.8026713448386	6.78559257147157	6.62794336615555	6.57494720695295	6.73893484603052	6.62545338362028	6.5823451872022	6.5770814257193	6.88902426719878	6.64061536085956	6.64438793676123	6.57011696103335	6.80820303767296	6.69537916670349	6.54269002139315	6.67297343382059	6.80300945416195	7.00075216689015	7.23944194838104	7.02767592383072	6.99042682589317	7.15506297738205	6.77857562271628	7.04649203721671	6.49523549144561	6.86190005712718	6.89028257757117	7.10488115693568	7.24690805996049	6.68329180492658	6.97946937415366	6.51211238777647	6.63911156043644	6.74875374849085	6.54282132304775	6.75027783836226	6.62269976804532	6.75885222659851	6.70024134628149	6.58819579778536	6.54087789415332	6.83602126651388	6.84801984628844	6.64178081938737
ZNF847P	6.6167361037689	6.82025312338162	7.01195262876964	6.94277047304285	6.87993772632131	7.25532858212666	7.13569068879389	7.46599177881076	7.05406509716718	7.25628860899419	7.11666961559153	7.03724368264885	6.92872844634547	6.89135571079773	7.02167105685148	7.17991130430119	7.1653853741068	6.94429282305247	7.20655690877255	7.11864916843579	6.84330382465042	7.07861808088448	6.82259491082595	6.79279123604782	6.99428610506173	6.73020725495345	6.7259214645192	6.92677206109944	6.86038701080629	6.73143953738995	6.94776142852681	6.80367398698424	6.91147836695956	6.97129396460694	6.81929789574542	7.0328114238844	7.46617919060572	7.02967016374032	6.977052668347	6.81857745534129	7.08829650619677	6.8966671646733	7.05877788706153	6.93937282542077	7.11411676657418	6.96602261402492	6.92511773796221	7.2486292462503	6.93175539616439
ZNF846	6.86482186723892	6.88483308034077	7.10646747423551	6.70186471274536	6.65414956802769	6.68453194926265	6.75896802160488	6.73203093575217	6.89796680766359	6.60744581801932	7.00184855782384	7.1437999636152	7.09016283710604	6.94185405184646	6.93728183813544	6.82687770324151	7.0914482831017	6.74467969902159	7.09785334210822	6.59033413039069	6.96817604460289	6.7097622097338	7.01638349743612	6.92821228522274	6.82144826910176	6.88670606169968	6.62117701555335	6.74609477063655	6.79209521590505	6.71510900092663	6.75407533013261	6.83663538646002	6.78031606845638	6.85643629004883	7.09979866633959	6.87799563351115	6.74905482250576	6.92370201014866	6.85110246444057	6.89530118810236	6.9113004805531	6.81105197805917	6.78980696358353	6.82422831436244	6.92636093197918	6.97476669722735	6.91735357827466	7.05907716588247	7.50474770258008
ZNF843	6.70073959819548	6.75289692078386	7.06035661086385	6.49803979220861	6.72187353060751	6.64873570599669	6.98671384641086	6.64508916943293	6.72532938233047	6.73893484603052	6.53353067832513	6.79366802614903	6.69113788448596	6.82735278965886	6.94243629840593	6.82687770324151	6.79814151184643	6.69077055043692	6.70853035158625	6.59579043894957	6.78901601016839	6.85074841567494	6.80187592315125	6.73946683915785	6.95567032483927	6.87110525379494	6.78795284394511	6.83621420268413	6.8085853339868	7.02148671723885	6.75112557785049	6.90984054164868	6.66859207708095	6.7134852978385	6.71826337968774	6.40798102934249	6.89535948446379	6.65332055753614	6.66605442659035	6.57214939929383	6.689075214906	6.65384740998602	6.67432566731065	6.63499033348971	6.69965184295658	7.04605477439623	6.78433209401423	6.71724318951394	6.96577289530253
ZNF841	7.52417347227376	7.17891719968755	7.14222133798668	7.04165450238126	7.24211144771692	7.40034355142623	6.90041749677253	6.82873014356417	7.31394810409846	7.09309397979313	6.84217157580327	7.02364247522289	7.14754121620198	7.0631582564506	7.49876433174625	7.27490891104429	7.03174218126869	7.06185653935048	7.34259482891804	7.15622181571948	7.25991922191401	7.0830631680271	7.25900077074362	7.09953355637491	7.17500596179114	7.10451098811703	7.11911428837183	7.07153375609315	6.9248006817292	7.17334719114911	7.46713127112887	7.03972913642775	7.14929179467092	7.07066183028985	7.05820574946258	6.94701981055403	7.09169590169137	6.93556912095256	7.10484110204535	7.35949152324183	6.84020860685083	7.2229887986083	7.57486733855597	7.431039797311	7.03424670142737	8.02155099287305	6.94328602943819	7.29589058542638	7.57760085288166
ZNF839	8.41990520080785	8.61310294963974	8.5374922176473	8.94573520292824	7.7326648194999	8.67280942121834	8.65990922166536	8.42001958940661	8.26241231334597	8.34354695365372	8.43012536331983	8.32119391383116	7.86786997887082	8.87148756701578	8.53478322066909	8.16753913292519	8.50650444212183	8.22354554719517	8.46618566079576	8.50304315284748	8.23877498006267	8.11348617433491	8.30395624248793	8.5624560707845	8.52781256629935	9.05661162399082	8.60389984915446	8.36155645373381	8.22733282435057	8.82931421053874	8.60406349215843	8.07105960829544	8.32291217940653	9.28079730136883	8.32558420386656	9.02059106427924	8.09553147012546	8.98957136973489	8.40826475735041	8.14449544994883	8.22780384511333	8.21051873157914	8.19653048401689	8.60692592685201	8.62007308719527	8.17019962953475	8.6967603276184	8.74217265896428	9.29279298963388
ZNF835	6.69022620067971	6.85908901545381	6.76481531441917	6.7008662800527	6.73700522698428	6.76837995256681	6.71594623818245	6.92102945192616	6.57662686971854	6.62006689611356	6.79854991756153	6.75758529934894	6.95416262052272	7.09340095301415	6.73705833589717	6.70375822964626	6.96252394422836	6.86020152866204	6.69537916670349	6.86718947773936	6.56917683170775	6.85114654604653	7.03329619685813	6.69915516605892	6.77824396106451	6.78594493650503	6.82444939423511	6.48132435813861	6.51624435685273	6.57431494052442	7.08001557894609	6.42002269138865	6.8393984288112	6.80397350203303	6.76459531109747	6.80664380104549	6.77910459388985	6.72015416730461	6.75988533183622	6.76421879886148	6.75592539498925	6.81105197805917	6.75291780585037	6.63013445500839	6.79684129773414	6.75716068732352	6.56784860918117	7.15303818998041	6.89431695799654
ZNF833P	7.00827681051434	7.11585665625074	6.73323460692085	6.74142397736073	6.9617387947778	6.6980750278762	6.81468322182839	6.64055021471684	6.79785518137682	6.59585019679696	6.52015665121943	6.56851179889382	6.723928463137	6.55605337064883	6.61106292990425	6.5845968685071	6.6279772059229	6.55652627948237	6.61975990340745	6.68270873133999	6.59099206561527	6.82545939039733	6.94407364046724	6.83703739278438	6.85241860586213	6.85084929608271	6.77927966351744	6.86822164081093	6.88421044592532	6.80031795527936	6.89732206588632	6.84649004164995	6.87087016702281	7.00268026953882	6.60156348110501	6.81543234461902	6.72574784773442	6.65501504251105	6.77963512179225	6.69588366427848	6.55496992472629	6.61202003693389	6.69972256452148	6.70185426254793	6.76858011370256	6.67847306310193	6.73513637560838	6.60990424708446	6.94479567476387
ZNF831	7.03425426760615	7.231519307871	8.25307028519949	8.05526362607059	7.30016998112778	7.24344738822437	7.0108627067117	6.93842001439825	7.20495551389827	7.39261450428109	8.30850316632321	7.43040551348419	7.28926954194959	8.09203879776029	6.93898545330313	7.17557354461967	7.38861363455039	8.17050078718961	7.06637037619693	7.45088174199804	7.73599446175619	7.82514113085284	7.09605368233302	7.62473001582799	8.22638143852701	8.3237658891854	7.25529758189734	7.92404987711241	7.76827413595363	7.24319553779515	7.1652972781754	7.1191960216601	7.62587241630044	7.95816754059866	7.01793613423839	8.34546319131618	7.45502985242263	8.5596266437258	7.28137152639158	7.38834350991737	6.89410647827598	7.30778064547203	7.84682233278732	7.62838809297488	7.6829202232003	7.25539976757306	7.8163646148562	7.55023346317307	7.03065610159985
ZNF830	8.57306845567619	8.68650970161826	8.72966571997197	8.80417173945008	8.59699966276317	8.52988220209791	8.69554346431102	8.83626161993597	8.43970825473568	8.71816620967528	8.88639666548441	8.82241706220963	8.05643739094706	8.61453070362406	8.18964106474999	8.80571303491524	8.84595408452637	8.9033785580167	8.83377098681047	8.54543533413649	8.64473648019604	8.98325618292325	8.47973764635295	8.7332509007491	8.85857631801548	9.01756314202624	8.76713911525412	8.81546183666077	8.95110435912114	8.38171315722423	9.07203554449701	8.69839846092836	8.65451909415644	9.1659085179221	8.74152847608917	9.09005567289006	8.79486255728186	8.85480235799571	8.71368795577225	7.84753289886411	8.36701304251462	8.75268434598846	8.32022570399834	8.43831091849439	8.68484766234916	8.68791520508294	8.93903429345717	8.69433305242715	8.19700441253186
ZNF83	8.57924538041236	8.272326687385	8.89608457698109	8.71744228193625	8.5204949124644	8.49283500320953	8.67584781008861	8.54020463656637	8.88912031752747	8.48283274631242	8.77610827648322	8.69614236137842	6.69841392160533	7.60609988404125	7.84589287274033	8.65943532070064	7.97526969478447	7.92652355169249	8.29713630979074	9.16757990167054	8.39619442818532	9.42790496025348	8.03772946440871	9.25422311821966	9.33270941855462	8.78769657506056	8.80582216447915	8.71443401474949	8.53466037907502	8.78019216020395	9.05718852685699	9.00707570883473	9.34663964003109	8.93683826559237	9.16331113109558	8.83992531845811	8.17243944432319	9.50326253957035	8.8453280909697	7.8685425440653	8.39593464216107	8.22126050719283	8.06680083551879	8.42354722762314	8.68831996323074	8.37347301142861	9.01441230767217	8.55342403338545	8.93405211912557
ZNF829	6.92884259338136	6.70296172078968	6.72655698114585	6.78505859665657	6.81468322182839	6.78296333928776	6.6776813594907	6.88127245362612	6.88823501746266	6.62665436570775	6.98748205162221	6.82721294107139	6.85767087906831	6.82735278965886	6.78995848269142	6.7253375708993	6.96661821063403	6.77483903841606	6.96733709271111	6.92786199078308	6.66844903612633	6.63920525309276	6.83725837679285	6.85818809835381	6.50909672328223	6.78053394811055	6.598144078418	7.04459827473564	6.7585627065953	6.64999038220225	6.9227535018575	6.74782012525473	6.91189634179268	6.90334159842234	6.82224418956546	6.91650342401946	7.03072150924455	7.04542469086674	6.78197647067595	6.8814981186478	6.981556844221	6.80285608571292	6.77478204790545	6.92083113863416	6.90107514993224	6.94315200974785	6.80150901877135	6.62334735913367	6.78397128597839
ZNF827	8.35005292258547	8.15401002409626	8.44770661045888	7.90666665940974	8.09365098462525	8.58303909853379	9.01827673434974	8.86146214688607	8.64845601788263	8.45927597242303	8.23984679817174	7.98200760116476	7.24421289625768	8.98193843784452	7.14352933716218	7.98940995312505	8.216418056701	8.20233254892328	8.45800777751132	8.40387292912221	8.50401971446783	8.17909325283603	8.33893908191725	8.4550155664378	8.46492623539588	8.23747061922529	8.52465280252767	7.94593605794395	8.32468958918641	8.25699725215311	8.54967113149565	7.88003106808039	8.15923051127034	8.77283696633233	8.86666381460214	9.22159186860953	8.43657872952983	8.37145263863976	8.66282909954512	8.82705970992247	7.81082904142707	8.07346191588819	8.0206535823748	9.00445666664828	7.84007214022894	7.54349191828899	8.06840906374254	8.92385522860306	9.95218466935199
ZNF823	7.97313354244331	7.83147626106335	7.48212900880717	7.89803449188352	7.61745486501466	7.62735958855652	8.34689002471296	8.56714926997921	8.16050032015268	8.12343468596169	7.8882220666433	7.88616886264696	7.1320869540575	7.86748201341361	7.78953254909264	7.83882970659814	8.15470719860252	7.75736575851406	7.76627510298539	7.70651355566314	7.94321840393027	8.07220675304185	7.61681637863756	7.92507848172391	7.8345001479904	7.82699636027915	8.19567875739186	8.02848381480331	8.45830100578017	8.33491575427983	7.95032179639985	7.83307930729955	8.10826032586024	8.0151291089655	7.74759516812967	7.69865356482158	7.95438968320673	7.0911834708849	8.17777899370557	7.2133086444056	7.62674305607898	7.89973440354186	7.6289559253253	6.92385400115237	7.55462063353225	7.89446128809408	7.83729823271491	8.15286679366569	6.65131290971366
ZNF821	7.67308784304751	7.49751533698344	8.07619877065319	7.57817179777173	7.62341243238311	7.36240219988816	7.60830660033387	7.87440619334222	7.49005960823538	7.22187566640209	7.42683683649397	7.16076849751488	7.39308963711602	7.90525863538272	7.44716166359299	7.39319837636948	7.76259056302199	7.67256344981899	7.30681843671201	7.57057478969969	8.01989056674439	7.1658124428744	7.67373071844677	7.50720315071521	7.75038952602828	7.77703342931616	7.24671926288187	7.43114080015162	7.55814186738097	7.79173976666627	7.52812079738273	7.5030597774188	7.34464826450706	7.8304074250512	7.5965615177319	7.96358971499262	7.51845379544021	7.58320737882204	7.47015763900522	7.67346325540048	7.13140553757715	7.47202592545059	7.43207593641521	7.46103823034466	7.49243060810584	7.24714024324572	7.53815298389092	7.4170349981177	7.30666455814507
ZNF816	8.11533060090773	7.95921668672165	8.66559888002742	8.01278380281903	7.42594252186697	7.61458677876442	8.0407298508505	7.86943611896117	7.83410597312078	7.85752774519629	7.97551409177788	7.65423605253489	6.94156508864087	7.98900428888271	7.60232641272371	7.35560019497184	7.50872501630599	7.73087699934184	7.75291604535557	7.55482216720959	8.74346889647587	7.98596315928893	8.55026952450612	7.94371266370633	8.16867047606689	8.37636572771368	8.14162508394091	8.21306505463307	8.52337887222942	8.41697836736463	8.35393354983314	8.09600042817946	7.95755402744935	8.21895793893969	7.69740334984101	8.26832449495229	7.4358954238093	8.36560966758863	7.68995595587953	7.16353327194937	7.60569086987807	7.31196171626057	7.83882970659814	7.48483540424477	7.50893783197956	7.79748335686213	7.69901979107282	8.25810709225797	7.03605842493622
ZNF815P	6.96855708587645	6.99364425943046	6.93819529657935	7.32092999178703	6.77644846297064	7.28862203837892	7.12468338010335	7.04590283945478	6.96288113291028	7.01287005560814	7.37380321670739	6.97783188503116	7.14754121620198	7.70623034966202	7.46467092267354	7.02462274660821	6.78598719825887	7.27993652169717	7.14566102964406	7.19520565919648	7.27651772304926	6.99199543061982	7.04576055100716	6.92326588829222	7.03443204077287	7.28207022847198	6.61356707553077	6.97818439180625	7.14834585712808	7.05917509469955	6.9749504305022	7.06776665886426	7.06290256316077	7.20459169866086	7.02266735251604	7.50794823900461	7.03270534478357	7.20058491712729	7.05022870931237	7.39041274368324	7.28841245356622	6.88711126137984	7.22288303996622	7.07570556945424	7.40865363560013	7.2257737246055	7.23485861394101	7.1215017585051	7.27892779491985
ZNF814	7.83862034022346	7.29316900351116	7.79384914834405	7.22647624565073	7.15836768910397	7.37024113320317	7.14425515187031	7.07434173739679	7.10743203229066	7.11610862409517	7.19129231377724	7.31103246135463	7.78123628678064	6.95539001160919	7.42844366051101	7.09635333032813	7.08304373103927	7.00011483910794	7.50969249171228	7.08730171156155	7.95449673719722	7.24261520881327	7.88431426441256	7.29461410195531	7.48596332617947	7.35926438671746	7.34792766412932	7.31902361686723	7.58974219048122	7.44284745602946	7.61364936095286	7.32865288788251	7.21875433223448	6.99899376530563	7.21545269456327	7.33533241967358	7.15336536096	7.00821645673621	7.13143975336523	7.31965987113008	7.17037404616296	7.25882987463258	7.3957558643753	7.33895253272891	7.23923478524289	7.26575021938475	7.24304234558563	6.77082928136716	6.83370640387609
ZNF813	6.8597692549629	7.15056470585766	6.84580823091722	7.00275584892337	6.92597961357587	7.27454268901582	6.83643410918065	6.67929938891105	6.88254542545637	7.09413498918453	6.97718420870177	7.02364247522289	7.52310606435434	7.11585665625074	7.23927854808014	6.91748886315046	7.56325425127617	6.98142558971704	6.99357814497665	7.0098677990039	6.89510109931621	7.15783077660061	7.39621811632729	7.2084966065568	7.22529550151036	7.10931005063989	7.05195991509068	7.00464587261803	7.0892455454275	6.94781791003681	6.86190005712718	7.12665349511741	7.3002051895246	7.02740706486576	6.96113969009119	6.86595803481778	6.90222343842132	6.85378457986983	6.85707312215092	6.88470342953102	6.94543357351527	6.95926416098782	6.91589261258607	6.75490504684851	7.11552217003843	6.90222343842132	6.74985982358284	7.03031845888565	6.98586290270228
ZNF812P	7.00354020687314	6.8408413652558	6.91021771569705	6.51900464957764	6.66282055637038	6.72949102965978	6.79766176592054	6.7408822938842	6.77449244963196	6.76758763845094	6.6647102194067	6.7998890565858	7.10866669594954	6.67372417885388	6.8593611841456	6.64201733347428	6.74659390068401	6.65854900780263	6.64326107916088	6.60851523860874	6.79934012553532	6.89691260566945	7.04576055100716	6.81027431784036	6.69248372200758	6.75229239816973	6.84503214970045	6.63790063367048	6.73541661612457	6.82444939423511	7.10083506248752	6.54271686504972	6.71559649171625	6.63936212225113	6.64326107916088	6.68914308003939	6.65029494004865	6.78855288146829	6.85231123717666	6.85723842874032	6.65230368027628	6.84045032275222	6.82347600166274	6.69866670627541	6.63345506179969	6.63187153765333	6.60317138499529	6.92333004649131	6.72461955184536
ZNF81	6.6167361037689	6.84488337565788	6.98922154805902	6.74688916917317	6.62510613375688	6.59977668555319	6.56338761267784	6.5123357173346	6.52589883251086	6.53127859889985	6.69577883103848	6.52504802284462	6.51837627799614	6.45682868801329	6.49947990451844	6.57169770149287	6.59274902937929	6.63517428723839	6.62150974966866	6.5481426677153	7.4291024704214	6.86972081113176	6.575411299487	6.85934631180002	6.91327737596812	6.65735252584687	6.7574056942555	6.904217969231	6.69539303045435	6.69166360006107	6.78899220499904	6.71364953078673	6.73240055290629	6.67994824071276	6.58910874308856	6.66692401061884	6.50443542580955	6.55520983392552	6.61543081599614	6.51755875698934	6.63893500097087	6.57417312433752	6.78321533667567	6.54593555581759	6.62905863105859	6.60298827633047	6.6341884262304	6.52094805537326	6.61240392563601
ZNF805	7.38792309034308	7.69157038326255	7.19053315651858	7.62086576945149	7.91152457099544	7.67532453131748	7.74000625748178	7.56773351480753	7.73873548667613	7.61893742491261	7.52371257914276	7.61655460444626	7.08673189011061	7.08315873832247	6.98947828864774	7.33958380363534	6.88164080580016	7.06185653935048	7.15164634935891	7.51069011228732	7.31351542610432	7.9298607796312	7.72259747730152	7.88933352638356	7.81492039750366	8.00299637063274	7.66993405351927	7.83482010648135	7.70238980117055	7.54300601126964	7.87643286333325	7.66090017546808	8.03949961743973	7.69830881860165	7.57301369545189	7.63541366273785	7.45022704151982	6.83934916254205	7.76774569529689	7.80260707183298	7.54757229692305	7.51273334887546	6.83392856731789	7.56679165760048	7.54413791029144	7.18883220796015	7.69524426337597	7.23096835835656	6.72461955184536
ZNF804B	6.95042127886485	6.45147869999952	6.7802522147538	6.81840482120772	6.73324418372644	6.6448168725374	6.60328339689849	6.59676947747342	6.52889349725883	6.49197711697855	6.62019584477819	6.66242291146623	6.54459960514681	6.57828006333618	6.60482399668286	6.51755875698934	6.57663765409453	6.75336135761795	6.60672690570088	6.6115247836114	6.89132815989467	6.70694673875197	6.74148976132317	6.68105318773896	6.83156587155634	6.71331871677287	6.63722061351699	6.66289732513843	6.86038701080629	6.61079471515689	6.7052760227256	6.7047171013502	6.71180778563034	6.55420106882435	6.53605453048982	6.72180887307645	6.4866627402242	6.70596831407978	6.58398378827409	6.52470056783031	6.55001104138124	6.61427264446302	6.55377089795891	6.74018389974848	6.63893500097087	6.51187957464532	6.67030928869765	6.59024591647632	6.63501094086908
ZNF804A	6.8597692549629	6.87810412758944	6.85934631180002	6.92597961357587	6.81742022864953	6.79720734363848	6.95409851319288	6.83169744281714	7.22037240178455	6.91275715657206	6.8711169305649	6.81885268286958	7.03277351338052	6.7885392094034	7.10809153778691	6.98842269308546	6.68520449359797	7.04447967720426	7.27621955492911	6.98566243714897	6.8753794408219	6.82686517680757	7.46072693347545	6.69772256656299	6.78702817286009	6.88840677381802	6.9900507677061	6.89780712636918	7.00563245580991	6.71817001350639	6.79190128560153	6.91815708595925	6.72412418673207	6.91836625769475	7.02120372236213	6.83218223400042	7.06322150969949	6.76821614032748	6.75477830465426	6.88470342953102	6.86348328783931	6.73783618083957	6.7399562723607	6.85723842874032	6.78647645846045	7.0949193442036	6.96801808823106	7.34705657656604	7.34500371575099
ZNF800	8.21989919972633	8.33360732985559	8.45220721002655	8.52819869397021	8.23192664265663	7.66661893760316	7.51842175121522	7.45128510283635	7.5950704679196	7.79318275424288	8.29840632401545	7.91071548091253	6.65131290971366	7.87220420062166	7.33889936789602	7.95791111182971	7.14526269784084	8.27710037031813	7.58447190690826	7.70651355566314	8.09829529938032	8.53096655316117	8.44260646082411	8.48679015917316	8.75750835709661	8.47285182941722	8.42494083802509	8.60422713516241	8.7993788825575	8.19312655104981	8.58075611746793	8.31827661191674	8.5192329815723	8.05874144332544	7.57877955076594	7.97839151361718	8.4498400633746	7.16718063245631	7.71187107536978	6.85004497121112	7.66689973190171	8.14666369020075	8.04682135839728	7.41375966422298	7.98697295206196	8.43162162971084	7.96516417252656	7.52177665178424	7.24118734001116
ZNF80	7.13603617608767	7.09238253119818	7.38290811072551	7.3852586543937	6.82522071764503	7.21647468218599	7.12248693168194	7.03640922149903	7.04809210274444	7.02749350176712	7.47028688160277	7.12177729687926	8.2153876018846	7.2641392233738	7.13779552689458	6.9624501960923	7.47914031605769	7.42145473107867	7.03285976361692	7.36087308732367	6.92847108830871	7.02126157644703	6.75088066381399	7.07438260057713	7.09562765632181	7.06358406849677	6.87555062432685	6.8291392602353	7.16648754360925	6.89271557769479	6.85898524936353	7.04436547954785	7.17413645769979	7.24860228079494	7.14533567894485	6.9301193522789	6.99923807259542	7.87275422260958	7.05246019917514	7.52260565582624	7.06785270966495	7.11681927753582	7.57126991439272	7.11176175997549	7.46799392989183	7.33456026470479	7.32562451173814	7.19401268194955	7.19152985925095
ZNF8	6.85533550803502	6.91559517456925	7.25477884360942	6.95741237660182	7.01302643706693	6.95009764640114	6.99268720592048	6.76428902684876	6.81142165123602	7.02749350176712	6.98606851093378	7.06072416595682	6.85552904119723	6.80298751016484	7.01764767125793	6.77189619795693	7.06739813259908	6.92981768088371	6.66884504883519	6.86415906146229	6.88526689302495	6.99449773701184	6.74148976132317	6.96100726919475	6.88792554912565	6.94015033801159	7.01410234156056	7.00639974300618	6.79430265069445	7.0275182817087	7.13004050183077	7.01614975541826	6.94912086182756	6.83879638543034	6.97854110241633	7.05299810177011	6.98223007365904	6.99035965194415	6.99227265168205	7.13169737418435	6.89330586382512	6.90418244929559	7.03565378908603	7.20503963628627	6.81641131665905	6.90222343842132	6.963088342438	7.05907716588247	6.76430464288512
ZNF793	6.84275824591273	6.85740114111515	6.6167361037689	6.72320050346443	6.79906859239539	6.57492251560631	6.62047755438868	6.66431390801521	6.6203168907628	6.754927570204	6.62269976804532	6.62431594574392	6.63217908243451	6.69586054043002	6.62419458762503	6.51335371487037	6.63874352601028	6.57496272973886	6.51662251461068	6.55491857090029	6.75510347358575	6.82037637618813	6.92267778784444	6.83659120205098	6.64747316707382	6.61747059887986	6.9191734891343	6.79327436374605	6.82217369025723	7.00688769632702	7.14687970394139	6.52766832625507	6.83113168858254	6.73123913898816	6.65412767300942	6.50510100452936	6.56525343906631	6.51823734087141	6.61818775017085	6.65461020688488	6.61785701418742	6.56322406895216	6.5131856144461	6.63812959157755	6.50179969631274	6.45209461937869	6.43138562269173	6.63897731963669	6.52103803555739
ZNF792	7.48108035412869	7.4226104995756	7.79614101570995	7.47151792824297	7.25039764100448	7.12909068840028	7.75291604535557	7.0606241101181	7.54235306907673	7.46327439249684	7.65368554314964	7.14576213805262	6.88722524901982	7.77533648292337	6.78995848269142	6.88801092502691	7.13096318929755	7.32478885591108	6.81921872853886	7.33008632051601	7.75817948692417	7.59599283715827	7.84660360736756	8.06150577336266	7.71805206899806	7.55389289731133	7.45556692405687	7.80046351028407	7.87535255850502	7.713029903575	7.58836871346411	7.36364288662733	7.8767898232876	7.67295264725195	7.48235981420516	7.63830672141155	7.00808532358775	6.74932037972866	7.7946567448578	7.41407803576825	7.14219072568694	6.94527568270825	6.98744927520689	7.14219072568694	6.96534284426895	6.78617818159453	7.30947629973017	7.36803834520183	6.74840608805198
ZNF791	7.20931387402257	8.0230647194777	7.20257904641928	8.29450965807718	8.3181276617739	7.82092037706346	7.44732147586977	7.91611842299868	7.75074197665757	7.74127940429018	7.93156119121444	7.58830642619103	7.62508408843357	7.71001206535854	6.97398021246559	7.6657452319216	7.97641564950468	7.84075615982303	7.75065253597802	7.89539355699968	7.37806809294998	9.06480802021141	7.27214786138004	8.43543754636123	8.38657129549369	8.3360212439712	8.62703193195832	7.96775745904518	7.8108999178893	7.87620964769364	6.68909268868309	8.21207463007237	8.46634523306253	7.89243822086568	7.95860944603029	7.99349996136303	7.26949990171072	7.82338465154929	7.88040037319482	7.47620697647406	7.56023061057628	7.81295875845011	7.70597314732722	7.8630453648968	7.54964526697496	7.63114130373053	7.80232893704774	7.94526678020375	7.61926074355125
ZNF790	6.73527289917323	6.66218800725453	6.82675310644078	6.50094238150226	6.69780574047373	6.6880869124937	6.64961307113191	7.33339509958903	6.88393001790871	6.59585019679696	6.72023274783695	6.90350269922321	6.88178646626724	6.75062391277307	6.63858907451637	6.74106631782406	6.83069499713038	6.65297540159058	6.75120251541925	6.69339249754163	6.70532899381925	6.59783845582959	6.91024550797319	6.72043885946275	6.65461020688488	6.79241843733948	6.48204878727292	6.78414799845201	6.58704467448797	6.78525752136699	6.51333833242706	6.58166211652421	6.76775754891617	6.47936170273142	6.90748664393277	6.82815338259858	6.90978990217952	6.76234299795904	6.67746500955062	6.80498744834062	6.68647142376006	6.77408316735053	6.86149068729996	6.68326321242232	6.75573986809878	6.72041528032311	6.72412706134828	6.60701245963024	6.8404233565549
ZNF79	6.88794304725545	7.08226729567429	6.99622190951034	6.96410192750061	6.99245278050303	6.61245487953237	6.66535953001403	6.65770432617047	7.09086321083739	6.87591623721588	6.67422053628737	6.70831799687756	6.67829309904951	6.88295772441555	6.64891524531799	6.51335371487037	6.65716586395753	6.55964983549184	6.62944657843472	6.61744984902632	6.78901601016839	7.02714596786289	6.76017892000224	6.84823040340844	6.9963003637839	6.98885314972489	7.11019702977299	6.86293186618682	7.31221085921467	6.68539562707036	6.82881109117959	7.013288395441	6.96244799643339	6.90522023215578	6.55974715619482	6.944898053941	6.69600389783369	6.59159164497217	6.81613819454512	6.53515807239522	6.64726782033698	6.74569534222164	6.53770130068187	6.88647317025836	6.58704467448797	6.77732611385102	6.65241836164816	7.01946472306325	6.46747256984996
ZNF789	7.45919497726107	7.81526628994112	7.67000162944566	7.9852904764277	7.38476819734293	7.62230578945741	7.65545085831482	7.71908581381887	7.48387465557414	7.84207398620793	7.78540839907584	7.59905952266178	6.86783430626511	7.79397556706791	7.90240684413493	7.48364412903954	7.05499104342124	7.83493039046169	7.70602210381577	7.64855939319466	7.62054157817107	7.93416081457316	7.54165678380233	8.07639250608297	7.99565302027758	8.03734390076074	7.61503373203141	7.83740727469586	7.59052722596027	7.24649732463772	7.8298578179244	7.83758856624844	7.92723384427273	8.24099634665844	7.81068513835586	8.23331787359493	7.36658276201711	7.32636422289504	7.48807035770478	7.18883220796015	7.617669696799	7.59890396204325	7.45912899887968	8.14678224008756	7.55945366147318	6.9470600976018	7.7798349116345	7.80067486266212	6.83370640387609
ZNF787	9.32034960768923	8.69716215133579	8.9732167837161	8.61925519807951	8.52312434141058	8.75910702331003	8.71035626329834	8.43606807946528	8.65282589638415	8.81841136954406	8.26095906144293	8.46768483865297	9.32117571641087	9.37165283115453	9.71454578163032	8.71351560885426	8.56492566543529	8.94341075324966	8.8077657045566	8.60285413266149	8.84625246270153	8.30057690672226	9.28626413724935	8.52450938898071	8.60285413266149	8.75985077877298	8.26564776679814	8.55475038394405	8.98744628666742	9.15601219008699	9.12245920388457	8.65245170755197	8.30474515908531	8.82571962713172	8.69234297743577	8.81566746821074	9.31622528003646	9.30920087470574	8.62309499860775	9.35796486820883	8.53606293874751	8.98208327721974	9.06877160594478	8.64845601788263	8.74152847608917	9.19592390482134	8.66658442195533	9.1337967574464	9.93401512605
ZNF786	9.3337267193701	10.1727181840009	9.85555710424124	10.105286142596	10.1694422496326	11.2295782560167	10.9244292256711	11.0049499971624	10.359730467692	10.5911631589617	10.4078027762385	10.217804260389	11.7263116456911	11.4501476172329	10.7215748834397	10.3490961243756	11.1499954105154	10.7539757209967	10.5048971348816	11.5281828957203	8.7299520417976	9.98453896959588	9.81240483679075	10.0683815444228	10.5018593274735	10.5317580597683	10.2830377526602	10.0193276539204	10.7757717227262	10.0663657763547	9.16625205379601	10.3654605589632	9.42986497201189	10.8366267113032	10.676050133707	10.9514396419799	10.7757717227262	11.8278715654158	10.983831770549	11.3021609153972	10.1084574942821	10.7823093051925	11.2243480694655	11.2445383791451	10.2386536097817	11.2313060983401	10.0403651855036	12.2049151820307	12.9482015864461
ZNF785	6.75663243750467	7.06140908462309	7.16522862991832	6.96589631940387	6.97109781116129	7.15624799848115	7.06490597420061	7.53761788116033	6.87015150343471	7.05932661265576	7.09842684959637	7.05253285215991	8.14330195859383	7.06714315939371	6.99738830025898	7.37445047768089	6.88254542545637	7.02209523028912	7.10683433822578	7.24215941241469	7.0673121577362	7.12256767581054	6.9791650165788	7.17052683089956	7.31459126897486	6.96674488156918	7.27014652597876	7.05070657268273	7.00713618450359	6.91064489919845	6.6435480044809	7.03994600584634	7.09235793478251	7.11368452908926	7.09699795810261	7.47799938378771	7.10111654918169	7.69760768565078	6.92857636089454	7.33446709446538	6.97900530993511	6.90418244929559	7.3342872011901	7.31714757756675	6.94104797151587	7.34919263324906	6.93287503330031	7.50912451321627	7.37612139457578
ZNF784	7.13347693801121	7.00537601095889	7.08776642027081	6.96692405671357	7.0279315335023	7.45048841026295	7.42161926506112	7.55702940665444	7.24644847858869	7.38679149813275	7.23952233274924	7.19339418372689	8.27605638603375	7.60609988404125	7.84420362559541	7.29374219914097	7.37980424587253	7.2874987917459	7.37972058713674	7.11733620406521	7.15801404282892	6.83372003353814	7.47774347606809	7.12607718976915	7.0586242224072	7.09217309147792	6.98193597073152	7.126144977539	7.08237921913963	6.87268853797973	7.17977687024253	7.15450104557691	7.121539928473	7.23845495317171	7.45403456996057	7.3942289960747	7.58036012220904	8.14460618788626	7.27294367107271	7.97880633039965	7.45134654670898	7.32691281726177	7.14188204646872	7.40105635051747	7.22311915173061	7.26867916188892	7.39337466183644	7.57091360366869	8.78829299448801
ZNF782	6.78769270671642	6.85378457986983	6.74585721629456	6.97021461681262	6.98485222962184	6.95009764640114	6.84330382465042	6.82213040006601	6.89493320583553	6.90875330775335	6.92542547774126	6.83425891404702	6.84986605135619	6.80756989406135	6.67375453650135	6.84415267925936	6.77580002211304	6.81207293362562	6.804995985208	6.66302994531507	6.54194929916652	7.03725554000199	6.69737116008126	6.95447735601049	7.01004510201582	6.8915159363042	6.75206806173254	7.0631582564506	6.73679995559915	6.70148497279276	6.57316132118946	6.96054580512039	7.06899794992563	6.6814296551938	6.94098104718017	6.76607053527602	6.7505049852927	6.80607894501498	6.7559387091904	6.96549046916308	6.97617394609489	6.77770617937919	6.6087950470038	6.75773381898683	6.76858011370256	6.94497926884489	6.92034924590714	6.91154642493422	6.55572072378312
ZNF781	6.72998265935485	6.93922607363777	6.88165355345776	6.99571220559772	6.8342561519098	6.85403703494105	6.73772415275731	6.90642821831856	7.14298772923991	7.06884370440207	6.86995805267881	6.85114654604653	7.14754121620198	6.77310668090057	6.68953897947933	6.99548781611506	6.83294146231457	6.73971213568493	6.86043126143546	6.78331467147892	6.91958265954686	7.01118826317406	7.06811837924147	6.99993357131579	6.97402252826969	6.86304829068989	6.88595314420019	7.05697580729554	7.03626681624915	7.19296275538507	6.90034329142413	6.97137758393723	7.11609758772726	7.21346638720443	7.0056298732667	6.97390005293585	6.84596758126586	7.42058520380687	6.83029228786886	7.0351914314846	6.84633470530162	6.5675955004296	6.85004497121112	6.94585732683287	6.99489354280707	6.83450692565101	6.90586530231563	7.15303818998041	6.63501094086908
ZNF780B	6.54425560168259	6.75750843502991	6.8083667551933	6.73945611296432	6.78073696501397	7.04031884902814	6.70278330093268	6.95403918053893	6.73442414711966	6.88311073772981	7.09631853080404	6.75075117635109	7.25008687450916	6.83864248370753	6.68492910236832	6.73824758185724	7.01531940588613	7.01089722870949	6.81206157951256	6.77393342198443	6.73729663725171	6.74501305127371	6.6203168907628	6.84960334004847	6.94009124438257	6.84552099707895	6.87723658798794	6.91527754916317	6.83357616858655	6.75916381137273	6.73959852624337	6.66481286547071	6.89593872899128	6.94720100217226	6.91217507868274	6.89944548805466	6.93223596327511	7.08034955885951	6.8338835000964	6.77160192624371	6.9033705882409	6.65851495949175	6.83160206268567	6.70024134628149	6.69600389783369	6.69325545367722	6.72751476074706	6.81451524647793	6.84785885684014
ZNF780A	6.75382114104318	6.63555261814505	6.81455240047292	6.76261612310656	6.58574232829191	6.46020379963256	6.57096352576281	6.62456586834097	6.58423083280319	6.68013741027341	6.53911919698661	6.45440446035108	6.55509148552025	6.50680267395571	6.5708975019057	6.49778176424892	6.54818395276013	6.56409217294495	6.47794043534761	6.59211590542111	6.6300514915702	6.79945500498267	6.89736432889385	6.7378609029191	6.63176315150541	6.84552099707895	6.65461020688488	6.59827590342471	6.93797536860823	6.91621004781735	6.73099270607916	6.66377527701026	6.72718956827619	6.60447816329988	6.5802276647033	6.61379928706273	6.87542024185177	6.58553527328138	6.63236241819866	6.5491608611964	6.63225794322152	6.58779786720939	6.61574808326708	6.56038748615533	6.5848725876031	6.42756413725956	6.43690895342348	6.57074253454512	6.74214259651664
ZNF778	6.97949268955202	6.77463243889838	6.74585721629456	6.90222343842132	6.68537384130544	7.16054558717165	6.76075329692531	7.18020037739895	6.76881837123512	6.89182669945175	7.05431905773708	6.90179328556522	6.83764190020912	7.27221688801299	6.8593611841456	6.90865785734323	6.73597718746419	7.21246359941419	7.01901786710119	6.85450177227021	6.93339949479913	6.75123910158224	6.94735127607366	6.76544832996605	6.89484819308799	6.87601955986392	6.76554220521872	6.67149688699185	6.7855335620867	6.87834221594869	6.97763370194331	6.80187592315125	6.80579344971324	6.78257010688919	6.81802129896027	6.87799563351115	6.71386848988314	6.77023876491338	6.69246935269514	6.89062506130588	6.78620382868925	6.71196853088641	6.81462837979417	6.79777245695435	6.98013353698219	6.83663157480637	6.87529841887207	6.91420298009509	6.96577289530253
ZNF777	7.00354020687314	7.00766204311641	7.03298639580975	7.14826972908075	7.13815786188827	7.62008951499908	7.04045832016317	7.77673363187592	7.51938542120434	7.41330832299346	6.8685762390014	7.39774930160095	7.35969586524684	7.32087461530856	7.59685884784345	7.60596588501903	7.20540168148629	6.97398021246559	7.98697295206196	7.16400786652015	6.94751042505013	7.1276917708914	7.03329619685813	6.88027753893055	7.05953661588639	7.09620469541966	7.14320419772263	7.05039793079172	6.85908401535625	6.75313036906502	6.76265355679242	7.07331984484707	7.20523574506657	7.20260253730431	7.02709308464539	7.22722483011602	7.42229077006393	8.21207463007237	7.64952275920813	7.35807943441665	7.26113144779936	7.2513512876268	7.13848566283086	7.62223811810621	7.39655256961749	6.96602261402492	7.61926074355125	7.8756625628684	7.86108329196713
ZNF776	6.88143211035464	7.47133210505514	6.71042433522836	7.39951232311368	7.09785047131344	6.90218907274889	6.90041749677253	6.78516229584942	7.11353304530553	6.97347152112166	6.92648633748967	6.84908753758577	6.72048317787385	7.02014921337088	6.78855836068736	6.71492070866976	6.72022218257711	6.78053394811055	6.73871805673879	6.76088720930105	7.08009157313916	7.57830229377986	6.96594745989966	7.37896082283374	7.53050813626262	7.53050813626262	7.50158669150965	7.52341075198532	7.52883372349843	6.96569698774914	7.19854223312701	7.26322121174636	7.42536975246367	7.19245408128803	6.99283866176134	6.96233268659994	6.5943758439613	6.74932037972866	6.81740682733467	6.67611194137037	6.82624993496455	6.87827379522561	6.82148093990427	6.87565445099099	6.76421879886148	6.78259885007026	7.10393316515174	6.91420298009509	6.85134326669742
ZNF775	7.31976783481445	7.18366187997483	7.7242369912605	7.09074608377256	7.01061141549504	7.45408885929788	7.69794877007118	7.6671814907472	7.44033959528427	7.50344784712981	7.34585193159809	7.35872643681593	8.39320645136807	7.61176049961815	7.7141349749158	7.28668664451628	8.18288881758719	7.60159319172497	7.65289178724074	7.10448043417938	7.44092725450776	7.26157178815168	7.15414782476856	7.04084298884025	7.04954561473898	7.28448893071481	7.26270590695191	7.25022690733525	7.45562916158252	7.21629426282897	7.69789665303507	7.32281897007821	7.14095213844136	7.37635230106826	7.44144996594786	7.60232641272371	7.24111889261353	7.36940680417883	7.40054551499834	8.06021160615681	7.42752057445468	7.29795354271953	7.7329878778238	7.83077149845053	7.14679613535273	7.486148457362	7.19688122130172	7.56679165760048	7.471738239619
ZNF774	6.57066767066242	6.92374543334043	6.46234711518724	6.6350230971935	6.88483308034077	6.76630292084298	6.95771009788684	6.87147240075556	6.82037637618813	7.00137085058558	6.81062767401107	6.59367674657565	7.14754121620198	6.79119303506953	6.63224118263488	6.78437256713914	6.6935810904565	6.63674961562936	7.2988901587236	6.71498561787168	6.76913514439011	6.83588458113581	7.12767766129369	6.71680094263316	6.82701137088305	6.92187058708422	6.70904924568335	6.7947200425843	6.75348770238713	6.65947707197867	6.76265355679242	6.76051650262822	6.89845523501116	6.7110087968909	6.91965943249689	6.55439301391266	6.69155873192013	6.881782034064	6.71482914144961	6.99648580475149	6.62941319837056	6.86732549171154	6.8081491606806	6.61367185816901	6.73584312719749	6.78259885007026	6.81471048121471	6.92333004649131	6.70792950228301
ZNF773	8.19665495591961	8.26253240458684	8.39369036433426	8.18110028564988	8.24745825401193	8.30572251566147	7.8833254298676	7.86367979697473	7.66921659850321	7.71346191102425	7.82014099572681	7.73824355715391	8.63192196258069	8.49427872073952	7.77234923608384	7.33491511838363	8.2934558076716	7.80928311218115	7.59959032491844	8.37520069467903	7.92802810517019	8.19440004486306	8.3880909691175	8.29649152366192	8.51247171905643	8.3964367825487	8.56171335104528	8.09290991624035	8.43040809225261	8.48137560468263	7.8050379523616	8.44274163899164	8.13732735910938	7.80402475109025	7.75932640810754	8.19312655104981	7.46874798786414	8.09981005874289	8.0240743114288	8.1203031209509	7.45052618818679	8.00142729499542	7.96537881731541	7.97062444087218	7.30439318876261	8.15470719860252	7.55987521515771	8.3287943905745	8.86357632251956
ZNF772	6.89740787050552	7.5310077772793	7.36867171670134	7.31553970645941	7.28005333312383	6.78107120055486	7.14828475479942	7.08398277680965	6.90231697604513	7.22977431460633	6.98355681917541	7.26696191208615	6.95987567190161	6.73442414711966	7.02742975001545	6.99915510017054	6.88459790096026	6.72359746161875	6.96982790963763	7.09785334210822	7.00829965693293	7.21923820831424	7.23736294773532	7.44105773555942	7.46997309298802	7.48596332617947	7.40767962899368	7.38794807702098	7.73188118213366	7.4358954238093	7.1652972781754	7.47534803609724	7.47052111408071	7.07825419564176	6.93938292738317	6.83423171330522	7.50840733319515	6.66053539961793	6.90401328225592	6.79488404344068	7.00151408864701	6.72187353060751	7.23912339976488	6.86946792182232	6.88423929792292	7.0410860947757	7.02420401268158	7.18971354254797	6.53365477364014
ZNF770	7.93999130731259	8.21755509169561	7.98759473963884	8.53395619190907	8.37492278226991	7.95978249724337	7.90970919006549	8.28448912289221	8.21895793893969	8.18620061844425	8.20400871551482	8.21486895552522	7.03277351338052	8.20844939938948	7.88256364664904	7.87811812606935	8.18867243649765	8.04982232618467	8.06612844128255	8.14428519946229	8.10658012869787	8.53866973105209	8.34895022066585	8.50518492213757	8.97051024058602	8.83205299817898	8.65042380663764	8.5720757514685	8.52988220209791	7.65830917817278	7.60791275712911	8.45177671213491	8.46592823562295	8.35285281870952	8.15100022779024	8.50879104971457	8.03069692452882	7.74137891517107	8.12582922811792	7.63006740655063	7.91332204162072	8.25874517717305	8.23192664265663	8.42037611561038	8.10439867466841	8.27278244985191	8.42922391130455	8.1662344017436	7.16731282239038
ZNF77	7.09846698420195	7.29636608971926	7.16143718098589	7.26703292515789	7.40610394882057	6.85767087906831	7.24716706856415	6.95242194689525	7.06952802332805	7.19799218560293	6.85628393288508	7.03182398013918	6.54459960514681	6.82735278965886	6.59805784369865	6.66472462963491	6.81045589940422	6.79691825713531	6.73329194911377	6.73456374275945	7.18221878476053	7.21903302347829	6.59250389658147	7.23715779360879	7.31046596436789	7.09217309147792	7.07819949070014	7.36734303407382	7.2988901587236	6.74769989215771	7.07429439323555	7.0254982708916	7.31386996128908	7.24321052026793	6.89646795746908	6.76405443696014	6.77347388351411	6.640820484165	6.95023551879888	6.78683335698585	6.8353050154549	6.56645211781308	6.67829309904951	6.71796693368442	6.75206806173254	6.67086902407779	6.83692768722535	6.90900613403953	6.80370656885654
ZNF768	7.0680177197339	6.97712434624649	6.64312467213859	6.930390337696	7.12931690791409	7.42235067963653	7.46293697884856	7.53189200782178	7.41966340930276	7.46405067553096	6.9973723084406	7.49390832455832	7.68440828361705	6.91596198983365	7.46251114765422	7.26508383164664	7.51687888681566	7.34876899899616	7.41537562867427	7.58718487324177	6.68043169902546	7.20946310109516	6.87561464077161	6.90401190535622	6.86171772599754	6.74324859173252	7.12725539035068	6.94254395434002	7.18209424969779	7.08387306314277	6.56152777968133	7.03671571716777	6.94912086182756	7.21397128251665	7.38728407399921	7.34489922387903	7.20565514334061	6.84776771736649	7.39570436083431	8.2054455862391	7.21252164918359	7.45262186066179	7.60549159916076	7.46567138242216	7.47339613653935	7.53642707327558	7.14070098623826	7.02680782634739	7.00071106194091
ZNF767P	8.42701186177155	8.09937548871507	8.91066654247365	8.14666369020075	7.94214523434643	7.98915653749829	7.91127720652651	8.15533973369338	7.80487920558967	7.98759473963884	7.8052445520162	7.57045481532492	7.14754121620198	7.77872637755602	7.96913511153653	7.43216602190918	7.64628299944304	7.54146548773869	7.68978352596912	7.70782716571631	8.72958803450332	7.66117354686553	8.54458808914699	7.83181323723231	8.02621511630524	8.28900891571718	7.84393491240224	7.90107416242212	7.52348542169518	8.57994858998879	8.52709139814358	8.13197118764766	7.85783073590542	8.34751486742621	7.61737698792338	8.29760479649352	7.83175051859005	8.02451729947146	7.58507876118449	7.08987460212223	7.54159499194094	7.5737086009137	7.42462127738248	7.66621715450366	7.49550244558552	8.20508944960912	7.6863913535865	8.65650098049956	8.771657084928
ZNF766	7.03227481816192	7.52406754469236	6.9602043466341	7.3721476948468	7.30355404616495	8.02719734259106	8.14062802870558	8.15725574157771	7.99724731450229	8.00747887128709	7.93950993450355	7.72787617981808	7.95390156948558	7.86413698570545	7.59453301533705	7.53793001857641	8.46940604297006	7.797167656113	7.71234468445475	7.77286312775708	6.90748664393277	7.46337687652567	6.42090137435991	7.2759845636835	7.22588026885771	7.35398225089917	7.39988384822344	7.17438310283578	7.67856156960149	6.50292231911475	6.58399167946612	7.37762241363296	7.13494211012419	8.14924819649098	7.76124767320124	8.20521599437711	7.48139848156597	7.32031779749915	7.81335001935532	8.13910843959018	7.31036261516025	7.64369642532897	8.10082359398837	8.25178097412544	7.97325683907982	7.85197789658402	8.02553664123738	7.72671498504534	7.81605897322409
ZNF765	6.54425560168259	6.73854757643208	6.75574317587644	6.55127081332229	6.38985948195205	6.81285328383797	6.86055352083919	6.89209681505728	6.8404233565549	6.77057670764791	6.78403860365766	6.68238382446904	6.91405804750895	7.05633532702813	7.04114371021227	7.08014753471329	6.99662713310304	6.67521475399936	6.74175093895485	6.98227964749428	6.53422128428154	6.64483679503691	6.49800539085147	6.84066867995914	6.85114654604653	6.69842953184211	6.73713748254286	6.51189827632894	6.64145553574467	6.91064489919845	6.64069658520785	6.61562801317876	6.79327436374605	6.86201668993273	7.0027247127256	7.17652577815364	6.96458050030165	7.32636422289504	6.8222558806753	7.17520933023282	6.68804524016529	7.14972521243478	6.96696373942818	6.75079211342	6.93629676135733	6.89165665136358	6.79926053570547	6.76831557090169	7.16731282239038
ZNF764	6.60050225724999	6.95954565424908	6.60119301854212	6.94818870695397	6.95113360288208	7.06958876157218	6.92820920325717	6.971225998113	7.02245538075278	7.05603882112368	7.08470624549244	6.84568700810305	6.74550618973295	6.92172424223195	6.87437212939342	6.88432741791249	6.76601023938579	6.86114612034709	6.97076589878375	7.22252278065462	6.88330877868075	6.94860062644214	6.87561464077161	7.06495232109475	6.9848318421056	6.98406081677169	6.92230898606518	6.94891651668222	7.05604141883258	6.734786047828	6.94503744126475	6.9350267928373	6.9425606651107	7.16146292714067	6.86203784227466	6.94908825917006	7.09570987990415	6.63752489924178	7.08728612315376	7.00870923665978	6.9823532272555	7.00834200954202	6.94974156330223	7.02329081146515	6.80131613089697	7.0790142552719	7.11750851230522	7.19401268194955	6.88330877868075
ZNF763	7.49649471599139	7.41641098389622	7.86288503777237	7.25535195146565	7.12502354194901	7.82749056649609	7.99695231311113	7.66960932136719	7.68852956663289	7.79196169228657	7.74093940272828	7.65998481076571	7.9635211206294	7.99485502700493	6.94243629840593	7.17885829610854	7.43977645238201	7.41909474576724	7.42884266941103	8.03569153542007	7.80680837970726	7.24729834525528	8.14265661822213	7.37556255119583	7.65727635720608	7.44055795509988	7.80160047950076	7.3382854929199	7.7071179489824	8.64337732298887	7.58836871346411	7.43339800817675	7.21302601620272	7.70346663494452	7.74209963845486	8.13721064605287	7.50667747714979	6.80808087609187	7.72344523124346	8.07507076137709	7.43187191020011	7.63539460312816	7.98470254600028	7.9620101871138	7.26046396612252	7.6641507263469	7.50363165415615	8.21997412755052	8.06104748995765
ZNF761	6.64828476893602	7.3604221918993	7.02722705490521	7.35250215742416	6.99463598081174	7.07148045045135	6.94865907545893	6.89720826002795	6.99949422475818	7.08762315002259	7.22823242460642	7.08819698885446	6.69841392160533	6.90032620852675	6.66861681270075	7.22149824354053	6.97315816350014	7.0779678569532	7.00868758910044	7.13038357964765	7.08796982653906	7.31302701958324	7.15068520703052	7.57295055808814	7.46001320573608	7.44643813560985	7.17431727013172	7.48807035770478	7.15579028058872	6.86980012357941	7.18725460241415	7.20868405637488	7.38960928787215	7.14439462034882	7.12894856224451	7.13343148025995	6.80801572080348	7.1803284805794	6.94617128467598	6.80353710219515	7.24298980265653	6.94896315788639	6.92942279304642	7.01716606127115	6.8434219025143	6.76732191264296	6.98925569389428	7.19401268194955	6.92326588829222
ZNF76	7.87308387227254	7.49709977823595	8.33349016470708	7.49709977823595	7.43190510406396	8.01194503006722	7.65058219803401	8.35454317967134	8.0092397750414	7.83410597312078	7.7906356782605	7.73568837159385	8.75105548388067	7.96957882420735	8.1814023897407	7.66493362088208	8.18288881758719	7.72981070111789	8.09214390035801	7.74766232869073	8.02425713667479	7.30995303023417	7.90362147436438	7.30631329162525	7.52897248970323	7.51365587021275	7.40245186270811	7.34935229460371	7.44195441500015	7.90349150032834	8.24631571771675	7.52441590725099	7.34097354369588	7.78159919800858	7.72479834026602	8.17666019924248	7.68277288479989	8.57486479921159	7.77519442776875	8.40012165375944	7.55104697649714	7.9627772200423	8.23410485984444	8.828983473151	7.98344799923957	8.07064523278754	8.26596796639753	8.1662344017436	7.08450222577427
ZNF75D	7.58843100073718	7.84522829582799	8.21260783089273	8.02703044342428	7.692624884598	8.25915602845917	8.26390942971716	8.05158375486343	8.10193893521131	8.17798017171146	8.4039873687168	8.20385475477237	8.27605638603375	7.93239660094471	8.40142868370738	8.0048996953612	8.21207463007237	8.28121488662762	8.23668743914277	8.35235351352413	7.95449673719722	8.48283274631242	7.67144403421057	8.19677942782232	8.24426141394374	8.42598763170218	8.07390715253116	8.0450708944532	8.20173411080952	8.10722515095651	7.99932953274654	7.83258063686374	8.00673916637343	8.58636540117002	8.43495853401268	8.75002550586013	7.86808953307705	8.57706465464091	8.04870560166022	8.03873574625169	8.03215599679224	7.91045023265866	8.3811910651339	8.39953290951126	8.18876705723518	8.25810709225797	8.57513033479422	8.48914447118177	8.65451909415644
ZNF75A	6.90461240042717	7.73587343881047	7.44799093549758	8.06833007586125	7.5561978390687	7.59178223562681	7.76152134519434	7.6899137954645	7.60633826333204	7.71742756603364	7.93685207388695	7.76188759023531	7.62508408843357	8.05250997784952	7.53189200782178	7.41655961030681	7.43796361441389	7.62514869698181	7.80919912471673	7.95775373125502	7.24322463074673	7.58730726011766	6.87872299313477	7.75029531239931	7.98714806931435	7.9504593798209	7.51312694661374	7.85762501379625	7.95323432378732	7.07480882394868	6.99931790408466	7.70450784177224	7.88463644354959	8.06631843217143	7.6876373331779	8.14232398408942	7.67308784304751	7.80739778501313	7.791031929798	7.59281004581552	7.34582119865377	7.54165678380233	8.24487364052163	7.77247743478592	7.95832803195306	7.54977373470268	7.65714654057507	7.62933902880033	7.92979520530248
ZNF750	6.69285022445983	6.79105246878462	6.85266813915787	6.49528407880307	6.78785749574289	6.67303315020862	6.6978183916665	6.43643355855252	6.62293651508928	6.65416026796693	6.5347683924197	6.62258865812136	6.5489297609064	6.66220057477543	6.60588303762432	6.58371692863016	6.62874620698752	6.53636700824234	6.52639317933597	6.58449842345993	6.56459210951503	6.60979937812714	6.56699660951271	6.69444882037877	6.71390099318752	6.77296882058609	6.79176208138573	6.79197379354726	6.67390146878575	6.6692087828114	6.74227395610361	6.61220554656618	6.5480571686886	6.67862236968212	6.48861155819611	6.64807911011665	6.55939918723655	6.55951613280868	6.6270721576603	6.51205126367572	6.53745469355986	6.49193560208772	6.59319515999771	6.65535670739921	6.62822073054316	6.49604977216429	6.67887963263702	6.6636691394275	6.83027683315987
ZNF749	6.98857990878366	6.66218800725453	6.82372098637884	6.79772292755855	6.96932106931348	6.70621177437527	6.68670273923623	6.87319151328917	6.66479608323998	6.62923315640192	6.73456374275945	6.78163662547672	6.83368810513997	6.62431594574392	6.60482399668286	6.66336334410291	6.63790063367048	6.59707044283866	6.64667948431089	6.84030700401727	6.49490894214429	7.28854949836291	6.98872756774311	6.95123822176588	6.67520506527342	6.47426560364241	6.60271042845661	7.02009441700949	7.02424509626186	6.70858587314656	6.86783877144918	7.04623972899157	6.86295061503548	6.62827904882464	6.63343975302842	6.69370172092052	6.70361769261159	6.96877114288087	6.75229239816973	6.68413365629704	6.53662599570443	6.76839612527968	6.58438699808548	6.67692748531875	6.64514380431663	6.55231496618811	6.7176227446503	6.60990424708446	6.69482019133118
ZNF747	6.96417147799195	6.90906921233176	6.66656883226932	6.90492573071163	6.96140801662446	6.82538867206247	6.78712246615546	7.08646159313747	7.11793276092349	7.05696449904586	6.87908046830488	6.94192100338584	7.98232449124264	7.04215132184827	6.89485871490167	6.79456941910057	6.99932623038338	6.96588971567132	6.82753640045913	6.91095550941847	6.95186872812042	6.81243382305741	6.73213690069579	6.75908579828276	6.83370640387609	6.80253148015891	7.09352890370146	6.89745720692599	6.98859083593959	6.57128965801072	7.31648940157951	6.59361701771385	6.82096801532913	6.80514077275176	6.82224418956546	7.10497717263537	7.05423882060234	6.99035965194415	6.92598709685128	6.95386127778457	6.99760416192071	7.00388944663876	7.05877788706153	7.08566388314918	7.25800221145556	6.92438859673037	7.07421698627801	6.87370436979873	6.80697655392195
ZNF746	9.31571750546651	8.86259780045647	9.21757254460131	8.63505271678893	8.57019539131916	8.22087052791219	8.54134065609285	8.28750995322278	8.2473471373089	8.23585293688273	8.11081646389263	8.40002601573989	6.92872844634547	8.74438696522393	8.67514093954455	7.92605933441971	7.78812312430757	8.36076012380087	7.77650770408642	8.21716189414188	9.11765694187861	8.55715398597133	9.18827444617883	8.73954671421629	8.78408656551918	8.7062350402524	8.55228266482762	8.62449320542979	8.54509917354849	9.0111666627341	9.12322433751604	8.91346032270652	8.70965080321103	8.36269376840353	7.76318547548516	8.31840276824845	8.04056205189445	7.7324563652349	8.24795017054515	8.42347162944167	8.05980475442289	8.23668743914277	8.45643067659836	8.22591038653528	8.22103170644817	8.57537421228767	8.41890916492808	8.42466993543806	6.94891651668222
ZNF740	7.36729492160042	7.10793824119268	7.34761270477398	7.04019821460603	6.82361883914406	7.00967321923525	6.75527454510353	7.20718047144417	7.07448986818003	6.9112299395896	6.77155279251622	6.73006758146794	6.85989873332673	6.9793799631027	6.70754285982284	6.98932531380199	7.40433040279113	6.89805262414769	6.95438536018187	6.78696288130322	7.22763550478958	7.04697762990603	7.11439492872656	7.12692070076831	7.0306470695268	7.18663387465958	7.22037240178455	7.12431330120817	6.91660373912227	7.24319553779515	6.95515647364179	6.95844408734989	7.17045973857015	7.02655885011681	6.75991729436675	6.86996304811041	6.84304804816685	6.89221224038942	6.6949348428809	7.09165458374688	6.89410647827598	6.78217931886518	7.21252164918359	6.72277409167521	7.01740472479215	6.82163312039447	6.97256602642875	6.97655459692535	7.80719468999215
ZNF74	7.40411880647787	7.48643949914445	7.28794349558308	7.40881816363743	7.50474770258008	6.9854920474358	7.24188759144977	6.95403918053893	7.48606203454462	7.18923760832615	7.00053965749012	7.02609549265573	6.55712053197525	7.45371123839036	6.76582335756934	6.80628716119757	6.87070975413058	6.68690477875938	6.82346369623457	6.92193223579297	7.64800238461255	7.44690285082676	7.13777238458185	7.3982184833554	7.42107108019355	7.42875464935857	7.358187753681	7.38049589399199	7.4689346030773	7.11368452908926	6.61574808326708	7.56239480800872	7.45658584470673	7.3108487060076	7.18805537211037	6.9301193522789	6.73946683915785	6.70409051359105	7.09173721963586	6.59947013540092	7.10700731567688	6.65677989467603	6.70148497279276	6.724459168486	6.75088066381399	6.73626996248716	6.99638892947844	6.95703923315834	6.94068223146567
ZNF738	6.75663243750467	6.73203093575217	7.01789906482302	6.73733462019553	6.59336086567841	6.97984772691729	6.86431523578134	6.88595314420019	6.66641319563881	6.91834702996116	6.87565445099099	7.0570021917456	7.66112076277417	6.80455667953684	7.00192138007619	6.8450673555811	6.84928803183644	6.67291219789357	6.80089874395067	6.63679879976357	6.70986968602356	6.72636149697385	6.88178646626724	6.72043885946275	6.83370640387609	6.5570975644598	6.59510682812343	6.52831662781268	6.61018738981499	6.81497009032873	6.89145508810168	6.77840274554349	6.64728649608232	6.67191309492228	6.97982402632965	6.85981913271077	6.80474164126399	7.7698771479214	6.80057114226169	6.91034734727132	6.96628454033728	7.06126951710697	6.87326148349235	6.88323668928565	6.91303108597886	6.78066405140571	6.78054530036618	6.92670363643738	6.91047479095561
ZNF737	6.55425499545821	6.52184529251735	6.66656883226932	6.47418879259092	6.68537384130544	6.81995988620406	6.83110710749095	7.07604484176905	6.60822118179827	6.53127859889985	6.61458844304558	6.55406895115713	6.64379383613796	6.68248730892527	6.64061536085956	6.71094049776545	6.6815676918491	6.63674961562936	6.61975990340745	6.58449842345993	6.84114642130841	6.63697179573964	6.70718832531426	6.61149657901001	6.63538015970109	6.69842953184211	6.56994350910525	6.83106905386458	6.5673945366947	6.77712863298004	6.75407533013261	6.67180676111682	6.53098401030578	6.55275081250423	6.68180625319378	6.52403862159266	6.74093938275664	6.85794654660074	6.5724739936792	6.59947013540092	6.68006311698514	6.58399167946612	6.89110740226915	6.72908548051513	6.64404910599925	6.72773766889069	6.70278330093268	6.77886229913896	6.77386805774152
ZNF736	6.77744423816051	6.4781939063068	6.71718085518563	6.74607398028804	6.54714306373995	6.73136723216266	6.70595020776095	6.92766107702792	6.76323067157931	6.81726159366001	6.97072950533181	6.95761462714477	6.85341923627515	6.82558427609601	6.70641301686732	6.71684834536848	6.64260867838388	6.65789455659115	6.70105073980954	6.81129746181889	6.64376427727951	6.80769508539101	6.67695322559565	6.5153186256297	6.4628350933395	6.78594493650503	6.53459498993915	6.60646938434506	6.44442824136631	6.62925116829916	6.73959852624337	6.49004306262693	6.52515199310721	6.6177879157123	6.75600590568751	6.45267184207322	6.63225794322152	7.02967016374032	6.70547929245392	6.73662549953992	6.68384958942472	6.74087615824138	6.64573003310116	6.46862678977156	6.74175093895485	6.73999893477634	6.63087468824143	6.61823983464891	6.75486537079624
ZNF729	6.95282757816608	6.60635320218685	6.63609151944451	6.59812515007752	6.34199485748873	6.82538867206247	6.76238703822602	6.98131196344986	6.86758240169813	6.90191530308926	6.64134139962134	6.79252307082214	7.2776292534232	6.82383311476261	6.76436898153377	6.85594143313211	6.88672540044053	6.93592517692044	6.84888079435693	6.86415906146229	6.64648424272036	6.55395545297252	7.03662783976463	6.61062729882686	6.56898168324008	6.69584483530892	6.49991274414501	6.67928324965438	6.6767167176872	6.53605453048982	6.75988533183622	6.66808266024074	6.91739527491007	7.02958831296969	6.7843992433621	7.02401651744564	7.02043741078311	7.13337113882301	6.8145446523739	6.74275955746947	6.802943384342	6.9976563088766	6.80187592315125	6.78437256713914	6.74763120865068	6.77905769373841	6.77048303525921	6.70634538287731	8.33701002599372
ZNF721	7.57168176219107	8.68074136334048	7.79614101570995	9.20004312238702	8.524994530074	8.59595560237994	7.89570037793962	8.19325809867062	8.14428519946229	8.1054969467686	8.59823818839559	7.96009792540376	7.89419743048243	8.68276108454511	7.86564231554958	8.24631571771675	8.54509917354849	8.33372027882681	8.31294880356187	8.34857347142431	7.74640040100285	8.99082106322597	7.53179182649797	9.17691587452429	9.18840493960542	9.18772337817726	8.6381461369246	8.75054778685405	9.21635567306699	7.18918523927092	7.89539355699968	8.65533392425899	8.59933413608863	8.55820411740197	8.34808040362531	8.6780181879125	8.26564776679814	8.80670928876525	8.43616890400305	7.94949672622678	7.5779440208161	7.51373294036081	8.28142287401218	7.87637189565755	8.22522458924097	7.98610989046315	8.31642762667638	8.59795917321816	8.60155291054102
ZNF718	7.17382464009248	6.89694050367261	7.04718874852835	6.85497677504519	6.956847139314	6.94380531301331	7.0463500517434	7.14679613535273	6.86758240169813	6.68415473170358	6.99120844830665	6.67646022513963	7.12437306831643	6.96176613362861	6.9839488983283	6.9113213145819	6.88024435892866	6.70353837152901	6.93298228730719	6.81750776231044	7.40829869860993	7.11609758772726	6.84619573460556	6.90401190535622	6.9482184417627	6.9998160312825	6.92625313215941	6.87015150343471	6.99124412990518	7.18918523927092	6.96030792077051	6.65658128319992	6.87659747724751	6.89472491414229	6.92238959863562	6.78478993590144	6.86021506037888	7.00183709500907	6.75345334957423	6.97029477829719	6.89330586382512	6.98876427635103	7.33757591691475	6.88982687042221	6.95556554907704	6.86310870206089	7.13885965306254	7.0746992041795	7.52563728616591
ZNF717	7.68455744914388	6.90579020695778	6.84927160722864	7.04088181328863	7.02495882516594	6.97984772691729	6.75697970498827	6.68382095143084	6.69387826182952	6.90593491441474	6.99457281566833	7.0570021917456	7.61795476954946	7.12331178846291	6.99534115327399	6.96153721391869	7.22736634514464	6.94543357351527	7.11372881876061	7.08226729567429	7.27856793259342	7.00493307404958	7.07584937061795	6.78603336891681	6.88487093530773	6.90021504049776	6.98634409397822	6.88565422176103	7.05475258854041	6.99465412985605	6.92037692674586	6.86047849580889	6.75035315144738	6.95691556683584	6.76135990346697	7.16292328369098	6.90676664449504	7.03615776308673	6.92857636089454	7.27941995643301	6.90008214535082	7.01336760616079	6.98462556910415	7.04608202616756	6.882946768336	6.97676432849485	6.8582783292978	6.93908815061909	6.75147647408018
ZNF716	6.81431800919307	6.81706032849505	6.93190168328433	7.00233784123239	6.85593676366713	6.75498628212355	6.74886067256858	6.61084213327134	6.86582693491552	6.70262647576733	6.93282084527916	6.65123495720972	6.59772811768318	6.82237604867708	6.67500702692365	6.71347419531098	6.69104085207869	6.62665436570775	6.69897216137251	6.67791884098817	6.76913514439011	6.77840274554349	6.61435813144147	6.68470000265871	6.92260978070367	6.95872893243393	6.5517748049095	6.84040556624803	6.85182408642648	6.93865093606173	6.56438856522531	6.81451524647793	6.92769877997631	6.65635521409497	6.73075146556338	6.57224155820175	6.77347388351411	6.82558427609601	6.498308779432	6.85142128375968	6.76640315083098	6.74569534222164	6.89342063894016	6.91504047199196	6.67708070258466	6.75716068732352	6.67996199406242	6.8007226386183	6.71458757493296
ZNF714	6.71398824213475	6.62084399345802	6.63946636715617	6.87799563351115	6.76324565954735	6.74598542896948	6.63400185506893	6.56770448921733	6.91499029489826	6.62138764196062	6.53760602823115	6.60925001976411	6.58553527328138	6.61856461561221	6.57956929900406	6.42781034332725	6.58371114508275	6.36945084620252	6.61193446791386	6.65327204240914	6.63435704117743	6.87862491364896	6.65778357004446	6.89014607818222	6.91914277819529	7.11428027845635	6.91843506097199	6.83156587155634	6.83227230280044	6.76233462045624	6.60683502386791	6.94178853845919	6.89258717675504	6.67051392538249	6.61934459617062	6.77644846297064	6.51351377892948	6.4990672578753	6.80057114226169	6.56654067746823	6.68108682107174	6.66161461545661	6.45502103047882	6.50262893514239	6.65154591421829	6.62267394955956	6.70278330093268	6.90900613403953	6.68193869208665
ZNF713	7.32478030106693	7.07816283449456	7.81840771759317	7.20485865339491	7.193861514697	7.2230464854161	7.22637966414049	7.09280460516697	7.24232822800888	7.23275048997746	7.4936944823017	7.04285022935557	8.27408303929466	7.23962492091851	7.56892729378589	7.17497403582126	7.47137313004177	7.31642159207614	7.20811636184593	7.1445357838565	7.55433939064907	6.9805409231035	7.55899650506434	7.07511374300527	7.09004186659125	7.30733389663716	7.14084834219939	7.18487560849925	7.04436372581946	7.16153293847878	7.11874846868802	7.22095114230167	7.13471270353551	7.0641151064317	6.92654090550351	7.29990972382943	7.3485169750691	8.16402348218952	7.08370141386317	7.65157186834786	7.07285916574328	7.36163560218672	7.12480955238388	7.39189654284226	6.92929841274585	7.07137066560616	6.97050348108244	6.82877687352592	7.13188451466994
ZNF711	6.94809454410295	7.08367406986458	6.96381287388686	7.04217567137876	6.87947970339858	6.83066669229119	6.86431523578134	6.86408250581728	6.77449244963196	7.0850903262209	6.86995805267881	7.02511479508683	6.69841392160533	6.83864248370753	6.65654685795141	6.97072950533181	6.91618721986478	6.90226783163461	6.82346369623457	6.88758425431993	6.6300514915702	7.03264927126072	6.54615206293145	6.95536110657402	7.12449740365216	6.94015033801159	6.80024753715356	6.97214131129715	7.0521665914983	6.51526135516642	6.50018180974878	6.92471600511001	7.03906494858484	6.84490940609274	6.82937026042409	6.86996304811041	6.75174881669773	6.85175702552143	6.99119436169759	7.12278978401703	6.6949683619729	6.68423781276576	6.88481829732382	6.872407401224	6.71809577087901	6.72773766889069	6.66857998610014	6.81451524647793	6.62453564534672
ZNF710	6.48191640523517	6.81642130880294	6.5362472809676	6.69449857312288	6.71041213367836	6.42077719722606	6.60155194779642	6.56419953030566	6.43609957884481	6.51534907840006	6.64242180332278	6.54075356371744	6.44377292201876	6.52408536412091	6.52800363176742	6.5002674781187	6.48866669191871	6.47190558644084	6.57918256924529	6.54115223200257	6.83456411610062	6.68384958942472	6.42960417317718	6.65022657022322	6.43333017202572	6.76571054015587	6.77490418736368	6.69415058907142	6.66458246145144	6.67890709457433	6.80029273136357	6.77933307397664	6.62685379694519	6.69586054043002	6.46816828101341	6.65321895266209	6.62944657843472	6.55322529987636	6.50313181827728	6.53515807239522	6.52362959979156	6.54747475062282	6.57719319060914	6.62608911781595	6.63228990730996	6.46436836724821	6.54740235643929	6.59329561321921	6.6478772806557
ZNF71	7.01426295258632	7.1601551110326	6.64312467213859	6.73659726244499	6.8757683588546	6.88158091553887	6.73583818739778	6.75082675431844	7.00361065827438	6.9602329984185	6.81558492477849	6.79366802614903	6.90679204383865	6.91596198983365	7.13034622856275	6.80729957963121	6.89338620185369	6.9317992186166	6.7294051540172	6.77549746489039	6.93011636895572	7.0020686951459	6.88736095546924	6.79089871354456	6.82144826910176	7.00869656234683	6.7508671280931	6.91817282453666	6.8233837990609	7.36695452134735	6.96292322373878	6.86417143727254	6.78387174376796	6.99633530944663	7.21203513654797	6.68519201716695	6.8385738832821	6.89221224038942	6.73282100411864	6.70744491123963	6.86038477531804	6.71808703622221	6.98462556910415	6.80875826004253	6.77443926796151	6.8731607631574	6.83259474624564	6.70888773925287	7.03065610159985
ZNF709	6.89740787050552	6.71722829030709	6.67663212752944	6.76315388672017	6.81247566937657	6.58170093841717	6.58037286751179	6.59676947747342	6.57662686971854	6.55260263818115	6.53095738930069	6.57875322602837	6.69113788448596	6.52732511535561	6.57257251722733	6.57389006271637	6.52006964310136	6.61149657901001	6.54255340172745	6.49217278830853	7.0923031217024	6.77982027476967	7.00690204384303	6.87871659175366	6.52796929722836	6.76110960348353	6.56204260509906	6.64074558396672	6.99124412990518	6.71202277312535	6.7341959624169	6.92471600511001	6.70551926946656	6.51464103917978	6.41715376969019	6.65548291132225	6.52816643197782	6.52435685241414	6.74328932067875	6.68413365629704	6.51038291150114	6.62774800369526	6.53529330866319	6.50406182448616	6.54618557318251	6.53916578137151	6.62187219881988	6.53748260950939	6.54263465983843
ZNF708	6.69022620067971	6.76544832996605	6.63946636715617	6.92247106819565	6.82205285222244	6.8093813344102	6.50951902217223	6.64881235760947	6.65276188653764	6.78911179891825	6.6212597582173	6.4898864227776	6.35072059843288	6.59980661090087	6.48872182564131	6.55496992472629	6.50053457446935	6.59223620967951	6.56778632508259	6.55807386007669	6.78901601016839	7.17482575564358	6.70066701344773	7.07196028671745	6.97176528803108	6.71061749034413	6.91085493110058	6.95659620227384	7.06054771407225	6.48748293124751	6.55831957258965	7.07144185719705	6.98622670652621	6.97996356118214	6.61790525147726	6.92326588829222	6.59051809967964	6.80405260477457	6.59947782103421	6.52644056579643	6.4956673274992	6.43915950674476	6.91589261258607	6.59676130703642	6.70536128548428	6.49377647504868	6.75586489351459	6.89132815989467	6.67846980915457
ZNF707	7.0275342843305	7.33298462993233	7.05039793079172	7.11794709499374	7.11924735325797	7.26692289613997	7.02761965871637	7.50267346500795	6.96288113291028	7.33704695543652	7.25615270307157	7.18439371346576	7.19808828574223	7.23962492091851	7.76893624881229	7.56792987229092	7.7386079620602	7.56222194202756	7.34855719332106	7.35734167787675	7.08009157313916	7.00095273536447	6.78923224823695	7.17245831310788	7.12862804521302	7.01177129959344	7.13812602740655	7.0540363276052	7.19475907946728	7.00968279308901	7.03500593216188	6.99952313258953	6.89576928386969	7.46446639690166	7.30856985957097	7.21706635925509	6.82060616466912	7.91910889303509	7.12982673007765	7.48709332232737	7.16921411326552	7.56247540939829	7.41390199417586	7.46567138242216	7.37153258838253	6.61269334893911	7.27211651109064	7.7964248775352	7.73621711825578
ZNF706	8.76610273558659	8.32520220198965	8.46618566079576	8.67099112477025	8.73894294087782	8.14386548300398	8.38022026051068	8.76031918954089	8.51327659230948	8.25822215952799	7.83063348757337	7.95449673719722	7.20950443702714	8.23712547434955	7.66743564247097	8.89219559403032	9.01139454279073	7.95533660485363	8.60496210086536	8.31091591800069	8.84770954138799	8.40486278031374	8.58325937206853	8.46768483865297	8.22763283109425	8.34145252905596	8.98791850832283	8.65042380663764	8.89945901636092	8.87765114462716	8.76066164308898	8.63505271678893	8.63099028165141	8.33214770928855	8.13910843959018	7.98105696331078	9.05737057153599	8.73389729662788	8.61411457139302	7.79935684157557	7.93107690284511	8.00038187226098	8.41062458294528	7.73478120466109	8.57387067787652	8.04035509685691	8.10482360822612	8.87765114462716	8.66308077093704
ZNF705G	7.01032231072507	6.8952894036144	6.64312467213859	6.45945345644724	6.71487751982967	6.94129977444461	6.6814296551938	7.6164860672516	6.9928763583565	6.6660125553915	6.82593977838019	7.01514511677376	6.78992136244639	6.92807067109548	7.49305806896203	6.93790831364667	7.05656280567174	6.79050230519471	7.0245363050967	6.85153598761004	7.00994533783729	6.7706061947866	6.64338207854879	6.85720270483129	6.82446459480569	6.80981227356462	6.7868489419573	6.57612341510079	6.60599468334269	6.89271557769479	6.90334159842234	6.58618106575381	6.68196371057362	6.71724318951394	6.82501388459551	6.80483211751913	6.97872172847178	7.08034955885951	7.0332928866011	6.69082653611858	6.92769877997631	6.79052781592016	6.89110740226915	6.8649378812924	6.73480615040035	6.88965835265634	6.97688105725704	6.69490070261757	7.26019517032967
ZNF705D	6.99286890400262	6.79512573761806	6.62025952370219	6.685408655686	6.78285678662154	6.85403703494105	6.9845781835555	6.78936188255035	6.74464030385569	6.85136728321949	6.89106050188663	6.94192100338584	7.32525376765905	6.98432405780143	6.81294265336301	7.09229234887307	6.93258277033656	7.13269153739102	7.00486836104555	6.92324550278709	6.90938092161467	6.78769270671642	7.03329619685813	6.91676788156735	6.74346868529887	6.71194413153784	6.6915262958062	6.82687770324151	6.81284418553803	6.89882904094243	6.99379577789799	6.85593676366713	6.68684004487146	7.03554830201209	6.78290811888728	6.78683335698585	6.99587914592313	7.12133149657196	6.99720875171213	6.61262737464305	6.95709166599894	6.89517185916075	6.62929390513692	6.99834036237972	6.92249351450089	7.03425094820964	6.80946793384508	7.30666455814507	6.73875862328858
ZNF705B	6.84511785662878	6.57429374439494	6.66316272346081	6.81897931666925	6.52337823540143	6.86983812072252	6.9163405367051	6.77412931054227	6.64800895924674	6.67720819532136	6.83138158674537	6.8303447920256	7.39988384822344	6.79252307082214	6.86409477014813	6.88801092502691	6.91223597859948	6.71384984999656	6.82346369623457	6.75468832915322	6.54582098677644	6.60723154288973	6.71009400878767	6.77840274554349	6.71839003343201	6.51132128670092	6.69616573354356	6.81770806164101	6.80968715151614	6.88139087787795	6.68238865271066	6.70780236579369	6.70291443478406	6.79897039114774	6.56972435205478	6.75558596615644	6.80029273136357	6.78855288146829	6.81316183927031	6.67611194137037	6.75972648592099	6.80103795298897	6.70148497279276	6.68480669195965	6.59454806404216	6.86816102832252	6.86233562677337	6.75167815923917	6.99539277812609
ZNF704	9.2670456241861	8.54429342586229	8.64417652450185	8.58569001720693	8.85207036760582	8.32572811137679	8.41023283963469	8.51061208806299	8.6227344178547	8.32582014007884	7.06301086767522	8.30984038389295	8.26015311387311	8.10127460576346	7.80669839807579	8.07949349367795	8.61780933551012	7.76413866147771	7.80769851929418	7.96868629434943	8.92672040653938	8.50502183197261	8.60986080152353	8.25721264781323	7.58295365029942	7.79247405800578	8.27596287114469	8.4844063029997	8.1893336568488	9.21653522661302	9.48535386769407	8.82373622250704	8.83541525909939	7.84748515784709	8.50972343435892	7.7408130315027	8.13862618160522	8.33567660580994	8.32218441002323	8.1543736773705	7.89539355699968	7.86886483096331	7.51683837390339	7.73105129101015	8.24408939416914	7.62508408843357	7.86522628205743	8.3873226019721	8.6415199368558
ZNF703	6.8195671828857	6.95747211362642	6.59476198977842	6.9879545484052	7.16541523104888	7.09583701539414	6.95771009788684	7.47155264724454	7.25900077074362	7.44899320744246	7.16042108993076	7.20418309133835	7.23364414742796	7.17688689680646	7.74359162704308	6.92051738721179	7.37271424312189	7.45502985242263	7.25605043519206	7.1517861683802	6.70081247811359	6.88178646626724	6.59876708167201	6.91892502009759	6.88127245362612	6.9029468173146	6.95431908790553	6.98321507299661	6.92033927421019	6.91621004781735	7.07731525122537	6.97818439180625	7.01832364619337	7.16937706092675	6.96113969009119	6.944898053941	8.06245532226105	7.0911834708849	7.37551782705377	6.87559414687172	7.20216268717089	7.85861118247554	7.05877788706153	7.14039404952931	7.39552630312242	7.45556692405687	7.04773434392347	6.82269768546424	7.547481256845
ZNF702P	7.38597419426917	7.14157932863961	6.88750746158054	7.09074608377256	7.16096583614834	6.77933307397664	6.87963447478103	6.7408822938842	7.10936782391201	6.94316335557592	6.81062767401107	6.97575228939995	6.81967780682689	6.90524824059298	6.69085983852921	6.66827518490104	6.77048303525921	6.68285629221549	6.69004820910159	6.67140483272674	7.27982838241125	7.05824532595097	7.07584937061795	7.10044817176614	7.08700181737628	7.16669598779821	7.1543242573742	7.31680608868806	7.10985407926422	7.50039264058928	7.42588577711823	7.14244639795668	7.26492659206828	6.85185542226204	6.90620194749615	6.59334988667747	6.72574784773442	6.66638170427679	6.76110960348353	6.79234137348642	6.71748055510039	6.62527255584642	6.65760236596698	6.63957495735224	6.61891089009367	6.83856919712184	6.66354006212993	6.5315166168995	6.46422276295713
ZNF701	6.93319962926954	7.44438519700504	7.44624248895033	7.49501004769405	7.07816078995937	7.04801267255757	6.956217132574	7.33871295017633	7.06121185757214	7.39759869114029	7.30543821699044	7.30267795245969	6.87935338989159	7.03655646576362	7.26380729991278	7.11732050883665	6.84696998750594	7.00385571464098	6.95438536018187	7.11733620406521	7.09881013953986	7.31297160554026	7.22776798042047	7.51724746019929	7.4324628661512	7.4829016606692	7.55692222844614	7.54068445169729	7.64797036709629	7.00968279308901	7.39974874417084	7.30761526320665	7.40163149348909	7.19948856921021	7.55262001427544	7.18710912344519	7.15336536096	6.89671731308429	7.09551719932962	7.01259370028514	6.97420345443043	7.27820366292079	7.03857240718454	6.94279529412029	7.06278382700501	6.72930741576888	7.18616752844697	6.84801984628844	6.78699901182346
ZNF700	9.36950801592007	8.75623605696768	9.75700418585731	9.33628921728974	8.58374790082159	9.23650586162621	9.08221034784405	8.66338305424255	8.7412462345023	9.06630697387107	9.49498682873475	8.78002327476507	9.30690244661817	9.68529718231049	9.00809317345138	8.51963259155114	8.69702965439765	8.93866389864616	8.56527574801756	9.0447077935808	9.56321494618781	9.17507596743313	9.53226419545515	9.66022416723046	9.4765229735951	9.20888045760353	8.76470122542806	9.02161076807514	9.08261451280035	9.417180740558	9.32690551738285	8.92141584447723	9.19495034214401	9.58084067516142	9.04690781416914	9.59503136537343	8.31193932499422	9.45820486249342	8.82705970992247	8.97971048349821	8.67452883165317	8.69369449318394	9.64773265039523	9.68111939481329	9.22821954559396	8.6702395556929	9.17936060348867	9.37106503280332	9.25100751259101
ZNF70	6.93533208117528	6.7728178285932	7.08776642027081	6.72716721968178	6.71653512236372	6.70767043529494	6.51579039327813	6.71094049776545	6.75320124072629	6.60591077271257	6.54998434201408	6.54842993014534	6.68183453735463	6.64248904256612	6.67713224631925	6.67294625091967	6.47708224476088	6.50560966815037	6.63669480892986	6.65642102021136	6.45340891496276	6.93725800881455	6.82863852398401	6.63519657269245	6.40306801342392	6.79347587155967	6.77160192624371	6.69135921818981	6.79300126740089	6.86055352083919	6.96608039276272	6.73523846447898	6.52862129691517	6.65052210263313	6.60766360791514	6.89330586382512	6.64860445485178	6.59950401122552	6.85110246444057	6.62919021381041	6.46845275343823	6.58779786720939	6.74521550634473	6.68480669195965	6.69965184295658	6.59249255069445	6.60864688271113	6.47871124837521	6.74214259651664
ZNF7	8.27943312228389	7.88926268300771	7.83758856624844	7.78733786454327	7.84240669920632	7.66084886369289	7.58354442388318	7.66484993225919	7.80739778501313	7.74633716527399	7.58760267174275	7.5855916902401	6.58553527328138	7.41566267799662	6.94418741218479	7.4845308674749	7.29828477515789	7.33611279880083	7.2472572889219	7.64855939319466	8.08602379272852	8.06577158165068	7.96009792540376	8.00499787948992	7.95798676612235	8.02321214414278	7.93081515266651	7.7964248775352	7.9425079995794	7.7430164638281	8.02451729947146	7.89896181113227	7.96062624484891	7.68277288479989	7.83545468255334	7.97151063878089	7.2363034584567	7.0911834708849	7.75213878044854	6.88918292906353	7.6813024848463	7.4013951813281	7.2464729016132	7.52433890448075	7.41237683134842	7.74909720560772	7.67064879771351	7.5914128033571	6.55199852083963
ZNF699	6.66597231994854	7.12616927386853	6.77376342107457	6.77752994438518	7.00147104706652	6.83939058531312	6.84510324639414	6.80348726408838	6.8966917980447	6.87989545771118	6.85628393288508	6.82507923989319	6.89254310064248	7.03863652529119	7.00192138007619	6.84689182411677	6.97197460233528	6.83224210512416	7.01614975541826	7.09487689056368	6.99988913380456	6.84046859275435	6.98220380853716	7.01729512904444	6.97402252826969	7.08975347856176	6.94820948933351	7.07539951900539	7.15859969978289	6.8487895457393	7.09356184454628	7.10495358526132	7.00533338457711	6.876818953901	6.86471067552711	6.97147239399282	7.12205244675338	7.03925897259766	6.96671109525748	7.19129231377724	6.73277569674644	6.86732549171154	6.89532311968819	6.81340493818186	6.762920576103	6.97076589878375	6.72959143970404	6.97953138734274	6.89043413308358
ZNF696	7.26621961357406	7.46683884894479	7.63825467125865	7.32219638597698	7.54717081896595	7.55301503380603	7.87094400578578	7.82806392224244	7.6565191508441	7.65776624434046	7.36527300618997	7.6374721959993	6.80555385846573	7.42752057445468	7.00638436776989	7.36380583256553	7.36830864231382	7.17114529268164	7.51845379544021	7.38803018466236	7.22763550478958	7.43023264543814	7.08968445404272	7.52586650481304	7.57563780605331	7.59685884784345	7.60146709923922	7.4376467130065	7.5439282400272	7.04695069699709	7.74917965383417	7.31114110965593	7.33462041107211	7.52921994150709	7.55623980570248	7.66476624363631	7.33322109894954	7.17554038837012	7.56642301226843	7.0351914314846	7.41356508699788	7.24697292080329	7.6773572523649	7.34399499017606	7.3916681089186	7.0867772864987	7.61624620438828	8.045178097283	6.88330877868075
ZNF692	8.75835220407781	7.58063181862481	9.1264248107578	7.77058607896384	7.63736160016585	8.49678728634071	8.16416549563025	7.96553655683118	8.12500080472311	7.96632705244447	8.109171881386	7.88431426441256	8.81392952637647	8.4070406452496	8.43904189611321	7.67696766980991	7.84069195884455	7.99742985703688	7.73775761298559	7.84281333661839	9.13482230029693	7.66790772431921	8.77052732602583	7.58811031266598	7.87195622084462	8.14162508394091	7.78169528069313	7.52570741554463	7.51163604856237	8.84209376324316	9.00974007511333	7.63842550465566	7.40054551499834	8.3143724644253	7.94037725550992	8.31731942604912	7.47339613653935	8.92621040197246	7.80447698074202	8.66020621124049	7.44914000423787	7.78064347666828	8.38421174911877	9.12938825599493	7.78912328805654	8.3562711126316	8.02267741895733	8.61336735896677	9.5669319298106
ZNF691	7.39231043238771	7.00573310326746	7.50474770258008	7.03352272271195	7.04796142145794	7.16948275060797	7.15973605927097	7.24356603967008	7.40274658842993	7.4465752788494	7.11541283814485	7.20716753017916	6.81745158483994	7.3138178738486	6.95550730891652	6.91226214576354	6.98142558971704	7.10683433822578	7.27251797204861	7.05965075631103	7.35730651332942	7.01199743901381	7.63857259705858	7.13730809768707	6.9442999977009	6.95438536018187	7.09188833255203	7.03671519881821	7.23921523153066	7.6381704879381	7.28794349558308	7.04747910640788	7.05758907910778	7.19395360046749	7.15313281760841	7.14330063987217	6.88607253160295	6.80220460011846	6.96671109525748	6.97687280023951	7.03427724570426	7.30167507358431	7.49305806896203	6.8426544700168	7.17353203872215	6.93475659408178	6.92511773796221	7.18199435945413	7.0107332305679
ZNF69	10.2879913858046	10.941740900389	10.7228516099307	11.1207806501613	10.5337049875431	12.0401715384499	11.6787698887545	11.6846175250071	10.9990902535685	11.2499962929574	11.7069638723851	11.3081481189042	11.8107351196182	11.8145294215947	10.8328620027172	11.3595841490087	11.7606379678511	11.5670195891236	11.5495273387435	12.3269706784274	9.15448228196371	12.0693848749917	10.3328643219833	11.4774495311896	11.3708827699922	10.8191596904635	11.4382957270826	10.8509087709854	10.9033847721801	10.9184465551221	9.26684800079064	11.2397921420695	11.1784107115277	11.4926042137122	11.3393673028616	11.6860852552117	10.6419162213854	12.1193090665462	11.7962818645538	11.1937287735201	11.2632290059262	11.5181346454489	11.32629895679	11.4183766646152	10.6159372449721	11.7025211085622	10.7160044651455	12.2081333015972	12.1674474745158
ZNF689	8.61627105666953	8.80214098350139	8.88429679830927	8.54533269033686	8.80027842185606	8.4070406452496	8.58075611746793	8.16500420854465	8.26487870740203	8.21733196883375	8.1242086906063	8.48034501821988	7.43352127087857	8.68484766234916	7.30085344856873	8.47507923275534	8.78019216020395	8.62410482946071	8.51632378033177	8.54769827833979	8.65282589638415	8.74817666693551	8.62834680911291	8.81703300879891	8.71899398974229	8.74481361662409	8.87891258804103	8.7278841446141	8.91276395084863	8.71103857856321	7.73621711825578	8.68325228088743	8.57461154100055	8.63440954296318	8.34882540429678	8.59039011757709	8.14787995375268	8.38515940538711	8.55944219102051	8.08168777922849	8.23331787359493	8.0050623965818	8.45915444743354	7.39189654284226	7.73137303223436	8.0858436716284	7.95401478941908	8.65533392425899	8.55729448056984
ZNF688	7.92414403089658	7.63830672141155	7.75208151467443	7.63702382182702	7.66849791795364	7.92536346645517	7.91582632319113	7.72771495846918	7.89394967963172	7.80353497560792	7.91982931055669	7.57409111606607	7.56773351480753	8.01802062890279	8.21051873157914	7.37040866096573	7.92093709126893	7.7698771479214	7.75560793499069	7.63782033644041	7.74640040100285	7.9604029222064	8.1244241242346	7.75229638101869	7.51294564473646	7.79346045652462	7.6671814907472	7.61662314164091	8.10966319939363	7.4093203651877	7.65821622894129	7.56796304522032	7.44489617123551	8.02009385201475	7.94792257485327	8.02155099287305	7.67056853694737	8.25213939236428	7.67701747113707	7.84614202438019	7.57279633409562	7.52921994150709	7.91795048136074	8.15401002409626	7.98087048690856	7.6466403050578	7.94304976464459	8.15286679366569	9.03725254603018
ZNF687-AS1	6.9311270367835	6.86383775997367	6.84257020844024	6.8680932401839	6.74939229344675	6.85019697833294	6.59323363261358	6.73367015812185	6.97872172847178	6.9170916244553	6.81817435743477	6.79252307082214	6.58749563285409	6.64902389463082	6.79927086930595	7.03424245464511	6.78268228935944	6.82177115909738	6.69091971546385	6.65642102021136	7.12248062822027	6.83110710749095	6.95042127886485	6.99211955344791	6.95228067646806	7.04853501606418	6.96198137369344	7.03588896977256	7.05877788706153	6.62305001611085	7.17239870703301	6.91760987541357	6.83989269961434	6.87195895654943	7.30267795245969	6.83218223400042	6.5812262149207	6.46830176347919	7.14476627253768	7.00109462476387	6.9483333015614	6.85598182626214	7.12817254551179	6.70528516419219	7.11692770524946	6.94497926884489	6.79926053570547	7.28711803085358	6.66171080976399
ZNF687	7.03227481816192	6.9111371659914	6.70693046666917	7.07595043474417	6.84600236887692	7.15450471726198	7.16534737832707	7.27568571379428	7.06952802332805	7.04535013854169	7.19033077129814	7.16154296791554	7.22088626209497	7.29651797105374	6.9874514267135	7.04764976832791	7.02658908306458	7.16079136387326	7.04017013178572	7.24074944289266	6.81997156800309	6.97235796933059	7.19181466087475	6.80706417869886	6.86408792234785	6.83812522387911	6.83231239584041	6.84588758459138	7.20288257555556	6.79727815117873	7.18725460241415	6.97617394609489	6.84244361199994	7.39994915192538	7.09133537353171	6.9955378842611	7.08650441208778	6.86482186723892	7.06811679748741	7.83922225842838	7.14418466686843	6.92206289235989	7.25800221145556	7.20503963628627	7.18791426608844	6.84209126435393	7.19688122130172	7.13965472123873	7.65714654057507
ZNF684	7.03227481816192	7.45467510844997	7.72013739966327	7.68277288479989	7.36903866981512	6.88916289920831	7.03133456282451	6.94004103252174	6.96849790834406	7.01138357026223	7.26421436313201	7.23560896621226	6.6400691606011	6.86532519537804	6.71338190992997	7.01527350786561	6.85725399358278	6.73607511548149	7.00118240295647	6.8332730073987	7.5554881691057	7.64418697495819	7.12473140662104	7.58133561867141	7.58678055835529	7.4415835869636	7.46663284570799	7.61100657167029	7.67429030641933	7.62607369329092	7.25582956238067	7.53196072424509	7.7712779743857	7.26259594149334	7.08447503317814	7.04430873645467	6.67295656424546	6.82369197369509	7.01688440813473	6.3804969687556	6.88426814992051	6.68329180492658	6.77296882058609	6.63957495735224	6.7913479918385	6.79158657701584	6.94429641037669	7.47995090938494	6.65494790667397
ZNF683	7.02958831296969	7.53421744107502	7.32967895587776	7.12857253974504	7.193861514697	7.45792096634768	7.14034811009634	7.39273915715551	7.24952223460075	7.32945252203043	7.39632136335628	7.22461267523964	7.36699271573061	7.53733656427669	7.63469704933896	6.82504023773969	6.83976820888572	7.04718874852835	6.81811190609148	7.38699421644885	7.21924987370739	6.92324158910872	7.09318631019684	7.25797616051478	7.22106079232288	7.73873548667613	7.09735238929987	7.04718874852835	7.16844336313321	7.12016919872488	7.57604558040387	7.26587335843295	7.42576425361718	7.04355747529289	7.01624062998108	6.77850375279862	7.10700731567688	7.84777669928132	7.05246019917514	7.07077487843162	7.03843324659979	6.96550367314048	7.54744308720316	7.20694414202436	6.94784726904337	6.84035135353375	6.97147239399282	7.83611579961001	6.93175539616439
ZNF682	10.6694672789359	12.2081333015972	12.0959255569455	12.3070611621862	12.0431270220225	13.0009244181937	12.5061075205423	12.64212956806	12.0254359374013	12.1108967219419	12.2399452011617	11.8361286184295	13.23254501734	13.074552600484	12.1644120145399	12.0104429450769	12.4600863610448	12.3070611621862	12.1801306319129	13.1044249037792	10.6566095001859	12.3937455354684	11.4539890382964	12.1644120145399	12.6696401412099	12.3333259951319	12.3612428961984	11.7309346192148	12.0936385543463	10.6578369522811	11.3880760831782	12.5667639697439	11.7914695337208	12.6129765854528	12.4764768786234	12.7089599755724	11.815752537681	12.8493631866054	12.7749472573176	12.8945763403674	11.9926050592121	12.4182871651845	12.2012147013372	12.8945763403674	11.7936189587185	12.3476174955756	12.0479065638071	13.1104428637938	13.4268246053305
ZNF681	6.9861661920739	6.83591465550135	6.78312224353541	7.22132826120915	6.77155279251622	7.1675283077773	6.85889895188642	6.83938615761343	6.83178734425183	6.8975132860263	7.11123212055682	7.23974182797617	6.92588360957626	6.78705412410827	7.00438315603932	7.04447967720426	7.12915098480823	7.01089722870949	6.8904746831682	7.00246209126041	6.59306223884457	7.23366487790293	6.71675881332678	7.13564556095385	6.97901964779264	6.80981227356462	6.88292187850388	7.04146886731093	7.16130037152818	6.70858587314656	6.84495465479745	7.21091474583528	7.23898070781398	7.21296887902461	6.92654090550351	6.7887519895672	6.77347388351411	6.72879011526136	7.01186086841284	6.89210450434476	7.23233624474919	7.17007318659384	6.90401328225592	6.844334578689	6.91564447512917	7.1654109741724	6.89827449896064	6.69786611954375	6.685122552658
ZNF680	7.48522528402067	7.82222589041105	7.85752774519629	8.1306177626313	7.59973077094285	7.15303227984775	7.69406142497342	7.35542190477675	7.52613720777661	7.48314022615322	7.48283168086632	7.46938916751047	6.61486832470512	7.41056295814092	6.74014024525684	7.21807951953694	7.05350179939025	6.90549184087161	7.63221479496171	7.2013006207502	7.40278204365149	8.19140128567287	7.11439492872656	8.41901071219222	8.10856691498756	8.16493279389494	7.98402043876	8.09901558649529	8.46804501842282	7.61100657167029	7.47155264724454	7.87148526711826	8.41799970427986	7.70835991910931	7.73320480562028	7.59890396204325	6.83104044278478	6.67870478260761	7.28585488432306	6.64169834861243	7.55469094505558	6.80695836697104	7.06145382212565	7.03965970047843	6.92766450713089	6.74807231255367	7.11086423725603	7.28246215069094	7.0107332305679
ZNF679	6.80487971912683	6.90579020695778	6.54481743388813	7.03732446314125	6.60252932154106	6.82538867206247	6.69429460515512	7.01011969188699	6.82204087340911	6.86234507076009	7.28052896444779	6.97783188503116	7.06064290694018	6.83232285826128	7.17170354017684	7.08215882647729	6.89886576958349	7.19031267466066	6.98925569389428	6.83433676280521	6.63435704117743	7.14852781579724	7.10827619390963	7.18196079971648	7.06974342032217	6.86920938701479	6.92530859873607	7.01945875044204	6.88293343329898	6.79434936007372	6.50018180974878	6.84564065315199	7.12229382890052	7.17920299296299	6.95657369642753	6.83423171330522	6.84782991184908	6.63752489924178	7.16997168907355	6.78091682179077	6.99106896398085	6.85811585179545	6.65384740998602	6.89439614610436	6.99108877409691	6.87724877092023	6.86045018930892	7.0510473293102	7.50474770258008
ZNF678	6.94809454410295	6.98243728556436	6.76481531441917	7.06848505117929	7.07903691253815	6.93938292738317	7.19057233299648	7.0138697344097	7.01635067498333	7.10743203229066	7.16553201930232	7.05253285215991	7.50483628929123	7.09762221798212	7.34176968759434	7.0056298732667	7.10320737469143	6.68462522698925	7.58074100784609	6.87784460991568	7.03242688002151	6.99168894142371	7.14418466686843	7.0418229379734	7.18828679484638	7.26575652070435	6.99571220559772	7.09204376558962	7.1125914556249	6.89271557769479	7.25755190036504	6.97818439180625	6.9294493631401	7.1021377736594	7.34660008713753	6.88000506571623	6.98433496656487	7.45147718813094	7.27531945642403	7.05720208239195	7.01287005560814	6.82352450765431	7.08159531431103	7.30305250175958	6.93960028045969	7.00085556428386	6.97367679222429	7.2746153838687	6.75798091013901
ZNF677	6.54185542927869	6.87810412758944	6.52283411305616	6.52567843649	6.92228888291142	6.58744737082998	6.56145916993658	6.59827590342471	6.66176269210958	6.72754027088057	6.64134139962134	6.56851179889382	6.58749563285409	6.75873117889504	6.53435236664314	6.59288917390724	6.64568069859395	6.56747059210405	6.60225563000542	6.69499073698219	6.38717527925465	6.73850543965192	6.69031003864709	6.81141088171989	6.78316787488762	6.84820555068644	6.80651473153636	6.66568197769345	6.72543257830029	6.5774387084907	6.7341959624169	6.90984054164868	6.97300760279845	6.63702679564167	6.65412767300942	6.5392468988513	6.66034956720175	6.6146162416393	6.72349940251075	6.8104073493809	6.70150235746733	6.64045532880551	6.58438699808548	6.830789983575	6.63985096748698	6.77188234571543	6.74258834847326	6.67783828320414	6.65837890588778
ZNF675	6.45968327338981	6.90763698510087	6.63288353330335	6.73945611296432	6.74771383653392	6.8908824594892	6.78901601016839	6.88760613094823	6.70875572224352	6.62792868397615	6.97593663605794	6.81773720124438	6.84141344693746	6.80756989406135	6.91961946497662	6.87942387880159	6.80494975467587	6.84778807082878	6.76802521197036	6.71806513922576	6.83891005281502	6.92875652501256	6.78301417078735	6.57169770149287	6.74725799470161	6.89218622983032	6.62305620167324	6.87144072518411	6.77798922033281	6.46560037458833	6.85290415545426	6.90984054164868	6.8574541339627	6.76487799462575	6.70011477660266	6.91890273042292	6.86175752989179	7.16233682527418	6.76387659551057	6.6869443144141	6.79899250486413	6.76430464288512	6.78737335144957	6.73770411373468	6.9141477856148	6.84374569370713	6.6935810904565	7.15303818998041	6.9147702219153
ZNF672	8.43626972854082	8.37907288090129	8.23747061922529	8.18876705723518	8.10100173030959	8.39147226432816	8.27858744953105	7.94066713626208	8.43701869810226	8.57525227354094	8.32961175406363	8.27755507700088	9.37208600570761	8.65637427239034	9.20026674078587	8.13653167480253	7.97230884452799	8.45490627089226	8.41383716644923	8.11988029330793	8.61732581160873	7.62059956236284	8.92571384934861	8.03084135214691	8.48096279263764	8.12430612032528	7.99715751894715	8.40486278031374	8.37235487154372	8.68723354422761	8.12183371015777	7.88896970643852	8.03151965238147	8.50153739925186	8.20139995325757	8.87312145673963	8.7884335638959	8.71053865618553	8.20837027337563	9.30758139518176	7.9327950223954	8.64008967214729	8.75193225916337	9.12168710981578	8.22673076257367	8.66293841660911	8.4266008973868	8.57798924352511	9.36582000337704
ZNF671	8.11768392841057	8.27871010750319	8.46815002227321	8.1207363510443	7.40649648648901	7.53356189624994	7.86340646559217	7.43555170154386	7.64224052795107	7.94923499409977	8.1543736773705	7.74909720560772	7.22697188031588	8.06407343328646	8.19454398903092	7.32634284991653	7.93685207388695	7.81626806730221	7.59959032491844	7.58259565308721	8.68471383252986	7.67193625658607	8.48379444316755	8.12998950427266	8.59138795300471	8.54631783746587	8.33669961619254	8.4990536598437	8.01322447057041	7.83545468255334	8.072866310412	8.14098444489719	7.97313354244331	8.21601061671086	7.28747517737573	8.58303909853379	7.50212029141006	7.81912795914955	7.48807035770478	7.2133086444056	7.37645660032118	7.48428183695409	7.953411584591	7.86580997369766	7.8005691864731	7.78112699882514	8.0494955533116	7.97630397361691	7.48196736654914
ZNF670	7.1385845170243	7.08274584773481	7.01789906482302	7.00614266647154	6.9802580599039	7.02387334536987	7.00511965101124	7.04796142145794	7.10743203229066	7.00522460708884	7.09747858320557	6.84696998750594	7.81014073668618	6.75598767332003	7.30641010138282	7.02945766351409	6.73816926460345	7.15414782476856	7.06343387350549	7.11109897193554	6.6323334729925	7.00575582371763	6.60863860806073	7.24261520881327	7.03887070936625	7.05829421123602	6.91962788699751	6.95228216706519	6.89294881647792	6.89543573100395	6.85898524936353	6.96011650722668	7.2795746722089	7.10477193992659	6.91673826420547	6.75772339192018	6.9393824421488	6.86685598108608	6.8682276192289	7.20028409425747	7.2600429086053	6.86592319689949	7.59089636123929	7.05419133696369	7.19791979344618	7.52406754469236	7.05246019917514	6.89132815989467	6.99539277812609
ZNF669	7.85391439083976	8.70723012631611	8.71925947053379	8.47583691049169	8.6324695282098	9.00248401540921	9.06983382950457	9.11248609759405	8.6122389727666	8.83645049206467	8.60346507525179	8.24666275997905	9.06897174794465	8.77783331532243	8.87376903660914	8.51736824525389	9.097830436437	9.24003097456857	8.97247372408794	9.7061958461186	7.98214211463317	8.64337732298887	8.2645914421372	8.36336814195016	8.67219208302706	8.88727144573753	9.03876533092715	8.19644728046149	8.8453280909697	8.59745838992313	7.8385199925106	8.78051116902715	8.27810818610874	9.11848542107438	8.54291228165392	9.18591016765802	8.8794038250555	9.65547686818965	9.51031520582534	8.89429623513654	8.57813013522115	9.18522746817453	9.00905864117363	8.5181278208923	8.39439427839164	9.36905743387974	8.30581791850911	9.70480332008542	11.0834925406033
ZNF668	9.25799439493078	8.2965779305762	8.87348473828435	7.92033789754902	8.00863287370174	7.60235544050581	8.18573827085523	7.48367273696392	8.20562411228536	7.84263319432024	7.45662742591484	7.81810165388303	8.80366656797725	8.50341673511772	8.90985286955672	7.43834255839313	6.96252394422836	7.88903158239366	7.940522195886	7.75219604622266	8.71386030269025	7.48811688399015	9.03592288415382	8.38171315722423	7.8591381341554	8.00522500030853	8.33858214957719	8.00964748966596	8.45207896289318	9.19100031934062	9.27309952459913	8.24398561036392	8.52766056833223	7.59321225899841	8.38396381855677	7.772605633488	8.15106656276223	7.35872643681593	7.95542724901712	9.01229427941984	7.7775070955998	8.16388146874878	8.01827318357365	8.12327661698569	8.0045398964213	7.94573680980315	8.33612144291796	8.01766417875112	8.12634224768611
ZNF667	6.85533550803502	6.83085994587509	6.92290983080129	6.987371078263	6.8921999470291	6.92701610628555	7.24362111537901	6.89209681505728	7.03725152623846	6.98545479852596	6.82360402630284	7.11336631599105	6.76483431306003	6.76775754891617	6.78303271544501	7.09742168418589	6.91346086956372	6.75767621471024	6.99896945976025	6.79906090032057	7.15491364937261	6.9191331310958	7.19181466087475	7.02942910591419	7.24389083440665	7.04574556104961	6.88196344510617	6.90635448490482	6.91561113106047	7.08679109392173	7.09019816499581	6.87767833774961	7.09570987990415	6.82370648003697	7.16040211176771	7.04221950574726	6.9466317727896	6.70409051359105	7.0050757079609	6.75988533183622	6.82048787687657	6.82352450765431	6.8450673555811	6.93645794577328	6.69965184295658	6.85935374797281	7.05331897202788	6.75471163931807	6.51537953117043
ZNF665	6.81431800919307	6.78846028018767	6.97956917120802	6.75737570408191	6.7899120224571	6.66789938202426	6.62265996979376	6.88595314420019	6.68013741027341	6.80607174086279	6.79756116788192	6.85114654604653	6.83368810513997	6.69141495611507	6.81601616765635	6.62667870823	6.82060616466912	6.82474493725246	6.94614854732002	6.61744984902632	6.91958265954686	6.87497967557519	6.75088066381399	6.6982990767801	6.59172169744404	6.79010550182258	6.72702198681046	6.62437418524918	6.62922077127208	6.833690439677	6.64069658520785	6.86660240822271	6.69938799589909	6.7086066504451	6.90036460590645	6.62680825373837	6.77478204790545	6.77023876491338	6.53959378307046	6.70026305679073	6.80089874395067	6.76129457432366	6.93359797329304	6.89901412353585	6.704363726143	6.8178922772624	6.62187219881988	6.80666721291472	6.70135618688348
ZNF664	7.56100601084567	7.23496200084251	7.52417347227376	7.16303530264694	7.27924803273852	7.21856348210985	7.43894136335579	7.10522171096652	7.24101731360898	7.19359242040795	7.12351873448988	7.15886000006736	6.96745266471098	6.66368281367586	6.77404234068436	7.27048979716793	7.1254325994028	6.93737019959389	6.8359684471614	7.17366656371582	7.05239582708551	7.0738489292235	7.32463432353043	7.13494344713992	7.19343068815181	7.20189162510384	6.96261617496483	7.13108847315972	6.9258621517171	7.39988384822344	7.44361186170905	7.2249345969618	7.13065101741593	6.98832137359481	7.24861544408471	6.77028003573235	6.74251239144589	6.97395280944496	7.11014992082983	7.42472291597331	7.2666434099865	7.05281944606041	7.06145382212565	7.27116487680056	7.36082315683626	7.06861167234052	6.92267778784444	6.90900613403953	6.8404233565549
ZNF662	7.17180028731137	7.04165202778708	7.1507898245653	7.1224065533336	7.07341345028028	7.0158724600481	7.1803284805794	6.9489612595449	7.08305344953319	6.85284204435561	6.72269081052757	6.68130316287438	6.60928495301917	6.74767808429693	6.50269885565437	6.96600040194435	6.55735791159093	6.58943472128917	6.87879670947043	7.02415459479719	7.27500418205675	7.55228208386651	6.99474257599855	7.41785431901816	7.10285025046298	7.1279584634779	7.192392220904	7.21606511885116	7.14763897509844	7.19296275538507	7.40395911620212	7.10860338553041	7.27303631157058	7.02655885011681	6.98239616892804	6.87583618749615	6.72754627433372	6.82558427609601	7.04440864185924	6.7244851745542	6.85628393288508	6.76839612527968	6.49094421505207	6.67550852858462	6.73816926460345	6.57245528395668	7.0330292865224	6.9699094636128	6.82024391706704
ZNF660	7.17549290547385	6.85378457986983	7.08776642027081	7.00506932463934	6.97129396460694	6.78616557174621	6.66313485801349	6.9489612595449	6.76607053527602	6.78765921948466	6.93412597346173	6.84131339292338	6.89733608137844	7.14072681568574	6.86238080103287	7.06840112521217	6.95840856731158	6.68916674077765	6.89598307325669	7.04467435866681	7.05933384106686	6.96097455876567	7.15414782476856	6.85406769199816	7.00815089016198	6.82704899968892	6.90018833699626	6.91650835364489	7.11628705098748	6.89543573100395	7.26459899764461	6.92791777167868	6.96359463945847	6.73123913898816	7.02535842716214	6.79473176371975	6.84155284605932	6.74583396007273	7.14852781579724	6.92761877655494	6.99210376994592	6.73574299511994	6.85424166240448	6.82148754882335	6.95684041531374	6.78617818159453	6.78621379474196	6.59615691290791	6.96577289530253
ZNF658B	7.62241087698438	7.23930275720516	7.50977254724144	7.13736110856645	7.1472054266308	6.97287626894278	6.85715064987541	6.971225998113	6.93412367244147	7.0467774426297	7.03991591232039	6.97363563761788	8.25188188065519	6.92807067109548	6.99738830025898	6.86940106069019	6.89338620185369	7.01944914453881	6.9719823623482	7.22324969897033	7.56157996798196	7.10944988015199	7.05163883944753	7.18035783010649	7.09562765632181	7.25755190036504	7.13684467271175	7.02694865811969	7.23154609109773	7.4154205963545	7.43250348287545	7.13799423693665	7.20455501981247	7.11418041759681	7.02885277457146	7.25673352135937	7.37228682001289	7.34749362915698	7.02345898628688	7.20489634364371	7.27709129926652	7.00512970647125	7.46965622165147	7.20694414202436	7.09504393578206	7.32132441395077	7.12222365744763	7.21196625645042	7.51525496002367
ZNF658	7.03227481816192	7.10065297740663	6.80517992625207	7.25018313587825	7.21415404868198	6.99952313258953	7.25825997132906	7.1650250039154	7.27184717624657	7.1602628743092	6.83138158674537	6.91840474047563	6.66244494084284	6.90524824059298	6.58480917568745	6.72873379570461	6.79920635523967	6.62738234833972	6.88675909774232	7.33008632051601	6.99063542564332	7.40697005915798	7.07584937061795	7.48686450918316	7.35336024319012	7.09813884893431	7.23998419630224	7.43375343595532	7.49596764089119	6.73143953738995	6.5383742718973	7.34242335836256	7.38960928787215	7.33543401015004	7.2257737246055	7.28528076909586	6.75792715084764	6.75685046970987	7.12351873448988	6.70411479157864	6.79214319568308	6.73099270607916	6.65958029381952	6.79166442189662	6.81515378583896	6.54878544839053	6.99845229513692	6.87651926501554	6.73520178016168
ZNF655	6.84774736390419	7.10546500207338	6.79887587192678	7.05350179939025	7.04895972047258	7.35753236362078	7.09382680636174	7.42886891639094	7.27904348972911	7.04122388517242	7.27024953887223	7.24027988970829	7.78741948020636	6.89280169892987	7.17469459457912	7.20479596964257	6.90142491469338	7.37956080357687	7.2686121623614	7.13714715158478	6.88330877868075	7.1433863651654	6.70403214871229	6.99035965194415	7.05243226547005	7.3234548627003	7.10809153778691	7.15201052932852	6.98213037647028	6.61370049553183	6.51033486796049	7.07331984484707	7.02967016374032	7.19948856921021	7.09699795810261	7.33161955154808	7.25393154780929	6.84776771736649	7.25582956238067	7.8121663572009	7.34786071122016	7.58003605443564	7.48428183695409	7.59197165832555	7.23384808195958	7.17145574181408	7.33847505091703	6.92670363643738	7.21545269456327
ZNF654	7.6610198344329	7.52642612835861	7.7279135052333	7.63537554351847	7.48816341027552	6.97811727858094	6.99071401484759	6.9161696291457	7.37743647616676	7.07359182721635	7.10194739355998	7.0218248749642	6.68369566008143	6.93256092195097	6.79695783236368	7.12015805053029	6.75835477226712	6.88078522126598	6.74363046626406	7.20500475559245	7.31103246135463	8.10983643913405	7.74453939090209	7.76348727808199	7.77664664295503	7.60438332905264	7.62304350760441	7.76787331309727	8.06350749622157	7.42798070181567	7.3734221739245	7.69095717991187	7.90033264967079	6.93178994791141	7.05356061033036	6.80664380104549	7.00094441770922	6.62882348881432	7.32768404104981	6.6110472686598	6.88953880031461	7.0279889054501	6.76881837123512	6.63812959157755	6.64404910599925	6.89165665136358	6.77048303525921	6.81184584209682	6.92326588829222
ZNF653	8.08504658371009	7.93239660094471	7.9050660741984	7.8385199925106	8.14565700530247	7.76524424913918	7.81987633608228	7.51868810924894	7.76142061515854	7.74554028805793	7.46592034835761	7.52837108549051	6.78096389319383	7.88101784566238	8.1306177626313	7.92306274293959	7.72259747730152	7.72211817053261	7.80919912471673	7.65976839939932	7.48032273094423	7.52097039928505	8.16500420854465	7.61512453084366	7.60389024539278	7.7397715545098	7.56383905326891	7.54364151170281	7.84345098543736	7.64045452424294	7.73500337802707	7.81510300910461	7.46948916905169	7.70734003918914	7.62086576945149	7.72942113954454	8.27151193971579	8.535687318883	7.79318275424288	7.54630680875925	7.31118505126755	7.64928840946384	7.57126991439272	7.39974874417084	7.78912328805654	7.84311088207766	7.56986206266177	8.10364484022453	8.55308307299702
ZNF652	9.71605533668211	11.3595841490087	10.6367966083968	11.5880698166303	11.6983383776143	12.4089910560046	12.1866207500804	12.176580015387	11.8107351196182	11.8227602971212	11.8533086328244	11.337803986429	12.8304189720274	12.5974086238048	12.2631571629316	11.7165181755405	12.3795785228077	11.9572034659045	11.8251044891195	12.4322193772566	10.1727181840009	11.7579041749045	10.2446691830576	11.6065350016092	11.6244683874695	11.4204510823761	11.4839867850065	11.4084846444602	12.0194592715285	10.6612607247784	10.1399567223554	11.7463214760119	10.8276190044361	12.1454519489331	11.9324669721222	12.1893188142992	11.9214781549335	13.01200010616	11.9442160437478	12.6129765854528	11.4261524422551	11.9926050592121	12.286488110655	12.4138338168212	11.3527488908431	12.1734320818546	11.4382957270826	12.6224645023614	13.5074805977079
ZNF649	7.17549290547385	7.37607493486667	7.51838970699023	7.37987952197452	7.36576942213767	6.86103013225278	7.09566338607099	6.78197647067595	7.28088793880971	7.11610862409517	6.74932037972866	7.10503350173796	6.61665775027631	6.95023796135307	6.67066406984174	7.08610117996658	6.77325779864237	6.82474493725246	6.98208050304551	6.90493250851056	6.89132815989467	7.20638582239694	6.97267194119567	7.59082921827694	7.19083037221745	7.33745970395564	7.31548495920327	7.45304243283707	7.69388065934759	7.29643047235419	7.00510466736693	7.32281897007821	7.57063846947031	7.1226457309071	7.0056298732667	6.9211723579214	7.21664258387983	6.7512442046124	7.13239503745083	6.68210326954993	6.92469832639588	6.91461482779235	6.68661704279213	6.83567878195668	6.76858011370256	6.70148497279276	7.0330292865224	6.70091604082977	6.66479608323998
ZNF648	6.6685971405887	6.82658517832947	6.50740054148839	6.39562733429817	6.57951815447354	6.60884914269338	6.66890873203587	6.4898864227776	6.51538812785865	6.39183689877013	6.5101332544529	6.5760545928077	6.86401354100649	6.57699452467546	6.51716220461222	6.56439786946901	6.38208786144413	6.62029035514701	6.59331360159266	6.57843021065221	6.66632349202666	6.60080454325415	6.4808084816372	6.67269065223803	6.66377527701026	6.8139274287244	6.70676769163286	6.5064896848099	6.75008239682267	6.52314660905626	7.04031884902814	7.0171205635649	6.7454251861886	6.53994825714607	6.64746018401457	6.57904421909887	6.64301770496265	6.58728376023686	6.60069316975965	6.53103342730388	6.4093047182751	6.45570427140769	6.65216103677651	6.47366578172497	6.44685791924813	6.51969131379378	6.45813535662257	6.68912374540374	6.69482019133118
ZNF646	7.36729492160042	6.92942279304642	7.64544264483874	7.00867861585405	6.97492015481885	6.91475135820247	6.97923089078983	6.85596162969712	6.94644501030877	7.0025580918777	6.96826406446393	7.06395380944227	7.27202045401096	7.0292703377347	6.98220380853716	6.7517436683302	6.72925870610941	6.93458265602973	6.63144090200831	6.9183724881729	7.24322463074673	7.03571756699001	7.32129462108969	7.1107983861393	7.06974342032217	6.81971039771033	7.15804460198911	7.018140326489	7.12278978401703	7.27207553533725	7.30600693490085	6.91101427465739	6.98742266855828	7.18071405251919	6.72695433664846	6.91230623359572	6.79348624061907	6.593595339784	6.96359463945847	7.45022704151982	6.72799932191645	6.84996795843306	6.65384740998602	7.00886201136214	6.90486174386703	6.85935374797281	6.90778180748921	6.60990424708446	6.54263465983843
ZNF644	7.62241087698438	8.18522904212651	7.54109916391952	8.4391397360759	7.93416081457316	7.86956144165261	8.02340176270766	8.17056958875938	8.09829529938032	8.19090262866876	8.37758185966272	7.97050453162974	7.03960510249057	8.0293012936094	8.1568219458476	8.64871006806335	8.09541155951447	8.36322842408346	8.25269979625047	8.39816401804513	7.52648229104019	8.77151233131661	7.97083149554372	8.75547870062113	8.83205299817898	8.27794613775636	8.49395090268099	8.44247128265659	9.29933476863659	7.99524373184322	7.50578478701904	8.18920467174123	8.69956068902004	8.39306246897296	8.17281974727204	8.05108889849271	8.27453775969003	8.82231651694934	8.0230647194777	7.8121663572009	8.14413564836562	8.18037787619155	8.25334002413076	7.95266122471392	7.85397415690127	7.92159724989718	7.88849160571943	8.26847256905296	7.81605897322409
ZNF641	7.82040126082576	7.63492676649895	7.74266175835075	7.81381936780672	7.49661860318663	7.45313758504721	7.62962804655787	6.99196400745784	7.46165545282226	7.1675548849673	7.58628599026015	7.70110745703616	6.6949683619729	8.07024017923372	6.78157194377822	7.79654609672931	7.07071161985086	6.96588971567132	7.62815685538611	7.58623693304915	8.08459900258278	7.97999431566111	8.30046366247815	7.92778039382921	8.01031151373135	7.66889767485091	8.14765608383367	7.91028150180584	8.06281591463249	8.11177477216649	6.96292322373878	7.45022704151982	7.83789041433976	7.55791690549347	7.15423464791963	7.35938412021394	7.68499032964107	6.58942579091394	7.74111473220838	7.7617676461746	7.69559685975066	7.16878905817434	6.91589261258607	7.04117251032007	6.80624020413801	6.99457281566833	6.89827449896064	7.81483330664689	6.88330877868075
ZNF639	6.53952132010939	6.71476113849708	6.68014729536223	6.84990322638317	6.72019220618052	6.8269669122965	6.95228067646806	6.98131196344986	7.02861144894671	7.02077975595417	7.13320361779773	7.00250773379192	6.97067720836392	7.01247785455556	7.48825538011832	7.18831141050733	7.52204128193626	7.14041969035374	6.95911643516168	7.35101470125312	6.6061240059231	6.67355612239713	6.76326064751539	6.67692748531875	6.83225439338627	6.73998654553267	6.74431753361867	6.69231632446727	6.61543081599614	6.86055352083919	6.66964245461328	6.83405582901311	6.66919416613295	6.96097676981396	6.88623665229852	7.16292328369098	7.07745174667748	7.29032555720021	7.16534737832707	6.9057346372932	6.90693763631308	6.97987139650056	7.07816487902975	7.06434701408793	6.83715286368431	7.0563180635276	7.09433843470115	7.49405473819817	8.50471576687158
ZNF630	7.22680911364863	7.12958048774126	6.84580823091722	7.17891719968755	7.22448381772665	7.00782014386088	6.9468583723215	7.09280460516697	7.28325855633365	7.21302225777361	6.9207772956248	7.02270229630236	6.92108927409953	6.89716449312339	6.85645873089006	7.04587227486579	6.76773020492354	6.88280887937588	7.33684722861331	6.93620672995781	6.92664801484526	7.28037051068576	6.93811542142578	7.20940061443588	7.04853501606418	7.22149824354053	7.19163249199023	7.10683433822578	7.09413498918453	6.76823176563993	6.84495465479745	7.42008336904068	7.3072074869737	7.30256741383038	7.17986414734196	7.05711792806308	6.77762005404069	7.01679193562806	7.1841651111912	6.98433115768388	7.11697731341403	6.67123227180726	6.92504198805915	7.22448381772665	6.92511595519046	6.63743316990773	6.89106734911952	7.73259231997236	6.71458757493296
ZNF629	7.32132441395077	7.24938362632129	7.05039793079172	7.03295584069248	7.35075168448989	8.57306845567619	8.85450965676734	8.23004954451642	8.49547099344867	8.6538268884426	7.84966842814955	8.3090069542083	7.69095717991187	8.10082359398837	8.63325553134326	8.3155976272174	8.83131617564513	7.91110399859623	8.51247171905643	8.23768573540084	6.92112981831942	7.69621683759366	7.42858148423146	7.94784289420388	7.33450386033852	7.32252441827305	7.62108177566672	7.23807090148454	7.49506814356176	6.98594714035023	7.36569399813585	7.83358227157871	7.30145300044787	8.18594339052498	8.67118212993859	8.3013784102138	8.32232896228606	8.27387031118936	8.48137560468263	8.50056211630775	8.23692446870432	8.40508968462547	7.89383359924118	7.81567600259188	8.0626758644907	8.86810660011534	8.24584912720199	8.62978216020266	8.23655084059787
ZNF628	6.76195680540224	6.70463952417466	7.00870923665978	6.91534966649202	6.90909277077695	6.97287626894278	6.99268720592048	7.47481833541494	6.67071302404657	6.80607174086279	7.1322527104415	6.95761462714477	7.07539951900539	6.98245767478331	7.23927854808014	6.91845322358959	7.24495701140435	7.12541882925658	7.36670479900208	6.96034257513094	6.83662776315271	6.83588458113581	6.62948808313347	6.88268697011877	6.74816767738859	6.98601862562081	6.93154144747384	6.87810412758944	6.94267935106385	6.99465412985605	6.63140956874774	6.93160606559294	6.86206080576298	6.81334675408164	6.94395789880748	6.84275824591273	6.86604018561316	6.83744758117721	7.01861215932959	7.28220237272029	6.77366052169818	7.20243370565383	6.91589261258607	7.37078724792015	6.92511595519046	6.8326299246194	6.84504598163299	6.85921986311361	7.09586521817057
ZNF627	8.47973764635295	8.67584781008861	8.49216857577479	8.80366656797725	8.3383829595382	8.00844916227687	8.2134053466726	8.401093115866	8.49114966450887	8.4166504033442	8.46035021534179	8.17748277203649	6.65327204240914	8.36504073715446	7.96240748929598	7.87094400578578	8.55672109481732	7.88903158239366	7.75704086491399	8.18496822706832	8.68130616492585	8.88760856714509	8.81732855899338	8.67424189185635	8.67616222404065	8.69805769471296	8.73293682152261	8.93518070555797	9.44107717284781	8.99290898139339	8.27834643019477	8.88127569749536	8.83645049206467	8.47507923275534	8.48487921647569	8.58179797342618	8.0116567504938	8.07593384664136	8.26717873772829	7.11086423725603	7.9673243684476	8.11055339233553	8.12862390116274	7.64351197291404	7.91507174382892	7.77531352292232	8.2748168004914	8.53777891964856	7.15262079745449
ZNF626	7.37648136718796	7.50664917899436	7.6064182736793	7.43109029873131	7.28762466102941	7.54993958059884	7.64132470762701	7.36547428303063	7.35876543594834	7.30737679044215	7.20409202457584	7.06200102356871	8.13052885188779	7.68435133891051	7.54312740501676	7.07663228855185	7.91324246309914	7.29243473503801	7.4000089583438	7.9202100909802	7.19438871062987	7.30359464654788	7.46870916153634	7.51967875178177	7.62359082309374	7.4367881841828	7.53663209727361	7.47011000085332	7.68965325647375	7.48235981420516	6.9749504305022	7.50777668425559	7.36082315683626	7.29357233233425	7.13023403905778	7.56355095460509	7.17173041742924	7.4374454354117	7.54072678238122	7.63541366273785	7.01917959534564	7.06572574089052	6.98462556910415	7.44316099050459	6.91716295639457	6.98154172212863	7.25878649893991	7.77703342931616	8.33701002599372
ZNF625	6.9594664330407	6.85659948068103	6.85934631180002	6.84535933836989	6.85736715378904	6.92338294436804	6.65689477896344	6.85914804325121	6.81455240047292	6.81726159366001	6.81385083086594	6.77647504560258	6.71202277312535	6.84029121861853	6.88421044592532	6.65712362410994	6.76773020492354	6.62476398977657	6.78777568334982	6.76585465534228	6.95579814635049	6.75908062761168	6.6505097704402	6.77232639392021	6.82046058042282	6.81760257743838	6.86502964206377	6.86234507076009	6.95018500797424	7.04355747529289	6.77449244963196	6.81182077208376	6.8566275403069	6.49283549991613	6.78873785729886	6.57669270262873	6.82237604867708	6.73465183480031	6.82369197369509	6.67744813339957	6.71556843959575	6.72998265935485	6.76881837123512	6.89285927174269	6.7583163933019	6.83091331088601	6.73099270607916	6.82877687352592	6.99539277812609
ZNF624	6.56849314347959	6.76472681444731	6.70013862739603	6.78442591958506	6.51922889925524	7.4344099378111	7.00077602901529	7.46599177881076	7.18480095504295	7.14039404952931	7.33650607763207	6.99572650409304	8.30850316632321	7.32250151467028	8.02134749936034	7.11357092906611	7.00195073704877	7.3424431959834	7.18857977054977	7.25537532080463	6.98558380133071	7.2872496919458	7.42241058920913	6.6951802912403	6.81083405825304	6.65880194814081	7.28483045170948	6.92126743721583	6.87487258489799	7.1859226244489	6.86482989476547	6.8567358766728	6.80059922241114	7.0713547621399	7.20506471494534	6.97748984339318	7.12974194935066	8.23532471995445	7.12772819460557	7.69768263209344	7.09892342728779	7.32624370497117	7.43837646540982	7.0215217969371	7.57063846947031	7.15902225220087	6.96087912440186	7.13584552948807	8.28793618157096
ZNF623	6.78515446299113	6.72928140116914	7.00265419005004	6.87470745051724	6.54774680939114	6.53672737053262	6.55577037678987	6.74454491176524	6.61127980936281	6.52276906797149	6.43434040497899	6.57875322602837	6.52889349725883	6.49684950661323	6.5708975019057	6.30720092989896	6.47352163237843	6.51279506840291	6.49559505277779	6.53266188677727	6.94355901999691	6.7394453867708	6.88178646626724	6.63624425081831	6.66047648982122	6.77296882058609	6.90378842154177	6.734786047828	6.80643625503135	6.7378609029191	6.67919056990384	6.74706418280078	6.87325002727696	6.63702679564167	6.55545651661045	6.52172409536154	6.57282062003182	6.5358470200938	6.47656133297188	6.47814447039054	6.52362959979156	6.72088502705471	6.54561805029524	6.57910677457295	6.50179969631274	6.45440446035108	6.44187137812615	6.51574135404851	6.66818773963482
ZNF622	8.44087699446122	9.29604519436782	8.83118365600848	9.57837211763342	9.06114129384667	9.40080816166304	9.60311810730355	9.26740291391398	9.46652544553077	9.75184075225333	9.32471573813291	9.36674533467688	9.74272484931716	9.55508322766242	9.64944426195816	9.52183615542519	9.22416175365935	9.50499223394637	9.26052494159452	9.38843109929832	8.44454482099659	8.89897715959034	8.32769334878837	8.95165748768957	9.34772152538804	9.80895913038119	9.29362939890159	9.41001777700414	9.47116847475501	8.64100684556439	8.58265557464144	9.19306704912945	8.91233263591394	9.54950916479792	9.27054758247904	9.48276719979091	9.48967378319739	8.8914960153725	9.31156602997619	9.3697309112233	9.31115665213379	9.84614272351629	9.59553446683378	8.79356287296863	9.31156602997619	9.45421377389323	9.38302683078424	9.32865778402904	9.44460372976385
ZNF621	8.47742035589074	8.32698052207489	8.57570753437571	8.10532313070763	8.14121258218475	8.44650395358657	8.34602376868053	8.40689813265018	8.49866984549199	8.33250175562422	8.41890916492808	8.26265249582771	8.26817642085162	8.62220762435051	8.81916943264141	8.2925945818731	8.22075437138723	8.21172489481886	8.41609976202198	8.27197214149029	8.55354551477025	7.86654803970745	8.54533269033686	8.39101650688446	8.28339105859598	8.28460497055777	8.18547934332929	8.31549824238562	8.51799437394843	8.82705970992247	8.77244631885764	8.33056000402257	8.29481917090948	8.3031821045694	8.43495853401268	8.37359504112855	8.28460497055777	8.82981536600537	8.28951502623962	8.5478228702788	8.21862339075892	8.28448912289221	8.14992726999813	9.13019143001125	8.22287171955118	8.47267558409781	8.3857311248345	8.44608128660236	8.60893132125929
ZNF620	6.76456362444348	6.79663644153998	7.12533832225379	6.83663538646002	6.86983812072252	6.60715584722758	6.59147580632164	6.72574784773442	6.66641319563881	6.57387857977265	6.57613265652405	6.54943818743593	6.51837627799614	6.66760344849639	6.53296078654659	6.53253349976712	6.53709618127415	6.55393328583981	6.59890730873975	6.55161000789978	6.82209445802155	6.52940940170885	6.6203168907628	6.94454220457068	6.71182034515901	6.83255461094594	6.77927966351744	6.96255952738341	6.38219667139466	6.69166360006107	6.82881109117959	6.90183756702464	6.87983142765157	6.58821351195637	6.46130492805677	6.76607053527602	6.44425671816563	6.50766694940418	6.58942579091394	6.59947013540092	6.53160001841145	6.53055596181246	6.52172409536154	6.43577597244489	6.60672690570088	6.63187153765333	6.53672737053262	6.8007226386183	6.63836060184102
ZNF619	6.51685574153472	6.6279772059229	6.80223952591478	6.59132346020323	6.90427999400188	6.72777427827947	6.81083405825304	6.65076948180207	6.71826337968774	6.81345511432351	6.76206342259968	6.76716603251817	6.7977559326788	6.93701258433339	6.85645873089006	6.83535916257776	6.75738738632359	7.01784231183948	6.72777109337626	6.66996549141678	6.65648790889654	6.86619778650644	6.2833457122693	6.61411667149753	6.79941090337794	6.75476237617282	6.61448247160173	6.61559683345198	6.39535548481025	6.43968405953076	7.21260840769527	6.54979340612832	7.02471210969083	6.73123913898816	6.80409392524367	6.81543234461902	6.88607253160295	6.62680151670326	6.73895095483791	6.90396258964954	6.75393842016694	6.60920531458421	6.93573918969123	6.844334578689	6.65284376706495	6.70681597092971	6.83480280822403	6.87370436979873	7.11735189929376
ZNF618	7.93353385703294	7.94693021957182	7.36867171670134	7.57295055808814	8.01802062890279	7.79419561729578	7.8756625628684	8.37160070979588	7.76711771762109	7.83210743625221	7.28167768879579	7.56094065307759	8.58325937206853	7.95619763712926	8.03460373118169	7.3781147011479	7.72125333119307	7.25775498415681	7.56668934022523	7.51933757104123	7.41762188578347	7.53465603430867	7.88616886264696	7.56971395685455	7.35753236362078	7.4775179762225	7.68886552107106	7.58085196980477	7.7698771479214	7.62784354913669	8.23389128204244	7.98470254600028	7.93797106648127	7.36674176478269	7.81068513835586	7.34489922387903	7.26404070983949	7.27107825106358	7.8933427690505	8.21251559433109	7.38752785562197	7.80046351028407	7.77690414022605	7.8996765665249	7.62508408843357	7.81888870828032	7.56848793755575	7.18583332260494	8.13390638468159
ZNF616	7.93894418614609	7.65630454626468	7.75425130192887	7.25908756953765	7.0484782123365	6.95854978374324	7.47004154692067	6.804995985208	7.45710120133766	7.21945199208359	6.79662744258044	7.15214052782566	6.6606367037299	6.77871396891378	6.75335083102769	6.85042988397151	6.84053916521827	6.65594525646045	6.79151701428564	6.84030700401727	7.90313288939957	7.31548495920327	7.73396214653576	7.4448153830014	7.34732032651491	7.38372362166304	7.56702064859323	7.39951232311368	7.41463949738796	8.22923151592832	7.8050379523616	7.22407997841528	7.32885577462996	7.32158862297598	7.17139644731702	7.00268174425899	6.75174881669773	6.67195524815721	7.01992985596723	6.79234137348642	6.92769877997631	6.68515728491247	6.85228768272264	6.81599802223258	6.82988239939006	6.53712977603304	6.82170343354516	7.46906636352647	6.76722241556908
ZNF615	8.53680765535071	8.37204466644135	8.25049437928925	8.4223547436904	8.3094357012786	8.02124635195205	8.34767823692463	8.63682797655124	8.46303608453007	8.23775809083709	8.08504658371009	8.17281974727204	6.84141344693746	7.80462593206191	7.81282320060195	7.92378707680012	8.37359504112855	7.90525863538272	7.94674539064361	8.19488160259568	8.63714531518148	8.34972079241073	8.36253799693104	8.4039873687168	8.18275354801319	8.35512020129552	8.26104953237876	8.21183312154605	8.09203879776029	8.50618679500081	8.53803690874514	8.40988027595096	8.67241358909688	8.2677150140504	8.1794646023382	7.95067669411263	7.93685207388695	7.34203684878984	8.39580994504425	7.88946011723794	7.81616352026315	7.5914128033571	7.87651497612154	7.91582632319113	7.83077149845053	8.01031151373135	7.87843295362821	8.38896327549952	6.83370640387609
ZNF614	7.87308387227254	7.8683347222702	8.10022315680205	8.04750026175913	7.91152457099544	7.71275243322364	7.72469183934466	8.11501580618832	7.87903113018835	7.58768002852875	7.67746143225362	7.92378707680012	6.81745158483994	7.73003127777757	6.88421044592532	7.73768104608138	8.17195194935733	7.75377779822305	7.96180826343422	7.79774709004994	8.27140217016983	8.02792868271651	7.8690539324966	8.15238579262676	8.03448151784644	7.82287764177149	7.94297917066356	7.95117953062735	8.29231993867852	8.25699725215311	8.19035032585325	7.99793254916657	8.23877498006267	7.95225897315144	7.98163233105396	7.51487503702918	8.32291217940653	7.55301503380603	8.01646051135438	7.68649798893666	7.8050379523616	7.75832258255163	7.65100018225184	7.74232840246722	7.75504619121207	7.95775373125502	7.88187792469258	7.67511572082975	7.04737461499406
ZNF613	7.95775373125502	8.0256660292467	8.05144401918968	7.99565302027758	7.77005464850654	7.83324334953812	8.18324131048992	8.3013784102138	8.0392957613257	8.10491614792635	7.95989937424349	7.75012801998275	8.1207363510443	7.69812812581559	8.30790930996604	7.66106797868282	8.37359504112855	7.78252260454268	8.05299553253671	7.65310675348374	7.82630327607062	8.01378826767655	8.13409284692004	7.95032179639985	7.78364362586831	7.97349412269707	8.10428269675284	7.98333231023234	8.3880909691175	8.29406004539988	8.1574274646749	7.95842671470993	8.01524070113496	8.06164899260792	7.83758856624844	8.05108889849271	7.72020305800112	8.17493139192408	8.02364601274797	7.59281004581552	7.90896770509983	7.83973536392549	7.92742168618639	7.67856156960149	7.51592109516731	7.7326648194999	7.7798349116345	8.216418056701	6.80053266259518
ZNF611	7.15122757120802	7.07377976003006	6.94446934159054	6.95528068411337	6.8757683588546	6.77739395646317	6.88529342608234	6.94296417262181	7.07663228855185	6.90038061988877	7.1781858070979	7.09085223812715	6.87710664781156	6.97763370194331	6.75694041121023	6.93531530404812	7.05222037662854	7.09693733845532	6.85561204263149	6.95716703372629	6.983574168668	7.10855969725101	6.57789844838668	7.05396960532069	7.06558444716334	6.92347013513106	6.80318567356648	7.03329193387557	7.03673476405958	7.0498462884042	7.03757353526197	6.97712188566354	6.95885236108981	6.83144512314895	6.97577346107305	7.04852349524798	6.81120088787844	7.46740422983275	6.76513211159813	6.84159357922171	6.92469832639588	7.1301723283851	6.89733608137844	6.75337743521272	6.74961428881952	7.02925310017782	6.66467588443505	7.04001029307002	6.85134326669742
ZNF610	6.74598542896948	6.74917524545118	6.63609151944451	6.81577338512713	6.79420929598041	6.99952313258953	7.07792916154983	6.94004103252174	6.84201884756603	6.79180519097818	6.7818770753357	6.73193787618082	6.70698069658243	6.60307618717186	6.90222343842132	7.0488020567237	6.98142558971704	6.82942577982379	7.07634775084202	7.00671993534281	6.52778316621929	6.8676669882854	7.16130037152818	6.8362684892744	6.96588971567132	6.53953089273778	6.60607424923634	6.83866281091403	7.07495832837132	6.81190447222454	6.78060492323113	6.90314454564394	7.01072470416895	7.23966404369847	6.67949925993458	7.08696151183403	6.85119399164193	6.87291029835735	6.93287503330031	6.97516097966103	6.75393842016694	6.72528826597057	6.91589261258607	6.98424857448884	6.84978787715997	6.6966978819239	6.64420846490951	6.68373234046769	7.50474770258008
ZNF609	7.31383189008156	7.54673081768184	7.50474770258008	7.6152153296559	7.44367381117009	7.63500128154792	7.92390535573177	7.83286786157913	7.96460421279877	7.74087621711549	7.58192760974918	7.77945927165961	7.88896970643852	7.75269328067964	7.93563793144579	7.63956607746665	7.60680792498539	7.36475204708913	7.69612710784564	7.70520696262526	7.09573144756028	7.88771358920437	7.20365358279582	7.67548346950692	7.68879521434371	7.45273429118357	7.71055385977454	7.56986206266177	7.54646477183543	7.80318870758606	7.77268825318686	7.27052157608234	7.72951488137635	7.87631092798185	7.77110416894126	7.8158666639733	7.57867454894485	6.91818856311407	7.74616641864379	7.88946011723794	7.60957734190763	7.75542219466279	7.37169540285914	7.96641208825975	7.41358821150239	7.5837269872602	7.54762516735925	7.53275484655494	6.77056909265014
ZNF608	7.19088810923617	7.27937753887589	7.19363162081952	7.40034355142623	7.36903866981512	7.08487603334702	7.30713330860643	6.68681999812246	7.41012168526358	7.1675548849673	6.96953049628763	7.35015894255207	6.74192956951414	7.15951959000165	7.02914064381842	7.75149270604738	7.85480597681684	7.05933384106686	7.30825039281926	7.45088174199804	6.77590257356453	7.29032555720021	7.3335390993729	7.66106797868282	7.44473185169625	7.29649485498912	7.31559445371556	7.56474197968217	7.43695874966884	6.91064489919845	7.04317091718658	7.27573296159362	7.50151241098575	7.51967875178177	7.52744351994211	7.76524424913918	6.99210376994592	7.89627023126166	7.37387715153324	7.02198956484748	7.50972377441524	7.10400740999195	7.16402729610892	6.93302291166592	7.05976322497705	7.00275584892337	6.99722233295487	7.5855916902401	6.94891651668222
ZNF607	6.60293295906473	6.70296172078968	6.87221944816268	6.69627548660235	6.91003903483373	6.68248730892527	6.81468322182839	6.89371415961182	7.23688249166929	6.7904182942823	7.06301086767522	6.83675444071363	6.76290523184901	6.73442414711966	6.74686341597473	6.853696490218	7.20540168148629	6.95976954968447	7.0709099198644	7.06119922732777	6.60838519723447	6.8139274287244	6.6203168907628	6.92463054190061	6.86091075609261	6.83626080405795	6.60335539559596	6.78473463946396	6.67539913011184	6.78283517658634	6.76587265694186	6.52175675510104	6.91650835364489	7.0090477597705	7.03469844109073	6.81543234461902	6.71108212649459	6.80405260477457	6.80746650343653	6.96865513803995	6.9889662412686	6.89062506130588	6.88481829732382	6.79943953530378	6.90732737107995	6.75521797302497	6.86045018930892	6.89702470240681	6.5395687176998
ZNF606	6.83839852945663	7.44699746299778	6.75574317587644	7.11794709499374	7.01988320017322	7.05318328331331	7.05039395907528	7.02757611562017	7.04335622737536	7.12371091102806	6.78766239099045	6.92735895940197	6.87483029318315	6.87242662120309	6.84664147108604	6.86606689555805	6.83866281091403	6.7047171013502	6.70853035158625	6.87635541215348	6.84114642130841	7.12224158906929	7.05812098871641	7.26198501930772	7.30111268558328	7.26977973715124	7.29839744659613	7.19133103837972	7.69662886544903	7.04355747529289	6.92037692674586	7.20638582239694	7.20638582239694	7.17542882837062	7.16908197715075	6.91440634556817	6.76594243096116	6.6701414666626	7.02422455447172	6.71131518831651	6.90618660740606	6.74293830232689	6.87562555477056	6.872407401224	6.84217157580327	6.73797269480679	6.8582783292978	6.88832809611467	6.69148190189671
ZNF605	7.58157775070742	7.15984488444598	7.70284638390727	7.32315989838408	7.15391910992445	7.05886721157756	7.40388171002966	7.35893774742502	7.37980424587253	7.25747655776558	7.20409202457584	7.10621951147017	6.77542198165041	7.11585665625074	6.84664147108604	7.20658334346052	7.33731262739829	7.07648214353632	7.513874270823	7.30511279983117	7.8385199925106	7.33281158718164	7.37272857276279	7.5115911261794	7.21905129812051	7.30081062731953	7.35129955172882	7.19514142193672	7.2988901587236	7.80318870758606	7.87154848972089	7.18669162340892	7.37607493486667	7.39558958020787	7.28290834397329	7.48196736654914	6.72754627433372	7.39476118187691	7.27382784968261	7.12746438473004	7.15431950996148	6.67667588340101	6.83160206268567	7.15694520440626	7.42703482211255	7.14586893324964	7.1439288249648	7.12503837893826	7.52563728616591
ZNF599	6.9662959166232	7.01007872528034	6.70353837152901	6.79348624061907	6.76993965623935	6.67504579503729	7.08084223597668	7.09506552505866	6.70413262252955	6.70724530069546	6.84217157580327	6.74952830277492	7.91381564882083	6.74023821143625	6.97590379448949	6.72771443523322	6.75916381137273	6.88790805099585	6.84491754406948	6.89375318218251	6.85730120156778	6.81352448776502	6.78923224823695	6.90518703784792	7.08907956050267	6.92859094840541	6.84990322638317	6.9319944835395	7.02861144894671	7.04030004624917	6.80871413749554	6.78022636423408	6.90616374801094	7.01590719992162	6.96113969009119	6.94908825917006	6.52816643197782	6.74771383653392	6.81997156800309	6.78548720216108	6.95709166599894	6.87112287378696	6.80187592315125	6.65535670739921	6.7099604878353	6.67660537868057	6.65648790889654	7.35131622195263	6.98107894110448
ZNF598	8.98043707465156	9.24752248770231	8.87517670270104	8.57657144786775	8.69086294451784	9.17729052515708	9.22192561459902	8.73221840217848	9.09439076216307	9.12127740431876	9.1499790868966	8.89913386476856	9.33785791677855	9.32559156408934	9.32442797877328	8.9789555845491	9.06364233705684	9.24210787307277	9.13482230029693	9.15818925967379	8.56068363514561	8.59247177776321	8.86049547599701	9.12598572946994	9.02421580214451	8.79121148313679	8.98593454683116	8.7993788825575	8.35673511999036	8.67039263808815	8.3852512738855	8.83973112007506	8.82465040249619	9.47116847475501	9.12938825599493	9.31321079407874	9.52468140495376	9.65386483266331	9.20004312238702	8.99851711039768	8.98325618292325	9.45844348533383	9.44760869058077	9.46163142001385	9.38487680878	9.98207011455495	9.64823530463371	9.35498526309451	9.5420042034115
ZNF597	7.05672846948065	6.93757711041869	6.60990424708446	7.03563667237454	7.05356664919449	6.87968095013467	6.65482058909217	6.79716418116873	6.91206156566207	6.77345577455998	6.86732549171154	6.86430385671534	6.61866222165037	6.60644553298055	6.69423403442485	6.83636717233135	6.68238865271066	6.72175348922548	6.6269833315749	6.7904182942823	6.99988913380456	6.90274963218158	6.81099301742974	6.98744927520689	7.11387808334672	7.02146758993707	6.89367402675758	7.04612344029993	6.94352713996749	7.09827928938229	7.25966101026132	6.90857292055205	7.02119473105272	6.76730542691945	6.84374569370713	7.09851608563311	6.82237604867708	6.55951613280868	6.84381737986662	6.68519201716695	6.85233241830838	6.78946683629558	6.703706889569	6.71168349387812	6.81184584209682	6.67086902407779	6.88092705232716	6.66034956720175	6.55199852083963
ZNF596	6.721833499988	6.97901687059072	6.68014729536223	6.66380466995786	6.51595060347814	6.89841957707725	6.80543083033782	6.8203071618528	6.67071302404657	6.77345577455998	6.88247011789693	6.96261617496483	7.00226032286554	6.73442414711966	6.68701654609875	6.79701386826284	6.94407364046724	6.9307822570665	6.97953138734274	6.86718947773936	7.50601389936804	6.75047271406379	6.72634786776548	6.87013974422543	6.79792785488439	6.67690958227806	6.87824682511555	6.83225077204368	6.63060213560555	7.45410805182281	6.74227395610361	6.65181049554382	7.00350864103352	6.92139159549895	7.00726749453523	6.82370648003697	7.01514702456665	6.95634584892516	6.69246935269514	6.73279835043254	6.99423034433139	6.94659892620602	6.87768118228187	6.73048339072013	6.782901694636	6.84565909125541	6.963088342438	7.25251040769379	6.78397128597839
ZNF595	6.98391399050964	6.55716013623502	6.90671602652858	6.90620194749615	6.86929500278712	7.04623972899157	6.77613028261586	6.84256219359103	6.7294051540172	6.69554860934329	6.89547345208159	6.82004160467183	6.82377917002127	6.85707312215092	6.95055521884755	6.87032776291837	6.81873982033548	6.67616334804787	6.93298228730719	6.89859524080791	6.52778316621929	6.58480917568745	6.71334655105833	6.68721892530953	6.77919611490139	6.64703518363652	6.51538812785865	6.46753574181593	6.946307088839	6.70148497279276	6.59009509801432	6.77840274554349	6.59984318922041	6.87894595585707	6.69093040840431	6.92763992679143	6.96288490260445	7.10192275734372	6.84381737986662	6.84292643531764	6.89330586382512	6.74293830232689	7.05877788706153	6.99383420466436	6.90486174386703	6.71023782487079	6.7176227446503	6.77362961929259	6.94068223146567
ZNF594	13.6678468903649	13.4377391736663	14.2783448342305	14.6323836487467	13.8350734200855	14.6962304831355	14.8145725198528	14.6962304831355	14.7243493246278	14.5362944406815	14.8744764308524	14.5362944406815	14.593321584601	14.7444420582133	14.6962304831355	14.7673054392507	14.8145725198528	14.7673054392507	14.7869137987579	14.8145725198528	13.272148581251	14.9379641323748	13.6031028570499	12.8639280153884	14.7444420582133	14.5525783798623	14.2074017934719	14.6172326146964	13.9930736943656	13.5804894806504	13.2657501765427	14.4680179328251	13.174792056431	14.8435096304703	14.7243493246278	14.6962304831355	14.6962304831355	14.7673054392507	14.7444420582133	14.6962304831355	14.6499127912742	14.5738674719841	14.8435096304703	14.7673054392507	14.7673054392507	14.7673054392507	14.6323836487467	14.6962304831355	14.7869137987579
ZNF593	8.03292556978802	8.4134090183947	8.17909325283603	8.09496121519436	8.03783203185676	9.12053940372293	9.17647901899473	8.78880771286023	8.80524735838198	9.04278182495228	9.16081037568112	8.74235913827992	10.2242778126659	9.43041569627403	9.73580650910385	9.02059106427924	9.28931373034714	9.47909410778193	9.6675465244161	9.60642269913854	7.8844948578184	8.07098338395395	7.87015896888797	8.26983202392591	8.40729625203742	8.57513033479422	8.69729464827392	8.30984038389295	9.00234204252434	7.82231217545136	7.38934295284863	8.16783990029283	8.02511962655385	9.07832609771707	9.06086361485323	9.41698626136794	9.98517406151397	10.0615666396915	8.55177255825469	9.98805245465634	8.7945544234965	9.58356333173831	9.93746365001611	10.4858140406554	9.28404113787543	9.86858611223946	9.78967648482216	9.49008283368984	10.1223758208631
ZNF592	6.74864962839202	7.06380191760755	6.57243354006325	7.07768320096736	6.97703713193921	6.95180358377811	6.76575363063988	6.89720826002795	6.72019566295769	6.91834702996116	6.80203630416995	6.90574088690924	7.09428109677602	7.00730836522452	6.9773358197667	6.88972045863655	6.69601039993992	6.70543931544128	6.7191561337564	6.68887132346043	6.56459210951503	6.99119436169759	6.72929862279564	6.95409616057206	7.09330759653146	6.85720270483129	7.0397835439417	6.93414320335282	7.01248461950328	6.6692087828114	6.93126794246647	6.98367707483115	6.97390005293585	6.80293681376207	6.70301406247947	7.05711792806308	6.93405242275254	6.74219552319945	6.8222558806753	7.04893137650759	6.80577476096525	6.86137028943176	6.71753513752341	7.28867570304661	7.02009624516109	6.91416822886942	7.06026682841681	6.72592655899499	6.58372271217757
ZNF589	8.56335077451652	8.03410804192432	8.7993788825575	7.82767422825315	7.51724746019929	7.78873915024919	7.83893872525996	7.47318926157589	7.59742543947176	8.52057593011362	7.59380726611221	7.55731461304658	6.83368810513997	8.03188896179802	8.00291362299671	7.03805296935784	7.27523821895362	7.35839391223847	7.44843239739383	7.7386079620602	9.1754876837864	8.20609002675822	8.77124143738224	8.27515452598155	8.42912444779136	8.28232221737866	7.91856315926593	7.95609895647598	7.85598160730068	8.07507076137709	8.57103785207076	7.82652162960847	7.64943312080664	9.07566095546929	7.12764263200032	8.34265856957749	7.75583143951715	7.843636873862	7.56718660478916	7.94321840393027	7.35598644609078	7.14849768532062	7.54744308720316	7.80471396593724	7.29240310331084	7.60929878463357	7.77038588227095	8.1794646023382	7.45175013033281
ZNF587	6.58050858317778	6.83688306295364	6.82675310644078	6.54616048729467	6.63893500097087	6.64873570599669	7.00511965101124	6.74917087452557	6.93992171207613	6.95663168912284	6.92299950093228	6.8667793502875	7.13631354092345	6.70353837152901	7.01177129959344	6.82768312554292	6.97197460233528	7.28134712639479	6.91123610524347	6.90190429726596	6.72349940251075	6.63920525309276	6.55161000789978	6.80911837974858	6.54959241703342	6.69999814372242	6.62762532711342	6.7101339942487	6.67040892704199	6.50292231911475	6.39562733429817	6.76614775643666	6.54572165941876	6.71724318951394	6.99587914592313	6.93861936430734	6.92874599068067	6.79241843733948	6.90542509799933	7.12085553284808	6.981556844221	6.85811585179545	6.95683369131349	6.73189804884366	6.97466480038947	7.04605477439623	6.79573741558594	7.13252412217722	6.72807128751489
ZNF586	8.49661532537021	8.18972181638125	8.64720061812609	8.38288466127105	8.20921170895764	8.2663092964209	8.41383716644923	8.02075460425338	8.41075913219538	8.56596741695773	8.98711598004622	8.27376694734441	8.50028247211556	8.81797828911947	8.73058192307299	8.13469871333422	8.47115551091925	8.88890974172115	8.40120385816636	8.51259212846777	8.9680026594739	7.79663629090924	8.86195813400761	8.17504433021672	8.98448733918112	8.77477347617999	7.86507996725833	8.51622120194429	8.70053669360056	8.41522274911977	8.72242632753052	7.96760419272831	8.17725200837527	8.86855517915404	8.30956966588155	8.99049178475751	9.0171485362518	8.60406349215843	8.25502469710485	8.22562258967735	8.13213172027374	8.59542946714995	8.36238222545855	8.67173427343645	8.58188614280001	8.72492269084848	8.63742793598281	8.44489006572111	8.48329633167725
ZNF585B	6.77017217700048	7.08026176250321	6.99249645213686	7.21998937629054	7.12865561917644	6.91815708595925	6.78712246615546	6.70623074695912	7.03725152623846	7.04804175241171	6.74809587163988	6.84260658560284	6.63217908243451	6.67504579503729	6.54235417791819	6.64729860426909	6.69698064283249	6.69765427449986	6.67377624709931	6.80963699370307	6.85918113630524	7.19499382287213	6.73213690069579	7.16227558540175	7.14046760074631	7.09074608377256	7.17596388519294	7.16881659200301	6.85822009708668	6.91064489919845	7.02175293366853	7.12473140662104	7.16838637565955	7.03046309435013	6.75738738632359	6.85341923627515	6.66034956720175	6.53126710207077	6.88174501468028	6.59804301843795	6.94667918336315	6.58305524794944	6.67249835591373	6.56792083339901	6.75708286321021	6.57014603508109	6.61397287568203	6.9505400734804	6.50417173914505
ZNF585A	7.73129993581966	7.6223583332209	7.767010096246	7.67840680260086	7.41293602029683	7.45190911268091	7.5660439560423	7.67691786848274	7.72951488137635	7.62072550771316	7.30543821699044	7.34188354316402	6.79573741558594	7.65251549653579	6.85329969913523	7.11357092906611	7.27523821895362	6.77193545579513	7.14032125267153	7.37150787023272	7.77317368924595	7.44531744238523	7.65850222318325	7.48868340798708	7.62905374415865	7.77650770408642	7.87666184160044	7.69702447716029	7.577510091868	8.23389128204244	7.25130796067519	7.49814034600918	7.55740515483208	7.72220243645809	7.35131622195263	7.69312867213075	7.05956471781869	6.82369197369509	7.60701694195926	7.32417016842896	7.04150972384684	6.88468660823248	6.95947944296889	7.29563590845325	6.94669599054568	6.72773766889069	7.23103995899969	7.35931137948882	6.99539277812609
ZNF584	7.00827681051434	6.93575517029906	6.83613496871226	7.01679193562806	6.96978180605719	6.84658810523618	7.07592622285189	7.34094821738166	7.18250580338045	6.88622300904715	6.95360163752443	7.06832137696728	6.92872844634547	6.96801808823106	7.23384808195958	7.03266870569196	6.95407361804007	6.81108810046174	6.72164979778311	7.05411987160942	7.27224509545294	6.80769508539101	6.78923224823695	6.96054580512039	6.94009124438257	6.61115682639211	6.9880125646415	7.03278946337548	6.89778875020853	6.5774387084907	7.07731525122537	6.9638003184171	7.0779678569532	7.01071617777001	6.92094986678949	7.13343148025995	7.17349083417618	6.99608359466711	6.97949268955202	7.29671528693426	7.00945215031158	7.06572574089052	7.50984985687055	7.00229072337988	7.2219456685185	7.48896982647378	7.27007789490793	6.81451524647793	7.60929878463357
ZNF582	6.76456362444348	6.76881837123512	7.13889974234059	6.98922154805902	6.95161948469714	6.60715584722758	6.65295632100648	6.60493987661776	6.88393001790871	6.80042374737502	6.75689174666175	6.71694347666574	6.52517609855754	6.63081489073787	6.61817704041755	6.73238568582531	6.64735538053863	6.58282347378054	6.51662251461068	6.75138410805971	6.84330382465042	6.88878591887379	7.19450531187469	6.47794043534761	7.11113025354143	7.0594604708076	7.15087680643189	6.85229207129321	6.63232639106927	6.52314660905626	6.51033486796049	6.71658580381853	6.89160450790559	6.81798686701408	6.69599739572746	6.84275824591273	6.77762005404069	6.68551520321484	6.76232624295344	6.61635910033587	6.55833780890046	6.60112340609863	6.70148497279276	6.92083113863416	6.6028754483672	6.66707275340446	6.89490714018271	6.73202194235098	6.76722241556908
ZNF581	8.97294420879971	8.68458000271055	9.20538549641387	8.19080430365634	8.10983643913405	8.91577291185233	9.3175489804006	8.88798104171212	8.81104333111557	8.92168343981143	8.86924063083176	8.72393706583017	9.63433672153613	9.5410707596127	9.6455894650002	8.15524247391897	9.04708154288916	9.32099079816351	8.38361559008108	8.67514093954455	9.17468970290667	8.60545501239319	9.04311749327138	8.54444075750464	8.87223979861452	8.53606293874751	8.79138627597434	8.61453070362406	9.3932476842279	9.34194464009393	8.5650481822242	8.18155935094276	8.07740524152786	9.26777550465739	9.21245520732556	9.55784614740954	8.69433305242715	8.61925519807951	8.65094629895695	9.71337735331731	8.85940110020905	9.23787374858958	9.17366583417952	9.56367731936184	9.05299320386454	9.11700701007047	9.3351953299979	8.91907701289093	8.80445409470575
ZNF580	7.36574090682005	7.26149512591861	8.02155099287305	7.2988901587236	7.414031328258	8.15514521414456	7.84456660232404	8.87915820654827	8.10705836605024	7.86172020437597	8.24408939416914	8.13390638468159	8.52697332485136	8.62957568537675	8.36398783868979	8.2677150140504	8.5879207365143	8.456176266992	8.99866798301202	8.01045990666439	7.56338050844992	8.15899306099347	7.7151636295594	7.57057478969969	7.73937769994836	7.45128510283635	7.96679759174665	7.4448153830014	8.17748277203649	7.28737135990058	7.55541727053772	7.2501350051937	7.48581539634381	7.99053916722568	8.18427554397289	8.52569471278891	8.4403397290864	7.83816730210803	7.78489612142877	8.84880268960396	8.03011333077997	8.43999017428362	8.14244210303365	8.99498172846001	8.47806721672374	8.48570937927412	8.63581320801001	8.31275283621316	8.3195829209909
ZNF579	6.74346868529887	7.01984768511462	6.84257020844024	6.83627559259137	7.05783324338668	7.67532453131748	7.67885070841917	8.06350749622157	7.4655315688122	7.66777430693238	7.478239479362	7.59959032491844	7.64451630120902	7.53426376943413	8.42862810772247	7.84007214022894	8.05581942163519	7.83714613902511	8.02038677156308	7.55663555605828	6.50722703359308	7.38099915951894	7.00690204384303	7.13564556095385	6.95844408734989	6.98671338442185	7.31007074918373	7.06572574089052	7.32636422289504	6.64999038220225	6.54270344322144	7.14739730923915	7.08583005544457	7.58019333699515	7.69740334984101	7.73992019685967	8.45192783751404	8.05188764510718	7.41356508699788	8.09259688055516	7.69352178130124	8.01989056674439	7.6480344021288	7.92755689896473	7.53696315815277	8.37506173847447	7.70615070498317	8.1009529280037	8.85835411123789
ZNF578	6.57066767066242	6.79663644153998	6.63609151944451	6.74419275399735	6.73700522698428	6.71689052661075	6.72687913851628	7.00470299477392	6.51395939099329	6.65692504931806	6.58227193032914	6.90574088690924	7.42031959736779	6.61413166045258	6.73036790805817	6.81315517096179	6.67663212752944	6.85134326669742	6.77715990280169	6.79906090032057	6.83268065295522	6.86249885950837	6.88736095546924	6.7113027605883	6.79792785488439	6.5570975644598	6.72019220618052	6.6032509424673	6.82517391910176	7.00109902768979	7.09019816499581	6.64092312622845	6.80579344971324	6.81604019640019	6.67649068896793	6.91021420536697	6.85418167828741	6.99608359466711	6.83643410918065	6.55939918723655	6.70701142028487	6.7191561337564	6.65558532255065	6.7795276220171	6.76858011370256	6.79347587155967	6.65648790889654	6.68085635385068	6.76722241556908
ZNF577	8.50952166905027	9.40587570920168	9.24447968803435	9.42075721370405	9.16255547963949	10.3193533110406	9.72314156636732	10.271021447959	9.39428290736464	9.64102248822571	9.81818958795362	9.47444038701876	10.6302953214976	10.3975878864972	9.5839890821642	9.25365017768381	10.3874223661773	9.65764595703024	9.82345904395524	10.4970130543422	8.43822979562595	10.1645443329182	8.28284749870643	9.86988008514663	10.0816022741685	9.39038544930784	9.96043224336468	9.06148404137559	9.12922706242134	9.00169743635643	8.80900588454868	9.84900248488919	9.40915350863685	9.2321260828526	9.76082704948492	10.0615666396915	9.33270941855462	10.5813440189286	9.79676940518382	9.95186819119558	9.4819036742092	9.99300189547285	10.303485562881	10.2046925878618	9.40245471132059	10.3424948178475	9.07728271942125	10.5337049875431	10.8276190044361
ZNF576	7.40023460210702	7.40141122591365	7.28794349558308	7.33793705985656	7.42462127738248	7.27632622436394	7.56995611710688	7.61763242189937	7.51457569390157	7.46783792995351	7.3338383627471	7.40245186270811	8.44525900775418	7.29068275604197	8.06430564281185	7.38278920949428	7.19370915485286	7.41697031444148	7.53184754746558	7.67519459073091	7.64015843460623	7.20920171216879	7.22018285342601	7.34914028329966	7.26651642039647	7.40806869814138	7.36094455336568	7.30293552405097	7.45673698845078	7.18918523927092	7.33084499115568	7.31411351438743	7.33131122140174	7.30923313786568	7.30267795245969	7.26153390438437	7.47496691454878	7.31476777308307	7.26741272555924	7.60000367331349	7.24649732463772	7.39655256961749	8.0866087870434	7.46567138242216	7.53351909526743	7.48049663662681	7.48658387449769	7.0156465309111	7.19152985925095
ZNF575	6.75119936710868	6.85659948068103	7.09126413694389	6.85584107995445	6.97129396460694	6.73506800362845	6.78236058013999	6.89371415961182	7.04221950574726	6.85564953381002	6.76406615469672	6.74421788031613	6.73080326827002	6.86946792182232	6.58480917568745	6.88330877868075	6.83776131454303	6.77879918743646	6.99896945976025	6.82199095145384	6.82209445802155	6.96206877425479	6.71009400878767	6.93337477696937	7.04142868488751	6.75229239816973	6.88025165238887	6.79574715655401	6.95186872812042	6.55102590667372	6.88258856780704	6.8269162770563	6.88212491170137	7.09175770657889	6.81508643271016	6.9692935344986	6.66498430485321	6.55951613280868	6.81088438526382	6.79777245695435	7.06659658480782	6.7259412167698	6.75682804223811	6.87722372016921	6.70101483543615	6.75521797302497	6.92511773796221	7.27107825106358	7.04737461499406
ZNF574	6.95498222190756	6.89694050367261	7.45038711928987	6.80358531982201	6.853696490218	6.76261612310656	6.71228322145188	7.17796224195988	6.71675881332678	6.71750237101737	6.74932037972866	6.91252309468247	6.82377917002127	6.95375778065442	6.83626080405795	6.71492070866976	6.66256799858373	6.80567472180407	6.64902389463082	6.6247877705054	7.03719771136184	7.02220042704713	7.06811837924147	6.9046830677132	6.74725799470161	6.74208718971004	6.93865093606173	6.78013938591549	6.95961926894542	7.03408205669411	7.11874846868802	6.86517349751638	6.95924521549186	6.96097676981396	6.92511773796221	6.723928463137	7.01193939546479	6.90622654498596	6.87387145445681	7.16921247833046	6.64137503974615	7.06572574089052	6.55181626474211	7.1386476932361	6.92370201014866	6.98342581860729	7.21881796028958	6.80666721291472	6.75798091013901
ZNF573	8.99002677250074	8.15169120245554	9.36397883785207	8.2706923270734	7.88595594114644	7.59178223562681	7.51536335936415	7.09506552505866	7.36440365395169	7.50495856999355	7.90602565915315	7.48044801414548	6.56358850233625	7.86311247777105	6.44927463684406	7.35025570928103	8.17504433021672	6.96466057833433	7.94553151822873	7.48623488017939	9.02732524550642	8.59189307971769	9.29036875536183	8.85207036760582	8.84358362878758	8.52479621607463	7.99752260401632	7.81154636971952	8.4639424861067	9.08814952676529	8.78019216020395	7.89604477025109	8.39707397191909	8.21563972873101	7.79835077236636	7.79397556706791	7.04193651385357	6.6445212846906	7.73036454876835	6.93514641561268	7.31459126897486	7.19401268194955	7.49653946440667	7.42827798477183	6.99489354280707	7.25181170269744	6.84580823091722	7.8867826953759	7.29661010906003
ZNF572	6.70595020776095	6.83085994587509	6.74915442895953	6.7311594947753	6.94825309930098	6.80442010590902	6.96176466640435	6.79716418116873	7.03221074924109	6.90593491441474	6.9991000121722	6.92412509556524	6.96745266471098	6.85401827982028	6.87437212939342	6.90466827198493	6.98376576917384	6.73863439508875	7.06490597420061	6.68270873133999	7.09428109677602	6.97538979612347	7.06125881791861	6.91972624211018	6.9935919154105	6.73635547325721	6.77098317625902	6.9038388827825	7.0009951893906	6.82747482804805	6.68583696230322	6.69388817577466	6.77394775100134	6.81460344330856	6.63479899602817	6.65772437082908	6.75332520706356	6.94223496574427	6.97949268955202	6.78257010688919	6.83649448364005	6.82140268507206	6.90635448490482	6.81873982033548	6.90486174386703	7.40656585372741	6.71511908369757	7.27847613234736	6.60915522383464
ZNF571	7.07040601727584	7.34448550864381	6.95694568652122	7.46405067553096	7.06381347077103	7.13475354731495	7.19745860296349	7.17560670086923	7.26690995186139	7.65575148234111	7.13736110856645	7.02914064381842	7.00226032286554	7.07086654356581	7.40423204241067	7.44550144220237	7.37078724792015	7.40210433084806	7.04017013178572	7.41654197834162	7.06563319907496	7.23298942909488	7.08277805135869	7.35807943441665	7.24048646431836	7.232936150912	7.08495981307773	7.20264875228967	7.37563848667893	7.16153293847878	7.087423179615	7.20518728943884	7.33328534457296	7.21296887902461	7.12590979716032	7.19948856921021	7.29062685723735	7.01986458802505	7.09756279840841	7.18181778517549	7.22911370098696	7.34869215771805	7.25800221145556	7.69151146114524	7.05539305342468	6.89353939651602	7.12405513845327	7.29589058542638	7.24118734001116
ZNF570	6.79263078551315	7.05321409684678	6.76481531441917	7.14175642165153	7.11776825223498	6.74598542896948	6.73945611296432	6.75082675431844	6.92732198692545	6.82244028686531	6.9973723084406	6.81474456686922	6.87935338989159	6.952059897974	6.77155279251622	6.77285765201416	6.65294883414513	6.73362700814375	6.59996704283389	6.62660028009004	7.06995976122556	7.07479204110781	6.83135477699492	7.09238253119818	7.07173408170829	7.14503938570052	6.9680719603026	7.00686989368165	7.24062809374782	6.9299962087992	7.12190880434479	6.78203183023382	7.15407712379797	6.75312672127226	6.91066757072506	6.75558596615644	6.79695541142377	6.96877114288087	6.97248058944892	6.68922908119747	6.74299996159371	6.853169673262	6.52172409536154	6.8426544700168	6.62579381450577	6.7641134947169	6.78834998816253	6.71164756627827	6.71106458323862
ZNF57	6.95282757816608	7.22375491003204	6.59804301843795	7.13140553757715	7.12766113894841	6.90218907274889	7.06490597420061	6.67471457516325	7.10180646211487	7.23402490420576	6.9900999175574	6.96261617496483	6.81745158483994	7.0651663679184	6.96516933042683	7.17698771717046	6.93645794577328	6.88790805099585	6.82753640045913	7.00075216689015	6.87727301268099	7.43040551348419	6.92267778784444	7.37445047768089	7.05243226547005	7.04411642318944	7.16116484432428	7.13790078576898	7.40894810197611	6.54526381263281	6.79190128560153	7.27872996300756	7.11347065149284	6.79220057136707	6.8990178531966	7.10267752844252	7.00094441770922	6.85175702552143	6.75008239682267	6.80070747667808	6.9602280689855	7.01855135773331	6.82347600166274	6.77802308981255	6.91716295639457	6.72930741576888	6.85381538824967	6.83682195916386	6.76430464288512
ZNF569	7.05278611269116	6.84927160722864	6.98299117781323	6.97630106356588	6.90660555486361	6.84499908607166	6.72120855585686	6.72574784773442	6.69387826182952	6.77057670764791	6.83396069214431	6.74021530369292	6.92588360957626	6.89135571079773	6.74130669269213	6.70764502081531	6.75498180242655	6.75767621471024	6.59522522818569	6.67949925993458	6.92460354733781	6.9185664017576	7.01986856860536	6.81322986107368	6.82361883914406	6.99644407925516	6.70045045084597	6.82364878987788	6.98778943580031	6.90784708464405	6.73709891312743	6.59361701771385	6.98412100436654	6.75312672127226	6.86935544375491	6.60544428202882	6.7378609029191	6.74219552319945	6.77057670764791	6.75739654028954	6.67161086638456	6.95290596237259	6.7667046272745	6.81873982033548	6.74059219035609	6.53712977603304	6.60650358868553	6.78676298959322	7.31648940157951
ZNF568	7.09846698420195	6.69007166438075	6.58502637295987	6.91412021164872	6.72363520900682	6.94811184314655	6.87758007914405	6.70131732569075	7.05541290323045	7.33615520708813	6.81156722857771	7.08723340325304	7.66112076277417	7.13546372330633	6.92763992679143	6.87212647490852	7.02108262203288	7.2641392233738	6.88444333974811	6.67140483272674	6.69172839865129	7.0139014310843	6.87242662120309	6.82693663427991	6.84056159521021	6.75886079188215	6.98193597073152	6.87958836660961	6.94081382368989	6.89543573100395	6.67919056990384	7.01249138445101	7.03906494858484	6.97996356118214	7.15068520703052	6.77028003573235	7.11857808387524	7.64399245991084	6.92371823800487	7.10911372065009	7.00151408864701	6.92206289235989	7.60549159916076	6.88323668928565	7.13320361779773	6.90021504049776	6.84795032792719	6.78398987198031	7.20712538606033
ZNF567	6.75119936710868	7.10812319325593	6.76790243240778	7.14137532930735	6.94762491286258	6.84114222027699	6.92631696933868	6.95403918053893	7.15440776078914	7.20750677884347	7.29374219914097	6.91626823588789	6.77362961929259	6.76910463637031	6.87305857039699	6.95926416098782	7.01007872528034	7.32022022191037	6.90073741579654	6.87032119690002	6.80371642211646	7.27347986530141	6.72634786776548	7.06878148731969	7.03134555290449	6.95536110657402	6.95880410611359	7.13140553757715	7.19996705488022	6.98314039777699	6.77752994438518	7.05803201500946	7.26819571530614	6.97406664512538	7.12590979716032	6.91021420536697	6.61574808326708	6.80017061999656	6.95290308451426	6.80070747667808	7.09727401398778	6.87714533113645	6.66164174413889	6.772294485294	6.89983525578208	6.85226503748221	6.96087912440186	6.8007226386183	7.06520086551113
ZNF566	6.53348898530062	6.63955670237083	6.62025952370219	6.94395492004008	6.88835016343691	6.77933307397664	6.70278330093268	6.8203071618528	6.72359746161875	6.92884259338136	6.70122328466708	6.93229798929801	6.77176676249611	6.952059897974	6.93540507332058	6.81315517096179	6.969361577404	6.74709827599099	6.79054467234228	6.90791158976007	6.61823983464891	6.93621537996038	6.59553989439479	6.97523618367092	6.85452973949798	6.84189396272015	6.81000309247883	6.85907591364988	7.03972913642775	6.68884850756858	6.49535363825871	6.69841392160533	6.94860843863408	6.94720100217226	6.95055521884755	6.91890273042292	6.72311778558724	6.8750556067564	6.70415045348045	7.04540745381738	6.99511476549651	6.89875677658505	6.94018959944278	6.58067915390211	6.87087016702281	6.84035135353375	7.11660612324186	6.93612639884611	6.62453564534672
ZNF565	7.12449740365216	7.26919001632574	7.10646747423551	7.4064271192506	7.2759845636835	7.03667215777539	7.22139301714304	6.78331173780446	7.17880581940118	7.13456827599964	6.91972624211018	7.11400924212137	6.6383699020216	6.73574299511994	6.86409477014813	7.06542290334225	6.86326381472162	6.88790805099585	6.72866891579955	7.12804556452529	7.16885611543473	7.4817648870241	6.83725837679285	7.41752214524202	7.33624855495388	7.23983512979026	7.34869215771805	7.30691854676624	7.44195441500015	7.31733274072293	7.28794349558308	7.44699746299778	7.48268590002107	7.01540361351386	7.09133537353171	6.93861936430734	7.19088810923617	6.59568183565557	7.21584128841517	6.90076873071517	7.05330274632288	6.94659892620602	6.62268792932536	7.12929897999057	7.06658106811271	7.2257737246055	7.16292328369098	6.7762232357734	6.7046326313023
ZNF564	8.42768212195136	7.90989667167787	8.51558065733304	7.70387970648793	7.3839895937044	7.60837439943707	8.02835794989834	7.89745181223274	7.80391577271773	7.65575148234111	7.60044350074029	7.62223811810621	6.6949683619729	7.60936003648156	7.32632147693803	7.0056298732667	7.57853094639562	7.38674801035625	6.90788684435501	7.414031328258	8.61813791971647	7.6863913535865	8.46088649413593	7.92113274011894	7.95842671470993	7.67193625658607	8.1164930568769	7.85239093565436	8.22383720720969	8.55102209422819	8.46007129135497	7.63205850172677	7.89007414003167	7.87843295362821	7.83504419743813	7.91115157454716	7.35147204058558	6.98744712370029	7.52421275389749	6.80070747667808	7.232936150912	6.9976563088766	7.10741879178265	6.96587175491313	7.45068837090228	6.96113969009119	7.38922571293343	7.95428914393685	7.45175013033281
ZNF563	7.57867454894485	7.27614174779119	7.54955650361455	7.20858206872352	7.16706413940216	7.32001979302909	7.22311915173061	7.04997071935701	7.08444921699308	6.86827773087459	7.05324491038024	6.93515388120398	6.96244799643339	6.99059467553986	7.01986458802505	6.86042878854798	6.85725399358278	6.99502186236793	6.86244051229383	7.05564901611586	7.19143503726145	7.27561704664965	7.48374630228669	7.24687331331353	7.31189340010051	7.27842528139931	7.20691215228647	7.23749717487475	7.71099577044325	7.35336024319012	7.54083270045211	7.14181923406012	6.95885236108981	7.0867772864987	6.92371094221055	7.58552919921448	6.95685792986961	7.43203626243245	7.20805934864176	6.79345230194786	6.82924254601447	6.81676888897795	7.04080416439188	7.08566388314918	6.97732742398509	6.92257635375884	7.1194320057172	6.89132815989467	8.39369036433426
ZNF562	7.8158666639733	8.17918981221942	7.95316860933562	8.13608605771709	7.97083149554372	8.35146166808634	8.5893457008555	8.576909320482	8.17666019924248	8.22629207145334	8.01302475692215	8.19312655104981	8.68007663927566	8.81339472094374	7.62327140999728	8.14232398408942	8.38564042783308	8.06784899361296	8.48608914627299	8.64804633602596	7.97307113647871	8.74164028678434	8.09789544963156	8.60662238110555	8.47948182889322	8.53542740267964	8.77214200631657	8.24637202446688	8.87279765359281	8.69148286604104	7.43429081299144	8.33056000402257	8.23570065253964	8.12483737369028	8.24270934779779	8.39593464216107	8.62060642715528	6.95634584892516	8.29362022608081	8.99196251343031	8.21670457755686	8.61020711416408	8.14826505913828	8.37125546205738	7.55945366147318	8.32683058817009	7.82145043459405	8.62152417063534	8.85835411123789
ZNF561	6.81431800919307	7.47011000085332	6.66316272346081	7.35910436252397	7.20155665593354	7.34623868947797	7.09992278505094	7.50984985687055	7.22345930816076	7.37102733298479	6.9597316852794	7.29332062431362	7.08292528757346	7.21825323674437	6.89000754915304	7.02945766351409	6.96539137086285	6.94090241304333	7.39091325055183	7.10562715842866	6.6250110409892	7.17349083417618	6.86962141537933	7.2759845636835	7.23334636371492	7.18282464523651	7.26566044430113	7.45028867519397	7.41309393494201	6.8305672174237	6.83135477699492	7.23575779368111	7.29545494966082	7.26582318710978	7.5029767829509	7.26334187563045	7.20257904641928	6.88420406356593	7.35321463499664	7.13366813385085	7.08829650619677	6.94527568270825	7.27610811484426	6.8679043028579	6.83839852945663	7.40984939350647	6.94701981055403	6.97347494596398	6.94068223146567
ZNF560	6.52585776282662	6.61702386791255	6.6899786809886	6.61111372990186	6.60252932154106	6.48688008311823	6.63013445500839	6.52234946198841	6.53713913224805	6.66176269210958	6.5883017867063	6.49880728904929	6.63399065978772	6.71184301062891	6.58349991390101	6.5592863962728	6.60646938434506	6.56826254956082	6.5238739679934	6.54627945277484	6.73007876891904	6.45819207734914	6.55676859346543	6.7812121561783	6.53126710207077	6.51723012801198	6.68502661504618	6.55814295978551	6.6971115527144	6.6692087828114	6.98047567916531	6.80611157104983	6.73717840051758	6.49283549991613	6.60921553439024	6.6438163521652	6.58926438469792	6.82558427609601	6.51943895240849	6.49362771456	6.51038291150114	6.57284565073937	6.61574808326708	6.60441195976563	6.63763543275054	6.65834302185298	6.37384213198957	6.62664406019006	6.65837890588778
ZNF559	8.10924136433095	8.75578271668907	8.05506742771425	9.02677191864286	8.60346507525179	8.16093885901219	8.27170315867111	8.20151333552714	8.23762443483884	8.11074817529774	8.33612144291796	8.09496121519436	6.82768928547012	8.02610886575917	7.54707177158035	8.01137441038604	8.0788121702158	7.62627366604675	7.94553151822873	8.31427265268467	7.6488304183698	8.8755172215283	8.25961559985817	8.93111260892515	9.01865250106953	8.80065585827273	8.67329268521109	8.72261349044806	8.66054803346205	8.04212692284103	8.30886004202905	8.79775009854816	8.63519249362582	8.33136521647553	8.26390942971716	8.57787127647083	7.60225042868398	7.67326392252347	8.2825575942779	7.39632136335628	8.07575056828663	7.74694648178444	8.04473297670836	7.84432911986841	7.75680191063307	7.20142167816031	8.00522500030853	8.26303349501465	7.15262079745449
ZNF558	7.17723120219861	7.57409111606607	7.72013739966327	7.73842081824029	7.35839391223847	7.70096575396551	7.84907678080035	7.81154636971952	7.71070148690884	7.84522829582799	7.851721676481	7.76711771762109	6.5770814257193	7.69054321595496	7.14613760574336	8.02715412249263	7.76328394519615	7.64875805253955	7.84553067221955	7.7718532667703	7.20278103269189	7.89912163555741	7.58532588843226	7.73402044473948	7.80002681507944	7.69345007130105	7.72438107280675	7.48763156405378	7.94037725550992	7.87141473438515	7.19174378060841	7.58507876118449	7.82050388179386	7.95960112886753	7.93260578613058	7.72336131386858	7.39621811632729	7.55301503380603	7.80087456925405	6.78091682179077	7.83424525540733	7.29795354271953	8.23410485984444	7.14039404952931	7.49941714228949	7.19426413506982	7.46301949468843	7.67983954939162	6.78397128597839
ZNF557	7.98440100861103	9.36637535275624	8.52697332485136	9.32013845928939	9.33861725148708	9.245911149139	9.21705983979165	9.20697349461742	8.59339870052566	8.85142607238975	8.62978216020266	8.41459273782578	9.07968061813246	9.82491200232883	8.38972065649532	8.45915444743354	9.20026674078587	9.09279139958672	8.82953909971432	9.80230441280401	7.91735290844169	9.20538549641387	8.50879104971457	9.34240879296287	9.46885953302577	9.39645746848894	9.58751163847279	9.16297372540803	9.67547877633958	8.10100173030959	7.50777668425559	9.75531363758646	8.92113567450161	9.1754876837864	8.91577291185233	9.22336495016785	8.42454419645378	9.73866069320897	9.47909410778193	9.09997119510055	8.4264591011865	8.78897806431178	8.93766666546299	9.04690781416914	8.43788349619294	9.0967381274001	8.48243440390463	9.92389092529162	10.8557750878602
ZNF556	6.52369166999148	6.80611157104983	6.7364797155658	6.8534375317962	6.80077849267835	6.66382673728914	6.74492538828602	6.65278613491104	7.09773780515946	6.60200685575381	6.74560661854331	6.82377917002127	6.6033875201076	6.62279688355156	6.66758620965006	6.59527090191557	6.60434248770301	6.62476398977657	6.65317817573629	6.76234299795904	7.09573144756028	7.07818218486494	7.07191469500863	6.85720270483129	6.75663243750467	6.86759641370316	6.87232328099649	6.93757711041869	7.11344176654794	6.99767967076865	6.93714033358972	6.7107524113151	6.94723496343533	6.93095644409394	6.62042464805624	6.55671032816795	6.79695541142377	6.75685046970987	6.79812823130211	6.8104073493809	6.40306801342392	6.7046326313023	6.88245444387714	6.71478651658565	6.50528705815743	6.65433634985234	6.66354006212993	6.9699094636128	6.71791921600186
ZNF555	6.68501532595816	7.01292352087869	6.60990424708446	6.97132857547184	6.79872046601321	6.87968095013467	6.97390005293585	7.10313535879933	6.85226503748221	6.97215414976878	6.91023816630251	7.15315576087504	7.09866689520068	6.91144068040677	7.01004510201582	7.00486836104555	7.10709254280944	6.91755348306886	6.91123610524347	6.93167796489654	6.99457281566833	6.88942158866467	6.83725837679285	7.11255073150906	7.04766239820646	6.8875282904553	7.0494585448264	7.05762234108856	7.0009951893906	6.75916381137273	6.9749504305022	6.88167606900416	6.96428622604293	7.02487225691008	6.754927570204	6.85981913271077	6.92874599068067	7.0668284953144	6.92371823800487	6.73279835043254	6.77255990038155	7.08283762355792	7.18118887264057	6.90318312393789	7.06408463396133	6.91416822886942	7.05105455068826	6.92034924590714	7.17530732009312
ZNF554	6.54670573321376	6.78375287746476	6.70693046666917	6.48497326808029	6.96075104907701	6.47801029693079	6.65689477896344	6.71689052661075	6.64514380431663	6.66318992252232	6.5347683924197	6.7071730248429	6.76673563016593	6.61106292990425	6.51855264557143	6.65954066834397	6.58768596408761	6.61559683345198	6.69737778651578	6.95116254437616	6.86684145096554	6.56646560594621	6.70718832531426	6.56306540589281	6.76003683655188	6.99644407925516	6.67030314328987	6.66954370388501	6.65739484382084	6.84596758126586	6.81451524647793	6.74706418280078	6.83758285713755	6.76613387058936	6.65926705368955	6.42627170741741	6.80187592315125	7.00821645673621	6.67315469718314	6.56187706805615	6.69406185028638	6.69814365438298	6.49094421505207	6.45355625959529	6.70536128548428	6.59470237752539	6.74363046626406	6.67783828320414	6.78066405140571
ZNF552	6.9311270367835	7.04469193691915	7.08075922347708	6.79820382634549	7.04767502808501	6.67139956812087	6.62047755438868	6.69004249429134	6.61296409901224	6.69554860934329	6.65239560916382	6.62659115331132	6.68013741027341	6.78445046177063	6.63484615706313	6.67559596269292	6.60646938434506	6.57297868065305	6.64014036489855	7.0098677990039	6.64376427727951	7.18905836900021	6.90373153647337	7.03813865999326	7.02356662172317	7.10207000233499	6.94041253685026	7.01585591329225	6.79538412263663	6.88680967662163	6.97210146750431	7.00458392819007	7.00586039200138	6.70985706201702	6.74567138935959	6.78066405140571	6.63332260438627	6.67870478260761	6.62311990889533	6.69361751164169	6.6969763159986	6.56530578850626	6.51954280730285	6.65222956666113	6.49844855136438	6.65999915240519	6.60753701847378	6.8093813344102	6.7046326313023
ZNF551	6.49446741599825	7.28143108702396	6.63946636715617	7.1155328007007	7.09968338405857	7.07537267575895	6.77057290014902	6.5123357173346	6.75320124072629	7.00522460708884	7.16145005406328	7.07084449616894	6.74192956951414	6.9887380888922	6.63081489073787	6.72771443523322	6.70098419528127	6.80089874395067	6.8059470075626	7.04122388517242	7.03031845888565	7.02886978626143	6.70066701344773	7.07173408170829	7.23881297872127	7.27595071801412	7.02935244538278	7.02409278375069	7.29966997458235	6.96818972863666	6.80029273136357	6.99052046682611	7.0673121577362	7.03676468941205	6.97703713193921	7.2958343758371	6.79872449572053	6.59778068833459	7.00246209126041	6.78257010688919	6.7913479918385	6.80025510790114	6.76456362444348	6.80744865262895	6.68043169902546	6.97676432849485	6.92757631130419	6.77082928136716	6.78397128597839
ZNF550	6.83839852945663	6.57161864848911	6.73009832814772	7.00708176597866	6.88998068928424	6.79524220746069	6.74135610190576	6.67929938891105	6.83918901568136	6.73771413324599	6.75195297029214	6.58826650641684	6.59373426219818	6.58302352818744	6.72353359372285	6.55760805219226	6.63595057132326	6.56747059210405	6.6927518216744	6.69499073698219	6.93696433362675	6.89268358774999	6.8582783292978	6.73185626361107	6.76912104409788	6.99260803430932	6.76617160533498	6.70415982052709	6.90658275194667	6.62617323436023	7.0635501744708	6.6949257365991	6.95447735601049	6.65278613491104	6.65643702349052	6.60968741426506	6.75963046342439	6.65011293430035	6.78590097085541	6.64027339497727	6.66400452131803	6.68234232391488	6.72158152514999	6.67399062180271	6.7913479918385	7.09235793478251	6.8136698729447	6.80367398698424	6.65837890588778
ZNF549	12.4933585095303	12.8540832821185	12.5710891688668	12.8945763403674	12.3972621221217	13.074552600484	12.5974086238048	12.7389933418622	11.9004419958978	12.1951637262575	12.6732596955631	12.3756900980006	12.826608553919	12.908398644793	12.0908404907677	12.2933371285952	12.6606256141506	12.5840281392529	12.3034955941946	13.0975098110638	12.3833867916719	14.003417436182	12.6872967621386	13.7779820747575	13.0432088041453	12.4364198711538	13.1296655208552	12.5710891688668	12.2998470956485	12.5974086238048	11.7413273111962	13.4203127855476	13.3088744526593	12.5882796244567	12.3437012202084	12.6180958740537	11.788477067511	12.913260291667	12.7430093983071	12.3681247927978	12.4933585095303	12.4438586205116	12.5378693251978	12.5506713368211	11.8384952464066	12.8132120025331	11.9300871731834	13.1576432743688	12.9435035460602
ZNF548	8.16493279389494	8.00480151123248	8.90446650478313	8.07368309549652	8.18454943469503	7.81987633608228	7.93894418614609	7.86235771816956	7.97062444087218	7.85995364172096	8.18745440327426	8.09467888276343	6.79191954829563	8.06358467464153	7.76021151455798	8.38251643771116	8.096275780624	8.23850757848393	8.03322972181025	8.30850316632321	8.49753440208266	8.47806721672374	8.31116483492435	8.37620775262138	8.40840297717521	8.10924136433095	8.11898241562868	8.3873226019721	8.05568167575148	8.36701304251462	7.72711146305862	7.89765596974079	8.58316271569911	8.63872396802635	8.17748277203649	8.66183328305491	7.91891727703022	7.6377725857058	8.05625993870072	7.18645839628861	7.84424791531453	8.02267741895733	7.86587749356331	7.91814909413542	8.14121258218475	7.96508618931985	7.86349167670816	7.94155787772579	7.76898929703704
ZNF547	6.55880262497183	6.79167864184476	6.49030520367708	6.36613419632531	6.75634599135436	6.68248730892527	6.88366967488835	6.68234750420664	6.78949619352617	6.8362684892744	6.77739395646317	6.82721294107139	7.36699271573061	6.79119303506953	6.93728183813544	6.74106631782406	6.77580002211304	6.74144104707939	6.84256219359103	6.82647189416406	6.77154091798046	6.83339479665868	6.79252307082214	6.62659115331132	6.53126710207077	6.84742077399149	6.8690565499317	6.74484297370227	6.5626385558982	6.7245797025711	6.78356194385478	6.51098191943075	6.82323724008755	6.90214174746771	6.74964864935283	6.62268792932536	7.16045163804994	7.01105178507405	6.78873785729886	7.13809613022973	6.85344563356991	6.97685154096543	6.85424166240448	6.65691405360997	6.58704467448797	6.6982432676507	6.80039234352792	6.82269768546424	6.70135618688348
ZNF546	6.98391399050964	6.6327330421854	6.7364797155658	6.81088438526382	6.75507143485325	6.6431759663904	6.4611141807679	6.53358587651829	6.57983166526978	6.716025618296	6.45593841526758	6.51755875698934	6.56570130161199	6.47382483217868	6.51218727022635	6.56349047716171	6.38208786144413	6.59223620967951	6.51922889925524	6.581397916831	6.69627548660235	6.79470736591337	6.71334655105833	6.64825350242889	6.50909672328223	6.68605864087666	6.46585918307378	6.69231632446727	6.91777709431554	6.8487895457393	7.07151967175491	6.62039800932609	6.82630416359791	6.92751535317433	6.4187276473714	6.62680825373837	6.45107813547589	6.46538040518969	6.65292563570438	6.53247587725763	6.52732511535561	6.50269885565437	6.52831662781268	6.56975509926601	6.7698817918843	6.56788139314886	6.33484555340894	6.45128108043646	6.76127097672073
ZNF544	8.78192386474618	8.35170218067279	9.27219764441955	8.58031731965352	8.23725178926165	8.60526830343154	8.60024056082041	8.35881061502236	8.47888865182567	8.51271253787911	8.41761917889669	8.42981723915522	7.76948034548492	8.92958658957266	8.45283663589272	8.58877752977846	9.05198834189517	8.57666271709542	8.50442523654798	8.54408319914679	9.25583943852073	8.50660392080378	9.14576370556173	8.64882521149788	8.8215742810537	8.71338741028949	8.71722101982175	8.57461154100055	8.93451386985179	9.12853810335895	9.01268308878112	8.64662704132826	8.56114375888735	8.85181455787577	8.49678728634071	9.05758038966218	8.46768483865297	8.65008043209746	8.59039011757709	8.18677403913691	8.25710494998317	8.19753052435148	9.00790682169682	8.33503144574616	8.54162850807858	8.01889759253424	8.2221119560915	8.71286329959752	9.24112745044305
ZNF543	7.05909857823154	7.26526716252547	7.3655953451044	7.281322726398	7.02495882516594	6.85221707839499	6.82938863646043	6.76275970744408	6.84780151569799	6.97458413228428	6.85736715378904	6.77134591054955	6.61486832470512	6.73442414711966	6.69185547668822	6.7683015461705	6.73097353963194	6.70406863578216	6.73131983769548	6.82803680814797	7.19438871062987	7.10933893727595	6.93509661363992	7.39724035663571	7.36620179838667	7.36837581241594	7.10698817286675	7.31189340010051	7.40054551499834	7.1359687175219	6.55831957258965	7.34738438913399	7.27303631157058	7.17320668578566	6.70150653510356	6.97946937415366	6.56106681714519	6.87291029835735	7.13239503745083	6.60974303235279	6.82536762049643	6.78629855089618	6.50008212456019	6.75079211342	6.64844866254361	6.82732523664245	6.73745836578123	6.83940627230928	6.73520178016168
ZNF542P	6.71398824213475	7.0536747109695	6.89358148072147	7.05845535826307	6.89851826343126	6.72777427827947	6.67965609969092	6.52435685241414	6.7136776928563	6.76607053527602	6.603020468797	6.64092312622845	6.60928495301917	6.68515728491247	6.62052331167425	6.5764617746812	6.66598644956691	6.58478305984909	6.59223620967951	6.94361407316763	7.14317695572115	6.8188212137076	7.01013847060192	6.90805289667872	6.83469900661083	6.89366468695161	6.6646559596916	6.91650835364489	7.21768642731371	6.99173736452715	6.78899220499904	6.88218958597634	6.71236521698265	6.59571110451387	6.69742878087333	6.73948402959836	6.67500132317937	6.70409051359105	6.76648261935494	6.52470056783031	6.71374627013352	6.60408628872167	6.57994677102984	6.60890764047927	6.6178196491926	6.485572721615	6.56592397116912	6.85921986311361	6.73875862328858
ZNF541	6.81431800919307	6.92245403551211	6.81455240047292	6.83515980562599	6.76196845698457	6.74452540956547	7.18285918877149	6.9127835907194	6.81455240047292	6.68853643711796	7.03456500351889	7.05892311802966	6.93151993324138	6.73737783949086	7.10329923137688	6.83819628561895	7.06356712148378	6.97901409338881	6.67615275394138	7.03681164711196	6.80952794695204	6.72060333385646	6.78601988919516	6.9838446605982	6.87306245160496	6.75229239816973	6.86048141712934	7.05972564054557	6.89294881647792	6.7880188437041	7.02471210969083	6.87902997188205	7.15440776078914	7.10748668028002	7.20322963951505	6.944898053941	6.96932106931348	6.86249885950837	7.03659168114496	6.8104073493809	6.89798960023079	6.9255145007662	7.11401871323645	6.69599454309836	6.91303108597886	6.63557675622166	7.008735954945	6.96666373136113	6.90624118203416
ZNF540	7.33967964981208	7.29246636676518	6.88750746158054	7.32478030106693	7.03115108973115	6.86983812072252	7.05917509469955	7.97230884452799	7.20120345707048	7.46251114765422	7.18293796343308	7.14825470336208	6.77732611385102	7.48007041160032	7.04738489916643	7.07663228855185	6.98245767478331	6.82251309022071	6.75503939612075	7.14319057672189	7.52204128193626	7.29127833472045	6.92267778784444	7.21217165969489	7.35676980122334	7.49310121431663	7.50589925166059	7.36734303407382	7.09821996779314	6.97097406189377	6.98627297203981	7.4771703661799	7.18664688061562	7.60225042868398	7.15707258007593	7.49814034600918	7.21664258387983	6.9038388827825	7.02612282238161	6.94044005896372	6.70904924568335	7.00512970647125	7.19791979344618	6.98087576611075	7.42594252186697	7.0790142552719	7.431039797311	7.62420355713205	7.31648940157951
ZNF536	7.07207222385109	6.97489107638583	6.98622200747084	6.92193223579297	6.94989574243131	7.16400786652015	6.6978183916665	7.04997071935701	7.10288224900808	7.11981466501143	7.19791979344618	7.08328980605612	6.62992891741616	7.05862239078887	7.49305806896203	8.14260842010001	8.10325372641497	7.2737924229399	7.40767962899368	7.12655901725555	7.23403992965343	6.78505555097727	7.1647310094653	7.00815089016198	6.93759400576823	6.88185510282847	6.72925870610941	6.80276483997986	6.80121966134157	7.95767200497297	7.10985407926422	7.02473765260213	6.88311073772981	7.17070852852667	7.27451360604671	7.1358073983698	7.14370435118478	7.31053650540343	7.06949295296904	7.57358751366974	7.11262554353812	7.07921858182325	7.94139322210913	7.09744317260926	7.34986018189537	7.64875805253955	7.05625936077434	7.15303818998041	7.10954507238986
ZNF532	8.47086030909323	9.01175157101468	8.19953420667444	9.42139553208264	9.73516225445297	8.74417531323992	8.61388253623806	9.72430786223641	9.30634304495663	9.088329861547	8.0407298508505	8.58291548136847	6.76673563016593	8.77495693417792	8.36858347232769	8.71242386935474	8.7545459411578	8.29362022608081	8.75818810020047	8.5844282963239	8.50576234810373	8.90141002257884	8.25699725215311	9.03374541724762	8.75405300214512	8.77592435761714	9.22393581527879	9.31249618473188	9.06086361485323	8.76726630961606	8.41935322323224	9.45604688838637	9.14048501828684	8.70786151756597	8.88827223055096	8.40002601573989	8.88145995111912	8.7141004692818	8.98325618292325	8.30779883567278	8.54553797793611	8.5331225945644	8.26619979386285	8.20873979817514	8.68007663927566	8.53916108776383	8.61968570475429	9.14239609151509	8.17382869407292
ZNF530	6.85026738087465	6.79105246878462	6.92623314425512	6.74882822202223	6.82205285222244	6.66789938202426	6.53708412956254	6.71228322145188	6.55605337064883	6.62006689611356	6.61785701418742	6.66142384456996	6.56944322794276	6.60307618717186	6.6860456256253	6.45532390650789	6.63034454740069	6.72889206473843	6.51537953117043	6.66831913575159	6.82401133717173	6.7710865990241	6.75088066381399	6.85279101360242	6.77447481526491	6.87534293722331	6.55783533577232	6.76514579969902	6.8261967442053	6.65627045347073	6.67919056990384	6.85544966603832	6.63851763377151	6.57905702936182	6.43577597244489	6.63081489073787	6.5943758439613	6.50104880070224	6.52103803555739	6.56947580458435	6.61606184088492	6.49703921754091	6.82939808471766	6.73189804884366	6.64514380431663	6.59249255069445	6.55153304285249	6.70634538287731	6.65837890588778
ZNF529	8.25431403709836	8.63634129105312	8.86401809571971	8.99196251343031	8.48294850824362	8.36197045316389	7.93714684656643	8.48592204687496	8.21444538637903	8.13148479165078	8.4917502432528	8.20006472554234	7.42031959736779	8.42542720658451	8.31164376893646	8.49232760227779	8.38972065649532	8.47769137896373	8.38479552794791	8.39450207548789	8.38059753871575	9.05299320386454	8.94375313042662	9.18440476457896	8.9399533322593	8.70751700747624	8.44952075818474	8.74952375012004	9.04059571766014	8.82491634071572	8.79039359758653	8.61765671584041	8.98976597625528	8.72188068239078	8.21497782664675	8.40317151179281	8.85578898541785	8.45949280250035	8.27985959648424	7.88350422693594	7.89300417166417	8.32153114396742	8.06873350813682	8.23282720694566	8.28930322481053	8.45656868862509	8.33669961619254	8.2284431372613	7.44112827544325
ZNF528	6.9861661920739	6.65694139328575	6.82372098637884	6.62782449187754	6.79463250955322	6.79720734363848	6.88529342608234	6.73203093575217	6.78517012870771	7.15023840111171	6.79515839734218	6.82507923989319	6.93399913989175	6.7226804598697	6.71898893441597	6.81110150546335	6.73240055290629	6.67521475399936	6.79575689752208	6.94361407316763	6.85571452606451	6.67864924323037	6.86406790701832	6.47292940837588	6.68995019584762	6.68327750867445	6.61870450939163	6.70767043529494	6.79808529786428	6.68539562707036	6.83963388566288	6.84649004164995	6.69525674439142	6.67445091940828	6.79727428045225	6.71986098960446	6.83399798100342	6.60902386448297	6.76387659551057	6.91716295639457	6.76767632341796	6.64248298684129	6.96970343938027	6.69462225879749	6.61009937793102	6.7222997351687	6.79237538837745	6.65414956802769	6.78066405140571
ZNF527	6.92462943156962	7.01514607067021	6.88750746158054	6.76590806359435	6.70284114985102	6.86448878954627	6.71071475463002	6.74260778714926	6.71202789453478	6.73893484603052	6.73875862328858	6.86804529621096	6.90965562190175	6.70353837152901	6.75813220508741	6.73078240612819	6.99360028675915	6.73607511548149	6.75314595382132	6.73257765112437	6.82620792848744	6.75357234715029	7.26633295416322	6.83384070295907	6.68684004487146	6.8261967442053	6.59510682812343	6.85632435467589	6.32416314362462	6.6949257365991	6.75988533183622	6.84308547089853	6.79484798139547	6.58302352818744	6.85699022665056	6.76405443696014	6.8385738832821	7.0911834708849	6.61111372990186	6.77430063574874	6.76767632341796	6.7046326313023	6.98744927520689	6.75490504684851	6.69600389783369	6.93475659408178	6.72318784308306	6.94480252647481	6.75798091013901
ZNF526	6.93319962926954	7.51245838240867	6.73323460692085	7.33864959127781	7.16881659200301	7.45048841026295	7.80827319053586	7.59065569030783	7.30112327540144	7.55787063637524	7.23359509909273	7.20220555597162	6.74192956951414	7.78783202285062	6.91324419754011	7.09827928938229	7.53647612248525	7.42960202040891	7.21594136843015	7.58466643172961	7.4559838569254	7.46487691766914	6.99767735268422	7.57694446716489	7.44278612666599	7.45447308418787	7.74955557732162	7.63393297991279	7.65393063237405	6.47304145750064	7.39289748422651	7.50381278316502	7.380435031616	7.52155424898979	7.42046380503725	7.69512122254454	7.34194611996788	6.7740904001029	7.63879494929521	7.25235722610937	7.12368491563649	7.35842270624215	7.05562350666382	7.05741618337896	7.31521406151255	7.24165559511552	6.97579103215313	8.15124533154835	8.11074817529774
ZNF525	7.15937311723285	7.22085636436398	7.13889974234059	7.19098020834499	6.90369564608373	7.34194611996788	7.42023126472338	7.10092263855526	7.03862333189627	7.04284469218774	7.4980307465283	7.26989611087666	6.92872844634547	7.49176066761937	7.69559685975066	7.16820782644222	7.53835260501418	7.4261035276074	7.1148252321807	7.36440365395169	7.34864478464553	7.51715959756162	7.02985556110965	7.34103716825963	7.40837547991323	7.01706793368989	7.17199780805219	7.117824472916	7.38960928787215	6.79727815117873	7.11335936462565	7.03264927126072	7.20971034199521	7.24514936520259	7.38728407399921	7.09200001847796	7.13998216458697	7.95330003823901	7.31642159207614	7.05535132420993	7.25608279263658	7.15469619030655	7.05877788706153	7.14219072568694	6.98176442335329	7.25911379466821	7.13587658157659	7.20264875228967	8.57195896529552
ZNF524	8.43004382849174	7.78912328805654	8.23419630602017	7.23441960243409	7.44195441500015	8.1925725819103	8.55228266482762	8.35454317967134	8.06755166938934	8.10770862296131	7.79514264360521	7.93333672738549	8.81077759180086	8.4153175664671	8.66697068936852	7.80067486266212	8.08014093944284	7.63140214484246	8.09584722875567	7.59649677815497	7.53351909526743	7.46184293088682	8.29630086260855	7.65053311483554	7.30456126779948	7.29878934433854	7.61591602341813	7.81852789609434	8.68894801373391	8.36701304251462	8.36858347232769	7.46906636352647	7.4238420467747	8.00274321881019	7.99349996136303	7.75588192687152	7.87581048250098	7.70245028597998	7.86965024915699	8.21733196883375	7.79861962610849	7.59076207531458	7.41762188578347	8.10669261643876	7.44624248895033	7.82619254396959	7.45137549236278	8.50111218465284	8.73669435373717
ZNF521	7.40579350801702	7.96636957035211	7.46673584732639	7.99613391228543	7.56277125230057	7.73320480562028	8.53972450703483	6.87147240075556	7.78150311532402	7.34893223239656	7.03099330338586	7.4238420467747	6.63217908243451	7.53426376943413	6.81451524647793	7.63114130373053	7.42202896229702	6.85915131596006	7.35691002102718	7.98915653749829	6.91958265954686	7.91777737736068	7.59082921827694	8.91346032270652	7.96434490313132	8.07220675304185	8.13711629019689	8.41979081220909	8.18384534372861	7.11049571606124	7.88412281841107	7.87581048250098	8.30339887403647	7.97712866023727	8.63634129105312	7.70119988236365	7.75790093282116	7.71648396145481	8.12618940728756	7.33847505091703	7.47377167700153	7.38214176302006	6.8450673555811	7.45588790314216	7.73960543820948	6.89793477457269	7.34678767140574	8.77052732602583	8.49527139300047
ZNF519	6.9311270367835	6.75814786635585	6.60670903134018	6.96969077285982	6.92829514071571	6.87167027556355	7.03861364348988	7.04205138602547	6.90092401882298	6.73490818216082	6.63558621685395	7.00501482457467	6.87221944816268	6.79252307082214	6.89786530312235	6.90069080186352	6.88164080580016	6.85552904119723	7.00118240295647	6.97449607961664	6.89967403626103	6.96157068802311	7.16130037152818	7.00486836104555	6.82220893991135	6.75229239816973	6.7259214645192	6.95872452160918	6.83046284738759	7.11368452908926	6.9576966289684	6.77386422477096	7.04358347750199	6.82242806859115	6.90620194749615	7.06975482143336	6.59982490006064	6.58359189938909	6.86696126490774	7.04893137650759	6.77645294176573	6.90327014427532	6.93359797329304	6.82922708735303	6.87319350688629	7.04823149254282	6.79573741558594	8.08099333432399	6.67846980915457
ZNF518B	8.40944039408333	8.2694554960356	8.65683061813347	8.35429931779272	7.85772787485084	7.86340646559217	8.05005662715111	7.73757826838462	8.17382869407292	7.92593443018673	8.44101215728732	8.17580067147751	7.05321409684678	8.11887967050748	7.50425046554899	7.97028154528385	8.52594790807454	8.40486278031374	8.15962052503964	8.26330839330391	9.03147680524926	8.5170928982946	8.87267990123121	8.62381516530882	8.67684076888613	8.25801390324396	8.33782247543496	8.31518496284004	8.28725427977503	8.54469515942113	8.39593464216107	7.84916987534569	8.4888668955316	8.51439142026393	8.12137381487974	8.35772833956478	8.05238496330938	7.82338465154929	8.07556728993189	7.36358624293698	8.0730731559236	7.94674539064361	7.92521843526961	8.0360276464969	8.10439867466841	7.72384347650623	8.1733803366257	8.00834520779554	6.84420578069514
ZNF518A	7.91625909621391	8.26004894251781	7.79971851432591	8.60130569831031	8.15759284842099	7.91164630348502	8.00522500030853	8.4368665932688	8.24855965655711	8.41787782387795	8.28766262107276	8.22684609421461	6.90422336815696	8.44799425176388	7.78020730433153	8.27118349943387	8.14273836509428	7.9083590966449	8.10156423235563	8.23192664265663	8.02313843181024	8.35235351352413	7.98868473766281	8.49232760227779	8.4333389317559	8.34677889574002	8.07731340461851	8.42687727767932	8.45087420111223	8.14526888996138	7.94174575699806	8.28845301064956	8.51642635871924	8.49489041859324	8.14934963925804	8.35721292169089	7.52460374460473	8.02084853009324	8.09704610419463	7.11287420820902	8.12086354583215	7.62600830703471	8.40840297717521	7.92917914935079	7.66442083625368	7.79942150648804	7.87134420165204	8.23289606698832	6.92757631130419
ZNF517	6.41932037554564	6.69466189142038	6.65033345545112	6.72571128719149	6.7703501807613	6.57699452467546	6.61039971240982	6.51918421731786	6.65558532255065	6.44537804645314	6.55644238063411	6.6774902030404	6.6949683619729	6.49181035936258	6.52006964310136	6.46753574181593	6.63595057132326	6.46522291857464	6.58643546381539	6.43275012863646	6.70986968602356	6.51647856948609	6.53625636267071	6.63408573207726	6.85381538824967	6.66360577203206	6.81950321975883	6.68878082919751	6.59158188930414	6.75592539498925	6.92037692674586	6.62627521274708	6.7862088117156	6.58673750870697	6.72930301928226	6.79259617401539	6.5073213695274	6.56727864252484	6.51262044787018	6.53368830475729	6.4896859478718	6.51534907840006	6.47794043534761	6.52135247445077	6.62253448030866	6.45014040040772	6.58696316382887	6.6357324147884	6.58372271217757
ZNF516	6.93319962926954	6.85740114111515	7.67000162944566	7.01585435645256	6.8629817072537	6.90778180748921	6.90606517696655	6.71228322145188	6.65837890588778	6.62138764196062	6.89990952345182	7.04360079339365	6.79191954829563	6.99059467553986	6.91462237893978	7.18677631919322	7.44570744155907	7.25233146050455	6.94614854732002	6.99743157922245	7.00161270972398	6.73131983769548	6.89390696067936	6.93226136370163	6.94009124438257	6.82441489252658	6.96036559641066	7.00324037632534	7.05411364811977	7.4154205963545	7.31907471879425	6.9909577105808	6.97235796933059	7.02352530944334	6.93364906710464	6.9976750345998	6.77762005404069	7.04854653688038	6.84602926577795	7.06703750372414	6.82048787687657	7.03789700928178	6.94974156330223	6.82422831436244	6.74386331862865	6.73626996248716	7.11086423725603	7.12503837893826	6.78699901182346
ZNF514	7.72057995022213	8.08282351368882	7.6953673042074	7.75094100025259	7.6342217391998	7.49134501684142	7.49120097634382	7.58527060874227	7.4082183807867	7.18701870395017	7.65705219323378	7.57339023639976	6.57120527488105	7.01078883297184	6.50116981284861	7.35633527538412	7.3044913365912	6.91853160637609	7.48830598604715	7.66320617207894	7.03719771136184	8.42122322862837	7.82383822936835	8.1942504952111	8.48294850824362	8.05267330592268	8.16705185320786	8.04548424144749	7.41690563076526	7.39106866042872	7.63988663979115	7.91592928081884	8.24307340452765	7.26501429306686	7.45854677037728	7.54696041969137	6.8061789993089	6.66453657123487	7.6374721959993	6.64169834861243	7.50453895816585	6.71738311380071	6.78737335144957	6.92385400115237	6.86978591246279	6.52371568340429	6.90318579937688	7.13965472123873	6.71106458323862
ZNF513	7.6417530085044	8.12183371015777	7.18292326110093	7.36410154077593	7.38582010224795	7.75612770632758	7.49689013009165	7.49038937602073	7.57741933085435	7.51683837390339	7.58628599026015	7.69768263209344	8.10325372641497	7.98037657448765	8.44124427924051	7.39482620534498	6.99503137669869	7.64653210312005	7.6034741907791	7.55855403224261	7.32275283634283	7.28880021722121	7.32742401064891	7.29836920201939	7.4471192215323	7.54059611828243	7.28730484821713	7.21223389854457	7.57456494999006	7.12973301204853	7.40161460067495	7.50974816082834	7.30110209576513	7.65221901796292	7.61078922698406	7.7242369912605	7.82962062767649	7.27580650871737	7.43513594621862	8.18070935804467	7.47815510328402	7.77973822197961	7.51967875178177	8.06118049238957	7.75747855314963	8.37799410521254	7.94586841943644	7.82496984756588	8.42380813512345
ZNF512B	7.87573652268469	7.57023396952596	7.6280372118045	7.46103823034466	7.59127523098545	7.44919175722389	7.42813418573513	6.96417147799195	7.17044936904922	7.22605074116442	7.02438114855074	7.07663228855185	7.1320869540575	7.56625489708101	7.05672846948065	7.3793536574032	7.43586772023886	7.46725709958563	6.88444333974811	7.09785334210822	7.66084886369289	7.18469111069609	7.43121545087227	7.42166056797407	7.34356286646681	7.56100601084567	7.10698817286675	7.4491049739957	7.24669621193675	7.85488269575771	7.67177865765152	7.6488304183698	7.49279142462048	7.46721751037017	7.30550256389447	7.57095438482954	7.25878649893991	7.66399163193025	7.30908964541618	7.08987460212223	7.09264167805939	6.96046571516543	6.98744927520689	7.44316099050459	7.11283338244403	7.00275584892337	7.20710751664524	6.94768833935074	8.12634224768611
ZNF512	9.32611683804615	9.07203554449701	9.66774775081807	9.22884633196142	8.83927081700279	8.42415026084755	8.52065694776284	8.95893516929283	8.54302308503754	8.65582402969737	8.68242418603879	8.54213845797428	6.95703923315834	7.80094712669695	7.92182712101973	8.82317797653633	9.08363397836036	8.19404678426057	8.70768926252111	8.68458000271055	9.65362336261308	9.53676836222225	9.79204842704964	9.56883588775456	9.69055219349687	9.27864105096256	9.19038217020707	9.20212728252731	8.76713911525412	9.70229502562394	9.65194448694302	9.18009962590655	9.59014135168952	9.01973124185248	8.60634336221115	8.62897804404821	8.22898815388699	8.32143893354492	8.64417652450185	7.71681329994469	8.19892892129839	8.16191379328671	8.40497170555061	8.15567911314642	8.50764192882104	8.22147193566786	8.49527139300047	8.66712978006124	7.23228922261344
ZNF511	8.05560733574175	8.87517670270104	8.34053423881632	8.53846664935706	8.82509405265269	9.16757990167054	8.96885122871542	8.88127569749536	8.89590150112281	9.21098641338591	8.70884266148067	8.93451386985179	9.64747370565247	9.3047337333272	9.81063819220478	8.52533751066656	9.28404113787543	9.05985949122267	9.2653452197276	8.93468576362583	7.92205316231491	8.21143953838589	8.2514130220816	8.63071565520804	8.58291548136847	8.67365050156229	8.79103669029925	8.63714531518148	8.66978273044862	8.22780384511333	8.01302475692215	8.73751178230574	8.70014973952731	9.10763547270905	8.96783166297469	9.11882979972894	8.92154964214433	8.81868648238263	8.80791255880191	9.10528162795631	8.72428179596065	8.88445979338857	9.21818597510807	8.89548778947094	8.92621040197246	8.85578898541785	9.03560787874475	8.92909375726161	8.68497665994087
ZNF510	7.09589769593715	7.00510022421264	6.75270818878958	7.28721448571126	7.11846811572954	6.77023020744781	6.64753354013579	6.62456586834097	6.81455240047292	6.57074253454512	6.79854991756153	6.70611050674217	6.6585539957899	6.64629042277013	6.5904882787117	6.60396111935549	6.62132852538951	6.54770751934244	6.55769444591948	6.78696288130322	7.08473935340723	7.19051186895385	6.99198931932295	7.17438310283578	7.2262056170197	7.08627669637689	7.08535234653073	7.17815316729856	7.03337497906051	7.02148671723885	6.83963388566288	6.85769386180167	7.24396092594595	6.86946792182232	6.70846819098452	6.65548291132225	6.58629549592818	6.73846248005652	6.75008239682267	6.68519201716695	6.80089874395067	6.59912005785012	6.72780132089261	6.724459168486	6.63546584996542	6.68349121432102	6.72751476074706	6.88533370741416	6.58372271217757
ZNF507	6.67384626321374	6.96852725156721	6.51232159089335	7.17643936750959	6.9602043466341	6.98701416591206	6.97189936597315	6.87147240075556	6.89965435702976	6.77768518899192	7.10194739355998	6.82298264988663	6.66405284072867	6.98575928068118	6.99738830025898	6.94603885963639	6.85555567367456	7.06769204226728	6.93298228730719	6.9183724881729	7.01469857530301	6.99277683739629	6.98557415442664	7.0510473293102	7.0426944448074	7.10207000233499	7.01007872528034	7.19514142193672	7.14522324853862	6.9800277874832	6.86190005712718	7.05567856965183	7.18469111069609	7.20182239401884	7.19819209992598	7.1785203039464	7.09921092746282	6.82174787919989	7.06734981934997	6.73067191184224	7.07203022923373	7.18171211614452	7.1877924003069	6.79636089469062	6.76421879886148	6.8326299246194	7.0330292865224	6.9699094636128	6.87226436542475
ZNF503-AS2	7.01842963794189	6.81879386738817	6.98622200747084	6.75070630697765	6.84495465479745	6.93063138706584	6.75366947421175	6.57998756296764	6.72798743476164	6.82116112263672	6.85288419822103	6.73099270607916	6.86783430626511	7.09762221798212	6.93728183813544	6.84689182411677	6.83387611663067	6.74049890640998	6.89598307325669	6.77870157939403	6.99063542564332	6.68676200742246	7.19450531187469	6.68470000265871	6.88998068928424	6.74683181835985	6.87030639858029	6.77075928227007	6.88086758780408	7.30305250175958	7.01082576984177	6.95726343852602	6.77023020744781	6.80293681376207	6.79852181650872	7.00009339448319	6.80029273136357	6.92857636089454	6.75345334957423	6.96697198469044	6.96972178789718	6.77408316735053	6.73570776991972	7.02916441032039	6.71213623564506	7.00932512446998	7.04067162446457	6.79773940840325	7.28770434251154
ZNF503	8.13172916917954	7.82962062767649	8.0594341964907	7.45489913995248	7.85512254117458	8.35365772803435	9.15092803483586	9.15158986175147	8.42431827023224	8.08380170542718	7.81051108908925	8.50372114854352	10.4867722808566	8.60970935800864	8.24889608799583	9.5748012093745	9.62271185555026	8.11186357044085	9.43561871583069	8.43554744573638	7.94321840393027	8.47984625380872	8.05318052651717	8.41901071219222	7.7588853481057	7.63436475311712	8.3725480772223	7.62341243238311	8.48990501047508	7.87364075341601	8.21391535347605	7.60936003648156	8.23004954451642	8.05928604752006	9.40915350863685	7.90719915856005	8.58325937206853	6.84124722933432	9.36070393736917	9.86117673331076	8.64720061812609	8.68074136334048	8.08286663702299	8.22344938711737	7.75593241422589	8.48202004847948	7.57594549848061	8.84721447659121	8.80994138259198
ZNF502	7.2459571068548	7.22800377473873	7.19053315651858	7.2712713970738	7.36666783322147	7.23142990884191	7.18285918877149	7.28474156186786	7.18860757151726	7.07835505316308	6.8093813344102	7.1289261172481	7.32525376765905	6.88145226192906	6.9066654422634	6.99457281566833	7.1955818501742	6.58282347378054	7.38786285917292	6.96627187401973	7.13006260960017	7.73003127777757	6.80187592315125	7.28428236242202	7.52132766411846	7.13274914229792	7.40258927290881	7.27872996300756	7.45032360624065	7.10154118341247	7.17478474032724	7.28862203837892	7.45900183679847	7.19477265129646	7.07866029617328	7.25343961161907	7.35974702593934	7.68147987180681	7.07776090950156	6.91534966649202	7.18945830640777	6.88031059888259	7.16718063245631	7.44856360916596	7.08493282252437	6.85736715378904	7.13278915699914	7.10488115693568	6.74214259651664
ZNF501	7.03227481816192	6.75213326530264	6.76481531441917	7.00233784123239	6.89297733617536	6.72576272682765	6.7011093081798	6.75082675431844	6.76881837123512	6.77641398767801	6.59510682812343	6.5797218217436	6.54225068843498	6.69285022445983	6.71102928488946	6.50933945585894	6.59050318919567	6.50298968752124	6.58643546381539	6.73589812095627	6.71199293023499	6.77311216514317	6.96230891505588	7.05193443113114	6.88487093530773	6.79675952192551	6.79430265069445	7.02009441700949	7.01148632702916	6.66611941800639	6.73099270607916	6.83886157302299	6.82022701914236	6.62402656605507	6.61934459617062	6.49932890457851	6.68077608455339	6.49124041238766	6.61392542029274	6.55491338507166	6.48227569108006	6.66047648982122	6.4383958633707	6.59505705825679	6.62253448030866	6.68910404668927	6.64922554080584	6.75167815923917	6.70792950228301
ZNF500	8.03582566345706	7.70607106030431	8.15973018169956	7.43555170154386	7.70268513446219	7.95117953062735	7.78224916869687	8.13197118764766	7.74425038050817	7.69379700400434	7.59537099640496	7.70030736565277	7.73889911660489	7.75108078246893	7.91786351635825	7.48868340798708	7.85627054870355	7.87985701238443	7.54009656595041	7.53921368650168	8.1786699036145	7.96775745904518	8.04039425293839	7.83210743625221	8.0995004269655	7.73342357843365	7.96345252626617	7.645628410401	7.35455344649642	7.86654803970745	8.13628219927686	7.65549000419685	7.87903113018835	7.84830696543258	7.74955557732162	8.072866310412	7.53765879762849	7.56814932568243	7.56920034287674	8.1095679342069	7.67909828351309	7.48245339995564	7.67193625658607	7.6120897285815	7.42703482211255	7.76619956594183	7.5705267834747	7.65361312390431	7.35508778685261
ZNF497	6.92033927421019	6.82609209972827	6.56975509926601	6.80686072044829	6.91979222394081	6.52976240967403	6.73583818739778	6.70278330093268	6.57662686971854	6.64963832965973	6.60653189023906	6.72339926295954	6.70698069658243	6.65205965231549	6.73705833589717	6.56439786946901	6.63729113412175	6.67987398564411	6.60770521393349	6.67949925993458	6.97009805354224	6.71400261465907	6.61435813144147	6.8971793206954	6.62022072014243	6.66202632346438	6.81522223201081	6.80575800196888	6.76513211159813	6.88139087787795	6.64069658520785	6.80456636892359	6.72777109337626	6.7552801566471	6.57441646108736	6.56306540589281	6.73354914665563	6.60902386448297	6.79137897195888	6.65242337291818	6.72911286408613	6.75479737899775	6.65958029381952	6.72595587454462	6.59159164497217	6.68018276690396	6.6175158759191	6.48475113595218	6.77735036159409
ZNF496	6.90674527756134	6.75289692078386	7.05679711089548	6.85204386086669	7.02957773084888	6.95180358377811	7.31760033797863	7.06840112521217	6.8966917980447	6.91003903483373	7.07732564722545	7.00501482457467	7.15353737301164	6.96006474427528	7.05672846948065	6.81110150546335	6.97444338138382	7.11874846868802	6.85789056125271	7.06772935056577	6.53254187787187	6.81576341959396	6.60863860806073	6.76826356073937	6.91865947937837	6.41853863645226	6.76109124454985	6.56622783598433	6.58704467448797	6.60192578883385	6.63473960960645	6.63106301783095	6.83313831026194	6.888568669126	7.13603617608767	7.14984154076682	7.34043340997973	6.8750556067564	7.04909410686004	7.47226393576869	7.02521458568445	7.31100186957497	6.91332916503336	7.17721283268354	7.03198497545081	6.65433634985234	7.16292328369098	7.0707911142387	6.92326588829222
ZNF493	7.241720909044	7.95586720735296	7.34070153536025	7.9615992748786	7.51339748385375	7.83424525540733	8.04781399053255	7.96553655683118	7.79537921813383	7.97516530918692	8.00554169257834	7.66676380503965	6.66405284072867	8.05669091400623	7.2874987917459	7.61958392698973	7.25247823479374	7.83595160593558	7.66983188898691	7.91611842299868	6.81591676254248	8.36550833765228	7.04269225859629	8.41761917889669	8.31116483492435	8.27080298272824	8.55729448056984	7.90602565915315	8.23066270318218	6.78001293378407	7.63176368937523	8.086105772115	8.05318052651717	8.54020463656637	7.68174178270024	8.567935663246	7.68164127235345	7.85995364172096	7.62962804655787	6.94860843863408	7.33858623237929	7.72671498504534	7.23091073411495	7.68566255955099	7.91719044217904	8.14386548300398	7.8084977061842	8.56097803903205	8.64548593355792
ZNF492	6.80927555312224	6.80857141727805	6.63609151944451	6.85903239206101	6.65126757610185	6.68628113261101	6.84330382465042	6.6935377027527	6.84780151569799	6.81726159366001	6.67752403928741	6.79366802614903	6.97067720836392	6.87540644629389	6.69521580779474	6.87724877092023	6.94798679925696	6.73523846447898	7.01614975541826	6.7408141670074	6.83268065295522	6.84159357922171	6.86406790701832	6.64028031601253	6.85896227149479	6.76212033224835	6.76354807005199	6.86390095542995	6.81612909351709	6.56849314347959	6.7341959624169	6.56874604969773	6.67996199406242	6.85643629004883	6.68937367071431	6.84275824591273	6.91318749668492	6.87110525379494	6.85110246444057	6.75312307347951	7.04067162446457	6.97685154096543	7.05562350666382	6.7752792787836	6.79545030018611	6.81622600573732	6.76243641719018	6.72592655899499	6.72461955184536
ZNF491	7.14962026924401	6.81706032849505	6.90671602652858	6.7873268521705	6.92499715372164	6.57270408440515	6.86632952276013	6.77017217700048	6.71675881332678	6.86522245607597	6.80329048605633	6.94837588293851	6.86783430626511	6.84517418924339	6.91324419754011	6.72363520900682	6.82562495056364	6.80567472180407	7.17422952592259	6.75138410805971	6.82401133717173	6.9742221922008	6.92267778784444	6.7855335620867	7.03711032517556	6.8408413652558	6.90949485825906	7.05243226547005	6.69400342659035	6.87268853797973	6.79190128560153	6.86595803481778	7.12489186377369	6.66827518490104	6.82644826068142	6.85341923627515	6.90543999833573	6.66453657123487	6.70262647576733	6.87559414687172	6.9033705882409	6.79801872909747	6.66584363763936	6.90853408868193	6.79240776977136	6.7896641197068	6.97147239399282	6.83682195916386	7.6779184268151
ZNF485	6.86946792182232	7.17114959283809	7.1021685388297	7.05228091233667	6.9624501960923	7.09011734260392	7.20089768349189	7.03807886333168	7.12996325924505	6.9894224898743	7.42683683649397	6.97783188503116	7.05670855369353	7.07849420972661	7.01764767125793	6.93347803078479	7.11568943238194	7.1216507671579	7.68593800067048	7.17218908278234	7.09061946742004	7.26575652070435	7.09605368233302	7.22187566640209	7.22494771025131	7.16542927782278	7.13397801763563	7.1944481178481	7.18209424969779	7.11691917725073	6.96608039276272	7.18788156321453	7.24904323821288	7.32715007594744	7.09433843470115	7.18710912344519	6.98433496656487	7.48825538011832	7.20621343420296	6.92761877655494	6.97144043102959	6.86984564355666	7.23472586594089	6.79943953530378	6.7583163933019	7.00085556428386	7.02756329350716	6.87110525379494	7.90976579508869
ZNF484	7.45447308418787	7.33071757893734	7.44799093549758	7.33725407522149	7.33044469140627	6.96191992200467	6.92055352593943	6.9113213145819	7.2682633854557	7.21856348210985	7.14528290268871	7.09975635244413	6.77732611385102	6.96801808823106	7.09009326778185	6.98341611865284	6.84696998750594	6.96212778199949	6.67227426332602	7.04467435866681	7.48652319032139	7.34062722971692	7.45390562249981	7.2973178437466	7.42579664299333	7.54153320007955	7.43317136476007	7.35075168448989	7.75038952602828	7.29643047235419	7.59398721368912	7.1944481178481	7.40511734922136	7.21059035613009	7.14222237997481	7.18071688112809	6.90378842154177	6.77206604543144	7.09551719932962	6.91873625863905	7.10009489387616	7.05022870931237	6.81270140451175	7.15507161602474	7.16196338865468	6.92257635375884	7.32392241660436	6.78125892610958	6.80053266259518
ZNF483	8.43745240422	9.12225517333648	8.7893552313696	9.17087969610937	8.85270379803625	10.8004114259098	10.1982278958574	10.1439638839429	9.32136063465823	9.76689013735612	10.1223758208631	9.7665988799327	10.8484407743166	10.54532021662	9.42162797133637	9.78450118315813	10.335553467744	10.2596504198688	10.1305232432093	10.8522116855055	8.1093108472759	9.98987697015724	8.90141002257884	9.30690244661817	9.24812888430664	8.64100684556439	9.79448908231493	8.88347774897501	9.17507596743313	7.77591620638318	7.94037725550992	9.31042530016846	9.21304681284579	9.9025076638126	9.79448908231493	10.3785294645548	9.50667288325482	10.4364187026057	10.2937867913001	9.83876184591463	9.84285246627986	10.1096363118198	9.94834339326847	10.2267884658345	9.28626413724935	10.0766059772746	9.14872599644678	10.7956996444601	11.1937287735201
ZNF480	7.42229077006393	7.59890396204325	7.89394967963172	8.13838567272627	7.54977373470268	7.64034072164605	7.6207934688717	7.29196702029715	7.56482822174724	7.72150769683368	7.68035847616998	7.72968132505491	6.7977559326788	7.69054321595496	6.87840718383681	7.16038014005863	7.64459814037013	7.35839391223847	7.33034486733992	7.63919522573253	7.98868473766281	7.76413866147771	7.84054324376177	8.00323266301318	8.27303985619171	7.8832708501522	8.14717237684732	7.67046929576226	8.59054486777177	8.01498051941062	7.58441088716389	7.73105129101015	7.6466403050578	7.74854500049644	7.56642301226843	8.17666019924248	7.34692816103338	7.48825538011832	7.51657470269412	7.61074016856572	7.38368958823357	7.00275584892337	7.56789669936151	7.44047112138422	7.1639537258916	6.82550025394987	7.47489262498186	7.99096846913818	6.76127097672073
ZNF48	6.87898809517635	7.02124028112013	6.59140961227789	6.69136559461732	6.92457449650385	6.51380274586565	6.79434936007372	6.92437333606382	6.80417281961914	6.71750237101737	6.90778180748921	6.8667793502875	7.09866689520068	6.86227758961766	6.80334252624271	6.76399755490867	6.63287297337523	6.7454251861886	6.69814365438298	6.88609022400741	6.51938396637515	7.16501463110906	7.05163883944753	6.8237571003631	6.76003683655188	6.82043855665983	6.85143873762792	6.93297176825358	7.03813865999326	6.54817180929175	6.81451524647793	6.88366967488835	6.93929388840533	6.73717840051758	6.88321268908937	6.71986098960446	6.68077608455339	6.77770617937919	6.6949348428809	6.94860843863408	6.83732946908439	7.03171062785002	6.96696373942818	6.88481829732382	6.85341923627515	6.79158657701584	6.73612848677458	6.9505400734804	6.77056909265014
ZNF474	6.90913923316786	6.96879648433837	6.93509661363992	6.81036195857299	6.97398021246559	6.98701416591206	6.98671384641086	6.73513637560838	6.98832137359481	6.79918023448377	6.88247011789693	6.96261617496483	6.89492485483253	6.63957044051031	6.93728183813544	6.7683015461705	6.91845322358959	6.96588971567132	6.804995985208	7.09487689056368	7.10072713033773	6.8450673555811	7.21003247018078	6.86067437543884	6.83994213470779	6.96397344647634	6.8583121615413	6.90300929936993	6.86409477014813	7.03719771136184	7.26720415595843	6.76370260657758	6.77539857437358	7.06806386396824	6.99587914592313	6.69576721937217	6.99210376994592	6.72879011526136	6.70415045348045	6.99767967076865	6.80642668404702	7.10172283894582	6.95433242420962	7.10683433822578	6.81641131665905	6.92867260972869	6.86829030392091	7.14432512141433	6.84420578069514
ZNF473CR	6.71133757714623	6.96714684380504	6.96381287388686	7.04634271526531	7.08000676665757	7.41023506346291	7.32077860218902	6.86408250581728	6.95856683298552	7.29527153727064	7.05105455068826	7.0407611928785	6.95189372205499	7.13147396915332	6.97915223714662	7.34161065708165	6.96103776857555	6.94090241304333	6.97617394609489	6.89076513962639	6.77154091798046	7.0892455454275	6.65778357004446	6.97467552677307	7.04369266267587	7.02559688119401	7.08495981307773	6.97615520804327	7.13883830274924	6.82444939423511	6.91189634179268	7.03610002064937	7.00630397950419	7.36514928983293	7.20035509291804	7.32283873116401	7.2504513071619	6.78093537540986	7.09756279840841	6.9057346372932	7.09264167805939	7.1301723283851	6.97961156484287	6.90318312393789	6.83963388566288	7.12347924136098	7.04386497854334	6.92981768088371	6.91047479095561
ZNF473	7.66197737326374	7.57938478052228	7.59787886922821	7.60696722869342	7.70812166525605	8.09789544963156	8.08286663702299	8.08257791659796	7.82182371582977	7.69928190250251	8.07960454415639	7.80208974446963	9.22553062820179	8.1402722092751	8.16797186604258	7.81061211174687	7.97397470836978	8.03045459671293	7.75704086491399	8.21070463478808	7.61084475814196	7.56176487042379	7.40708444300327	7.40274658842993	7.69592490486105	7.89996101342059	8.16402348218952	7.40141122591365	7.63835877156444	7.59610735022677	7.31390803249661	7.57070214924093	7.52772460926102	7.83217327592059	7.98633145647359	8.0835310588125	8.1093108472759	8.50932598702866	7.92205316231491	8.815027417119	7.8888772422909	8.29219307408575	8.22147193566786	8.78863736140868	8.28142287401218	8.39166049831706	8.49319661458653	8.03223707176037	9.05779020778837
ZNF471	7.87659708890983	7.29341947558628	7.74266175835075	7.42099051924946	7.42869557544993	7.2454290590047	7.00891272218533	7.46431230238309	7.41064613143394	7.24690805996049	6.65550631783005	7.08328980605612	6.59568183565557	6.77871396891378	6.61695046265571	7.3511763302226	7.23369434171589	6.72889206473843	7.32065951035835	7.2013006207502	7.78064347666828	7.39797564938757	7.66364960879848	7.45062576319116	7.46929054330469	7.16736060193816	7.43586772023886	7.59993069069628	7.09184698212806	7.98719421958485	7.65990141513392	7.55814186738097	8.0081153405662	7.16020010172257	7.22457957476391	6.73948402959836	7.16196338865468	6.70409051359105	7.47151792824297	6.6869443144141	6.96826406446393	6.7129013865444	6.72158152514999	6.71981869614826	6.81641131665905	6.75521797302497	7.02893612710441	7.48560143485827	6.74214259651664
ZNF470	7.2136224696428	7.1985911880863	7.43264770964154	7.19799218560293	7.34962904773961	7.33044469140627	7.31123896801555	7.04369266267587	7.27184717624657	7.18828679484638	7.21207941699311	7.24249200305377	6.89969646594568	7.35309955195583	7.66966952291087	7.29074351414716	7.19904434101295	7.27764660540803	7.17239975309932	7.27645089105481	7.24523537683674	7.24197733534437	7.46625012136914	7.23815601034845	7.17127922839058	7.22351617080864	7.00080754464658	7.32164931022865	7.08996093708	7.27207553533725	7.52812079738273	7.30096194911915	7.21004843624563	7.1437999636152	7.21673747694906	7.16526295404686	7.192758133128	7.07341345028028	7.25991922191401	7.08017454996499	7.35234281545657	7.26782740110353	7.16054558717165	7.10070707725757	7.39552630312242	7.21650062532743	7.34606307838011	7.14432512141433	7.11735189929376
ZNF469	7.11612613396937	7.12287498874696	7.00265419005004	7.2033309641195	6.95703923315834	6.94811184314655	7.35101470125312	6.9035680128821	7.23011302296497	7.30862323471674	6.94429282305247	7.3265114226628	6.99245425120685	7.27968345259196	7.67450691300361	7.28044830033443	6.79240776977136	7.61878103800632	7.03555981343544	7.26870211796252	7.1378186692073	6.99465280333899	6.96594745989966	7.17438310283578	7.04853501606418	7.24111889261353	7.32243348508957	7.05070657268273	7.48699219992498	6.67611194137037	6.74808877257901	7.12195737595163	7.17847635402251	7.17320668578566	7.6863913535865	7.42547384485619	7.76864537672442	7.21360693575207	7.30156928357892	7.45410805182281	7.65952852795772	8.08214492207328	7.06145382212565	7.28497361523488	7.13818969636998	7.91309550145288	7.06343387350549	7.04001029307002	7.62949799008756
ZNF468	7.13154838827763	7.14687970394139	7.14818435460203	7.17427973168811	7.18662086870353	7.42350374966004	7.27362742385578	6.98452032262243	7.0806974953192	7.30574677616605	7.2655974551056	7.27576973515549	7.10866669594954	7.08535234653073	7.61194808618835	7.17776574523741	7.27319251529309	7.31050123488566	7.09898940758514	7.11733620406521	7.12437306831643	7.39970997576863	7.11439492872656	7.22605074116442	7.30519646993683	7.16894857026836	7.26852364694712	7.27007789490793	7.21956639413704	7.17334719114911	7.22250821481838	7.21302601620272	7.22077521085851	7.15366695014633	7.43628004436748	7.08065792346951	7.05423882060234	7.65923432784949	7.17796224195988	6.93699123905037	7.16303530264694	7.41031881072626	7.20167380605803	7.27279635762007	7.09504393578206	7.09235793478251	7.22594319397998	7.57966538560251	7.36574090682005
ZNF467	9.37126068739716	8.5235455542728	8.92168343981143	8.6780181879125	8.23585293688273	8.31076182510308	8.68527075667857	7.96783787422856	8.54903848556948	8.57956669782607	7.92867429513398	8.4336027811588	8.69086294451784	9.19323822820266	9.15223247568593	8.11186357044085	8.27680818023902	8.31091591800069	8.09323481461812	8.69071265059106	8.58144301906501	7.77953841599694	8.7745806340565	8.32652437051061	8.09355923252871	8.61627105666953	8.10786516961135	8.69463172964705	8.10364484022453	9.06041109053969	8.68393244938586	8.52724160309267	8.26376605005903	8.52410654688598	8.97064925171945	8.57036718133429	8.20292993876452	8.91713499071774	8.5930736704318	9.52315518289527	8.99966914875662	8.23467346362255	7.71618586004543	8.44792241770993	7.88903158239366	8.77424391012323	8.46605694820935	9.61723715307445	8.65451909415644
ZNF462	9.03429951855287	8.20582663830275	8.62792643578165	8.2134053466726	8.50618679500081	7.88896970643852	8.14621562552204	7.54455047580724	7.75185745765512	7.51919244576362	7.21906957276274	7.73743053624111	6.46308972970034	7.72890245167982	6.75944625491405	8.22582689468609	8.27032824521211	6.90018833699626	7.88431426441256	8.02371251528675	8.96990787642416	8.60144635204752	8.62182134893367	9.03725254603018	8.3031821045694	8.28000176575737	9.01536744462326	8.77424391012323	9.52052416602121	9.5869297350517	8.75344591776444	8.34914478665626	8.47915354228967	7.96563512410586	8.12390869902128	7.66237642460621	7.95673970685748	6.85175702552143	8.40475385507688	7.57524742617229	7.77484400556151	7.46088864627261	6.88916289920831	6.80587815200865	6.83357616858655	6.72412706134828	6.67233445174037	7.98214211463317	9.03996005633527
ZNF461	6.9861661920739	6.79937809465332	6.73969257977312	6.75212207630644	6.6459581782561	6.69982197185625	6.74295188986025	6.84256219359103	6.84780151569799	6.73893484603052	6.88613033493481	6.80604261077015	6.9869408323044	6.84029121861853	7.21465630752987	6.87942387880159	6.97579467532454	6.8693503834007	6.88203579286828	6.63891463582478	6.84114642130841	6.9035680128821	6.50485050785341	6.69599169046925	6.74917524545118	6.76660428352902	6.49563515151818	6.93414320335282	6.946307088839	6.9800277874832	6.82588718958816	6.84937794179224	6.78913953489661	6.75173401374985	6.85937844271377	6.72591637004342	6.74569534222164	6.82753976531059	6.83897364991577	6.86351194833212	6.80381340832619	6.65282086863977	6.68262213506415	6.88003323633698	6.65154591421829	6.75172950753702	6.73298391708071	7.12503837893826	6.93612639884611
ZNF460	6.83617456445062	6.75750843502991	7.16143718098589	6.83586161411605	6.89154532057363	6.88719709582586	6.92631696933868	7.00829965693293	6.87983142765157	6.95290020665593	6.93154144747384	6.91840474047563	7.0290672912109	6.94027006622472	7.24242955927017	7.22699869496846	6.67812786437024	6.90226783163461	7.18148818614805	7.01581178666833	6.58656331517731	6.96444806367885	6.62685379694519	6.77519278286644	7.00082250714864	6.71561706236192	6.86401354100649	6.83621420268413	6.86809014537514	6.84000083712013	6.63770796876501	6.80526625142821	6.72361528340879	7.0713547621399	6.83221038001951	7.20612160972969	7.27061236327435	7.7698771479214	6.98260028829797	7.10013791927711	7.1744454572888	7.39739708295914	7.12117521341043	7.08566388314918	7.18791426608844	6.9633805200876	7.12091517780433	7.17412976159673	7.15262079745449
ZNF454	6.86946792182232	6.97071821862251	6.88466657775117	7.01004510201582	7.02495882516594	7.13093249791763	6.83433676280521	7.43555170154386	6.72798743476164	6.83367879323966	6.92757825273019	6.85817305781885	6.7977559326788	6.72563623411077	6.86842413373988	6.7899120224571	7.04728651348975	6.69147387886064	6.798322295865	7.03264927126072	7.07329697819784	7.23575779368111	6.73213690069579	6.96630729290912	6.97045718410363	6.92931830314502	7.07039576717765	6.97642829303694	7.19029190321275	6.93295287880484	6.89145508810168	7.14576213805262	7.00887517237545	6.95691556683584	6.92511773796221	6.87190276561469	6.92228888291142	7.68520282280619	6.9162126619721	6.93343201860041	7.0542206650633	6.79252307082214	6.68455495000775	6.89745720692599	6.82012845615334	6.84990630033362	6.98142558971704	6.78398987198031	6.63210965287915
ZNF451	8.3446066005232	8.63761999439446	8.90141002257884	8.94816354677456	8.81196826532966	9.01211968740746	8.57050783586898	8.77557719070413	8.75985077877298	8.81272907918087	8.93374146446101	8.39839996216792	8.4273367794529	8.42443123334301	8.64779353333667	8.37125546205738	8.67561192112265	8.41051329620143	8.24130251126109	8.65650098049956	8.24645819908896	9.20380713673839	8.22172468562245	9.10041048826359	9.28868819139738	9.12280806147197	8.88378286724345	8.72736499317243	9.40393456078648	7.99073567202644	8.11127629488819	8.77904359253563	9.06897174794465	8.97466925216511	8.87267990123121	9.15448228196371	8.48953806113736	9.13147106105933	8.51145273588047	8.65711622401916	8.44622000014984	8.74080011280223	8.88378286724345	8.88494058189112	8.96709132573944	8.86314508155484	8.81209810819112	8.67600501706463	8.82509405265269
ZNF45	7.18649021108232	7.6388623947436	7.55296617199639	7.78943339347292	7.68924655762951	7.28521941505863	7.48743218117885	7.58527060874227	7.36327097513141	7.60244874543426	7.70812166525605	7.55852376602065	6.73627855807188	7.04661527588889	6.84664147108604	7.23962492091851	7.4622236549344	7.70585241271101	7.20655690877255	7.44721201137504	7.37987952197452	8.12572553477393	7.70044637807471	7.98200760116476	7.95680305020111	7.75693608832744	7.7343626492148	7.88849160571943	7.61043859241696	7.60444756267243	7.33313105832777	7.66889767485091	7.97261780780613	7.81014073668618	7.33376179506228	7.71849167109521	7.11740037883001	7.12133149657196	7.62093807003128	6.68922908119747	7.48212900880717	7.17007318659384	6.91092475517603	6.82595063849184	7.35727341603962	6.88137754127589	7.50425046554899	7.53635062640176	6.69814365438298
ZNF449	6.53952132010939	6.7192259257332	6.65332813783969	6.79820382634549	6.8316542074792	6.74954327194037	6.75697970498827	6.53878135405438	6.67406854814971	6.85406769199816	6.63663661335862	6.65340674311429	6.84561262893024	6.5673945366947	6.49783457136671	6.71814265717389	6.58472279777629	6.60906449878402	6.65317817573629	6.64209870777043	6.90359289731979	6.94833785210877	7.00075216689015	6.93636382016076	6.83935703366213	6.87534293722331	6.9685440940732	6.8649704921346	6.71129033286008	7.08387306314277	6.55831957258965	6.87032119690002	6.89284272152717	6.68384958942472	6.72398499583675	6.74534659759913	6.63490794158674	6.68933874248947	6.58302352818744	6.49994504048785	6.80484484134619	6.59995970716024	6.72158152514999	6.74799852958928	6.83839852945663	6.65245315209532	6.72412706134828	6.8007226386183	6.69148190189671
ZNF446	7.7970074896387	7.40649648648901	7.7912104787128	7.12551337431488	7.29458070436861	7.61300161320299	7.82282142938124	7.51582746217371	7.60791275712911	7.46929054330469	7.4135212720667	7.63280538593143	7.39988384822344	7.74004603128575	7.87471390488327	7.65923432784949	7.81268931377175	7.44892831843893	7.32707786023107	7.48303097281107	8.22985460600989	7.21126706775321	7.75419609514026	7.35041632227577	7.26122512853039	7.38861363455039	7.32417016842896	7.18533823961437	7.24900775677982	7.91028150180584	7.47501819607608	7.25477730046797	7.41007913011758	7.89745181223274	7.64215053771922	7.87788552127745	7.44338465822539	7.19057233299648	7.58273423790558	8.28075218762605	7.50453895816585	7.46088864627261	7.8698073144456	7.99632008477769	7.59489724357696	7.42052450442206	7.68523603888722	7.75258955961109	8.47217228838153
ZNF445	6.68774589877055	6.97045718410363	6.56663833668588	6.6781713915602	6.52594787481687	6.57937634802855	6.47157604546766	6.46705751035518	6.54906833918086	6.58819579778536	6.51435279811674	6.52981434190013	6.46488794797056	6.80455667953684	6.39636825052049	6.53027758993582	6.42937888948557	6.50963235762166	6.46663860883957	6.6247877705054	6.62058990146894	6.78838992062418	6.63632969125867	6.6393775283414	6.76282600638819	6.60836707431007	6.47544967602039	6.95282757816608	6.65015882921509	6.65947707197867	6.77177688814143	6.86718947773936	6.6445212846906	6.58302352818744	6.47643891015713	6.60968741426506	6.51211238777647	6.45664726669689	6.49336041126218	6.48301035811435	6.3993860076744	6.54616048729467	6.50423226343436	6.59331360159266	6.51936466352519	6.42358589009358	6.51896992426734	6.52346832140486	6.67505242038939
ZNF444	7.50016051669493	7.26919001632574	7.74694648178444	7.31299931256175	7.37725169541933	8.05130428351593	8.05575054869333	8.78880771286023	8.0143093677249	7.87985701238443	7.95905825649634	7.83995339796675	8.88657480814019	8.3118288941507	8.28022816035278	8.16450773401455	8.79728882600669	8.30550055805501	8.36876118737016	7.94017945588955	7.33983017057051	7.94674539064361	7.28841245356622	7.52265549488193	7.41995707939682	7.39651835619336	7.57175163095263	7.39091325055183	7.71843331114308	7.39427529803165	7.60661649185651	7.16684988633515	7.29619196386999	8.0123372861979	7.95661372476718	8.21051873157914	8.09052431769995	8.30790930996604	7.92824794991968	8.75172871050127	7.82050388179386	8.0143093677249	8.17450174456574	8.88967602156406	8.28212807069733	8.28637856766269	8.00774626346999	8.3013784102138	8.50952166905027
ZNF443	7.07207222385109	6.7619801085669	6.8753794408219	6.63855385524813	6.63474758036721	6.96543749268492	6.81654849587984	6.87951978569986	6.77615476610907	6.53127859889985	6.65026751950595	6.6958150262887	7.00906943642355	6.74466195307076	6.80191255701346	6.77542198165041	7.40433040279113	6.83352172691619	6.83688529120479	6.73772415275731	6.66376107750094	6.91160747639926	6.84619573460556	6.74745767221214	6.61200396758875	6.79241843733948	6.75687320334371	6.63420040346833	6.55805543772586	6.84000083712013	6.81720417877654	6.71364953078673	6.73717840051758	6.70702943404915	6.65785743871412	6.59334988667747	6.94822739419188	6.95308318519887	6.65824527628025	7.10483951780744	6.76223683655224	6.64873570599669	6.93359797329304	6.872407401224	6.76623625334957	6.88137754127589	6.79926053570547	6.73202194235098	6.53677062717441
ZNF442	7.55482216720959	7.16702064671927	7.55296617199639	7.37272857276279	7.21023658479513	7.11123212055682	7.12248693168194	7.05886721157756	7.27112156393207	7.26910017193236	7.15922203289024	7.06832137696728	6.76483431306003	7.17480524798541	7.26380729991278	7.16112783647708	7.52356009140504	7.00250773379192	6.83239687405262	7.03264927126072	7.68102261704478	7.31811805330866	7.40337616382614	7.19548728840977	7.35926438671746	7.10799942730843	7.22311166197725	7.30452634519792	7.44743572298868	7.80911513725231	7.37551782705377	7.25175773655694	7.21677314933636	7.24111889261353	7.24560441611031	7.41988513955604	7.36554360075716	7.71648396145481	7.24046088054875	7.41655961030681	7.16303530264694	6.95171032861641	6.80591939944436	7.030395888162	7.19920341993313	6.96113969009119	7.07173658599304	7.34242335836256	7.92979520530248
ZNF441	6.55880262497183	6.92677687442191	6.86251046507183	6.85204386086669	6.70625312078784	6.62450510494016	6.49628526772475	6.74917087452557	6.53013860112541	6.5000452078054	6.7691627128437	6.65340674311429	6.41469546789848	6.48462010870997	6.46318942262606	6.66743587848168	6.67871869266569	6.67149688699185	6.70680652592982	6.63679879976357	6.76669589806561	6.998436595137	6.78301417078735	6.8792275924914	6.73335492221778	6.72563623411077	6.98314039777699	6.72899656166478	6.66458246145144	6.65627045347073	6.69188776130898	6.96422106892147	6.92859094840541	6.65052210263313	6.56972435205478	6.60968741426506	6.4721329603859	6.56526538389012	6.5570975644598	6.58371114508275	6.5489297609064	6.57417312433752	6.68661704279213	6.60119301854212	6.49384556228204	6.46644957920039	6.76594243096116	6.65089006023124	6.41346980370938
ZNF440	6.71930976434108	6.68270873133999	6.71374627013352	6.82766119378765	6.4460992673245	6.85584107995445	6.86998929638028	6.8408413652558	6.70875572224352	6.78601988919516	6.76542073365074	6.76716603251817	7.69801196691374	6.87832443298248	6.71563763300759	6.7899120224571	6.7896606107738	6.77404234068436	6.98462556910415	6.79727040972578	6.73007876891904	6.70112385326214	6.61744984902632	6.87013974422543	6.54959241703342	6.58222330423694	6.63356383207572	6.63899003745528	6.77553100140219	6.52856089581212	6.69188776130898	6.56221317456724	6.94514549812766	6.73816926460345	6.66057223868946	6.67123227180726	6.83682195916386	6.68551520321484	6.93645157156674	6.93514641561268	6.89706949377246	6.80025510790114	6.72360637251377	6.63013445500839	6.75206806173254	6.83091331088601	6.69836216904978	7.29906125006714	6.68804524016529
ZNF439	7.70597314732722	8.01366743782145	8.06660577010467	8.11832487517143	7.6374721959993	7.81987633608228	7.61219851308295	7.93950993450355	7.68721587550594	7.60801690718918	7.95720241784929	7.79547186608543	6.82377917002127	8.07435383566222	7.4497674027772	7.36764121296856	7.63287149154789	7.73750440231286	7.93230791778431	7.65532218465092	7.50872501630599	8.11413391446448	8.1402722092751	8.3170683494022	8.18275354801319	8.04700084035142	7.91228191268955	8.07639250608297	8.20677142172135	7.7395416774409	7.90349150032834	7.6565191508441	8.20852852540334	8.4034016074034	7.95075642498331	8.63314270081833	7.30233614620473	7.87275422260958	7.7841886480325	7.42472291597331	7.43339800817675	7.53921368650168	8.03783203185676	8.04797555037207	7.71110093710896	7.31785043164202	7.78953254909264	8.02102035883403	7.0107332305679
ZNF438	8.34651092018388	7.93829984362641	8.34808040362531	7.92700806290568	7.86572614462362	8.20521599437711	8.33858214957719	8.41597273050461	7.99925278321204	8.49536932171489	7.45542974305095	8.11630440355815	7.78741948020636	7.83825891732007	8.3134204897438	7.79955851872536	7.92700806290568	7.74500195342772	8.1242086906063	7.82222589041105	7.87788552127745	7.57150063260656	8.11097000762652	7.84522829582799	7.68466843887796	7.84777669928132	8.08750256840667	7.80010049108281	7.86808953307705	8.34027523429556	8.32769334878837	7.85944900393084	7.86311247777105	7.73116976412748	7.91332204162072	7.52426623916366	7.81846780684376	7.68865657095234	8.07731340461851	8.17909325283603	7.86895938172995	7.93627322504651	7.83882970659814	7.71027446276964	7.6863913535865	7.7783518592508	7.68073314813135	8.0788121702158	7.23228922261344
ZNF436-AS1	6.81431800919307	6.87165309266363	6.81144294052668	6.68969662509943	6.85500285094402	6.91347025744956	6.89335668002837	7.03991591232039	6.9384902393955	6.87989545771118	6.78066405140571	6.99964294465532	7.16860686616671	6.8060645367106	6.94068223146567	6.61180168090188	6.61693168801956	6.7595773277528	6.77513980019372	6.6203697292484	7.0033686704008	6.75503939612075	6.83135477699492	6.97335119219946	6.82550025394987	6.82441489252658	6.7244851745542	6.8764809266426	6.76797591623695	6.96280557236287	7.24893351357209	6.8966671646733	6.50071855547226	6.92338294436804	6.67809668673184	6.90176424191534	7.05423882060234	6.99608359466711	7.04346751006798	6.74773499395475	6.72564823021688	6.77590871099008	6.95947944296889	6.99383420466436	6.93960028045969	6.71524876231829	6.72751476074706	6.8451955652161	6.91047479095561
ZNF436	7.53344828420656	7.34087666128229	7.31017399002555	7.58618787583814	7.49373684662077	7.71937386042662	8.25721264781323	7.61384336876695	7.63758838863952	7.74000625748178	7.51611230710247	7.47052111408071	7.19258990668032	7.03655646576362	7.08391700361845	7.93696020669372	8.00153475583585	7.31897251494021	7.62054157817107	7.50097075758838	7.07695560197893	7.767010096246	6.98220380853716	7.55687519552302	7.43513594621862	7.49005960823538	7.55305630845207	7.6034741907791	7.55427867295317	7.06229648962691	7.21457159457992	7.74601399201053	7.73721412560395	7.6064182736793	8.43004382849174	7.54038896302954	7.21210057907179	7.27580650871737	7.85251049505256	8.26433524884597	7.63485225144997	7.23872019542173	6.90635448490482	7.4109037518854	7.84553067221955	7.0790142552719	7.5547612565789	8.01766417875112	6.76127097672073
ZNF433	6.89049912063967	7.09450255511094	6.73009832814772	7.28279282605605	7.17108436493348	7.36625757505759	7.04829054640341	7.48572326355199	7.18860757151726	6.88758210316944	7.12746438473004	7.01514511677376	6.87483029318315	6.84794409978759	7.18219719483938	7.16820782644222	7.51517937023227	7.16921574820057	7.15559995030596	7.16400786652015	7.04670980846116	7.1768557425855	7.20044361652514	7.05943796384899	7.10184029034903	7.14826972908075	7.13974491203241	7.1367378178216	7.36171442868353	6.97724461681088	6.92037692674586	7.16874603873232	7.19245408128803	7.11328746072804	7.27003887861096	6.86409134624799	7.01675445624058	7.03298639580975	7.31752233550038	6.91716295639457	7.30118033047458	7.04651434184237	6.79356441326546	7.19364804547709	6.98739188355535	6.84035135353375	7.07511210272477	7.08996025161095	6.8404233565549
ZNF432	7.33292851763607	7.44016377112576	7.03004391750586	7.43948789224061	7.42391703905828	7.12066129224701	7.2491979781903	7.18406470970349	7.22146390913192	7.02596941483166	7.19129231377724	6.91732525486916	7.52310606435434	7.44164056001904	7.82145043459405	7.17413645769979	6.84801984628844	7.14041969035374	7.18317187193309	7.29312711668162	6.93696433362675	7.3885633322599	7.14072681568574	7.45182962150686	7.3612152307175	7.18340987803778	7.47109615457784	7.37449129876474	7.39651835619336	7.04030004624917	7.8700172705589	7.28862203837892	7.66876399447623	7.2973178437466	7.12193392299485	7.02640086204211	7.20730527401687	7.77531352292232	6.95916768687114	7.03112320540553	7.18224463757159	7.28407500175038	7.19410201107575	6.85723842874032	6.79240776977136	7.25539976757306	7.09238253119818	7.13252412217722	8.16705185320786
ZNF431	6.7272821806476	7.46991368461744	7.14528290268871	7.71611070380506	7.49078670076025	7.01981155100384	6.99489104548659	6.772726949914	7.09443207993532	7.22518256310848	7.11399805833475	7.07893525286943	6.6606367037299	7.5075915342138	6.80746953026137	6.81950321975883	6.76849821281476	6.97270363394193	6.67849236493757	7.1155609516473	7.04852349524798	7.65184043919353	6.89050276107501	7.79493162181188	8.0737833261589	7.52166545038701	7.38962054326684	7.43035634029993	7.53411990382225	6.97097406189377	7.15740462259814	7.42482455456415	7.48161670247846	7.46112953600076	6.82059067706091	7.35360414427212	7.1653853741068	6.75487207575293	7.12670026388895	6.89062506130588	7.09368923624115	6.91461482779235	6.78097385735871	6.90039369893417	6.91716295639457	6.77905769373841	7.21706635925509	6.8824521423364	6.58991890806637
ZNF430	11.2700116538368	12.3795785228077	11.5098215327527	12.4896655454203	12.5793855451761	13.807690715965	13.6914486996664	13.6031028570499	13.3142834057221	13.4584098718456	13.2657501765427	13.1230607316842	13.6759335961705	13.7383392187853	13.5483860611329	13.6445448041706	13.7779820747575	13.5422053396167	13.4661998959188	13.8161981102027	10.4282156152959	12.7337649806885	11.2908337746663	13.0227611297899	12.7749472573176	12.8590960972644	12.4398023782827	12.5506713368211	12.6775711342422	11.2538812074554	10.6962380311078	12.8775865036916	12.3365503224193	13.4810467551752	13.4377391736663	13.4882796619936	13.5360865581501	13.958980716299	13.7383392187853	13.6106902584705	13.1230607316842	13.5679035360144	13.5944302035977	13.5543722561814	13.1044249037792	13.7611373364416	13.0478127907101	13.9930736943656	14.1480692586042
ZNF43	6.69022620067971	6.73086022989653	6.50740054148839	7.06414373621938	6.89688470766628	6.84114222027699	6.85108303405074	6.86069511739409	6.96572220918472	6.92247933058636	7.03350072225887	6.76614775643666	6.84141344693746	7.3748439010063	7.02742975001545	6.85042988397151	6.99096049364223	7.00512970647125	6.94390707197943	7.02555504651092	6.56707345114293	7.09024034710948	6.79575689752208	6.84594424214584	7.02682418880751	6.99142904641679	7.1873172636877	7.10045606739022	7.10022018326658	6.80031795527936	6.85898524936353	7.02301058860241	7.03634828266507	7.04979213374673	7.0041449796931	7.08963644843649	6.8799956287093	7.57857063376976	7.11545662781572	6.79488404344068	7.14734287653915	7.17129869131374	7.13169737418435	6.81740682733467	6.74386331862865	6.75337881268024	6.95040595961115	6.91739527491007	7.0107332305679
ZNF429	6.58608760791225	7.18366187997483	6.48032392133992	6.94776142852681	6.86187279936896	6.55814295978551	6.66535953001403	6.8203071618528	6.53870709223704	6.76039318600136	6.71791921600186	6.56189837714962	6.59176650623588	6.61413166045258	6.48872182564131	6.59988657131461	6.56432578379293	6.58282347378054	6.53323635512416	6.70177859561929	6.71863238184494	6.94559188231532	6.61744984902632	7.13564556095385	7.05110752014133	6.89218622983032	6.99037887191427	6.99283866176134	7.24759814535629	6.8060645367106	7.04317091718658	6.85223692987336	7.05137412769625	6.53023973614203	6.49351670635628	6.35472327763992	6.56412264432834	6.46126093331545	6.62069426413187	6.44172258707587	6.5904882787117	6.56103190199733	6.67619052863514	6.71168349387812	6.5315166168995	6.55785766542609	6.60650358868553	6.68085635385068	6.56496336120261
ZNF428	9.70350380424861	10.0869884785899	9.88775317538524	9.86270442376114	9.97325703957189	10.5729676681933	10.8398169647292	10.5502051467689	10.6669480458326	10.5841777688582	10.3824766839626	10.4220844764253	8.89823891887266	10.6136197942773	10.2215830919332	11.0531410709961	11.2071860785099	10.7038681845225	11.1784107115277	10.537576200302	8.74500352380208	10.0884123029607	9.53135608101845	9.85896549931428	9.60018899972316	9.86826036756336	10.2223346502276	9.94380106670574	10.7195026448705	9.84761543836427	9.04372796110041	9.84966434902044	9.42756754980913	10.7380566066883	10.7081685222	10.7518543484884	10.5571222926175	11.1988008639756	10.5206882206417	9.86891185691556	10.52186100846	10.5832708506376	10.7349305439395	9.64265479613097	10.4473845755317	10.5481822921785	10.2493463258553	10.911555981479	11.6269464510501
ZNF426	7.85206046523025	7.65754245444573	7.94165181736192	7.66983188898691	7.82565032424493	7.19270368263681	7.29062685723735	6.98997928760007	7.35395416079392	7.25535195146565	7.04608341170133	7.19968889934174	6.50529626593133	7.1507343044293	6.66959369984999	7.09742168418589	7.00501482457467	6.91965943249689	6.94004103252174	7.39948678784672	7.91497070114838	7.79514264360521	7.9056287219286	7.92171218545845	7.81660552883326	7.55645280072789	7.77973822197961	7.63485225144997	7.61926074355125	8.30205170410371	7.91904395964674	7.783717600684	7.76577302021312	7.08996059434548	7.39195428619699	7.37779964083853	6.91486571232538	6.55520983392552	7.54824693282047	6.71491286416155	7.39991650007441	7.07269563091884	6.73179492515106	6.91003903483373	6.91564447512917	6.67285101094418	7.007695865975	6.93295287880484	6.6478772806557
ZNF425	6.80714176222906	7.06358599374297	6.71718085518563	6.94326236380511	7.02893612710441	6.77178985574345	6.9845781835555	7.01568714632311	6.90939133316043	7.06764774290648	7.24188759144977	6.82830243546465	6.77176676249611	6.91966733260576	6.84785885684014	7.08838981798625	7.46418048393136	6.7454251861886	7.03555981343544	6.96497601048719	6.70767043529494	7.1826839939753	6.4808084816372	7.11055863918974	7.24389083440665	7.02323009019731	6.86767132253737	7.14197332384188	6.97791492681102	6.61079471515689	6.96924548486786	7.34357740194169	7.29677424712928	7.03875549456986	6.79583793432997	6.78683335698585	7.01356723298486	7.12547089255517	7.05108464610383	6.82134728520801	6.83106905386458	6.82689022967545	6.97469270261044	7.04117251032007	6.85711229786469	6.86648121809412	6.85270869176632	6.97347494596398	6.94891651668222
ZNF423	8.08431172755285	7.46077577099914	7.86288503777237	7.23279527984226	7.3094226492778	7.55949977007006	8.40645671108412	7.35741597529628	8.14109851354097	7.29340725067644	7.71691368813804	8.29268166012326	6.65327204240914	8.02201249233588	6.72574784773442	8.77514039217585	8.67241358909688	7.61878103800632	8.34799230190263	8.12050580198293	7.83648914707988	8.57981734911782	7.68079903248052	8.30997713730139	7.70482543307892	7.27490891104429	7.99925278321204	7.62285019011365	7.87822277284263	8.34948425163161	7.90125497091563	7.3137321149026	7.91897902625838	7.89841164646208	8.27572944632903	7.5164222986936	8.83541525909939	8.31539885755384	8.36238222545855	7.66093593282553	8.27170315867111	7.68440828361705	7.42462127738248	8.04797555037207	8.32898575842908	7.67746143225362	8.22998245050475	8.05993510695769	6.60915522383464
ZNF420	6.54185542927869	7.06537453901318	6.56334566507385	6.96589631940387	6.93212234073466	6.59977668555319	6.76889407348351	6.88127245362612	7.0020686951459	7.00667782846736	6.94891146906813	6.88867020351799	7.29541947290161	7.02182689320258	7.54955650361455	6.80830140023713	7.01847433582884	6.74709827599099	6.96622376809816	6.84173425309581	6.98558380133071	7.2172194573489	6.79899250486413	7.07077487843162	7.14364635650208	6.92585309496845	7.13087744950493	7.26709707408323	7.28551072845479	6.92144277762889	6.86482989476547	6.86774308803025	7.20144510305968	7.16699056626212	6.93219244649143	7.02893612710441	6.79872449572053	7.03298639580975	7.08623383934263	6.85428456466908	6.90618660740606	6.67949925993458	6.60035047935522	6.72277409167521	6.73715693820909	7.02178058667449	6.83602126651388	6.92034924590714	6.8404233565549
ZNF419	7.40023460210702	8.16915959529747	8.25205488072985	8.24843416329787	7.75629835352536	8.15986722062372	8.43831091849439	8.35822127825627	8.01683950400186	8.236874253196	8.52144705408043	8.13978934265139	9.09057759801019	8.22522458924097	8.55177255825469	7.80962701183502	8.68300669673326	8.28352139453265	8.1733803366257	8.21070463478808	7.98868473766281	8.18246739333403	7.90057459153239	8.33032291947862	8.60165946903452	8.45767374709162	8.1178169302869	8.30550055805501	8.2200490553747	7.82231217545136	7.70462448945897	7.91028150180584	7.93937726822894	8.59269635839681	8.07858369964299	8.7474558419212	8.20048303605242	8.48487921647569	8.14611265933035	8.48060737331958	7.8421542250474	8.20829975031831	8.32999170298532	8.39219480642575	8.18736400527892	8.26338610513544	8.50471576687158	8.49144341939411	8.94417855841732
ZNF418	6.87173581934717	7.11344176654794	7.13889974234059	7.19678281770179	6.9773253288467	6.85767087906831	7.29286731478106	6.96584465113325	7.1254325994028	6.97734497083716	6.9026009114896	7.01334095956959	6.94667918336315	7.68361790226776	6.99142904641679	6.90593491441474	6.97719233541837	6.77404234068436	7.14852781579724	6.88253125774293	6.89967403626103	6.93063138706584	7.40337616382614	7.08249447705115	7.09460959378009	7.03938104737647	7.00109902768979	7.25847807521432	6.92859094840541	6.95694568652122	7.35935951496787	7.09441612449331	7.01256251598695	7.44696607423188	6.86471067552711	7.09851608563311	7.12568985834999	6.86042878854798	7.05530959499518	6.88470342953102	7.03548758068122	7.15170732851455	6.92272679436683	6.85907591364988	6.87448917087412	7.07669204863924	6.95982558646486	7.02303715533675	6.82362175055506
ZNF417	6.97259086601331	7.07657252846447	6.97648057012186	7.03386555814185	7.178684123775	7.0497428018404	6.96855708587645	7.03258832636005	6.9928763583565	6.74910905202474	7.19493952907092	7.04950946337425	7.09016283710604	6.91785604675748	6.90983333835617	6.90359289731979	6.93140410186693	6.82177115909738	7.04576055100716	6.92193223579297	7.39664389973449	7.03134256757103	7.3335390993729	6.99743157922245	7.17087128990395	6.94927468280697	7.14137532930735	6.94120071580066	6.9794351177612	7.29643047235419	6.91778057088952	7.05932661265576	6.98645959812756	6.88444333974811	6.77606604398481	7.12257807800797	6.64582190001027	6.87110525379494	6.84275824591273	6.79936776216225	6.83937553119782	6.90327014427532	6.74153751176805	6.77386805774152	7.03585867447111	7.55305630845207	6.89106734911952	6.96666373136113	7.02570248172257
ZNF416	7.33543401015004	7.34087666128229	7.00265419005004	7.20732262725267	6.99463598081174	7.0158724600481	7.21252164918359	6.88269987691356	7.19474550763809	7.17653149257781	6.94787291569297	7.03813865999326	6.72913165742965	6.98094861791282	6.88836099047324	6.70143147585495	6.74148976132317	6.74219552319945	6.78675030487542	6.97730450164789	7.58187609518233	7.30475806877735	7.21003247018078	7.38597419426917	7.30666455814507	7.40764208678121	7.40054551499834	7.39044777971455	7.41972042603072	7.62607369329092	7.42588577711823	7.15184446982617	7.22365292246939	7.27689704236554	6.88758640547042	7.17438310283578	6.91650835364489	6.65866149774807	7.03994600584634	6.71491286416155	6.95709166599894	6.96046571516543	6.84075150658101	6.86620491197312	6.73026689933301	6.97676432849485	7.26246896927414	6.87370436979873	6.75147647408018
ZNF415	7.90269434754278	7.83893872525996	7.90017696981953	7.6641507263469	7.88350422693594	7.50789255864	7.86800537859261	7.77223388808459	8.0729697331678	7.70013040542591	7.16820782644222	7.74312161370065	7.18710912344519	7.14296327228035	7.08016104233914	7.73306369264342	7.99715751894715	6.80909938138651	7.82451653727383	7.40028907676662	8.00499787948992	7.79427472941958	7.99672045626818	8.05115699510808	7.90715368443936	7.52400089873469	7.96062624484891	8.21062724550253	8.21297891584958	7.76188759023531	7.86507996725833	7.69896348303446	8.11816002561988	7.49053264572186	7.99476811948004	7.39090376494847	6.93745662633027	7.25604255073811	7.83968093284317	6.8875282904553	7.58251042135054	7.19027976655573	7.58803887900168	7.10819408498227	7.31424750180373	7.02435240374074	7.29136428359503	7.58866440335741	6.84420578069514
ZNF414	6.92670363643738	6.96778548049354	6.95375778065442	6.89527761912644	6.88771195351872	6.89284272152717	6.84196296804653	7.09506552505866	6.88139087787795	6.95766062027488	6.82464015601447	6.81027431784036	6.90422336815696	7.00361065827438	7.06748756502024	6.87212647490852	6.74937789663571	7.11365995496796	6.82015212796576	7.06969035943261	6.78026561439188	7.13119406734862	7.09605368233302	6.9532312218913	6.92260978070367	7.01847433582884	7.01463384386946	6.90681811972522	6.67040892704199	6.98868805510612	7.15740462259814	6.8026713448386	6.9294493631401	7.0513593440669	6.71213623564506	6.94068800981311	6.76738187598416	6.94733278212232	6.86423226070937	6.89375318218251	6.78046960105663	6.9963003637839	6.89532311968819	7.21512658677614	6.96046571516543	7.03661699050492	6.95242881964518	7.04412936658444	6.94068223146567
ZNF410	8.43519136280896	8.53892622146039	8.60806977467697	8.60970935800864	8.60165946903452	9.13397134825115	8.83626161993597	8.89929644056474	8.90446650478313	8.89663019100094	9.30370604691518	9.10746793084247	8.53368828900586	8.4844063029997	9.17381904584232	9.61723715307445	8.87801903127054	9.58269413356437	9.1517881208491	9.17058095095787	8.65662768860878	8.54903848556948	8.52976224292009	8.28448912289221	8.56209465394942	8.57513033479422	8.63488722440126	8.50618679500081	8.44309594385487	8.29649152366192	8.24723602060588	8.66902402521283	8.55602405516313	8.89219559403032	9.10240794933108	9.03592288415382	9.71935968257378	9.00343344620884	9.16609322444955	8.77214200631657	9.30554970318179	9.44482875060486	9.05779020778837	9.03305312898702	9.63527263885882	9.48479786354887	9.2970327718911	8.84579443800066	8.78829299448801
ZNF41	7.06390901509895	6.89134504794389	7.28483045170948	6.90392942609237	6.93473717803686	6.83066669229119	6.80704528754786	6.70455086409839	6.82467049395949	6.62923315640192	6.91845322358959	7.0111632858326	7.06064290694018	6.82735278965886	7.12058058960521	6.90254933903725	6.95407361804007	7.16457047897074	6.87032119690002	6.90493250851056	7.0033686704008	6.99708191611423	6.71009400878767	6.94042760703266	7.0586242224072	7.02080683321203	6.67414765826271	6.96516933042683	7.05475258854041	7.0127654655596	6.98627297203981	6.91716295639457	7.0080546228371	7.00268026953882	7.09826444131937	7.0351914314846	6.95685792986961	6.88420406356593	6.65019269971916	6.89375318218251	6.70701142028487	6.8467620972117	6.78980696358353	6.73340433486721	6.9963003637839	6.86310870206089	7.04193651385357	6.89702470240681	6.65494790667397
ZNF408	7.2329754803037	7.10646464380608	7.10646747423551	6.8471636800457	7.04537017765485	7.60361022525104	7.91213279160613	7.70565337832972	7.86033999814997	8.09203879776029	7.76030929094782	7.86164392611072	8.83075654825491	8.17616803241562	8.99119235149117	7.42107108019355	7.12915098480823	7.56666940048286	7.38533991063417	7.73680848731672	7.39664389973449	7.01610518906771	7.05163883944753	6.94929916911886	7.08079857199685	6.9420316596659	7.14447883856272	6.99067577704086	7.23749717487475	7.48918506773945	7.55541727053772	6.97523618367092	6.93998224728714	7.76162207523015	7.92404987711241	8.03401337449591	7.97043171201331	6.95308318519887	7.7390254455367	8.70913664042124	7.74111473220838	7.94895625665913	7.70021888553934	8.46097904754174	8.10924136433095	8.21005323798354	8.22498790634807	7.75710227983167	7.20712538606033
ZNF407-AS1	7.6431778360562	7.87220420062166	8.10696491788638	7.97083149554372	7.64557448656747	7.30618289652705	7.49922783152865	7.28662036701442	7.32742401064891	7.5758686581646	7.65093903808638	7.56971395685455	6.5727948845433	7.44338465822539	6.75574317587644	7.31167996192933	7.0736723191519	7.58721986960891	6.99739317735868	7.43023264543814	7.89754849451209	8.39179057816319	8.13827196293636	7.8164424284314	8.17935513250652	8.15470719860252	7.8721145121038	7.8767898232876	7.80151835134232	8.08722214476004	7.59795077857765	7.58385141675648	8.04614642232626	7.84539959201737	7.34113458708387	7.70119988236365	7.12974194935066	6.71474345967612	7.55482216720959	6.7244851745542	7.37052625996406	7.14849768532062	7.73987391004154	7.21512658677614	7.56773351480753	6.75337881268024	7.35607919655363	6.8824521423364	6.81002860058344
ZNF407	8.36999670006249	8.10357346515509	8.65913455635246	8.11638712515106	8.03341743200856	8.06840906374254	8.27722257748862	8.25458966205468	8.2790760652365	8.22733282435057	8.18677403913691	7.93288065662946	7.22088626209497	8.3792007897005	8.35779452580402	7.98470254600028	8.30591332135674	8.22673076257367	8.10491614792635	8.20994645296824	8.56607207998969	8.09275731397757	8.35247201283462	8.36634319749463	8.29276873837342	8.18687918341513	8.34816850534798	8.1942504952111	8.42088428209599	8.7299520417976	8.62607823426207	8.07264471498734	8.28781528892274	8.31314477091059	8.2746583922503	8.4281759771232	8.07251197318002	8.41115205774573	8.17221305739865	7.82652162960847	7.96180826343422	8.07139866999924	8.21111151395059	8.18384534372861	8.28339105859598	7.73636382477489	8.21270006745438	8.24283352453384	8.3019012833286
ZNF404	6.87644273218528	6.93357285856788	6.57500010669938	7.13226511786206	6.92084783398341	6.73309834755791	6.76419552749446	6.8203071618528	7.17596388519294	6.97984959366871	6.74197730559536	6.82830243546465	6.44377292201876	6.65535670739921	6.6151485269846	6.65852948965355	6.69827057778486	6.70406863578216	6.73240055290629	6.88609022400741	6.73949699991028	6.96310050426708	6.99767735268422	7.25053340086517	7.14046760074631	6.99503137669869	7.16553201930232	7.34576270878565	7.29934743213579	6.72147807662595	7.10985407926422	7.14088716751037	7.24215941241469	7.02413526276308	6.90183756702464	6.79684887275676	6.75792715084764	6.81981787511531	7.04440864185924	6.54282132304775	6.91332916503336	6.71196853088641	6.81685343368631	6.93785058588006	6.71213623564506	6.64844866254361	6.78834998816253	6.58399167946612	6.49803979220861
ZNF398	7.31185206440494	7.71327842626034	7.18712752435467	7.90539772507096	7.7292149305126	7.51425347663512	7.83249214524054	7.81546045517272	7.74259652759998	7.81467481921233	7.81852789609434	7.61655460444626	7.85795197330998	7.68945302947326	7.01356237515572	7.52114113190642	7.54324855750024	8.07251197318002	7.76805675268527	7.60238446828791	7.28752240611607	7.89060905160728	7.19181466087475	7.94214523434643	8.06193670893054	8.05669091400623	8.02109826173497	7.7775070955998	8.08504658371009	7.58295365029942	7.11335936462565	7.78704835143713	8.04813711021158	8.02279626073957	7.61985782944547	7.93134914700981	7.66621715450366	8.09283361510896	7.82864703012735	7.29928091464365	7.51031801183703	7.84888370526097	6.92037692674586	7.39189654284226	7.61787804307876	7.52406754469236	7.64855939319466	8.03035669651512	7.13188451466994
ZNF397	7.26621961357406	7.04369266267587	7.21301495710022	7.23814078242959	7.07064742671488	6.86625374708773	6.76889407348351	6.81447750035567	6.94242538256727	6.89043413308358	6.97718420870177	6.82210464467932	6.52889349725883	6.79872449572053	6.60985046113718	6.88972045863655	6.6815676918491	6.61071742601209	6.73046382049923	6.86854551233194	6.96817604460289	7.10974064492023	7.68901376055951	7.14434623442151	7.35949152324183	7.11700418623731	7.05829421123602	7.28220237272029	6.91660373912227	7.11368452908926	6.89145508810168	7.13686228549368	7.17998865002949	7.13261031317649	6.73593433240082	6.7887519895672	6.5943758439613	6.59950401122552	6.81316183927031	6.67478828467427	6.83406000775615	6.67746500955062	6.59084941950114	6.79636089469062	6.85711229786469	6.5450919471062	6.80490366545583	6.73783618083957	6.83696973396697
ZNF396	6.73794647040071	6.5752730518519	6.70353837152901	6.34435095722086	6.57066767066242	6.71871703408038	6.63565493899122	6.86559681963839	6.98562164254096	6.76758763845094	6.82464015601447	7.10185983531633	6.86783430626511	7.03291484909469	6.89485871490167	6.80729957963121	6.90798823084713	7.06769204226728	6.72696600374255	6.60554028105255	6.70303993545418	6.49694376092665	6.92267778784444	6.74166141602164	6.42994368711678	6.53953089273778	6.8654595691922	6.70619987201352	6.52234946198841	6.55655071245129	6.66643771495304	6.55402809805664	6.66480447435535	6.9576966289684	6.8363948908028	6.84720409375648	6.86450580230912	6.86042878854798	6.69025347617359	7.00109462476387	6.77542868215073	6.77289436800064	6.95683369131349	6.84575088011509	7.13587658157659	6.82732523664245	6.68319137718658	6.85359444740391	7.00071106194091
ZNF395	8.40241862180233	9.1122486134759	9.15241883515118	9.39549980084478	9.16718983600833	9.71133214977546	9.87436170626439	10.5067282544699	9.8146972581021	9.400083370103	9.58968921438386	9.7413613171349	9.79178448992578	9.92177416136426	9.88867014136825	9.41790969325923	10.177238302029	9.98914044401976	9.24796548769402	9.83712330746508	9.0856913400212	9.21481095575306	9.49377724284965	9.31622528003646	9.59784774477097	9.18695164558929	9.6345943867499	9.38337970584901	9.2087247843545	9.06114129384667	8.54418831250454	9.04921505722975	9.15040336635682	9.91370307729676	9.4726621125263	9.90591252800353	9.63958055230722	8.99258251377533	9.81972572471026	10.317795700711	9.15856854685356	10.0552228622639	10.2171705353773	10.3388781761353	9.90591252800353	10.0704308408149	9.6455894650002	9.38359154679106	9.25650701387172
ZNF394	10.058663875278	10.8105635137163	10.3026169262172	10.7228516099307	10.54532021662	12.2081333015972	11.6559370136469	12.0017508993744	10.7502629756352	11.3802725293427	11.6288635019388	11.3169762286689	12.0560282747343	11.9538807432004	10.8751345378679	11.2380946974996	11.8557919719596	11.6441555279664	11.3453267383483	12.1705039290933	9.6208460280458	11.8010496287895	10.2283581912083	11.5689902568511	11.4926042137122	10.5647874038485	11.545525612104	10.555090098019	10.9073880520733	10.7529905181254	9.19121365486352	11.1228919799068	11.2380946974996	11.436399024627	11.4817974949415	11.8799022765424	10.6428292802767	12.0787262093716	11.8181902896025	11.6288635019388	11.3999084517508	11.4794717846289	11.7199161336509	11.8823583603648	10.7945988087798	11.6269464510501	11.0502406632383	12.1705039290933	12.2246944080165
ZNF391	6.66302994531507	6.67733670100578	6.96697198469044	6.82647944657306	6.7703501807613	6.83597086151283	6.9163405367051	6.83648709945885	6.87852071878497	6.88311073772981	6.75573986809878	7.00598939748329	7.1320869540575	7.15611961058537	7.00438315603932	6.85842559378284	6.92599676660919	6.82364878987788	6.84127343250004	7.16149291809135	6.99063542564332	6.88775884144221	6.62685379694519	7.03069281266851	6.46076049682042	6.7848025464826	6.75346258537304	6.83225077204368	6.95687251697005	6.5774387084907	6.73099270607916	6.87305857039699	6.93309330872238	6.87894595585707	7.24952223460075	7.16755831311049	6.87542024185177	6.92370201014866	7.00383526828725	6.8604643425589	6.85914804325121	6.93725800881455	7.17717114058813	6.97728088099727	6.71809577087901	6.84565909125541	6.92267778784444	6.98237713711327	7.04132142355414
ZNF385D	8.92621040197246	7.64262568069392	7.94784289420388	7.6863913535865	8.76218588665865	8.24398561036392	8.58455609687728	9.16199971124966	8.67906867398502	7.92941516192107	7.51881959791239	8.48829696484418	6.99565755608026	8.61399298602476	8.60692592685201	8.19996474135039	8.04031594077543	8.33184179220561	8.81132181278592	8.42967218464679	8.63830006711155	7.73259231997236	8.38157571874637	7.48560143485827	7.58273423790558	7.56277125230057	7.6899137954645	7.96296937860472	7.60244874543426	8.38361559008108	8.25593606009016	8.26658357576577	7.63500128154792	7.90655200889957	8.29813099136232	8.27810818610874	9.29800314890676	8.48592204687496	8.6583941367928	8.86883265127772	8.04024556120607	8.71557840172374	7.6945490232621	8.08735659166116	8.03026255724971	9.25441646483332	7.60539593490987	9.24812888430664	9.16799204476442
ZNF385C	6.91818856311407	6.82238351652182	6.70353837152901	6.85827652183816	6.76372857700924	6.70923748666376	6.63748837523219	7.17560670086923	6.78675664723432	7.0025580918777	6.72595587454462	6.8303447920256	7.63108646338662	6.85707312215092	6.94068223146567	7.03266870569196	6.90466035309081	6.80729957963121	6.84994326146645	6.82199095145384	6.76207672363734	6.63222442204825	6.81981787511531	6.79023233901464	6.59742201981078	6.44240573863659	6.76354807005199	7.01271196601806	6.85908401535625	6.95119010522468	6.89732206588632	6.78022636423408	6.85715064987541	7.05812098871641	6.57134786024324	6.96233268659994	6.93405242275254	6.78673665051423	6.92119393351099	6.94391276969956	6.81187130264008	6.83038922298552	6.90401328225592	6.76664084619222	6.7583163933019	6.65999915240519	6.69836216904978	6.58399167946612	6.60915522383464
ZNF385B	7.84724214776906	7.21673747694906	7.45350512857084	7.31654139947157	7.12776088416443	6.96191992200467	7.12040537886015	7.12736682300572	7.05541290323045	6.72425955083599	6.64242180332278	6.95877891897903	6.95987567190161	6.96176613362861	6.94418741218479	7.38278920949428	7.33509900929101	6.80480292642815	6.89598307325669	7.23773608745231	7.00641960889354	7.85431710089118	7.43121545087227	7.09327501371773	6.96924548486786	6.74324859173252	7.1106551965822	7.06949295296904	6.76399755490867	7.2288512789054	8.26473323184275	7.24650884773668	7.19770049249905	7.43159725009006	6.84080921411451	6.94068800981311	7.58480855273686	7.07042888609122	7.26575652070435	7.20028409425747	7.04703848681409	7.68262206532296	7.11752456821267	6.92385400115237	6.94254395434002	6.74154742028079	7.008735954945	6.99896945976025	6.77735036159409
ZNF385A	7.52260565582624	7.76653247403156	7.39406409198413	7.29322835938041	7.25641953378036	7.940522195886	7.77601453595307	7.98759473963884	7.52859022975375	7.85543308602759	7.50765401222479	8.32169735551666	10.3038695996695	8.39953290951126	9.6156858592627	7.88792346323454	7.12041887240596	8.12844719823722	8.04483316487346	7.47973121245626	6.7868489419573	7.49665769243011	7.66093593282553	7.44025978865256	7.14833857272474	7.28971177031908	7.75419609514026	7.34479185538985	7.46241602534696	7.50039264058928	7.47867040270468	7.29866469039591	7.18118887264057	7.33878403253556	7.61854789823659	7.41809786483858	8.29329138926239	7.72771495846918	7.56355095460509	9.67596665412278	7.72676435654167	8.50694632560974	8.33886298627564	8.4262738758799	7.61624620438828	8.81356148917903	8.32030321435409	7.23981961225386	7.51525496002367
ZNF384	7.54014882306395	7.7964248775352	7.16522862991832	7.69592490486105	7.66170420279945	7.75951296032005	7.61702094439657	8.04285246568217	7.7605809151565	7.82282142938124	7.80746814401798	7.96228942302547	7.10866669594954	7.58882545030778	8.06815601396799	7.79806933665627	7.41287403979141	7.94627344152291	7.68859601010377	7.73568837159385	7.87957582680543	7.97747020164426	8.10082359398837	7.7178274158393	7.78760074970924	7.65498116559469	7.59442556951907	7.72106078615038	7.8316964161969	7.54964526697496	7.68041288380545	7.86697901746944	7.75504619121207	7.71531590666112	7.69157038326255	7.9083590966449	7.65317688564097	7.19057233299648	7.5390992643244	7.78844503045989	7.70688018800211	7.68721587550594	8.22319056157956	8.21183312154605	7.79630365834108	8.22708262874075	8.11233723298144	8.08411433077064	6.83027683315987
ZNF383	6.84774736390419	7.35041632227577	7.13582646392894	7.4015129132943	7.25983920465711	7.61180228068946	7.27523821895362	7.46088864627261	7.42362497072851	7.51112501429568	7.47496691454878	7.39596906826667	7.49120097634382	7.58636593044644	7.64258168629695	7.20072973112358	7.49433254900894	7.67256344981899	7.05071871002334	7.39948678784672	7.09881013953986	7.26380729991278	6.99474257599855	7.42939331724958	7.25641953378036	7.49188273189634	7.37449129876474	7.33264719963011	7.51251981770234	6.71817001350639	6.80871413749554	7.28955996682973	7.28389209648095	7.62750437413738	7.50140401649284	7.66237642460621	7.29408106262147	7.55301503380603	7.46264608265237	7.29671528693426	7.1879848190994	7.78217598553025	7.36729492160042	7.15007021201594	7.25694828593874	7.18366187997483	7.54009656595041	7.62179471762737	6.88330877868075
ZNF382	6.54185542927869	6.53129009572893	6.75574317587644	6.61707753695272	6.67433415354108	6.7899120224571	6.73583818739778	6.83783718660332	6.65558532255065	6.80607174086279	6.66748414745858	6.75958438174281	6.70013862739603	6.8682276192289	6.72353359372285	6.65954066834397	6.79461063118813	6.79147459042982	6.90073741579654	6.69339249754163	6.73224693438785	6.65845889577718	6.55161000789978	6.65378082265888	6.76195680540224	6.57441646108736	6.72164979778311	6.72164979778311	6.86225735662079	6.61079471515689	6.73959852624337	6.51098191943075	6.7426727628249	6.49552309794366	6.87756076558943	6.91021420536697	6.70843445991497	6.813992670431	6.63004417654026	6.92330250080098	6.6753458776783	6.734786047828	6.67249835591373	6.772294485294	6.68587132496611	6.68545370791825	6.75488157458091	6.9029468173146	6.71106458323862
ZNF37A	7.21170137600488	7.08601482441857	7.41742240470058	7.20547328051618	6.88708313513925	7.02738584686827	7.01546136351919	6.85023606971786	7.1874802581034	6.92373548356981	7.04853501606418	7.07517709859029	6.66920147447218	6.80029273136357	6.77519278286644	6.88629123249307	6.76773020492354	6.87147240075556	6.96516933042683	7.1250406775312	6.96285954520382	7.26961206585816	7.29541947290161	7.1330295772122	7.27674736328573	7.19920341993313	7.05159735803827	7.15657906004513	7.36591352252986	7.02148671723885	6.96924548486786	7.12632694228088	7.23817123826731	6.8757683588546	7.05035639848676	7.21563526078859	6.91318749668492	6.88600027306012	6.80746650343653	6.86800877181467	7.06269771977145	6.77770617937919	7.02194476193872	7.04440864185924	7.24266242851241	7.03893303297055	7.0179175995307	6.84801984628844	6.85134326669742
ZNF367	6.87898809517635	6.84596758126586	6.80517992625207	6.89991476251653	6.8875007047525	6.92518683725897	6.87575710029135	6.77412931054227	7.01393312775891	6.90424265017733	7.08336713758387	7.05796349784504	6.86783430626511	6.66638170427679	7.0781097978089	6.93270461539712	6.67597301491303	6.59807266895934	6.84020031260512	6.80651473153636	6.85376767506587	6.66945473244167	7.09318631019684	6.6393775283414	6.80756989406135	6.78820134907464	6.78843609569395	6.7329043923351	6.76907377539113	6.77395119770149	6.91189634179268	6.89702470240681	6.72227590990992	6.8606012350132	6.77893980831232	6.85555567367456	6.79695541142377	6.86482186723892	6.93050624915805	6.80754223101282	6.86913857140316	6.79052781592016	7.00293911474075	6.96733785713202	6.75944625491405	6.86310870206089	6.85500285094402	6.85921986311361	6.94068223146567
ZNF366	7.11129187190948	7.23688249166929	6.79228031025499	7.3335390993729	7.22139301714304	7.20713581994701	7.45822521806013	6.77580002211304	7.23555478875419	7.14274359009357	7.02220630370581	7.19751995055657	6.77933307397664	6.87832443298248	6.85195399610806	6.80729957963121	6.78515446299113	6.67701780086914	6.82753640045913	7.04950946337425	7.21302977463183	7.51208959165432	7.01336173727756	7.56727561083507	7.15303818998041	7.08342937086609	7.48387465557414	7.48586516169915	7.07080818907323	6.68539562707036	6.82588718958816	7.44059306934731	7.4771703661799	7.1437999636152	7.20035509291804	6.99321978799761	6.69600389783369	6.71647911742685	7.01861215932959	6.9057346372932	7.32938603689945	6.80371642211646	6.89110740226915	6.94585732683287	6.81883694828859	7.11501503687622	6.77876277293499	6.89702470240681	6.63210965287915
ZNF365	8.03292556978802	7.59824868697589	7.29501279583802	7.30733389663716	7.67511572082975	7.09184698212806	7.04829054640341	6.78811178376488	7.69559685975066	7.63393297991279	6.84717221422038	7.10290902430312	6.54661317354138	7.01078883297184	6.78458818611599	7.30156928357892	6.71952466316934	7.06067251474138	6.69897216137251	6.75138410805971	7.4308933059606	7.22529550151036	7.89180508126684	7.64816427160228	7.18317187193309	7.49005960823538	7.36470093658595	7.22872235449034	7.81501170330414	8.14421042391396	8.639502372977	7.68871713180091	7.36010170482661	6.85303556561063	6.86203784227466	6.73948402959836	6.98630094731232	6.63752489924178	7.33936159463342	6.82548294960552	6.93295287880484	7.15469619030655	6.67829309904951	6.67994165781591	7.15694520440626	6.65642102021136	7.38551395744959	6.8341930808555	6.57818557036061
ZNF362	9.26410361208219	9.29279298963388	9.01883194156423	8.89945901636092	9.47157366946178	8.85835411123789	8.79103669029925	9.12853810335895	9.07913303181211	8.93148285466829	8.56992359327705	8.78227625651554	7.10365370246749	8.80130211321908	8.31719388772565	8.50212657684936	9.09279139958672	8.67742935401963	8.9374449845231	9.00627157206917	8.93903429345717	8.80977464770612	9.45917182181193	9.02903482914714	8.99394328308961	8.85660690370253	8.80960791282025	8.86277508871192	8.90847218023776	9.44625243077296	9.39739561482265	9.28707155510564	8.9529769996379	8.84298760257093	8.84755115348399	8.65662768860878	8.68484766234916	8.46804501842282	9.07464501858967	8.47523336223003	8.74909402162159	8.48795418722695	8.65414239769366	8.41434398822072	8.75438034662717	7.90976579508869	8.68566242711434	8.85335166434772	8.3195829209909
ZNF358	9.0326253658772	8.92657593886854	8.96192765847146	8.72070574764418	9.21877549907904	9.81972572471026	10.149940617536	9.25550101342374	10.0581240633798	9.30449914662246	8.3629103009193	9.08320620638192	9.02711683296485	9.17901236209471	9.58968921438386	9.47467247168439	10.3185163623052	9.07172349453319	10.09090988399	9.37046219654134	8.56156974984993	8.43381278755792	9.21671478015905	8.7008848295028	8.26994859247342	8.85350300169381	9.00303259827976	8.8508614903343	9.26640780059496	9.22261152175559	9.28031012725428	9.39645746848894	9.02505605515578	9.25970395917297	9.75757278532014	9.14893686983694	9.77003236910155	10.1407330509674	9.58269413356437	9.19704707293206	9.05243560261401	9.44578252900035	8.68471383252986	8.51398695083734	9.25045979032505	9.50098116818441	8.71708319121804	10.2959893225718	11.0489051915441
ZNF354C	6.82174787919989	6.76472681444731	6.93819529657935	6.6350230971935	6.94006000001366	6.80076941191766	6.68857249697797	6.65444866040809	6.74464030385569	6.84307618535249	6.7763861377253	6.74421788031613	7.24421289625768	7.30741191852033	6.82575546408472	6.71094049776545	6.88672540044053	6.83567296918392	6.82960513905983	6.64055021471684	6.734786047828	6.76060536980182	6.81981787511531	6.77386805774152	6.83572886751562	6.85902349471081	6.79133882710683	6.82856525964976	6.72407616773523	6.53605453048982	6.60683502386791	6.84875988601324	6.98872756774311	6.7134852978385	6.93790831364667	6.82166500514595	6.86175752989179	6.82753976531059	7.16353327194937	7.07461465568753	6.92962364442736	6.71102928488946	6.89342063894016	6.80744865262895	6.76528741757482	6.75172950753702	6.64122966333308	6.89702470240681	6.84420578069514
ZNF354B	6.78515446299113	6.93394919108425	6.60990424708446	6.97607134833683	6.6813500282887	6.79524220746069	6.86998929638028	7.00268174425899	7.12382652864815	6.87346079013765	6.85288419822103	7.03291347922298	6.80169265486103	6.91966733260576	6.81294265336301	6.91226214576354	6.83472412227941	7.34635196943311	7.39552630312242	6.97287626894278	6.81778383979176	6.84795032792719	6.77449244963196	6.73236128368196	6.84520557864778	6.87534293722331	6.84649004164995	6.94540282151286	6.89564683257712	6.96818972863666	6.8199295611854	6.88587802444753	6.94148339952833	6.89713182280119	6.93938292738317	6.73085550176102	6.95984333232462	6.84963880410634	6.8682276192289	7.30623522584352	6.93065490250734	6.69238340024781	7.16718063245631	6.75921847455291	6.86174126302994	6.87926599050502	6.82472059641524	6.91420298009509	7.30666455814507
ZNF354A	6.96417147799195	7.27659210371314	6.9602043466341	7.27610811484426	7.18510153845635	6.79358170073833	6.78236058013999	6.87631606879481	6.99701412210292	6.94577744105392	6.84917347762727	6.7844802600886	6.52093673868162	6.83086658140424	6.80490366545583	6.72202008764574	6.72768066572711	6.65854900780263	6.79373755568951	6.97730450164789	6.62286738622852	7.63215842971663	6.69737116008126	7.3208803485773	7.39201202955172	7.29359731272835	7.26214196521932	7.23187010441231	7.44473185169625	6.99465412985605	7.54456697917774	7.20779991178566	7.30612450783945	7.18363149675683	6.7843992433621	6.84275824591273	6.71965984457254	6.55167359737957	7.08728612315376	6.67078912421087	6.72056433255885	6.60408628872167	6.703706889569	6.70024134628149	6.71698861962961	6.69994548095179	6.76826356073937	7.1985911880863	6.55572072378312
ZNF350	7.6821668248091	7.46584728606548	7.82749056649609	7.27436543178084	7.36815126971803	7.23888667448958	7.02126973250703	6.8408413652558	7.21505956611273	7.22187566640209	7.17102773734176	6.97900530993511	6.62992891741616	6.86399403893278	6.80490366545583	6.84955403552413	6.7896606107738	6.75767621471024	6.68916674077765	6.98566243714897	7.83282009110949	7.24292312709363	7.45038711928987	7.31334710717737	7.36748479909548	7.3813593081633	7.2712968816165	7.25950051216409	7.27714018782787	7.3447359188501	7.70300763335235	7.2249345969618	7.33260253089915	7.26582318710978	7.02709308464539	6.91650342401946	6.73075146556338	6.66638170427679	7.03994600584634	6.73067191184224	7.04900054962183	6.86732549171154	6.76277306953969	6.8649378812924	6.91154642493422	6.53916578137151	7.07511210272477	7.18583332260494	6.58372271217757
ZNF35	7.91777737736068	7.71042606452947	7.90666665940974	7.54824693282047	7.52233808349352	7.34094821738166	7.69044649526933	7.33339509958903	7.66184935061086	7.65381922387749	7.30419799826549	7.58390750369655	6.71202277312535	7.1507343044293	7.17469459457912	7.42209688075578	7.17503013264493	7.50846485983997	7.64520938015981	7.35318453735433	8.06933437287283	7.50377673118786	7.77333017110326	7.45213473829856	7.53526210523906	7.82787799207485	7.9545626186018	7.53701370389827	8.01674328169031	8.03726058752587	7.92646140034085	7.4484956995971	7.63293759716435	7.44153464648996	7.60306988323125	7.58552919921448	7.98478837170877	6.63752489924178	7.48550565522731	6.98433115768388	7.55718471256904	7.50984985687055	7.31965987113008	7.05088296441004	7.65014265142427	7.36724680912703	7.5911843942178	6.96666373136113	7.57760085288166
ZNF347	6.9311270367835	7.0147210271659	7.05679711089548	7.15786912545398	7.04096280045228	6.84499908607166	6.96671109525748	6.95582559659752	6.94768926915172	6.84307618535249	6.77853076019654	6.99107370381433	7.01505925587037	6.782901694636	6.56216645005306	6.87583835144482	6.72925870610941	6.83425891404702	6.88321149592611	6.91095550941847	7.21081278602285	7.20624747473223	7.00075216689015	7.22324969897033	7.14775738994406	7.11568943238194	7.14524249299298	7.23807090148454	7.16130037152818	6.89543573100395	7.05312334779931	7.05001193643207	7.20144510305968	6.96365768895904	7.03928210325515	6.92763992679143	6.97872172847178	6.7848881486888	6.80964459704657	6.84715514587102	7.09620469541966	7.07269563091884	6.73570776991972	6.67399062180271	6.70775025249822	7.0563180635276	6.82922708735303	7.05497440791332	6.77386805774152
ZNF346	7.33776747341349	7.12014690233571	6.92623314425512	7.38965691574258	7.26259644816855	7.2454290590047	7.53179182649797	7.37040866096573	7.15531343816184	7.18701870395017	7.2505091681504	7.27576973515549	6.81120088787844	7.67784914863938	6.6250110409892	6.95074744174898	6.80261915481677	6.91205948707883	7.00486836104555	7.32500490636059	7.07840352650219	7.31682804744904	7.11124333825699	7.414189434796	7.58941029467727	7.32088608184603	7.53545596699246	7.3010075893616	7.07810176108218	7.15863263847722	6.94503744126475	7.09486522260621	7.31907471879425	7.70346663494452	7.05820574946258	7.75882855299808	6.95685792986961	6.80017061999656	7.42863650154128	6.73914439618434	7.03254752867874	7.05539305342468	7.66399163193025	6.8324304904577	6.82743239345006	6.83663157480637	6.89934681907068	7.49673445845572	6.82024391706704
ZNF345	6.76758763845094	7.13726280426664	6.74915442895953	6.90720347598567	6.91837055636653	6.91347025744956	6.75212207630644	6.9489612595449	6.89078743422662	6.80886799800466	7.15188502053524	6.90429034323394	6.90965562190175	6.81094070496708	7.0781097978089	6.79954688856052	7.1653853741068	6.72727899445472	6.86595803481778	6.79538412263663	6.66632349202666	7.07467082377384	6.6505097704402	7.17572306703798	6.94362986932682	7.1266021009303	6.89163057963458	7.14004811812247	6.84292643531764	6.7413239745502	6.66964245461328	6.91316316538109	7.14919646848044	6.96696373942818	6.9624501960923	6.88268697011877	6.70843445991497	6.72374855887623	6.95023551879888	7.00675059325237	6.76640315083098	6.75688277593546	6.89532311968819	6.68887762999915	7.03198497545081	7.20481282172141	6.88719008006501	7.08249447705115	7.11735189929376
ZNF343	6.65446654423565	7.34901801335443	6.88466657775117	7.07866029617328	7.01302643706693	7.84724214776906	7.8779882590289	7.85083373254806	7.9027984214764	7.77234923608384	7.48447562124191	7.43416248440943	6.80337154943784	7.60389024539278	7.2874987917459	7.59952135015733	7.34387800161501	7.41064613143394	7.59170325088828	7.54098752717496	6.93339949479913	7.12365128475364	6.47558520183549	7.03671468046865	7.06434701408793	7.178045698517	7.178684123775	6.94708948890472	6.90851844495338	6.95403918053893	6.50560966815037	7.22045454044946	7.16045163804994	7.55670718559827	7.79687502960403	7.69312867213075	7.65093903808638	7.80331166417969	7.60373098502785	7.11287420820902	7.37138650754912	7.42878553589485	7.27610811484426	7.6377725857058	7.35942664673776	7.19783512654279	7.606912441057	7.57671825420114	7.04132142355414
ZNF341	7.75698847662071	7.36250446038037	7.82978933951077	7.21732715793418	7.17417932015708	7.61893742491261	7.56212967743599	7.20257904641928	7.51009100197439	7.59532944234689	7.3338383627471	7.45137549236278	6.76483431306003	7.68520282280619	7.03919692294527	7.0810976988368	6.98521350950498	7.09161197394377	7.513874270823	7.44064967773115	7.52797855237307	7.59076207531458	8.13409284692004	7.25740121516611	7.41265456182474	7.36717286189663	7.45350512857084	7.42339063418516	7.46487691766914	7.80911513725231	8.02835794989834	7.191859413822	7.47774347606809	7.64278531424071	7.5584449879189	7.606912441057	7.00589969717814	7.10954507238986	7.41523402757074	7.144034125561	7.44179126361134	7.04651434184237	6.8363948908028	7.83307930729955	7.15302602653158	6.73456374275945	7.40744555386471	7.60609988404125	6.71458757493296
ZNF34	8.29013669649466	7.58514704511839	7.82565032424493	7.50567032237748	7.81113839210858	7.36837581241594	7.59355323789944	7.86050565255599	7.68228856755676	7.46575933424382	7.04996011099982	7.34448550864381	6.84141344693746	7.32250151467028	6.75010782346827	7.55320595584704	7.78475468162627	6.93592517692044	7.5191223751398	7.50777668425559	7.98313306186984	7.34935229460371	8.03590701907387	7.44457977360625	7.57358751366974	7.47372074010487	7.40614499135642	7.66079755191769	7.47968052757515	7.95586720735296	7.64855939319466	7.70515707315763	7.69710943728526	7.47547193124167	7.5191223751398	7.38959803247746	7.15183322099277	7.32031779749915	8.19536295731159	7.51373294036081	7.29906125006714	7.27021283981242	6.81462837979417	7.32680556434645	7.13587658157659	6.80024753715356	7.26385239196044	7.30666455814507	6.81336575530486
ZNF33B	8.37483687924763	8.40826475735041	8.50801907945936	8.64486709604087	8.20756924214322	8.01802062890279	7.68305698727533	8.32291217940653	8.01757108475127	8.22855286352142	8.05754793063177	8.06933437287283	6.99245425120685	7.79963851652564	7.89358454411793	7.46467092267354	8.18427554397289	7.61551007700701	7.7268933775099	8.18120725531732	8.65606722045239	8.98593454683116	8.92895270690069	8.23282720694566	8.96709132573944	8.88164420474288	8.30435040191058	8.36883964140981	8.64766199346344	8.75054778685405	8.1054969467686	8.14413564836562	8.23103095679896	8.35416770526207	7.88159232939389	8.52489537307431	7.53072219032042	8.00038187226098	7.75478589568471	7.92974367645667	7.81041006643163	7.55687519552302	8.21551366530781	8.61696516709731	8.29013669649466	7.6332868071335	8.22075437138723	8.22522458924097	6.78397128597839
ZNF33A	7.37078724792015	7.89849662002815	7.60217444464424	8.01085950632146	7.87598310004463	8.29466441449333	8.10627274569133	8.1794646023382	8.07813956140809	8.13542847020145	8.28820061011751	8.04496369162339	8.5894724649328	8.11038321317008	7.82145043459405	7.85861118247554	7.8460026178784	7.78463862342496	7.70268513446219	8.30997713730139	7.22607276571285	8.0596383789897	7.51933757104123	7.92246438940504	8.20261861427693	8.25721264781323	7.91769123836312	7.73199649892816	8.17580067147751	7.77203948774263	6.99119436169759	8.10924136433095	7.6945490232621	8.31498608980623	7.895883022799	8.375335496831	7.78788202648913	8.25924295968507	8.10570364977606	8.26529809440536	7.89459563257271	7.85978403612604	8.10939175814803	8.44571656911583	8.21016002299884	7.51881959791239	8.33327990145435	8.58255568270499	7.4189927234942
ZNF337	8.78470698862438	8.28295242888491	9.15801944384991	8.49004944785538	8.43952621694091	9.18947010971019	9.20004312238702	9.25063809235142	8.92657593886854	8.92168343981143	8.86666381460214	9.08221034784405	6.83567296918392	8.79319966806497	8.4223547436904	8.86295237696737	9.03147680524926	8.38059753871575	8.78343442462602	8.88363030810923	9.12938825599493	8.5598110964311	8.79558236029867	8.74921817858341	8.79356287296863	8.68510565753257	8.68074136334048	8.56349161144972	8.30864756522245	9.26016900558344	9.02661078346997	8.41173973518304	8.82527176458967	9.50098116818441	8.56714926997921	9.49247718785608	8.59445251878387	9.55434287203497	8.85919727684475	8.0011353911762	8.35365772803435	8.48667131326927	8.97270896644382	8.76969814451496	8.5494033346235	8.62768679577168	8.52168652410252	9.32759357527742	9.45917182181193
ZNF335	7.2290897791022	7.12287498874696	7.73730691829146	7.148467554844	7.16904173941051	7.18469111069609	6.97579103215313	6.96244579677448	6.95579814635049	7.1861564968385	7.34705657656604	7.11215661399208	7.02157607603952	7.36307474502229	7.01177129959344	7.07461465568753	6.969361577404	7.61300161320299	6.93885073213721	7.1414063706262	7.47158736624611	7.15605208931223	7.33039477937309	7.15900181896587	7.19520565919648	7.26727232807012	7.15336536096	7.01851249069645	7.02508719946124	7.37402261766671	7.2821626154669	7.23112052103722	7.10851600897162	7.33491511838363	6.96851257995563	7.60438332905264	7.60995315941941	7.0911834708849	7.16997168907355	7.28695796598028	7.19904995039986	7.27021283981242	7.05562350666382	7.31867477105439	7.47158736624611	7.24943349777023	7.36564708945164	6.64194687057446	7.40738924559801
ZNF334	7.28501539936316	6.88374115741274	7.19704427927508	7.09568831224803	7.03202891271858	7.07741487793323	7.05039395907528	6.99905256536758	7.00969956855459	6.99342797123443	7.23853461197546	7.31890796616707	6.7401169042477	6.85707312215092	7.5075915342138	7.44348989496033	7.20057218072381	7.07331984484707	7.10071710379765	6.90791158976007	6.78457483648385	7.38372362166304	7.08968445404272	7.36818770448254	6.96692405671357	7.06602055495659	7.0050684058428	7.30729093793372	7.10717956750521	6.57431494052442	7.34194611996788	6.74272749171955	7.21044641810127	7.12478271955114	7.21307990248097	7.05508130551447	6.88165355345776	6.69452508011481	6.9985629541533	6.89952544738289	7.11622071822206	6.80587815200865	7.36059625478056	7.11751354881677	6.92051738721179	6.92638468630976	7.04773434392347	6.87110525379494	7.28770434251154
ZNF333	6.96181109481659	7.44052284085246	6.89358148072147	7.55772451483321	7.64919183822187	7.80002681507944	7.59475018828935	7.81282320060195	7.57810014018223	7.52626304579192	7.61889258938519	7.62327140999728	7.91381564882083	7.47489262498186	7.48158526399867	7.54038896302954	7.99586823340197	7.41265456182474	7.47175964027319	7.52656632301542	7.20481282172141	7.49689013009165	7.30118033047458	7.39032952263595	7.40028907676662	7.45273429118357	7.17237696884208	7.36204961545523	7.18209424969779	7.12973301204853	7.62735958855652	7.4374454354117	7.42664652735759	7.65132630090847	7.48154194954472	7.54300601126964	7.41059481918202	8.30790930996604	7.43602153893478	7.72409143283401	7.52166545038701	7.05898381546013	7.43495963620246	7.71860408719374	7.76607237474063	7.95940890779459	7.57861032114391	7.79790702301836	7.49314970131288
ZNF331	6.69285022445983	7.39630959839492	6.6167361037689	7.33967964981208	7.23770874699084	8.79257560034736	7.98461672029178	8.15319482073163	8.97877873353449	8.96693697011637	8.60921294516073	8.24950075782124	10.9122008354539	8.57268803668455	11.1621430363581	9.34819202827971	7.74625179195889	8.24450813644417	8.85563315577478	8.59839971585454	6.82620792848744	7.58128252005063	7.46870916153634	7.33190009145871	7.28399994129792	7.07616038626463	7.13397801763563	7.42594252186697	7.72959810321563	6.92697393848162	6.73959852624337	7.43057557456458	7.37445047768089	7.93178602184364	8.1207363510443	7.72942113954454	9.66907166477848	8.76257607166832	8.58255568270499	8.27734478465911	9.24796548769402	8.68927174664069	8.53708660589366	9.07449589973109	8.33622164186471	8.61164860424876	8.37492278226991	7.65736915056933	9.40057780183423
ZNF330	8.84081298360332	9.0939981032456	9.05383517299134	8.9453866266813	8.6381461369246	8.33360732985559	8.57293909873463	8.59860248373922	8.3731422959276	8.51312769935174	8.70490151570521	8.67819832006164	8.2360462677299	7.85323698460179	8.69476801197662	8.36336814195016	8.74021927460074	8.54010157492218	8.89447453096615	8.17171658056346	8.83962621357907	9.2653452197276	8.89945901636092	8.87812342814835	9.26178303998184	9.04357294016846	8.72898199839419	9.08655491790325	8.50845046207137	8.94661508353083	8.73153005074888	8.9380467746467	9.06934780934031	8.2784647915589	8.50289204840172	8.33675863545445	8.31767381752773	8.52533751066656	8.17063839032916	7.57524742617229	8.45539780368209	8.66308077093704	8.2491590472888	8.27170315867111	8.4933378104868	8.95866159425607	8.37298748167101	8.40740934622584	7.97431597903814
ZNF329	8.45299079391322	8.09132506051566	8.30864756522245	7.8055124992876	8.00299637063274	7.71346191102425	8.0730731559236	7.90885940539007	7.80073843723664	7.87631092798185	7.7989289298172	7.81912795914955	6.88981709036719	7.99123196403685	7.64816427160228	8.1623327921651	8.18573827085523	8.00794205997784	8.15427246305552	7.80002681507944	8.75471117215107	8.55159036784547	8.84964399648746	8.38479552794791	8.30658649341851	7.97238549157205	8.1794646023382	8.12390869902128	8.40969688209011	8.74806982355935	8.77783331532243	7.87039798389752	8.17673630618307	8.15828328589683	7.98062900652496	8.20006472554234	7.75269328067964	8.5720757514685	8.00323266301318	7.43937619635982	7.79861962610849	7.77423831497688	7.42462127738248	7.51919244576362	7.70143032174986	8.01378826767655	7.83611579961001	8.06949395779865	7.0107332305679
ZNF326	6.99511476549651	6.98215463924373	6.59804301843795	6.99738342315927	7.00116121370133	6.74954327194037	6.70726985344159	7.17366656371582	6.64514380431663	6.93861936430734	7.11399805833475	7.08528441214157	7.72359686856237	7.12516054019456	6.9874514267135	6.97637275841642	6.88459790096026	7.04223899058527	6.93885073213721	6.92324550278709	7.12817254551179	7.15629585407766	7.01986856860536	6.8412229851746	6.97949645520361	6.76110960348353	7.03159644270603	6.77155279251622	6.99425223453234	6.91621004781735	6.78899220499904	6.81299870054944	6.98996575608003	6.79684129773414	6.95055521884755	6.77433622429473	7.28153173834554	6.81802129896027	7.29563590845325	6.90076873071517	7.28620481131552	7.19538083716031	6.92504198805915	7.02329081146515	6.96805206545028	6.86133134748182	6.76826356073937	6.58711900924037	8.31401745659178
ZNF324B	6.95703923315834	7.04964390605345	6.66656883226932	6.96030792077051	7.03671571716777	7.19667461803007	7.20503963628627	7.35318453735433	7.10180646211487	7.03805296935784	7.24938362632129	7.23277067855412	6.76849821281476	7.21825323674437	6.9038388827825	7.08367052281005	7.39469615840883	6.96466057833433	7.13079295523119	6.84594424214584	6.85163755122908	6.97726135217817	6.78601988919516	6.96659060312479	7.00815089016198	6.83912134920993	7.09870189664591	6.97728367444908	6.87963447478103	6.75030602829512	6.78629855089618	6.73156532624258	6.94582465029301	6.93473717803686	6.89332933517947	7.33161955154808	7.26836786732084	7.07341345028028	7.0594604708076	7.26977973715124	6.96189616371599	6.83225439338627	7.00563245580991	7.28497361523488	7.05845307870133	6.91869918015081	7.08926188123366	7.37801892584096	6.76722241556908
ZNF324	8.38776484981514	7.54199704383699	8.69476801197662	7.66524169293273	7.93668735003473	8.13312115628383	7.98542073933189	8.20931142418814	7.8632858434119	7.72315634907566	7.91110399859623	8.06840906374254	7.01797966532346	8.32291217940653	7.74532315213916	7.82014099572681	7.69702447716029	7.99115564312469	7.97776623609897	7.83902275272163	8.67054572048341	7.71639818412026	8.73232677423608	7.74192796095242	7.76021151455798	7.63121385661709	7.98507050796729	7.57785955903947	8.05179273520234	9.06665053423069	8.52611070960078	7.72391600404466	7.51724746019929	7.91634386454914	7.83629286546869	8.35247201283462	8.46940604297006	7.01105178507405	8.02711090239418	8.52283465533736	7.75108078246893	8.24256110662309	7.72057995022213	8.37475097622536	7.52593893728717	8.91480997045841	7.90795558654031	8.26847256905296	8.72360126225041
ZNF322	7.13347693801121	7.39565285729331	6.85266813915787	7.38290811072551	7.12234480251392	7.33450386033852	7.08752743071392	7.26259594149334	7.43880105787221	7.33529714350325	6.94169656805313	7.22597087635546	7.04295888958579	6.90359289731979	7.14844895730443	7.0810976988368	6.82456102403436	6.88790805099585	7.28389209648095	7.28261365747818	7.05933384106686	7.35272985137179	6.94735127607366	7.33835230594674	7.40141122591365	7.38189428482944	7.6436041991215	7.36653458323748	7.74335366644133	6.61653436568508	6.90334159842234	7.35578911381217	7.4238420467747	7.26443843771028	7.39293377187761	6.79899250486413	6.97272618749366	6.93323708773757	7.30293552405097	6.93699123905037	7.14072681568574	7.0120209874706	7.08159531431103	6.99964294465532	6.92766450713089	7.01711756615798	7.3686271874259	7.32970991029323	7.31648940157951
ZNF320	7.02958831296969	7.43566300988966	7.29832698858864	7.50662088083894	7.68041288380545	8.14438471201142	8.45112201225231	8.39924226730916	7.93924460195433	8.04742828397633	7.83595160593558	7.85978403612604	8.4929452109479	8.34537591765774	8.22461151688936	8.1902855133369	8.55892551224074	8.22430458624314	8.32626231906002	8.2211461068205	7.45974378786252	7.5168125894628	7.87651497612154	7.81789175116709	7.68079903248052	7.67000162944566	7.36867171670134	7.50479199593565	7.78242247820309	7.52634458707526	7.12454706607283	7.74500195342772	7.57502745603767	8.27104856890848	8.25377112502227	8.27596287114469	7.71828769788294	8.36560966758863	8.16823801665824	8.33701002599372	7.76318547548516	7.89366172444323	7.85354769192102	8.31749662178843	7.81051108908925	8.03590701907387	7.84888370526097	8.62571705928795	9.74368016081809
ZNF32	7.81275625718685	8.42508184091287	8.22430458624314	8.32417250817895	8.69729464827392	8.44785058365597	8.50932598702866	8.64385648596097	8.86345705433094	8.51632378033177	8.28481962272721	8.4888668955316	8.71297269000555	8.46007129135497	8.33999062444786	8.16649559054949	9.09191455479273	8.17707229530042	8.7127539091895	8.53453753748094	8.46161907817322	8.78207414486628	8.17748277203649	8.33032291947862	8.13371352790894	8.88197169209775	8.85142607238975	8.5774020512458	8.74577032476769	7.79397556706791	8.20562411228536	8.58316271569911	8.55330255200064	8.29649152366192	8.58848848266459	8.68578591048378	7.96327839305963	8.44191557287912	8.38767272381879	8.74336711513664	8.49661532537021	8.14630655032946	8.53510105322842	8.34651092018388	8.41880761766394	7.96641208825975	8.50153739925186	8.40600554783716	8.92500699615667
ZNF319	8.18539378421607	8.25074854466755	8.30260030800451	7.92423818468075	8.12060915625646	7.80122538344922	8.16603644445024	8.02632833133619	7.85474947426679	8.04959931257421	7.78937342035899	7.95960112886753	7.1819758244309	8.13009390116063	7.56163566667485	7.67696766980991	7.61926074355125	7.69130552635936	7.54139777539784	7.61926074355125	8.23594960230631	7.93073942905759	8.6641206652273	7.91617432787868	8.0502271454359	8.08594181334205	7.89627023126166	8.18573827085523	7.73743053624111	8.20973186955185	7.98214211463317	7.98689361430757	8.1535780703937	8.21137523827162	7.79687502960403	7.94363225069687	7.46278322813456	6.97901409338881	8.10127460576346	7.6064182736793	7.68999811629457	7.42671537237953	7.90826245052565	7.47151792824297	7.53962140588029	7.19783512654279	7.83953970420037	7.96695257558712	6.89797820394719
ZNF318	8.25105671760787	8.24560412659306	8.49395090268099	8.71297269000555	7.97271564474702	8.30046366247815	8.77797323679847	8.71887662445162	8.5418926053717	8.83973112007506	8.67667245629526	8.4836867771867	7.17723120219861	9.25295502099441	8.59974386694088	8.55008917027071	8.62816839990212	9.08300249975956	8.56357923828674	8.52423205015663	8.5103250777451	8.82656143898003	8.26760639941519	8.47867135790267	8.96528869824457	8.29538501646136	8.52312434141058	8.40432921581828	8.59709454922315	8.29276873837342	8.27441712712975	8.22126050719283	8.43725732991173	9.15888901135936	8.40854862136655	9.17528182560976	8.23923441174737	8.78408656551918	8.64962195551933	8.33523339301488	8.20534253914511	8.25178097412544	8.84755115348399	9.20346598126535	8.31860077764406	8.36515670284023	8.31409514876791	8.87609944129908	9.17786352848186
ZNF317	8.0494955533116	7.94331644923491	8.08411433077064	7.9083590966449	7.77174609814069	8.19529572593514	8.4880818678779	8.14433495573685	8.15152448390901	8.31618438615778	8.18496822706832	8.02102035883403	8.44319776719832	8.42143642272852	9.14739940079487	7.75608943720522	7.80462593206191	8.4654114905845	7.86676313688692	8.05115699510808	7.97559362789845	7.6875358623938	7.61681637863756	7.93653921583999	8.1837307847833	8.27318894740415	7.95520360184944	7.98250991910809	7.81014073668618	7.82818150862198	7.57339023639976	7.84408956795008	7.87931661688762	8.31804676679001	8.23668743914277	8.55148831282625	8.40956863808672	8.45420753684483	8.09741324986785	8.28481962272721	8.08822778317274	8.39369036433426	8.60097563742531	8.74806982355935	8.5774020512458	8.67294054275359	8.36767557276253	8.19396524225898	9.17589856057854
ZNF311	6.75119936710868	7.1038966577526	6.88165355345776	6.85716070903384	7.02864948450134	6.58954657494769	6.7342466152369	6.78682170159425	6.65276188653764	6.64661679233501	6.723928463137	6.69107414122955	6.47494873402656	6.49439979860528	6.40221298128135	6.61180168090188	6.45923622518912	6.61859526246503	6.55087624342908	6.65815450852809	6.89335668002837	6.90212902903769	6.91024550797319	7.07330833827099	6.95441499908905	7.02919751001685	7.10942828337875	7.07200156369841	7.07653241591405	6.91064489919845	7.13316883925409	7.07814318081348	7.04737461499406	6.74839291672237	6.70011477660266	6.55897334413762	6.49657301526488	6.64800895924674	6.87768118228187	6.55361861875894	6.79300586695164	6.52103803555739	6.92732198692545	6.59017995673255	6.56714045000891	6.59051809967964	6.55395545297252	6.73783618083957	6.4893844138747
ZNF304	7.27191481644949	7.1601551110326	7.50140401649284	7.29038901879084	6.94315742045156	7.2150148373405	7.22479398213519	6.85751386575329	7.15531343816184	7.45251528089706	7.08001557894609	7.32003329803227	8.09821596943689	7.54806333518755	7.33195030766262	7.55023346317307	7.12915098480823	7.14405118696575	6.98332861956552	7.32378357552919	7.0264680866059	7.37344541192822	6.94407364046724	7.20691215228647	7.26279778283739	7.33471488831275	7.37206956605377	7.29240310331084	7.03425094820964	7.75605116808286	6.98047567916531	7.39658678304163	7.54635771964392	7.19099856309363	7.54496886510277	7.05914630333455	7.559693791495	7.74137891517107	7.42052450442206	7.20489634364371	7.37762241363296	7.47202592545059	7.55438282710518	7.21512658677614	7.1064660590208	7.68655471466487	7.37607493486667	7.10087290795755	8.13390638468159
ZNF302	9.39529654605145	9.84480777759188	9.60837805741338	9.89541569482782	9.23287307403507	9.72943281826009	9.88022319201992	10.1845558301163	9.53100125614658	9.51317968495324	9.60705670098763	9.6361729159011	7.4639727378489	9.37106503280332	8.57787127647083	10.0489984138454	10.1006690653618	9.16986258452481	9.81818958795362	9.44939392432846	9.60285921871852	10.3440495955059	9.6664132749546	10.0164660829763	10.3414825695631	9.90504806429024	10.0816022741685	9.96043224336468	10.2642120265016	9.90559197126606	9.18131923943075	9.93807475175282	10.2426051658391	9.98590250187944	9.74164192246668	9.82162530153478	8.97362531300981	9.89633558711303	9.83272527338001	8.69148286604104	9.29781527681873	8.72161543900888	9.52946491237436	9.06196334626571	9.48406478798749	8.95987943507462	9.43600045636234	10.0161744694954	9.3337267193701
ZNF300P1	6.83372003353814	6.92374543334043	7.17298368851867	6.68043169902546	6.91306963019266	6.72576272682765	6.67259454824814	6.74917087452557	7.19383431744345	6.92884259338136	7.06301086767522	6.75672027427881	6.74923280132588	6.74466195307076	6.90811525050178	6.62570166186161	6.75044340827747	6.84530529121279	6.75893224135091	6.75605102075134	6.69627548660235	6.92875652501256	6.5073213695274	6.84779327692134	6.85042060012492	6.93302291166592	6.59134576398738	6.98217342179395	6.90851844495338	6.61370049553183	7.1038966577526	6.83221038001951	6.81198480783311	7.07374221761083	6.94721600531232	6.83423171330522	6.80329812893672	6.81614729557315	7.01688440813473	6.7088731793547	6.84734630423059	7.01855135773331	6.84738224206235	6.7795276220171	6.8971793206954	6.93902937504453	6.88831685582877	7.15303818998041	6.87962465054154
ZNF300	6.94377519735153	6.93425620676548	6.88165355345776	7.01189452259284	7.04019821460603	6.72395672948687	6.74886067256858	6.68234750420664	6.944898053941	6.79772292755855	6.57483766321736	6.79252307082214	6.49172372906223	6.63957044051031	6.58219614052776	6.56982031439392	6.59780028500377	6.6210748691514	6.65532012407499	6.77549746489039	6.88330877868075	6.82166500514595	6.92598709685128	6.90065781298137	6.70177859561929	6.98885314972489	7.02986484105262	6.90900613403953	6.89093898740624	6.62617323436023	7.07731525122537	6.85142128375968	6.99862612555278	6.7458107038509	6.69188776130898	6.70896068411494	6.66498430485321	6.82976435961849	6.95023551879888	6.4984085718968	6.77169664440005	6.73993192708445	6.64807911011665	6.61218303337355	6.56585100292563	6.52165251598571	6.46661380204844	6.62081519338643	6.53365477364014
ZNF30	7.74795349151553	7.81068513835586	7.15800750476449	7.57760085288166	7.34094821738166	7.11767344813058	7.42642145205841	7.16881659200301	7.22037240178455	7.42540032348846	7.01185885379994	7.0562769242253	6.66593686374921	6.80298751016484	6.72928779469193	7.13285202486593	7.17297219392498	6.90126922744485	7.17422952592259	7.18380542244238	7.27048979716793	7.56857603188929	7.67144403421057	7.91261530715058	8.0502271454359	7.66220975128139	7.72479834026602	7.82503659065618	7.70110745703616	7.95586720735296	7.71951717212957	7.64299063163379	8.01333542515077	7.62287743974471	7.27221688801299	7.27417415354199	6.79191954829563	6.89883647645169	7.24301607412108	6.79653463108002	6.94161204196676	6.66313485801349	6.85424166240448	6.89901412353585	6.76195680540224	6.77571567507249	7.01241556569464	7.03031845888565	6.73875862328858
ZNF3	6.93935189644673	7.18605228230436	7.17596388519294	7.23560896621226	7.36087308732367	7.35860904274968	7.38250621262514	7.74601399201053	7.45128510283635	7.281322726398	7.5357897473687	7.26253723648062	7.07539951900539	8.15811709253054	7.1507343044293	6.92872716806566	7.07890379517858	6.83425891404702	6.95228365766233	7.6342217391998	7.2902748636138	7.5456650893192	7.31037936441419	7.45390562249981	7.42878553589485	7.33322109894954	7.47907820611602	7.23187010441231	7.41017837436325	7.1793417612782	6.96608039276272	7.36937419114767	7.30521957673767	7.29917638975679	7.54273135763178	7.38814123946858	7.22747485789871	6.79811495075779	7.35140246638101	8.58031731965352	7.41494579836474	7.73834079865121	7.42869557544993	7.83611579961001	7.25587423299557	7.16193206429735	7.52861371280954	6.95703923315834	6.5459698088043
ZNF296	7.59411135025103	7.69524426337597	8.49777663982362	7.43998831578453	7.20739400257279	7.76166796446559	7.99423476094947	7.20257904641928	7.55078628577408	7.81370873435137	8.54241923856773	7.75608943720522	9.1264248107578	8.91728267981498	8.34181747676123	7.47481833541494	7.77919483190073	9.2341252034148	7.21003247018078	8.24316278707124	7.99196640607316	7.38829918330606	8.58007983085976	7.41363359986798	8.0063416313983	8.16683610348252	7.53913965833873	7.80441606329745	7.52089126553208	7.66759837992502	7.2821626154669	7.31775658347367	7.16708823003267	8.77783331532243	7.54576067255068	9.1380987547387	7.61561511262917	8.91866405561948	7.74291131395555	9.07853126895168	7.49980036911594	8.22684609421461	8.84011951684116	8.86401809571971	9.00412236355583	8.46969030704105	8.91081218964185	8.03734390076074	8.28310657577211
ZNF295-AS1	6.68774589877055	6.82763642367259	6.81455240047292	6.67637574985672	6.8563480384798	6.76444278688254	7.07592622285189	6.81876501914807	6.70543931544128	6.66455951634316	6.8093813344102	6.62945223414884	6.98186577318177	6.80029273136357	6.89000754915304	6.88723864603801	6.84570801024985	7.36995693976427	6.85228768272264	6.66302994531507	7.1113291878618	6.68910404668927	6.75696073734284	6.89472491414229	6.70177859561929	6.5570975644598	6.57411635669347	6.67687379987739	6.70993461440698	6.8305672174237	6.54270344322144	6.62862052077613	6.72834778983642	6.89221079061424	6.8363948908028	6.74922080273589	7.13998216458697	6.78855288146829	6.70123866259676	6.85290415545426	6.73574299511994	7.11772004030035	6.6087950470038	6.69281396243003	6.75463130576057	6.57245528395668	6.90424265017733	6.9699094636128	8.23655084059787
ZNF292	6.94568696263708	6.8764880436045	7.13889974234059	7.09850711880754	6.88565422176103	6.86272808139306	6.86632952276013	6.69835004657655	6.66797174531081	6.69993180818533	6.80586003821363	6.71900599773941	7.21530578346908	7.17688689680646	6.81733837785974	6.74197730559536	6.94407364046724	6.96588971567132	6.77513980019372	6.9183724881729	6.79695783236368	6.87012064691041	7.02349903485141	7.00085556428386	6.91972624211018	6.98885314972489	6.85143873762792	6.9846729546528	6.8757683588546	6.82138316292578	6.65327204240914	6.94355901999691	6.8884332920912	6.78458818611599	6.79583793432997	6.68044064768408	6.7378609029191	6.86685598108608	6.79373755568951	6.84715514587102	6.88760613094823	6.89062506130588	6.75885222659851	6.74659390068401	6.67587015248098	7.03893303297055	6.82170343354516	6.82877687352592	6.96117830331955
ZNF287	6.87898809517635	6.89794095343644	6.75886079188215	6.79684129773414	6.84861437637055	6.57492251560631	6.34870332918145	7.02117120143892	6.6203168907628	6.64383766624718	6.56797233520588	6.63712211954947	6.66244494084284	6.70158984903708	6.66758620965006	6.60967888283603	6.61693168801956	6.62665436570775	6.54255340172745	6.62942294883893	6.88526689302495	6.98802394461606	6.87872299313477	6.94667918336315	6.64624628984624	6.93302291166592	6.87871340231517	6.8195671828857	7.269066404676	6.58035604946477	6.71184301062891	6.81888464630925	6.9963657341016	6.85303556561063	6.51285684758193	6.56725162378387	6.57612341510079	6.40784153988085	6.75345334957423	6.50528705815743	6.59644149773353	6.69606802819532	6.4416147464476	6.53344808273825	6.50179969631274	6.50763639174577	6.55496992472629	6.46055663566087	6.70135618688348
ZNF286A	6.80256744590994	6.99984474607313	6.56010405828372	6.87306633281294	6.83396069214431	6.42972845530704	6.69595421860706	6.67772707281422	6.64195877057633	6.65996389188476	6.63229705374733	6.68461128557954	6.50287759330688	6.6212597582173	6.57528701760641	6.60895496854433	6.54328949399303	6.5886669386518	6.59331360159266	6.86718947773936	6.77154091798046	7.05541290323045	6.80784967142548	7.12313409681672	6.96974415987632	6.98222641633296	7.09117970189705	7.00768490191482	6.57336894707613	6.84596758126586	6.51955015666203	7.07247610907407	7.05816336908949	6.77194922765856	6.6946771775653	6.66458246145144	6.61739786459394	6.64645565941521	6.63236241819866	6.53247587725763	6.82164498666687	6.55702502719138	6.8081491606806	6.57455837520125	6.60161914080819	6.62069426413187	6.68420974461607	6.59615691290791	6.57492251560631
ZNF285	7.48108035412869	7.29032555720021	7.6064182736793	7.26334187563045	7.11536904847398	7.25900077074362	7.13020318372144	7.05698899952057	7.53181968698178	7.3253127035974	6.90524610995965	7.12038812650729	6.64746018401457	7.27221688801299	6.93235919133635	7.30750242723329	7.47489262498186	6.77028003573235	7.1601551110326	7.10562715842866	7.50131578768895	7.14002357826264	7.62616271874176	7.50949573052514	7.66557173405046	7.31290871183761	7.32952518558383	7.45390562249981	7.35015894255207	7.97091864097283	7.62191366990303	7.26928125561659	7.50876652276086	7.36514928983293	7.17986414734196	7.17438310283578	6.96932106931348	6.70208054406263	7.22483226709115	7.03898277081224	7.05515696713856	6.82023860495476	6.62929390513692	6.92570064391408	6.83963388566288	6.66371185157095	6.956217132574	7.09696036024679	7.04132142355414
ZNF284	7.07207222385109	7.01984768511462	6.89688470766628	6.91378769877404	6.9306580586303	6.8026713448386	6.68670273923623	6.85914804325121	6.82924254601447	6.73893484603052	6.68043169902546	6.76334568448568	7.48428183695409	6.70641301686732	6.83626080405795	6.79176208138573	6.80371642211646	7.02077975595417	6.75708286321021	6.61410257974119	7.11689792287694	6.61624759712598	7.43390007182362	6.97715427747413	7.04657628528881	7.14421453925876	6.71577968953339	6.85019697833294	6.72170470206652	6.83680218571028	7.31390803249661	6.92117064856947	6.84275824591273	6.89106050188663	6.81508643271016	6.79684887275676	6.87705163206545	6.6445212846906	6.89437702143962	6.97029477829719	6.70596831407978	6.9323224156486	6.75291780585037	6.872407401224	6.8814981186478	6.86984564355666	6.75814786635585	6.84801984628844	7.00575582371763
ZNF283	6.92670363643738	7.33015747990804	7.06441874232563	7.16926636083577	7.14274359009357	7.22805980738896	7.36369953031768	7.57399469864474	7.21359140186135	7.25429791124359	7.30323994670149	7.34399499017606	7.83825891732007	7.06714315939371	6.88279087115431	7.09229234887307	7.26459899764461	6.94429282305247	7.27118905815373	7.31589556442074	6.91958265954686	7.11487234682597	7.02666091663663	7.12918792098579	7.11876965761117	6.99372464445765	7.04332779742637	7.078752692801	7.25286316725568	7.46122920062764	6.87965771245785	7.03202891271858	7.26624962661088	7.17834715784236	7.30550256389447	7.0328114238844	7.41592988158589	7.13337113882301	7.14852781579724	7.13169737418435	7.01456029297682	7.00388944663876	7.19092498141626	6.93937282542077	7.13818969636998	7.21032312176643	7.09111427311238	7.62933902880033	7.15262079745449
ZNF282	8.32457331942542	7.55520720591195	8.39033188429914	7.35326045104295	7.65691740452162	7.9081010226617	8.09913306847997	7.99925278321204	7.86564231554958	7.75938843623233	7.67000162944566	7.54514979252725	8.36057086171829	8.04039425293839	8.25551797102197	7.59623167493421	8.15793204074765	7.82806392224244	7.82451653727383	7.72666561354901	8.2001647097343	7.48591492705449	8.09789544963156	7.36631335172852	7.29223609959643	7.42642145205841	7.56169136536774	7.3721476948468	7.44169753307448	8.25699725215311	8.49105171947911	7.56560438865974	7.47318926157589	7.47366980320821	8.07542039758218	7.79090487048017	7.51513823167396	7.19057233299648	7.71055385977454	8.30427754452763	7.68593800067048	7.7141349749158	7.71837495119096	7.92357551891002	7.95755402744935	8.41869783756449	7.77038588227095	7.67165131526875	8.23655084059787
ZNF281	8.54458808914699	8.6610128474069	9.13519117499661	8.96643807391918	8.41787782387795	8.34572512045022	8.77904359253563	8.23692446870432	8.3557103382713	8.16995964399507	8.70991850001692	8.75356630761113	7.6565191508441	8.89913386476856	7.8888772422909	8.60725566315516	8.25641209968252	8.71325921172471	8.4757425738872	9.1057065951362	8.63533227046272	9.34168786288743	9.10597098428697	8.96899836633228	9.01575378989389	9.04250471793178	9.2307075184188	9.02370566420469	9.70855683947141	8.70737356689617	8.30886004202905	8.70147360406276	8.61881279695562	9.00647240743046	9.01522802746898	8.51527294064906	8.89356058790131	7.7324563652349	8.85960492357335	8.5334129318735	9.23033063586925	8.97270896644382	8.74531933083589	8.01194503006722	7.72179452207915	8.79121148313679	8.16493279389494	8.65650098049956	9.25422311821966
ZNF280D	7.3784536845697	7.51154620379642	6.84580823091722	7.67177865765152	7.69676678017288	7.58725486597604	7.7436655305454	7.58295365029942	7.59580260189515	7.68852956663289	7.99321325116233	7.72787617981808	8.02955054084689	7.82466301844106	8.26480596962239	7.61958392698973	7.66849791795364	7.97736074807983	7.68385530937867	7.86297825202254	7.22940441880975	7.67527346063207	6.91024550797319	7.74500195342772	7.80719468999215	7.79210103644002	7.78425304339016	7.74137891517107	8.1266150029207	6.93295287880484	7.1359076336651	7.53263430898888	7.57716860383139	7.71849167109521	8.0011353911762	7.72007174132542	7.94237177057529	8.16636499614655	7.73137303223436	7.98386972465742	7.94618924548618	8.04056205189445	7.64193087754887	7.86816027534987	7.67730640221274	7.71183029287395	8.05499794236378	7.52889851250729	7.72505560233897
ZNF280C	7.40888294526884	7.63808630461755	7.74037949533402	7.6862276243382	7.59685884784345	7.32632147693803	7.39231043238771	7.54762516735925	7.50414531781388	7.76006413213091	7.7203646876057	7.4523464377669	6.94667918336315	7.83749792047215	7.49305806896203	7.4528322418952	7.54189547920106	8.07056059288445	7.77382511431731	7.69896348303446	7.78444021789419	7.63293759716435	7.27503935588643	8.00985193618089	7.87381871223471	7.58578097215086	7.26700092803233	7.70545791326242	7.54343040562337	7.71426920705082	7.99123196403685	7.36364288662733	7.81068513835586	7.6407229811354	7.79687502960403	7.69865356482158	7.56391704272134	7.30028900428272	7.58866440335741	7.35807943441665	7.68934660603663	7.4484956995971	7.67997080354928	7.64058875268917	7.53962140588029	7.5390992643244	7.68013033903527	7.44811125129191	7.07810176108218
ZNF280B	6.72453634493022	6.78237269791058	7.39703700202938	7.02363770347482	6.85965962908732	6.775564537914	6.75896802160488	7.01011969188699	6.91890273042292	6.69410795899953	6.93814074252752	6.77647504560258	7.12038812650729	6.79545030018611	7.14613760574336	6.83636717233135	6.76155164688332	6.92981768088371	6.7200016230275	7.0098677990039	7.04491774529603	7.00020512042587	6.82575546408472	6.94568696263708	7.12979076442386	6.99644407925516	6.74954327194037	6.79887587192678	6.89198246906328	6.85128620473989	6.90906061082703	6.85223692987336	6.91340572315026	6.96097676981396	6.75991729436675	6.73731562872362	6.67500132317937	6.92086511715937	6.85359444740391	6.70026305679073	6.86348328783931	6.77994391986945	6.91589261258607	6.77802308981255	7.04623972899157	6.79683856819521	6.7824089599138	6.61823983464891	6.68804524016529
ZNF280A	6.45772168220729	6.70623074695912	6.69385473660924	6.91378769877404	6.72716721968178	6.45401716684774	6.63748837523219	6.49826136433957	6.64011223628442	6.41332251600276	6.61135860908319	6.58129725138851	6.53801038677886	6.5164514211722	6.54365488174813	6.52580869902208	6.58590359372797	6.56747059210405	6.69613812257541	6.47553383769601	6.734786047828	6.86619778650644	6.43740376541502	6.82343981922624	6.88338814341126	6.83014553648507	6.69552403630718	6.77620124268783	7.05110752014133	6.53100973198086	6.79190128560153	6.71544273547306	6.68993822158941	6.23164516128614	6.5979532684882	6.44049780442104	6.45278972298356	6.53994825714607	6.45953672319385	6.62799088544797	6.47181867867891	6.50125215904244	6.56058196504532	6.47756151580174	6.62579381450577	6.57890588413602	6.55496992472629	6.72592655899499	6.66479608323998
ZNF28	7.13347693801121	7.07887569346811	7.09126413694389	7.20167380605803	7.09898584297041	7.21212174115046	7.08521280721536	7.380114620733	7.09086321083739	7.17771226078725	7.30923313786568	7.19339418372689	8.50028247211556	7.12764461660313	7.10809153778691	7.16038014005863	7.6046624956043	7.6220619818241	7.53841982715996	7.37019120443894	6.94183720767052	7.08619518141354	7.10195530385444	7.02967016374032	7.12093468737961	6.97612589460771	6.91805127554783	7.19208752220977	7.36300665722979	7.22218547338871	7.09356184454628	7.05567856965183	7.04039368968198	7.18940793355012	7.20506471494534	7.21563526078859	6.83682195916386	6.92857636089454	7.00913931980545	7.54407512404009	7.3982184833554	6.98433115768388	6.94721600531232	7.4026994444231	7.22461267523964	7.5148133328406	7.05331897202788	7.2196717701888	7.51525496002367
ZNF277	8.75925594822286	8.47538749170472	8.76699607202571	8.63071565520804	8.68300669673326	8.14198898356772	8.03069692452882	8.43840297296129	8.41522274911977	8.46122501076012	8.32074368593508	8.27897715571248	7.09866689520068	7.97431597903814	8.23300848912753	8.26330839330391	8.25689752866314	8.35844441293201	8.04004491335876	8.1662344017436	8.8508614903343	8.71520538744122	8.55159036784547	8.90673615158021	8.68763160914991	8.58714354954013	8.47232053439113	9.04262010390253	8.78369873167793	8.48329633167725	8.83131617564513	8.42286208734492	8.69520419682699	8.05225994876924	8.49105171947911	8.44350093996744	7.9443386426634	8.29523902100747	8.31498608980623	7.83729823271491	8.49427872073952	8.21183312154605	7.90556022649884	8.20994645296824	8.06006545949249	8.54030769821057	8.24036636549037	8.21005323798354	7.76898929703704
ZNF276	7.30589365773901	7.13931573515119	7.28483045170948	7.14560679190392	7.12568985834999	7.47252811219866	7.39496831217563	7.09877428937227	7.21164870428672	7.1850548741131	7.5313557074809	7.33783913776729	7.93903034256676	7.80911513725231	7.72682886702578	7.20160784058983	7.40028907676662	7.30240504444527	7.55309758309811	7.47137313004177	7.03913869013014	7.08447503317814	7.30411895581899	7.07114595703571	7.15776006411542	6.99042682589317	7.0460218813786	6.99195168358212	7.10855969725101	6.6328592291876	6.68909268868309	7.16114359365605	6.84778807082878	7.53572827839393	7.43011238983137	7.45152720476131	7.5705267834747	6.84565909125541	7.2491979781903	7.74099448686788	7.3338383627471	7.61277288946903	7.02194476193872	7.73105129101015	7.6530366213265	7.71681329994469	7.40744555386471	7.82258895583783	7.64764305497713
ZNF275	9.10488350996236	8.77574043875106	9.66404290735053	8.81488582506873	8.6458100840378	7.80291947554345	8.2491590472888	8.28918218772923	7.90375357982842	7.55955690607269	8.87098399539292	8.18988530660035	7.14754121620198	8.69356321618461	6.97024239948108	8.43938189648975	8.39892054777274	8.87376903660914	8.36504073715446	9.05082688085356	9.36509411639186	9.24866073228928	9.17073032353362	9.11513102811962	9.90504806429024	9.33953622298733	9.15888901135936	8.81356148917903	9.0434321903546	9.33330101126647	8.82571962713172	8.38784940473733	8.92005582364081	8.61336735896677	8.66559888002742	8.60893132125929	8.7368754281546	6.81981787511531	8.59392031593028	8.69839846092836	8.83458662998416	8.50747332654968	8.50845046207137	8.1009529280037	7.85397415690127	8.17673630618307	8.20634662010746	7.97813250641624	8.66308077093704
ZNF274	8.97759420312343	8.75864255496732	9.41698626136794	8.81934192194805	8.54371378972241	8.76429883752236	8.54358580844787	8.53593330636261	8.77200360334809	8.69463172964705	8.97112419186427	8.91449559890549	8.03807153293517	8.5614690459941	8.72203909781481	9.09693255850578	8.69569117185866	8.98859917728398	8.52642938801342	8.84081298360332	9.37126068739716	8.88675295079597	9.10817192276996	8.8755172215283	9.04218385723229	9.11148569658913	8.49216857577479	8.77358473532719	8.25129420317865	8.90817597989291	9.18522746817453	8.65320066202452	9.01778657471879	8.7788889276206	8.18698432769334	9.23571772853659	8.46618566079576	9.01990785633935	8.73124744438441	8.25628547845113	8.3363508992357	8.64804633602596	9.15057022824982	8.63205024429786	9.06394272782609	8.38251643771116	8.84579443800066	8.59402257456258	8.48329633167725
ZNF273	6.8195671828857	7.00710897524112	6.62025952370219	7.00422454606297	6.99521409369713	6.43418843578925	6.60838519723447	6.6229421319248	6.81294265336301	6.53420530037652	6.65239560916382	6.65654685795141	6.45189331197079	6.70887678598634	6.45301362158671	6.64438793676123	6.60520958540377	6.50840008222842	6.55884125605722	6.65327204240914	6.76207672363734	7.07699585095388	6.6643246141192	7.27892779491985	7.14604171288774	6.95872893243393	7.08125581757133	7.01647942443591	7.25197316142928	6.89882904094243	6.6729323307812	6.8303447920256	7.1985911880863	7.01812413474298	6.52943538125963	6.67820903690221	6.57998756296764	6.60720466824907	6.86180525066504	6.47173571287624	6.76767632341796	6.5438826750308	6.51073991958523	6.65067107261049	6.64299664126715	6.49604977216429	6.77155279251622	6.81184584209682	6.83370640387609
ZNF271P	7.78046026514262	8.02644154636714	6.97350847038801	7.9615992748786	7.86646172548606	7.69465225695738	7.85696200528945	8.06660577010467	7.89478230625569	7.84861423441254	7.61889258938519	7.90313288939957	6.7847537806649	7.32593909910888	6.97218131453206	7.79955851872536	7.82585846711655	7.74431113499128	7.94123155313931	7.86131040918838	7.86108329196713	8.17117000970391	7.62616271874176	8.18223682475923	8.18496822706832	8.08229045783337	8.49639694565722	8.08116252420461	7.98604566671484	7.759906156773	7.27211651109064	8.00901128391254	8.18719660340816	7.69696458602851	7.74646363673171	7.66822904139852	7.69070436994465	6.75487207575293	7.83557945448987	7.11287420820902	7.71568625005475	7.67766869392377	7.02731715417472	7.2904277795294	7.44499884399752	7.38074256523476	7.45799511247489	8.06566415708092	6.65494790667397
ZNF268	7.00129118397524	6.83456411610062	6.63946636715617	6.87799563351115	6.90427999400188	6.83230003959797	6.88366967488835	6.67929938891105	7.00660908567257	6.96179353234192	6.88876378951772	6.88216768144216	7.24421289625768	6.87971028869836	7.48158526399867	6.82293471195706	6.97881236421176	6.76853315229108	6.91412021164872	6.72158152514999	6.99988913380456	6.97538979612347	6.82259491082595	6.77386805774152	6.77160192624371	6.70632795429055	6.7906023026243	6.89244563325457	7.1038148636315	6.86980012357941	6.95515647364179	6.89827449896064	6.89639177358996	6.82477070089228	7.05500190849347	6.81747058356644	6.83399798100342	7.3318498752548	6.85470425723324	6.68129123669511	6.97420345443043	6.95763625889349	7.02446668279346	6.87865601850326	6.97224256939043	6.84990630033362	7.02031179661779	6.78676298959322	7.05909732270522
ZNF267	6.6167361037689	6.69559238995247	6.72359746161875	6.7683015461705	6.57663765409453	6.78296333928776	6.853169673262	7.02422455447172	6.9163405367051	6.78765921948466	6.81156722857771	6.64746018401457	7.19808828574223	6.56879159094147	6.8101626157769	6.68202937953722	6.78780249734077	6.85032536491929	6.92697688033413	6.75468832915322	6.99063542564332	6.88019999971442	7.22401473653974	7.02794365496251	6.80242078335891	6.79773940840325	6.82377917002127	6.83385725573193	6.84717221422038	6.6627565114499	6.4616164465469	6.82173149093695	6.80757407417829	6.76132325340912	6.93504551190023	6.69976034375553	6.63490794158674	7.19553950199254	6.83279853937444	7.01071617777001	6.84103331165076	6.87225663676796	6.72780132089261	6.95670873691028	6.75573986809878	6.6950090910389	7.15410547485834	7.12503837893826	6.74840608805198
ZNF266	7.34182096636015	8.67099112477025	7.38290811072551	8.9730804962579	8.29870800350605	9.61918095940723	9.16002549155841	8.95459009939744	9.21671478015905	8.87256214886961	9.96684791781332	9.38632438942472	8.56540876040511	9.94316581038377	9.32279751105955	8.7412462345023	8.59218215336829	9.37494988103294	9.25629675275516	9.42419139041567	8.18282118280019	8.35772833956478	8.28109922234021	9.19811560531143	8.63108809393333	8.98119819957326	8.68690149347602	8.65959096942886	8.67424189185635	7.45410805182281	7.69789665303507	8.55195474866391	8.75736320874521	9.92916055946245	8.97939094224787	9.87493627407174	9.1499790868966	9.90504806429024	8.97051024058602	8.91363138560586	8.31687766180808	9.18149331949729	9.73866069320897	9.02775640658347	9.18149331949729	9.60837805741338	9.08174550320395	9.54929041899109	10.2941281659615
ZNF264	7.28501539936316	8.06873350813682	7.59985770807907	7.90213941327638	8.08764854515218	7.6694125755014	7.84456660232404	7.62405375196542	7.72310861963378	7.88440627600969	7.43447787038481	7.83515800441457	7.37976120463497	7.66585086580914	7.23384808195958	7.32001979302909	7.93114976962343	7.83835480889126	7.88481974770529	8.31840276824845	7.79835077236636	7.98633145647359	7.55899650506434	7.99632008477769	7.86223684561816	7.73873548667613	8.04463278854326	7.59219119009602	7.64952275920813	8.32544029635633	7.75478589568471	8.03410804192432	7.5939256313423	7.53572827839393	7.93051981718532	7.78323126735385	7.92027399426461	7.39948678784672	8.17403200839348	7.3488775985362	7.87556986030423	7.87643286333325	7.84162790652774	7.58618787583814	7.33118848129464	7.486148457362	7.28279282605605	8.20006472554234	6.77056909265014
ZNF263	7.9081658044064	8.58325937206853	8.0392957613257	8.4281759771232	8.28918218772923	8.98744628666742	8.93056201300821	8.35277620299622	8.79538094535299	8.67329268521109	8.62250149076047	8.83541525909939	8.93574901637253	8.55550042407616	9.09555204103087	9.11734566956876	8.44877375044784	8.76630353088369	8.71053865618553	8.63845399729851	8.09132506051566	8.96349390622719	8.11421597890703	8.79424101879927	9.10369811861601	8.45969178657994	8.89429623513654	8.56607207998969	9.36509411639186	8.31719388772565	7.28794349558308	8.28481962272721	8.7979055536052	8.90519848020728	8.62623684748515	9.05948221170663	9.25910643647052	9.39466547061319	8.82602639394173	9.09914182696112	8.38403067679049	8.67667245629526	8.43725732991173	9.34994827468839	8.91655342786116	9.32409362530292	8.90586910983078	8.60346507525179	9.76466068558754
ZNF260	7.89553881334612	7.94346032166806	8.0730731559236	7.85795197330998	7.55718471256904	7.27800707614044	7.80198579724707	7.6342217391998	7.60389024539278	7.58268088482389	7.50316717841159	7.49994551938274	6.62801259168817	7.65381922387749	6.91324419754011	7.53056043146487	7.73093344625607	7.27864829676408	7.02997402921078	7.38280768849131	8.45346295506237	8.06960674502156	8.02806521688445	8.01749984036858	8.1071518142141	7.75542219466279	8.08155899331211	7.95527010335154	8.36126024075225	7.82482472582548	7.88159232939389	7.90511954569449	7.99715751894715	7.71351408984843	7.49677213523785	7.85206046523025	7.33716633440275	6.7944570011281	7.65281486402926	6.78837611838316	7.32938603689945	6.93938292738317	6.85004497121112	7.24938362632129	7.34986018189537	6.93050624915805	7.26477788634871	7.58866440335741	7.09016283710604
ZNF26	7.57430782271919	7.85752774519629	7.91856315926593	7.99341453367217	7.788610630195	7.78291683014891	7.71070148690884	7.84318169002454	7.80331166417969	7.97480693138242	8.01174334714775	7.82882665584431	7.88896970643852	7.78345777647845	8.13469871333422	7.66061845383366	7.83718919073395	8.21798861844037	7.87631092798185	7.8794686969224	7.91060232874248	7.92414403089658	8.31116483492435	7.91359715161122	8.1888616779727	8.09221654328109	7.92033789754902	8.07211700146747	7.94929758880801	8.27722257748862	7.79584364257578	7.93685207388695	8.06414668016797	8.25906909723327	7.78131776413716	8.01397833910187	8.2202024719925	8.85250411136491	7.67519459073091	7.63006740655063	7.69424813372554	7.90094841434238	7.9765472012097	7.92357551891002	7.9635211206294	8.03919756539756	7.93026294923608	7.88187792469258	8.35314795774004
ZNF257	6.74864962839202	6.61245047173723	6.81144294052668	6.59895606430842	6.80577476096525	6.59605468262836	6.73945611296432	6.78045160142786	6.78675664723432	6.87092122468972	6.86995805267881	6.91252309468247	6.75336135761795	6.95872893243393	6.83626080405795	6.91631729238467	6.73535737938016	6.79795476678632	6.72777109337626	6.8129520948672	6.79695783236368	6.78838992062418	6.86962141537933	6.47511142112432	6.62522510314488	6.7913479918385	6.7244851745542	6.78588139190952	6.58223689872001	6.46304303650991	6.74808877257901	6.78525384343235	6.50809858904754	6.73593433240082	6.84883612341629	6.94908825917006	6.75792715084764	6.86249885950837	6.85707312215092	6.87710664781156	6.81650085974684	6.63820367078204	6.60486698783914	6.69462225879749	6.72702198681046	6.92638468630976	6.93044434113361	7.19401268194955	6.97594858643472
ZNF256	7.01842963794189	7.73945968869463	7.15417716642693	7.81014073668618	7.49420115183803	7.35239044185632	7.83680682700735	7.23324461340733	7.54080090675863	7.71256690628868	7.70217275034439	7.71728313135312	6.69286790880241	8.07184708640193	7.24546882962774	7.5491604815922	7.28668664451628	7.81030714226585	7.58251042135054	7.6541084159615	7.0283156175218	7.69710943728526	6.80187592315125	7.97246213861611	7.92182712101973	7.74601399201053	7.69580844885723	7.81321007710222	8.0230647194777	7.08085327129129	7.19174378060841	7.57938478052228	7.80482113309975	7.93145516911212	7.65881877147416	8.259789135173	8.29630086260855	6.92857636089454	7.67408832899439	7.31059624493357	7.43416248440943	8.00871263064528	6.97469270261044	7.25903105757536	7.6325598366553	7.82392182379704	7.71531590666112	7.5148133328406	6.68193869208665
ZNF254	7.17180028731137	7.04964390605345	6.57243354006325	7.21346638720443	7.19328050881722	7.19096185359636	6.93005998023177	7.6164860672516	7.08809092339958	7.12229382890052	7.22598623985156	7.24497343711075	6.84141344693746	7.09762221798212	7.01004510201582	7.25267256128321	6.8142119537842	7.62731357733136	6.80404800179559	7.09916764354745	6.90748664393277	7.2455636881665	6.84921487504789	7.34282267545775	7.32252441827305	7.11179303673354	7.0029164893419	7.40415963481298	7.19674718262466	6.83680218571028	6.85290415545426	7.05001193643207	7.21228314821378	7.00518111408312	7.32931955176847	7.46636462309025	6.85119399164193	7.241720909044	7.18602432091311	6.76930601980591	6.95161948469714	7.22088626209497	6.82522071764503	7.28497361523488	6.99347673351459	6.81100351951317	7.19904434101295	6.93612639884611	7.83358227157871
ZNF253	6.53553955211963	6.68943210271619	6.6835734894038	6.72384318931494	6.69976034375553	6.87362434252642	6.78236058013999	6.64055021471684	6.7589956214358	6.89332933517947	6.97860416917911	6.7754372246075	8.06555673251116	6.81975807436678	6.84785885684014	7.01158819006787	6.95966947194057	6.96466057833433	6.82753640045913	6.89859524080791	6.73224693438785	6.82166500514595	6.54361438190806	6.71772811114069	6.68684004487146	6.86920938701479	6.82905946101369	6.53215193447018	6.69835004657655	6.67611194137037	6.70199871788489	6.62279289362724	6.84107032348329	6.97406664512538	6.7279758350073	6.95801646133069	6.82060616466912	6.90622654498596	6.76914924468233	7.09802487974541	6.71748055510039	6.72187353060751	6.71753513752341	6.64303876865816	6.8434219025143	6.9633805200876	6.97367679222429	6.72268602442825	6.78397128597839
ZNF252P-AS1	6.89049912063967	6.88741916230575	6.97956917120802	6.86762923907073	6.85068732055628	6.86448878954627	7.08521280721536	6.8440193609062	7.12117521341043	7.03424670142737	7.2029374075393	7.12249323514361	7.99586823340197	6.95023796135307	6.85491050710467	7.11437083283131	7.06356712148378	7.24697292080329	7.48417094777211	7.05411987160942	6.81130133918824	6.84795032792719	7.02666091663663	6.95409616057206	6.97402252826969	7.07217522514615	6.99720875171213	6.96997629854386	6.92218735979192	7.0532801577463	6.90906061082703	6.86517349751638	6.93966117591397	6.97739239509214	6.79727428045225	7.20612160972969	7.04378637167583	6.81614729557315	7.11099613055184	6.92471600511001	6.95161948469714	6.78217931886518	6.70148497279276	7.13307751588829	7.16074883150558	7.19151508539582	7.08464087436891	7.0746992041795	6.73155679967012
ZNF252P	6.79764662053433	6.31992864332858	6.85266813915787	6.9350289388725	6.77483903841606	7.34685557776653	6.95771009788684	7.01568714632311	7.00361065827438	6.95541568342838	6.70122328466708	7.04703848681409	7.80487920558967	6.82095569446845	6.83464884238394	6.90069080186352	7.27523821895362	7.09284175103658	7.25503615780014	7.08060069277376	6.70986968602356	6.89544887011067	6.74148976132317	6.72777109337626	7.07064742671488	6.62670427342668	6.72081305968501	6.65383266926468	6.60770521393349	7.00688769632702	6.93126794246647	6.74550618973295	6.8536171493985	6.86521613750425	7.29586248063174	6.87799563351115	7.05048933811423	6.74583396007273	7.00383526828725	6.80070747667808	6.87123291011317	6.89517185916075	7.58803887900168	6.88647317025836	6.97901409338881	6.95703923315834	6.84708140480449	6.85091978579495	7.63865295637028
ZNF251	7.61009036201223	7.34901801335443	7.64943312080664	7.34919263324906	7.37531927123277	7.66784101562579	7.6046624956043	7.23554843360109	7.46717792115472	7.24494058569796	7.45408885929788	7.27743122222795	8.17366013617174	7.54806333518755	7.32288503468495	7.11437083283131	7.07071161985086	7.16331464430706	7.40527654337896	7.38534421743555	7.60421548387682	7.22598623985156	7.53179182649797	7.22147004518692	7.31329612212152	7.2270721047744	7.16935081591451	7.32437131351133	7.2581441168627	7.62957945298859	7.27696972653535	7.18367640134204	7.3137321149026	7.21397128251665	7.42241058920913	7.34363268304374	6.95013391527043	8.13862618160522	7.21199085610283	7.83922225842838	7.30719158710255	7.1301723283851	7.53690170679507	8.01403156483031	7.47440543324948	7.62508408843357	7.22163311001908	7.45418888491951	8.47742035589074
ZNF250	7.02034096434345	7.63988663979115	6.87221944816268	7.36440365395169	7.35691002102718	7.06776665886426	7.35705283963398	7.85442464542859	7.43457628656556	7.30737679044215	7.43880105787221	7.33938155918951	6.7938722127893	7.09527893951843	7.14352933716218	7.18488918821813	8.11195236871522	7.44457977360625	7.03134256757103	7.13185397386738	7.5576101057254	7.23298942909488	7.57679697020087	7.55042596416685	7.34570421891753	7.50443622959588	7.21875433223448	7.39994915192538	7.23500581418748	6.94164224188741	7.43880105787221	7.42791504393533	7.41654197834162	7.11681927753582	7.15819314148289	7.32841819900828	7.31762045376474	6.85578514555986	7.44225333189669	6.87710664781156	7.00541863734067	6.87827379522561	7.24319553779515	7.21367527980267	7.23527678624956	7.39746756833065	7.25662412467538	7.57399469864474	6.78397128597839
ZNF25	9.70757697767319	9.26910547048313	9.33022261978079	9.5839890821642	9.77061169297474	8.55525936647863	8.80351309756474	9.07832609771707	8.95614002756378	9.07052848067487	8.39685855317517	8.75895809839721	6.58954657494769	8.2557706085994	7.95842671470993	8.88115154423928	9.18840493960542	8.21989919972633	8.78263594580012	8.7230666367288	9.59812853038015	9.20930068938466	9.02465894023623	9.52764079029967	8.89210725623607	9.11513102811962	8.94251681205479	9.58295838388351	8.80936690540416	9.00503070396937	9.55650266963344	9.70140875095928	9.59553446683378	8.83606977596981	8.8550792061353	8.45071552516131	8.57195896529552	8.56209465394942	9.04329144054074	7.53394850315866	8.40645671108412	8.25750358350854	8.59027714259772	7.87838018662206	8.64100684556439	8.27430476534238	8.3629103009193	9.05144318560811	7.57760085288166
ZNF248	7.22220251406867	7.99975593388448	7.31714757756675	8.10500051069511	7.73087699934184	7.93145516911212	7.7735065219802	8.21137523827162	7.74575786410598	7.83410597312078	7.99862738393416	7.79971851432591	7.75117264814744	8.09448133881454	7.78020730433153	7.6354434831104	8.08867862166985	7.22221955474863	7.84247514129149	7.89539355699968	7.32738064110714	8.09642365378218	6.9163588278818	8.22923151592832	8.2663092964209	8.49004944785538	8.30915025184379	8.04882861179218	7.95767200497297	7.37904579067906	7.13877467072407	8.11726431268494	8.19396524225898	8.14924819649098	7.92529928744135	8.11486948673355	7.34043340997973	7.98498080241106	7.96695257558712	7.84753289886411	7.39098160766748	7.13178667691853	7.48767350596995	8.25777837663132	7.90107416242212	7.31785043164202	7.89329304599997	7.97813250641624	8.91465278468195
ZNF24	7.36132435223562	7.3038611486969	7.37556255119583	7.68440828361705	7.55787063637524	7.2454290590047	6.85715064987541	7.28841245356622	7.09861694575519	7.05043488063007	7.45836050973385	7.35772271048199	6.73080326827002	6.8682276192289	6.96516933042683	7.45737687191304	7.00357914856884	7.00250773379192	6.87971028869836	7.2454290590047	7.18980015469236	7.38284177810738	6.9069171697613	7.58300082789922	7.54955650361455	7.45410805182281	7.32593909910888	7.59438824136577	7.41834114055294	7.52421275389749	7.24659989564307	7.35085861448084	7.50612721164681	7.15786912545398	7.26041002950864	7.07699585095388	7.00094441770922	6.63578759481493	6.98520710042197	6.9453844575279	7.34582119865377	7.19298807000344	6.98217342179395	6.98718185361387	7.57590808211309	6.92867260972869	7.42408982709359	6.6571474601	6.83027683315987
ZNF239	7.19706317694929	7.40708444300327	7.22049167333789	7.61629013406074	7.31877535587806	7.17852296811873	7.54820517443387	7.67871633660211	7.61763242189937	7.31105060360658	7.44924351020992	7.47501819607608	7.45781353477228	7.59735831691389	6.89335668002837	7.56087529530951	7.86943611896117	7.49437109618362	8.21423742146278	7.27146457973245	7.62600830703471	7.4686350583567	6.98872756774311	7.38635695505165	7.34898686625693	7.13274914229792	7.16146292714067	7.38721375173083	7.61569077954359	7.62392317194755	7.62191366990303	7.48840929330564	7.5561978390687	7.43159725009006	7.33637855485247	7.20781816327782	7.29232264141716	7.09488855852114	7.2324027169379	7.40572953517094	7.35855845209842	7.3856304742366	7.91795048136074	7.36760042669805	7.3867697542445	7.46083220863587	7.15303227984775	7.39633312831764	7.15991949279514
ZNF236	7.13603617608767	7.20375932510911	7.34761270477398	7.27526998471463	7.16858057346667	6.87778287662169	6.75062391277307	6.77580002211304	6.95164306356368	6.86827773087459	7.03707137291038	6.81147760847642	6.6400691606011	6.47020685943419	6.66959369984999	6.85042988397151	6.65046650288632	6.68623747962456	6.73240055290629	6.82647189416406	7.06995976122556	7.07330833827099	7.10506832390134	7.21847682182482	7.17399357627876	7.23068731509722	7.07469481147553	7.14662578968029	7.01527350786561	7.23475761029757	7.31648940157951	7.1769290386675	7.21586295789509	6.93848330330328	7.07749233428917	6.98857990878366	6.7321720099558	6.66053539961793	6.91869918015081	6.73279835043254	6.78046960105663	6.66918317357031	6.49818698217546	7.06100096347987	6.8768911996794	7.01512181187926	7.07321230355031	6.69187565797142	6.50951902217223
ZNF235	7.08085327129129	7.23912339976488	7.02425612523895	7.22776798042047	7.05356664919449	7.25900077074362	7.07067765334616	7.1113291878618	7.26033938775453	7.34223222420763	7.34448550864381	7.32003329803227	7.78741948020636	6.98432405780143	7.85036519452367	7.22080491103076	7.12190880434479	7.16179880026781	7.09621957699022	6.94361407316763	7.38934295284863	7.12091517780433	7.70663970880205	7.16356642938301	7.20716753017916	7.06292489780022	7.0460218813786	7.31758022219252	7.21956639413704	7.35872643681593	7.24124951438367	7.13161461957301	7.29196702029715	7.20662833875106	7.07041626737403	7.31919040957924	6.91843506097199	7.55814186738097	7.16353327194937	7.07625964745627	7.11622071822206	7.10933893727595	6.81462837979417	6.90318312393789	7.08493282252437	7.17455600543505	7.00442344547337	7.0510473293102	6.46422276295713
ZNF234	8.10301931472646	7.97526969478447	7.50474770258008	7.79942150648804	7.46648219186542	7.54146548773869	7.72711146305862	7.82677497304214	7.43190510406396	7.20966956806876	7.93950993450355	7.563718563276	6.85989873332673	7.53588015043871	6.99347135921407	7.74537417268841	7.72438107280675	7.35439303714122	7.73775761298559	7.61737698792338	7.33328534457296	8.00011280415487	7.50885611540547	8.03257183094943	8.16611898294167	8.30427754452763	8.34784160642305	7.9383537316908	7.97371849696042	7.07189663156113	7.19559715067329	7.71042606452947	8.02201249233588	8.04854659845159	7.60306988323125	7.39250407679758	7.617669696799	7.08034955885951	7.81739174915284	7.53061272666713	7.65065609475678	7.05281944606041	6.79768721801524	7.19364804547709	6.84978787715997	7.7090434259882	7.06131153880212	7.72959810321563	7.5576101057254
[truncated: 18,657 more rows]
[truncated: 10 more columns]
