# Supplementary material for: Feature genes identification and immune infiltration assessment in abdominal aortic aneurysm using WGCNA and machine learning algorithms
Source: Front Cardiovasc Med. 2024 Nov 12;11:1497170. doi: 10.3389/fcvm.2024.1497170 (PMC11588672; doi:10.3389/fcvm.2024.1497170)
Supplement: Supplementary file 4 [file Table3.xls]

geneNames	GSM170550	GSM170551	GSM170552	GSM170553	GSM170554	GSM170555	GSM170556	GSM170557	GSM170558	GSM170559	GSM170560	GSM170561	GSM170562	GSM170563	GSM170564	GSM170565	GSM170566	GSM170567	GSM170568
ZZZ3	7.67581289667586	7.27938160678357	7.73475676942981	7.81365323575878	7.99764078209183	7.46690657355814	7.66552791496609	8.09129081806519	7.91965359948469	8.03896072900161	7.62010593329026	7.82341020635667	7.42311226249991	7.56454577353685	7.88455235603774	7.45169054784755	7.80711054925939	7.87866593957181	7.81529163058913
ZZEF1	6.77237705616618	6.82712962529229	6.88595126477265	7.09831873701444	6.96160049956667	7.4798973201868	6.2222794039477	6.61132706043452	6.63672510101558	7.4108309786853	6.45021907442968	6.44485486334976	6.431823525551	6.91474295523941	6.78639090432606	7.41839694008043	6.6727928627045	6.9695581228767	6.18409217218862
ZYX	9.45387626192397	9.62923079905833	10.6374334706845	10.0330033123562	10.3944515879164	10.5422815005905	10.5083556908204	10.3808105862364	10.1500831912816	9.20903631502435	10.2921453075905	10.0413045960401	10.1656920664174	10.3964312364368	10.0393080379791	10.7581062059032	9.63634889384809	10.0146702145858	10.1365885094713
ZYG11B	8.8026977825741	7.5877390178779	9.27512075524049	8.42954225742084	8.93499872413714	9.37394469703918	9.27512075524049	9.79958480017359	9.53122765652347	9.04220654915306	9.43813500715089	9.03257340950169	8.50194447007696	9.13583507481187	9.35254278472269	8.98554905561788	9.42722253857365	8.86964930064731	8.91463216281681
ZXDC	6.37244976090896	6.5508034965367	6.25524661865797	6.66786638087121	6.64059465240083	7.15183877174778	6.28745153097437	6.40761369159075	6.30361932190131	6.18596121478182	6.3996383157659	6.14687392752133	6.34253491028151	6.60743729443424	6.28676198529802	6.83236499318572	5.9225442131137	6.5282691384106	6.50195842097401
ZXDA	6.3329343693073	6.0161686459994	5.84587513673149	6.04984290028421	5.8534433894518	5.90208740622006	6.24047957186272	6.12820769433296	6.24893644980645	5.86932561886837	5.97397515279896	5.95892805376969	5.61810641790943	5.89134246919934	5.91435165619089	5.57751360043307	6.07088424249804	6.20916928149753	6.09915358194718
ZWINT	6.05524865818589	6.31869011166211	6.42098576814573	6.09365100421264	6.74494654537932	6.10064463713457	5.87195625704409	5.90139027516199	5.95548648861895	6.18917822280578	5.81029036519973	5.86789940708377	6.12480035771657	6.28354590105063	6.04610916492803	6.72272500273564	5.48776488730543	6.86815069245663	5.46589864556921
ZWILCH	6.91623438729019	6.4660481518292	6.97755194118618	6.69770727362055	7.22748448791507	6.4223185651423	6.40671930344839	6.44628704169468	6.40066376379001	6.55639510037141	6.63876070456689	6.58334267477414	6.22092438227285	6.60358054091931	6.27228607931401	6.8123820221695	6.17464423886569	6.97782162568548	6.42590989473343
ZW10	7.3070364198811	7.71978451870439	7.51031319402605	7.16793638005993	7.61038818490397	7.373706118535	7.62010506990796	7.86613616335278	7.79631009198152	7.01112859502484	7.92472265807974	7.602288673873	7.96049519823885	7.43391175699821	7.61679472778976	7.48605935754508	7.51535282225688	7.57417386017108	7.70374442362555
ZSWIM8	8.07157575376681	6.91206757442128	8.39528946805384	7.71345042298787	7.7469192951972	8.55074527391869	8.14750440535633	8.36001741290925	8.06978939289061	7.38075011983634	8.04540353023675	8.07536000807787	7.42666377086589	8.05590017282359	8.41887122339455	8.44305704036388	7.84172845784746	7.7524857945319	7.83681423857275
ZSWIM6	6.49548608648355	7.00580928262654	7.59838260438462	7.68299139965716	6.92707183413355	7.64980472626288	6.93074759918931	7.04363097234411	6.67626078151954	7.56026550122048	6.78499836591826	6.7165428126879	7.06309883804356	7.43435821048223	6.46042620269307	7.55701306850421	6.51986469377554	7.62453096762332	6.66680655607096
ZSWIM5	5.92395233446185	5.79506369414655	5.96435524087935	5.60744547052181	5.46025467071058	5.42038095696232	5.5166049939721	6.1612015825073	6.1707451321334	5.74966475535947	5.91897660556084	6.04203186781635	5.93890273607421	5.48317399219105	6.16308053444313	5.48438810467552	6.42281655012308	5.49150638851354	5.88337334623135
ZSWIM4	6.17818819740453	6.57808163332235	7.21075187682459	6.67507738303159	6.96932111374464	7.10775811639714	6.67568257321382	6.24457807603987	5.75614998241199	5.89307168292179	6.20405033076259	5.91257825034798	5.89246404028557	6.79969700842489	6.29817098692216	6.41228504894043	6.43221960443373	6.43491722447441	6.42326182040593
ZSWIM3	5.79621239283293	5.97009998190465	5.65689473178981	5.82224074004853	6.01429577668072	5.54410932501934	5.40905605546288	5.65494265145521	5.74297394714635	5.45095214779593	5.61089015465746	5.52590625785581	5.47643977052406	5.62662607572183	5.57551947903908	5.59487914811448	5.64320465564382	5.68904310610892	5.69198228086222
ZSWIM2	5.67382814444712	5.33404474066813	5.47210933390977	5.41019255350523	5.40254121051703	5.42266800678113	5.33653426265571	5.50665598705374	5.39235247011841	5.24741095034997	5.27819220148773	5.43674325510754	5.33596901769633	5.2716559463908	5.42062926969596	5.37378195452239	5.40656592700208	5.41377622588689	5.3640999210212
ZSWIM1	5.79887880912378	5.92575874093356	5.50116047561238	5.71820667032732	5.84026377671834	5.60080646444332	5.73766037596106	5.65092430723833	5.80235449276194	5.70595394239038	5.59288387999697	5.65780648150012	5.83068162878377	5.75493888710952	5.92552516342423	5.72242087687294	5.73587356434279	5.73563600273476	5.7201194641854
ZSCAN9	6.38929924280529	6.5319958337299	6.26611498739165	6.40713411320922	6.31718213797234	5.71086601808822	6.51794766833024	6.44396161325275	6.54624771995996	6.49716254424468	6.28054093845067	6.56374766419379	6.53950350281217	5.97893373530182	6.25543765169403	5.99942415029375	6.54299316278378	6.25535214137561	6.60074060379511
ZSCAN5A	6.1021974189291	5.85565000513159	6.15104174710782	6.13946487123382	6.78445732166095	6.37568763496291	5.7905097806457	5.78414061847462	5.85579328731404	5.76846991328573	6.05928481086984	5.80035333294865	5.86239931122986	6.38131538742612	5.97248493669394	6.47511385768393	5.75646115123812	6.33709464667556	5.62106680129998
ZSCAN4	5.66094005569006	5.65766588840569	5.53147876969896	5.46118768248018	5.5633078607913	5.59172270678163	5.51407961007318	5.51417740265814	5.55012796256291	5.58809115901859	5.60277978412922	5.59482862738488	5.55865629357092	5.46108803752098	5.50063386420364	5.53072448617488	5.55685379429888	5.5958775523815	5.50941437480083
ZSCAN32	7.16108994512193	7.15487186142964	6.57764213991724	7.27284951721522	7.20936486852481	6.73818028127656	7.16764259982626	7.42146952484821	7.1446144590377	6.99350748085197	6.84429845003362	6.94656288073753	6.78318296725888	6.88077757248581	7.10086993826482	6.61213514420272	7.39952766237068	7.06696320534561	7.02346782259362
ZSCAN31	5.92332340985127	6.23351015554026	5.667777754872	5.72614112103368	5.75256117725586	5.47613330772737	6.26693940732868	6.44319844504351	6.72553088476514	5.92773518819889	6.46226883549949	6.90683703800963	6.14608377614576	6.23416172975121	6.37933821033652	6.05168599773618	6.27860248547944	5.9493694132419	6.33004656642084
ZSCAN29	6.32482996950021	6.2009486296091	6.52804799281182	6.36384964879036	6.90900916996776	6.60221537767495	6.22902807922561	6.19627424603713	6.57348240530324	6.09719173447103	6.50150349995869	6.42391898482406	6.21343024987099	6.3946273886141	6.30721415698626	6.37271611259707	6.29951656099842	6.75603215000356	6.1581135743303
ZSCAN26	7.44107325351389	7.37812583273887	6.72772163604785	6.56507494558926	7.41966547326862	6.61144822640075	7.65477642414833	7.89614255001315	7.7623848894092	7.06996529692646	7.25960154041389	7.9422022048721	7.49625090991773	6.87171448225219	7.68181295697242	6.65874837815924	8.18834102582842	6.83553050764448	7.63530168321157
ZSCAN25	6.27559645292861	6.13576575524994	6.02147761001715	6.29672702119125	6.63230707152346	6.49341068344644	5.95669675809161	6.19427261305299	6.19927064368493	6.40566436632272	6.24311860442755	6.34409321336312	6.23404468571103	6.16634689517543	5.97884335049341	5.91219565282566	6.19971504789493	6.6070960266103	6.23417926370402
ZSCAN22	5.61895709136543	5.6363431522026	5.78673019682962	5.65468240948321	5.41885219304766	5.55161143608727	5.76021869800182	5.66469441377885	5.55095903892587	5.79917248035901	5.58934068315207	5.66638628928303	5.64797210751305	5.46163514338212	5.77373670033669	5.53426897501114	5.5739315496422	5.8246701884581	5.59303375788972
ZSCAN21	6.94174376539178	7.54487143782073	6.94059325467963	7.16056781118193	7.13492468845515	6.61262907219125	7.06371695723332	7.33822733395211	7.39838371249445	7.17997410908743	7.10469424824419	7.38896487634698	7.37777939625314	6.80703113441148	7.47086302224356	6.78166432382093	7.25390934526929	7.31331841283333	7.31898440619089
ZSCAN20	5.33730535903646	5.20563176946932	5.37369014245374	5.14719426830215	4.92802735424884	5.25339083787306	5.12048564143439	5.14525410704336	5.26146149117311	5.43566790027708	5.4186580674792	5.20927879976318	5.13690394324888	5.04956637747918	5.07659670866404	5.18814613172865	5.20165668306019	5.20277014438195	5.20881967391642
ZSCAN2	5.36153443174477	5.69827869778397	5.62589908706675	5.67400185203392	5.78493686175379	5.76288298042124	5.81492750595866	5.83685210920232	5.74142273625753	5.64014393683772	5.5913993403512	6.06483524008551	5.6577811153012	5.71721354169882	5.67549856340929	5.24634041308786	5.82545535754652	5.79632762581227	5.97220616045314
ZSCAN18	8.59472876997428	9.29364772364254	8.20879027031217	9.05596254625643	6.75447814799374	7.39596414513614	9.23724614569095	9.7411135543636	8.87011485282598	9.40015822599731	9.09302290072489	9.116573574629	8.99718015512257	7.93533855193222	9.08493147182803	7.68572622714516	9.51170994798893	8.44522201364953	9.32737194452563
ZSCAN16	7.04884403574836	6.75989376362351	6.18566756259089	6.65105870001175	6.32920955873924	6.01688836036856	6.03670321135917	5.74050746042232	6.41106579556329	6.36392927358096	5.94196487883192	6.42297377836938	6.24411958855277	6.35712927708646	6.17446988362202	6.23350220312964	6.22362434908059	6.50045138953207	6.29099820540802
ZSCAN10	5.34312239625407	5.26152946687677	5.38328726956275	5.30536404643738	5.7565264627803	5.14427881848552	5.31377675559192	5.25389730280845	5.33570891559236	5.39662808913832	5.19391140062664	5.53510234568723	5.27721651167322	5.20436739749396	5.23711828713137	5.31135388099649	5.32277053754451	5.32132614156175	5.33110143903845
ZSCAN1	5.71240948553291	5.28499555487107	5.41463528847028	5.4329095400509	5.68606764326192	5.67603543582906	5.57466802630691	5.4718565578228	5.47726530777755	5.29764242285891	5.65085966062078	5.55027861422825	5.43862745680073	5.31647520891135	5.2781455170562	5.45564144950105	5.46394822228602	5.46241953677334	5.52389821821659
ZRSR2	6.97167610560934	6.55627302747515	6.57889627836745	6.22229589826482	6.27883918444952	6.37037971852043	7.09181674397968	6.94735218077124	7.01267092252948	6.39858643203622	6.99912077263464	6.69585189770523	6.7920827520022	6.5834102924629	6.79691763501033	6.41360982316717	6.44427637719973	6.82655430463901	7.0989089319878
ZRANB3	5.80782998719311	5.45362824613529	5.65709143339978	5.51556839358289	5.40540593462007	5.82427444499046	5.95208744766011	5.55279676524168	5.73642877761134	5.63531290942426	5.56333943558836	5.72135092440816	5.79292030002703	5.50956052751089	5.73556023523782	5.40075489042623	5.94594591269305	5.50494467370378	5.7604109085587
ZRANB2	10.1107037045435	9.20279329093705	8.98110074712044	9.48571715118332	9.04907335888956	8.83952680758311	10.2921965295603	10.3924908862578	10.0452021020779	9.53220429721615	9.70801606175351	9.84943063566971	9.87877042956527	9.27590959008518	9.78727137080222	9.22206988321354	10.0439787886725	9.46109337013768	9.8496185501956
ZRANB1	7.1746227631778	7.15750988158069	7.77266556282691	6.99675017427304	7.37042186269777	7.59537900423801	8.05614989078632	7.82560959696494	7.85218643837378	7.78856138232716	7.76533064002871	7.82117619419584	6.87761461008003	7.51050655698347	7.41754320023876	7.4411637869973	7.63529619717989	7.42841552692414	7.66496573702861
ZPR1	7.14534268648365	7.79338829899318	7.13481104335656	7.66303765130381	7.55703110655716	7.06371324810593	7.21299254411068	7.12187015011689	7.33136814185579	7.07775830975801	7.32412527042635	7.20852965251561	8.10033153634209	7.41860033916613	7.42184571990503	7.74818507043641	7.35427878433066	7.11680479566538	7.29771529635727
ZPLD1	5.34667372214608	5.09866052652176	5.2312710673181	5.34637416477209	5.47871130601718	5.16192737088145	5.49516721746087	5.28757194514487	5.22848752285298	5.14261371730235	5.36575830613797	5.27084684706851	5.36523779061701	5.26572808812915	5.30173464554122	5.2741592136223	5.28881568287674	5.29515602442051	5.28438801749064
ZPBP2	5.53688544118228	5.34788207182588	5.35592738937777	5.43693270315903	5.45169537817786	5.50579688307833	5.54170063991142	5.44970277812423	5.36596505558282	5.37708808042799	5.3194769622423	5.58956986453439	5.23444974388647	5.36348033912685	5.42986765885458	5.41000812487712	5.41137368428593	5.41903505136051	5.40724322016457
ZPBP	5.59507160393124	5.36315554994316	5.6130995374592	5.53281949476691	5.20891463330019	5.39033359500425	5.44598581353412	5.44894840174141	5.4461323099624	5.47723643412993	5.50759165194316	5.51002784727136	5.4537482363919	5.55067985098023	5.50781636789906	5.4372968207676	5.46814572867938	5.46943046898817	5.47533911822493
ZP4	4.92765306310407	5.23982405727669	5.13735806293094	5.07533349475341	5.07092328677165	5.14693306168363	5.06775825038956	5.2197156359171	5.28415090911037	5.03968142220496	5.18554048396821	4.95137839053933	5.22424350978651	5.05437840699062	5.04467618828246	5.09891257347779	5.10445053996063	5.10102896379058	5.10797545604254
ZP2	5.2580538721981	5.47003571032119	5.19105217164003	5.3242101252322	5.29153702647906	5.45517503232865	5.11441108689901	5.18727729779318	5.12380788189356	5.24109425395888	5.37409090051361	5.20326530201423	5.33770201934589	5.28388261151438	5.42572266808682	5.27437549709525	5.27539955140541	5.28413199720986	5.27715645843482
ZNRF4	5.32930373271973	5.48607148897612	5.55781121273364	5.54082662362051	5.64336078080246	5.33412377036862	5.4774710259425	5.45020753863041	5.38078589049184	5.60235367092695	5.44267876107216	5.46208972005859	5.74260328318323	5.71493070520644	5.38759616523006	5.47806583843157	5.5036321847679	5.50175634193619	5.50145398296036
ZNRF3	6.4182110075334	6.22906752682721	6.02782064996064	6.3572764663932	6.27538914126932	6.0348852068053	5.9475584221346	6.16322372488748	6.18580479906879	6.38628741989565	5.9130781199957	5.96766375730091	6.23266388497435	6.13759600347166	6.23095524013219	4.92361571852855	7.13210269760493	5.68986802752506	7.03369255634535
ZNRF2	7.72204059322642	7.53296895426159	7.78823941487417	7.63802367711319	8.39846978040949	7.62667076543679	7.11952451492299	6.99350227535418	7.2413908186604	6.82747404264548	7.10961968671195	7.13054287608184	7.25012252243211	7.88018762119784	7.18228369114879	7.59965234701372	7.28625147830535	7.97064772675278	6.88859432279916
ZNRF1	6.03249808130831	6.06766830486467	5.95985711667946	6.04571919468681	5.8065875063089	5.89079429007223	5.88601736675121	6.14225956262783	5.95489883153721	5.89893972329177	6.11711734067316	5.99493927354966	5.98549211994298	6.00964567488842	5.83629563465476	5.68358661577406	6.03222057518616	6.01522466720649	6.19053519030221
ZNHIT6	8.26459985902855	7.61707522753142	8.07389381841866	8.147425344179	7.95786289797969	7.5163459712328	8.58426123381873	8.87708642334715	8.72825937726772	8.51349181294039	8.70066972010335	8.30420068532857	8.15687841811262	7.8501128076676	8.39248246455903	7.45628117594454	8.6866843402759	8.40476010660135	8.48331569334671
ZNHIT3	8.0635493054734	8.50561938139282	7.49756141531286	8.45963997989316	8.07398415131944	7.58157133646957	8.04154558738851	8.00284660034661	8.18942731151457	7.98111858469158	7.72907637491851	8.15063460717526	8.65883263076524	7.99203594342853	7.89301127332352	7.81597041921741	8.38560717258232	7.73032544961347	8.30354846044564
ZNHIT2	5.53336078507839	6.08961858111496	5.51367358752916	5.63518897055033	5.83050083063663	5.46381497794876	5.42351784470166	5.60768182815387	5.58862024883013	5.61615744907278	5.42470927987287	5.58912978591738	5.66443626101735	5.74798569169958	5.47015812673352	5.59457817092375	5.61063034506543	5.61635831711201	5.60569667027918
ZNHIT1	8.37023391084889	9.83434098190108	8.08559999434098	8.31252216734992	9.06589444696406	8.67982086074988	8.67232147724993	8.150411454069	8.84476692333228	8.02674270896531	8.14426125995116	8.90948237874712	9.57869872406506	8.68303733402342	8.66507874089679	9.20644536567898	8.74536158655516	8.05120206939937	8.71026253025025
ZNFX1	7.76824002472046	7.75093263668052	8.48002894640002	8.12650203076325	8.09697037353628	8.20771166113867	7.91028912019692	7.63980946955077	7.63575266977322	8.01367330216546	7.57262976370005	7.63790092850177	7.36240782814304	7.95158559830028	7.59598640644456	7.9580391330895	7.6609436169606	7.87547101290244	7.93934989598747
ZNF93	5.7118389729566	5.510748348416	5.95585417172471	5.45784352951269	5.80025673581051	5.94838881368765	5.66739786084071	6.05312271708114	6.11483314000004	5.77338710708558	5.48446847214201	6.15000005948711	5.68045849709852	5.5701921821227	5.37127705281413	5.57967166220456	5.58397059282611	6.29634742992126	5.54975956607086
ZNF92	6.56695668980575	5.88325345692755	6.40980449703287	5.7692818562653	6.46427253365412	6.14442876540074	6.58173916007228	5.97034920707965	6.50630694225768	5.77906882826197	6.27741289347152	6.15605335465056	5.83309949211755	5.92253834390399	6.33270455312455	6.42945778894931	5.76372842092031	6.7840307933492	5.74887697714149
ZNF91	13.2018542430397	11.6087406889094	12.8293563761027	12.3841893494919	12.0939206668079	12.8293563761027	12.4811618980161	12.2730474480424	11.9240613820702	12.2467673559003	12.0939206668079	12.5309857764065	12.5840890082392	12.7455661057155	12.3409018329779	12.2487645890408	12.3424328924955	12.7496659066266	12.280004508147
ZNF85	5.91082324868432	5.7669974426563	5.77950722572345	5.52600295199679	6.02195092166822	6.15404101147044	5.90453618946538	5.68546180633615	5.90791768973926	5.66907935945805	6.10449607441561	5.89328260557134	5.83992477660504	6.16721329567655	6.07728904185208	5.78601641059045	5.88506193847227	6.04244809193323	5.85685718883821
ZNF846	6.15918909326535	5.93018256150476	6.15188936865136	5.98300944449672	5.96644554237842	5.97431655944692	5.971347377269	6.1199121302222	5.96778320677325	6.05493412371251	5.88322855013532	6.14662888699629	5.79939563000074	6.06414885255763	6.09940393646753	6.23724552978897	6.09593580179053	6.06994901452811	5.67755540708182
ZNF843	5.3809564722018	5.79524982236351	5.42808723815584	5.78523701648151	5.60215518469559	5.56052593968813	5.58395743470114	5.45007991741271	5.50303498286439	5.81498865271647	5.52406266186737	5.51246245762852	5.74024896140816	5.77424498769939	5.48012613863451	5.56207376587391	5.58666475231869	5.5891945961604	5.61811796775433
ZNF84	7.01849587798118	6.45663433075355	7.25034339950971	6.56846636102119	7.25679746873528	6.92817508085363	7.33877543179352	7.48450828312128	7.23399300604329	6.69523337129742	6.88859239031071	7.1410540277677	6.44278273166338	7.07055302403748	7.11106595240338	6.78380985239972	7.05613563345402	7.16937930595687	6.98409443277777
ZNF839	6.95839369184882	6.36758020933526	6.4957870730116	6.34848037680716	6.19627877748215	6.65258463515453	6.11380921262266	6.5183784097326	6.54970869020078	6.42639370303997	6.50644507352129	6.55575899979799	6.1212383930358	6.71678731441653	6.73970180428056	6.41261223727434	6.5460871044832	6.52005125742596	6.45345372371057
ZNF835	5.49035941026531	5.51965506610018	5.52651720540239	5.41359153593317	5.34610029024031	5.84090447528682	5.60298138795095	5.55534259603392	5.67949648204015	5.5155033632703	5.5631711658782	5.46863681436065	5.49276621843479	5.38683066540734	5.66431868529846	5.48276602984823	5.51372899588667	5.50857419842418	5.61691776041356
ZNF831	5.94540947518574	5.76360194562837	5.78325079557164	6.08646401383406	5.38472268278032	5.35414525655289	5.54944903660342	5.54336556999533	5.33161659165917	5.40083517926373	5.52152949996397	5.28826277555545	5.34533655543313	5.46798030308382	5.55931938872711	5.49313210929497	5.27098260096492	6.07588811791146	5.37884665825244
ZNF830	7.52174726220153	7.8941456867135	7.0889858064592	7.78918725642021	7.51488431935413	6.86311183464924	7.33122883641021	7.54691473358696	7.60398199878928	7.01049520398424	7.21480460321048	7.37914034141996	7.24264537554686	7.33575885413509	7.41051924262918	7.37561016134255	7.3009091066574	7.28770039427026	7.58737410287097
ZNF83	9.45044811872117	7.0768699967122	9.07042301517064	7.30090957985274	8.61849587243349	8.45730231877283	9.54429267544324	9.78714857831475	9.07949873584542	7.91140042486129	9.1685141053983	9.24394396133687	7.81250724495044	8.72665320732197	9.56561732748868	8.27268642980861	9.28021459953844	9.00311045716459	8.41078403138081
ZNF827	7.03474111469929	6.93362626187371	6.53754477717134	6.76841753822305	6.18105791819507	6.54973878820739	7.52102922106171	7.91152396772056	7.27002659724318	7.06201784808597	6.40049878907645	7.09947222168674	7.52597486371222	6.44480761939189	7.45678758029564	5.86617903104515	7.87693409853367	6.97051282127629	7.29183710540292
ZNF821	5.75934383257204	6.21451027414168	5.47616029055492	5.83952053732948	5.69079395111659	5.69302889181614	5.82681455097502	5.70268478124828	5.71101213180735	5.86568813318957	5.63305148437808	5.68733973563183	6.11142695878493	5.70709354394917	5.63864269208258	5.70073169604528	5.82498647256598	5.46476386379912	6.07013268088547
ZNF805	6.1240767710941	6.2193893975432	6.03173614091461	6.05394187815184	6.07797261224438	5.99239065333346	6.24186674983381	6.04655680298794	6.07537645831196	5.88394659574734	6.22477097882682	5.89803770844169	6.0420625890823	6.28021415195225	6.2741529921351	5.66968731697596	6.16955409342093	6.39747017864759	6.16992657427208
ZNF804B	5.41197363880008	5.5491538236933	5.25590820304561	5.59793012310331	5.47145792593214	5.272254179154	5.37229494031355	5.28909681954929	5.41963163628389	5.63973193567851	5.25970290680415	5.23910636456452	5.51663909889737	5.42983293212997	5.3890352301444	5.39340455260038	5.39835578530144	5.40279080856032	5.40516376490101
ZNF804A	5.8225036694214	5.74644972147317	5.90057430771491	5.78549887927198	6.05985250180342	6.18422281335904	5.90865264039833	5.65491618571064	5.86904078893375	5.61585053098763	5.65144581142374	5.75772337546084	5.947538783567	5.7003355017855	5.80879519451674	5.97842498048725	5.54206726277343	6.13236454847066	5.63828992212235
ZNF800	7.32240084049599	5.97354310356227	7.14371956715028	7.57090326200499	7.28614633350101	7.02218140168188	6.80061436686596	6.7176373326542	6.68019816360854	6.16942383865046	6.62783464128961	6.50441534793206	6.25077737828265	7.17063511548138	6.62711170218548	6.68706570700571	6.3435822414677	7.39731178270909	6.74232505359655
ZNF80	5.57646570505901	5.63840866248571	5.47173992195832	5.7774688408857	5.41828281112333	5.26552085190344	5.39903251449009	5.43829853124533	5.54072085088015	5.52188181715185	5.54640742180793	5.43336154658797	5.41308233553455	5.53085994253833	5.38205306043873	5.46703931954325	5.51184754022005	5.51785903199574	5.44306671633398
ZNF8	5.74973734737041	5.76170805663554	5.75426415230008	5.76398950182694	5.77721245309348	5.62881806501146	5.72807020812597	5.73408752141783	5.67552985234012	5.74311118802882	5.82243245243395	5.62798202136582	5.83475921763296	5.88457921651017	5.73296932023969	5.70121834242214	5.78948576857733	5.7660732395873	5.70858178934985
ZNF792	6.67357053258758	6.61666734736769	5.84050430983008	6.17975885165143	6.20652010129213	6.06567100575839	6.12181147391846	6.23498466997863	5.88755105630882	6.23999525290513	5.89701167019383	6.1614046457139	6.03831067574312	5.89503501754672	6.19942055177861	5.95020368346116	6.01925774837531	6.6568108017954	5.9756434537228
ZNF791	9.14654970710865	8.20677949194921	8.11768817623834	8.1877197052929	8.19136457499865	8.3462757929178	8.66531233681598	8.51346135867708	8.56488142646501	7.41132782535662	8.64125249126492	8.08256553507574	8.092886119101	8.30280924537166	8.33486136826596	8.39859804725762	8.2939963502859	7.9189586492981	8.71363135616842
ZNF79	6.60050870522749	6.08940241776741	6.47864489641338	6.21099501447345	7.03741688781132	6.04214893831935	6.5951113347542	6.93476812735547	6.58614585197738	6.02663955971503	6.40102877680508	6.54369719029235	6.28247120929702	6.43245240077944	6.78311941967289	6.31449777767948	6.74188834018848	6.4078397157618	6.40563217407316
ZNF787	6.46247307113028	7.49243056894952	6.58187867414707	7.62112511720751	6.90905983836499	7.10051033482202	6.33578185106314	6.51851548185141	6.76481922454216	7.03053437502817	6.69477890579641	6.43631637281662	6.89766128409493	6.85171791478022	5.98130547145584	7.34996731017005	6.61708617086982	6.55673823879663	6.61945179261421
ZNF786	9.19854516335425	6.35159335898284	8.75597642216256	6.93378976155045	7.54146766939877	8.14611845342434	7.6662418349643	7.20647610968312	7.11940742749743	6.25935762440791	7.18105943354023	7.7891333724481	7.2344090258018	7.79492263335536	7.07023128185986	7.39995982328339	7.40086231364517	7.75349335170438	7.41833733516269
ZNF785	5.90394122751716	5.88979228161837	6.11222175362856	5.71502762519622	5.79321312184579	6.31684375368222	5.86894505953238	6.43570359742307	6.09172680827941	5.76052685885363	5.94732051129228	6.02695833820776	5.98532605264708	5.78545553980906	5.89462994783441	5.89533702658704	6.00928209725785	5.73887851443812	6.22574932954963
ZNF784	5.79107885826522	6.1229205669384	5.89320869707141	6.0486879275948	5.97676184708349	6.11073903689252	6.20520092575397	6.29454689514117	6.28847110151645	5.82733424842332	6.085203019631	6.24583352288088	6.29273061254279	6.3131553055117	6.05961178607405	6.46940786307104	6.03084983752369	5.87045214558593	6.03874682828449
ZNF782	5.82649961484559	5.92040700666378	5.90155379447669	5.83647047640483	5.79979441694475	5.65936601428004	6.23618902055037	5.81857260765388	6.00018115646018	5.90443748718434	5.84291261793367	5.93900979750718	5.76790792799549	6.16017381403783	5.46241714710782	6.29074183988347	5.12596107939604	6.77607937430888	5.3529274882515
ZNF781	5.78620785252718	5.87743066983111	5.46137233370976	5.56282693251958	5.70929947881015	5.79060213414898	5.46520929943438	5.64373096039005	5.89626769551144	5.89946334951747	5.77169834646988	5.75674815784163	5.95005270208541	5.74243722202394	5.88887286048195	5.47588919610352	5.71893038077354	5.69770420692324	6.08265547067642
ZNF780B	5.80996978685713	5.55510895103272	5.58528386999565	5.51183943469684	5.82725490301272	5.77403756329702	5.67661005460001	5.54135723599514	5.77840691410162	5.69287441955706	5.72872111201235	5.68803869050511	5.57595996886276	5.61035364324337	5.78661278345886	5.63117425508565	5.67022205783589	5.71839813203677	5.65715928427497
ZNF780A	5.70719202399863	5.44213292265204	5.63303295543594	5.4671831139317	5.6037291218244	5.68579274092336	5.61011906161897	5.66246515295001	5.2978525210241	5.52620884898659	5.4680527811069	5.79056031741894	5.46729176158311	5.50681458368787	5.65656520364977	5.35936643765804	5.73074516329872	5.59620860982521	5.56143629425236
ZNF778	5.43453068870516	5.57783682579673	5.44304995551661	5.58700621623671	5.66335106584632	5.50699693055243	5.49689847766816	5.75428920703005	5.73863392319728	5.52710561468921	5.39385749818737	5.78240499462066	5.61310667717153	5.51088333552242	5.57518118490268	5.55606832101313	5.5776446628278	5.55911464346725	5.57168760680161
ZNF777	7.15395146404801	6.31760142502854	6.85429474606128	6.88048611055449	6.42180077532483	6.93505098901606	6.80453003296266	7.12361427808358	6.78955158326124	6.34162165356549	6.92740197209355	6.74986379170819	6.63953650670371	6.77073031192184	7.00564866951502	6.74602449093098	6.56737228145811	6.90992478290163	6.89870418612683
ZNF776	6.78441470760529	6.40033955084905	6.89249619948127	6.62710532942328	6.78319163907366	6.93925541121753	6.67700137814634	6.4292624946162	6.79196526996047	6.5175264086446	6.60250574770975	6.72439889188091	6.40554386635122	6.66288394094419	6.31233897727529	6.86739181591999	6.36153353224228	6.83380843352069	6.51261569482009
ZNF775	7.17409669396206	6.63189822573363	6.65582674343224	6.22826593188244	6.76019737664172	6.62528687646388	6.59719808256628	6.77077027879486	6.70654716853993	6.13251912098153	6.63218825611907	6.94548596563463	6.49453417415029	6.43653846693639	6.97484438433848	6.49468568285395	6.58891794133164	6.53244439990386	6.97886597334384
ZNF771	5.57999998145172	5.50226233741894	5.66788341432855	5.41809283743977	5.71126570083191	5.79786842381075	5.42266558822727	5.54002541489007	5.30413494362091	5.23500422365102	5.73607467445924	5.4319373365982	5.52247478283532	5.53515085437317	5.37318747486767	5.49978245827775	5.52423236061481	5.52997506395153	5.49606385877505
ZNF770	6.40834422497013	6.67739673754665	6.28048465893569	6.85045581201936	6.64921817983473	6.03086410343677	6.45838285124865	6.75256266244277	6.57751916888031	6.94382680939527	6.53048673337665	6.65541135525347	6.8597465791447	6.59429231821975	6.38780035956847	6.34061589995803	6.69842981429774	7.0492961154478	6.26883712276253
ZNF77	5.59551763006745	5.7122901292782	5.5251638109588	5.88752531178964	5.54588548945707	5.66516086258808	5.81728196827421	5.54459585255191	5.58987715464477	5.79806239274703	5.73673728276917	5.74843883867296	5.62217253754941	5.83978498120013	5.76517291618407	5.87303648202376	5.6201722747441	5.60617578375709	5.64443584862705
ZNF768	7.30938717539405	8.0278616681112	7.68840556554235	7.14357266361285	7.42301822863798	7.75440236380864	7.13623626171479	7.6031945165662	7.38828756963552	7.59494532366054	7.68362864902119	7.61292889939278	8.42092575108645	7.27763534543701	7.39151876669549	7.93571142096762	7.60411154931238	7.00175600008852	7.72552245785768
ZNF764	5.94308204289276	5.89996065683813	5.92147038697556	6.06260154081284	5.88084303410502	5.90952908645545	5.78642038948814	6.21834690014028	6.09686071212341	5.80758870632118	6.16006299910542	5.80525693787133	5.79987376206493	6.10596220680396	5.99910371750675	5.98768993594022	5.72286204546385	6.01255774849316	6.10984102410432
ZNF76	7.35100652314394	6.73523089346728	6.73104174122455	7.40463718924859	7.05821895156872	7.1808601901083	6.89145702337446	7.28526415476481	6.77382036062957	6.61749000805701	7.08986970201723	7.00931345858552	6.7943714948616	7.08509837407394	7.2316522370222	7.10058351567744	7.24861509746331	6.79737502742176	6.90081170505807
ZNF75D	6.38453915287163	5.83186670865929	6.21183273308509	5.75351122816659	5.96164709022392	6.32344987572575	5.6032186330712	5.95658101756843	6.05030801630059	5.93361005521413	6.04810076512288	6.10127818103096	5.81335269866281	5.9515666296527	6.08595268753095	5.97047894913542	6.34052706402948	6.10254842144642	5.58940398300022
ZNF75A	7.73783033859076	7.1420175328442	6.91646872150863	6.97247186603976	7.4953825332968	7.40984283347883	7.1616801606275	7.28635051504169	7.29606677575317	6.96107427866241	7.16376804901231	7.48610040991902	6.69531822072491	7.35188682105996	6.994833117779	7.61159909063151	6.91420591348391	7.41755219824208	6.90508302912346
ZNF750	5.93983770806783	5.5421494310272	5.85383678438791	5.53998609877728	5.87448418738236	5.76210887828059	5.73108080423511	5.7305595800301	5.89449793785898	5.54929083213363	5.71827801437537	5.6653828223359	5.75165707397452	5.66398445585159	5.624028780601	5.69144579851678	5.73327533015621	5.73801064500255	5.70084681550428
ZNF749	4.98063299386929	5.08038156388878	5.56485968788321	5.22786187709209	5.0015745220929	5.27123137832986	5.20588025254748	5.48250933850576	5.53027211479322	5.40916858769508	5.1583438261214	5.14289757826656	5.31789529348303	5.55280312274221	5.36799473356396	5.27676340987403	5.28338706863576	5.29215902344996	5.2784191859826
ZNF747	5.92571885900639	6.30820786689986	5.88105965765659	6.00148264562755	5.98883440763526	5.97434315502167	5.8498309439751	6.3615150017449	6.17799826498219	6.00359592321384	6.06288735404192	6.23311629923106	6.11924667239207	5.56577789715888	6.01889273826302	5.74163171865402	6.17642475067959	5.96824437195062	6.24623494961453
ZNF746	7.31497794743609	7.69511851749124	7.32381678218014	7.32288528680529	7.55100151205273	8.02183684561438	6.93352890867142	7.07337104267629	6.69873496328117	7.33538643277795	7.09706462551732	7.02808183645633	6.82808458694897	7.41253934702911	6.57946152055842	7.67458946050153	7.02215473005137	7.48893099258137	6.71246960395725
ZNF74	6.03536043514221	5.79706895925894	5.87005134442429	5.68572572737062	5.57261435988399	5.98868867095813	5.5901518769404	5.73258018714419	5.86214001452448	5.83418462942363	5.93762553708926	5.73312405446956	5.88473676983744	5.70410329146885	5.45392797445175	5.72672019565197	5.79261369585269	5.77513827799087	5.79785637615156
ZNF713	5.38169304916554	5.56762590015766	5.37594555294966	5.63563369605659	5.55415952206871	5.60342185805138	5.57695134130779	5.60231131142793	5.41977506334553	5.54365290037938	5.52870062666069	5.59710305254558	5.44402291159879	5.61144249355735	5.43130779861006	5.49611806363113	5.54021204784953	5.53364488777556	5.50140714512515
ZNF711	5.99673576537671	5.98179484006551	5.60998695749991	5.87155851297866	5.86110637701078	5.6701561317701	5.74202477894224	5.87602959796199	6.3124548536572	5.99434230863012	6.19010304438975	5.91216065585089	5.76010714861938	5.81549994564964	5.45344414274868	4.92858968900539	6.39245793554558	5.68933670360838	6.54917594254422
ZNF710	5.94549150683901	5.93499898434137	6.02296292219424	5.95739580309383	6.21474148731811	6.16561798146631	5.85609887720616	5.78365978060304	6.19441245628003	6.10022770857303	6.12912016693549	6.00856938560487	5.95553922632041	6.04904566705058	6.21676292669917	6.91357215981216	5.25469251442312	6.10852975240958	5.92869838249205
ZNF71	5.71285969666118	5.75611397655832	5.81034173629936	5.78036415723519	5.8761231505335	5.6404891560541	5.69350536256797	5.48094754508607	5.58172493303762	5.62343394663566	5.38570919333574	5.60387151977583	5.43783663618956	5.76930540578187	5.55652000390445	5.44192705301164	5.63723226899536	5.65757675197553	5.83104861757594
ZNF709	6.04148915218091	5.76675808794451	6.0491561238352	5.66000289244958	5.97288688271867	5.74880197177099	5.54850701081119	5.92446510361245	5.65799792492046	5.84961522753655	5.84062352669055	5.93030636323248	5.49817066904248	5.74118534017137	5.64222983102031	4.97162538762144	5.9589834535862	5.92464435795747	6.35095428693421
ZNF706	10.2521194336971	9.44751061958326	9.61654333548801	9.72278009090156	10.5257388285121	9.63791201611058	10.0524474728196	9.4314023681847	9.57939199202052	9.4995052518406	9.52423374177957	9.46607047682873	9.30216551870598	9.90351860589753	9.48688745118332	9.96393439245447	9.3801464199773	9.9502724894044	9.53223574625387
ZNF703	6.26303639092174	6.6917694935024	6.75685373785037	6.97443841623973	6.81168045247578	6.41829870826366	6.54476718452716	7.15056241163226	6.69546782702482	7.55369869938712	7.02585434884106	6.48449729098178	7.17973660214478	6.81560215734523	6.70331283935965	6.21082467956094	7.3763038034594	6.53189178949621	7.16133139734567
ZNF701	5.93830114144488	5.36986670424545	5.66130154522611	5.50673801962437	5.80760857572645	5.61533882939686	5.95732070730069	5.58723291891596	5.69221017645944	5.49204837764548	5.75289103886403	5.66750659226872	5.56985274573572	5.97072707486986	5.66141430234659	5.7303416473218	5.62795248902517	5.7052766448261	5.64961777960834
ZNF700	7.65683588689311	7.23284385307066	6.88771879708681	7.24265300529779	7.20219281902332	7.73978491055507	7.68615983501807	7.48040995709046	7.23806358618127	6.99566944458349	6.90371384864957	7.18349067540889	7.17570887881848	7.34286515749941	7.27856885503101	7.10868860785215	7.56164294430604	7.29680438681235	7.1676502699143
ZNF70	5.62882110999344	5.41190041205702	5.49130827827278	5.75101561373026	5.24306423704066	5.42955964905961	5.33345869229709	5.72497162319492	5.36260947151167	5.34292601317852	5.3383365317678	5.36260947151167	5.41909213718356	5.66892190282092	5.43840755527479	5.08199091024281	5.88656351751567	5.53758749238688	5.35281211836049
ZNF7	7.32947852137999	7.04131343094608	6.78178263201235	6.79740894164122	6.93109076269066	6.59556805641304	7.52288090519775	7.22043195347081	7.24820062620066	6.93483325812601	7.07023673257556	7.53700198469302	6.96682207310903	6.80725333988374	7.14367628671066	6.91372154010809	7.6225818071386	6.65674749161668	7.08021267934052
ZNF697	5.79257973810347	5.91725892049101	5.65004364708467	5.90684344621832	5.90874145328836	5.81568834580948	5.68665536899125	5.83581353843294	5.7700768000619	5.8425248076473	6.019558731246	5.87974236814027	5.78330558500991	5.72115717123707	5.57540345484714	5.94295983794996	5.68437542370853	6.1741275849716	5.45323288216002
ZNF696	6.11194866326125	6.29733784742661	5.78694219635995	6.48745015627019	5.89537850953836	5.92400056565621	6.21588306403163	6.05661678579101	6.13086114609771	6.13771803301861	6.04293926075382	6.13745035923711	6.17975977485046	5.86506215277246	6.26485475776619	6.0320837485837	6.12471072318893	6.09992650153163	6.13501915398859
ZNF692	6.97830522554011	6.82712652749154	6.17805128960833	6.6804235607288	6.29685914628779	6.33893564322293	6.7557168221314	6.82323344954446	6.08273564339365	7.05997961675924	6.62711979333322	6.63301959450589	7.17535239183489	6.57408358418864	7.02232738921325	6.7662942805424	7.21241184790293	6.09468873511993	6.63028416481222
ZNF691	6.33314256374947	6.93509886200409	5.98498612048333	6.29147130887031	6.87500779486106	6.53425181288616	6.37642825910981	6.73800034516463	6.60851943716431	6.36000479633531	6.43929760348945	6.71085347651328	7.09533360800797	6.34117380912686	6.45145183093057	6.12617517675636	7.09312628471295	6.17156387858121	6.79067852201799
ZNF689	7.65126266648365	6.71839176029588	7.91417672255371	7.79180177568206	7.41065124884703	7.69535747082389	7.21613740898844	7.64329777086705	7.25451005167963	6.78062354762238	6.99500265279876	7.06007545679644	6.13674699449722	7.66045562317006	7.23643214835162	7.45738073608599	7.33984909317679	7.779886583477	6.57668462660422
ZNF688	6.75014508906012	7.50104903273195	6.34929740522379	6.76841480394384	6.61985613732881	6.86633894104513	6.81078428683442	6.54066003177061	6.62999091775543	6.56989522602609	6.88840057069577	6.66584466050515	6.97911039234492	7.08965194535979	6.51653478517182	7.33175656066263	6.31126477032998	6.70564296575354	6.75817378296256
ZNF687	6.35585942396397	6.04813715842759	5.94820770720176	5.90207196201713	5.9482966754005	6.26635207366837	5.79148855118462	6.03363484341259	5.97758908086917	6.04405744296363	6.14993351719602	6.25465150898239	6.01064920763809	6.11748448584501	5.78548686619438	6.05041439097664	6.24462803029326	5.73964893913958	6.12613647734586
ZNF684	6.1913749041119	5.66463628575902	6.06271089925069	5.74691250230964	6.3409951353671	5.63251662416404	6.22135449486023	5.97960775690392	6.27879916876859	5.78520371867238	5.88656958910092	6.16541223340401	5.77944045694029	6.13832076737328	6.30546657998802	5.95588154741892	6.07410578186358	6.05043957617485	5.95452326977962
ZNF683	5.77114782316467	6.16778422665536	6.04308171200347	5.93397644392457	5.99756500100015	5.78043664201394	5.55978680331637	5.77674728812278	5.52864956091848	5.68240719173743	5.9767134372052	5.58287456424171	5.45733760843376	5.71477161147945	5.69890566105093	5.96322106150464	5.80048108915128	5.52180554419966	5.82928381416203
ZNF682	5.50293001463061	5.37549746975649	5.79376949255221	5.65653690726661	5.96606003622036	5.70246026537576	5.81081704914804	5.76131538001439	5.49223549329625	5.74678542312349	5.34690894019084	5.74740864186119	5.45550845262002	5.78507186630933	5.67389174801321	5.69666366304085	5.71210719319885	5.73957291011026	5.45713504601658
ZNF681	5.72751583640547	5.51739146813807	5.64450420471309	5.53251451582335	5.92992406288088	6.06104736677706	5.71007348781534	5.52112503406236	5.62460259795083	5.46014121967149	5.60223932651139	5.47643275221589	5.64398300638289	5.71668092739995	5.62254231298408	5.58786052505203	5.63556729915901	5.7448116942714	5.62323584228389
ZNF680	6.95806751397771	6.24266042523116	5.88052979096286	5.91889846661653	6.27530179432521	5.60023984573773	6.91061972696493	6.659241260939	6.8719615735738	6.16858467404087	6.44756166233676	6.58110241293216	6.27177655971616	6.23173509069285	6.82109229893469	5.74343098763495	6.58308719515896	6.6102221473137	6.65089369665854
ZNF678	6.00563875760417	5.77020143926984	6.26563941984132	5.8629621846581	5.71612912569371	6.08368548734522	5.8643331893965	5.59082786610508	6.02064215722674	5.74372246560583	5.99747973089297	5.96864829438775	5.80199069574979	5.79785577567377	5.95268386954292	5.65922660564112	6.10221663011457	5.67700920423234	6.15567907288997
ZNF677	5.96237357510879	6.01780933835866	5.84658811780119	6.14927822898426	6.14010102661965	6.25675219770301	5.85247131251235	5.95040666578169	6.04888695882835	5.93019790388027	5.90323329158394	5.97974989392665	5.67233877912865	6.09628630659352	6.24766863878474	5.70207114522745	6.13587306813359	6.00713878045206	6.18600429491464
ZNF675	5.9547980588684	5.35687216167534	5.70808846305359	5.50736777874796	5.7835258721262	5.74637450189988	5.99046771238676	5.59710650364286	5.63211357601385	5.52978861632553	5.51287857064783	5.67954477854747	5.59114812178247	5.61034077418585	5.54778057165836	5.5774166239197	5.63406850297229	5.78401873744499	5.58695017371823
ZNF672	6.92264375112639	7.49198999533782	6.99696454550087	7.44183165739105	7.02982542412688	7.3495493061374	6.76507121150983	6.78324510946477	6.88635530269048	6.82267998677593	6.90138452721308	6.65827681622336	7.66949201085906	6.93632776623929	6.66365637103846	7.37866884536198	6.72417684261811	7.25059620048322	6.76071200445291
ZNF671	7.54916972941998	6.83698408127503	6.34373464202222	7.13158163677679	6.91416466737253	6.2318194714388	6.16417689927298	5.87684881289714	5.93932725381817	5.82381995857214	5.75952278245032	5.97574673753742	5.87160556245729	6.71487423259812	5.8866595301911	6.39147572604059	6.31031623606535	6.32078097674853	6.32659278273432
ZNF670	5.76558977832589	5.42721792525421	5.49000123772739	5.61736514419759	6.11652610043318	5.82480962697966	5.86628228846955	5.86282919517665	5.55228093310572	5.50467950226946	5.72740373405583	5.94420572075879	5.64046730113376	5.90938784984804	5.77735442598416	5.66154232119647	5.6952353010304	5.86330253175083	5.70166809549389
ZNF669	6.92935709758529	5.66003293506268	7.28934262961659	7.07600065110383	6.34295215876171	6.86767248938119	6.94909154964559	6.29074500801581	6.314554626036	5.98460579434148	6.27472018962093	6.20379843548608	6.0153228145612	6.8866836400352	6.15103776350692	6.40233272904771	6.69464301873042	6.38376296749717	6.4540881467602
ZNF668	6.8904861109845	7.36025597097024	7.34222206681899	6.96438157948896	7.18933052850004	7.80370961422782	6.07312992533245	6.32477576127073	6.12084654812921	6.34763822396234	6.68048973856686	6.15043121757052	6.39024862804673	7.36495445381783	6.48579013630322	7.91376664968276	6.20331129467745	6.57244381939819	6.4109409013912
ZNF667	8.06000468133682	6.16578256518969	8.0030405292752	6.63681910639675	7.0815942393409	7.83654191964193	7.05346903187122	6.83552111172947	6.76842778244048	6.0544472233474	6.27391912554856	6.95161650712234	6.29390076902288	7.49366106350659	6.91007798825752	6.66285567624617	6.88263958525337	6.83528979425841	7.48408802046259
ZNF665	9.80862082809624	7.44310799330376	9.45997160796521	8.2794112671024	8.45449722488297	8.45627906093707	8.58312723021706	8.19006864451359	7.98428432487384	7.3517001882476	8.14813016052208	8.90382954290309	8.54118275781416	8.35545400617978	8.15209890138479	8.18066229528566	8.51976330802543	8.50911916852092	8.43969630252268
ZNF664	7.31124817307881	6.47307888477436	7.34935172759883	7.06059397219544	6.99197718961308	7.15903913804565	7.18344812329986	7.52797429130354	7.50506975116067	7.68240405710169	7.49436696829016	7.30106856610491	6.7593187932936	7.0362071841878	7.37385522407572	7.19876122358923	7.21279340538881	7.21649034452765	7.19603494578375
ZNF660	5.32114433990568	5.22778804429312	5.39379465487069	5.33014187977764	5.36831335864398	5.38445367925414	5.27935641566211	5.27072163462615	5.19904236941459	5.46867755981673	5.32458217550802	5.37373181111542	5.36077561391743	5.4825075472081	5.44487022299852	5.30525011954019	5.31114983160252	5.3164532271016	5.42798745391112
ZNF658	6.39027051362402	6.0046417660738	6.00734881618105	5.73751967676685	6.35926306236926	6.0806864838268	5.92698998839237	6.2066329943574	6.2997830550571	5.95736013603643	6.08805862746497	6.1876461932725	5.79216146374373	6.22840343083502	5.98280932272801	6.02506776026365	6.28453391727112	6.07787072689461	5.93091613554544
ZNF655	9.0630606931341	8.14265249542919	8.96154399776221	9.10821306372273	8.7127946967763	8.65651148703628	8.50271465670437	9.12677825231713	8.89739073298382	8.97560188475941	8.99232790146772	8.92063141162902	8.50129270593385	8.68994374950748	8.78615560230192	8.43754322004796	9.045705274122	9.04423634811017	8.72086245386716
ZNF654	6.19983344407875	6.53798829564589	6.18189883001515	6.56814906863323	5.99558207103583	6.20563932442072	6.12263136278051	6.09857993837664	6.17124400444488	6.20044713837924	6.24128871229781	6.01808511050812	6.3164609845625	6.1391497917171	6.22669640213271	6.00703221644161	6.48714717032774	6.24024304358931	6.15789694264916
ZNF653	6.26378648582419	5.63862471858447	6.18279245881895	6.163018975179	6.26707304637441	6.18061906023595	5.98572244408028	6.10513115660395	6.40307610504222	5.81387794746322	6.73587467732401	6.46104914506852	6.1727759822768	6.06583117429752	6.34942306931238	6.15456783974876	6.18038941236458	6.18625758660132	6.20151544877945
ZNF652	11.1432124244689	9.95535272261017	11.1632975494485	10.5236038249555	9.94805522885341	10.8885913599716	10.0796791096635	9.92773540233065	9.56749169504942	9.42380133696274	9.68140294378069	10.1579605024315	9.98746913250239	10.6698618102029	10.1700797360856	10.7497049902705	10.1946814381607	10.0750801279564	9.8756319256964
ZNF649	6.04558003963467	5.90216519040584	5.91167130738306	5.91363848951055	5.9823260920404	5.69998989837312	6.46587916454338	6.46074149015393	6.34375479881151	5.98769880396616	6.40069025984421	6.37853247989783	6.06997987387233	5.88964692711945	6.31458691847207	5.81111237387161	6.13532927392379	6.12703328989764	6.3851113377635
ZNF646	5.81427148221456	5.733998813068	5.58069197275911	5.72072487376176	5.64185285408591	5.86436893840058	5.6561631218924	5.73452114921412	5.71720933145853	5.70129358516389	5.36795909530681	5.66965230149634	5.53329436091107	5.80255399238869	5.71317780315175	5.94271115040672	5.5894494792757	5.59380241772491	5.57525757052688
ZNF644	6.94943963940817	6.87493363094079	6.92846175257088	7.43298063329741	6.84868840714429	6.93388261335081	7.3259663641031	6.93522153705524	7.43068120577427	6.65372948716619	6.6673336575595	7.04804210981338	6.88912960299829	6.97956109469273	6.81832768335192	6.22220007439403	7.29382043029208	7.23763711141396	7.24103141717468
ZNF641	8.08352636063808	7.26693203346714	7.89544751341955	7.76490470604403	8.09796310368356	8.23237536010956	8.37015909879289	7.9174592575623	8.0483030382344	7.22512680293535	7.88700757742935	8.10360106812535	7.70241013774591	8.0250517940996	7.96710029748261	8.11711205906783	8.20136641007097	7.58054295042449	7.75933446436483
ZNF639	6.66253269395516	6.55607582097831	6.50522061108442	6.40414451221138	6.77443474035717	6.71657281816696	6.6050099635691	6.65200791038976	6.70481452719	6.72744158835118	6.68777565720224	6.52985471553611	6.59545092181602	6.82319197082003	6.69660663114662	6.34893107875198	6.87631807014684	6.54489545698257	6.86146279080612
ZNF638	8.72931793946846	8.20717732729834	8.84423222505117	8.28074716493073	8.31084838935036	8.2943477212326	8.96282984308885	9.22468469237401	9.05497776156922	9.06527740393653	8.56200616668016	8.67260771301604	8.56200616668016	8.38005265142297	8.92191053238006	8.2569762163514	8.99745204178776	8.69966396450654	8.77193658378284
ZNF630	6.04215427241469	6.03126496851966	5.9949922803868	5.86160874925049	6.07024346993841	5.89244925681248	6.36424019221522	6.80336636120675	6.74576103586136	6.1615474059041	6.54747602173364	6.53592247988313	6.57940142934582	6.13498139868816	6.55556149683123	5.79359799393027	6.88397393412893	6.20406427259034	6.27903241591724
ZNF629	6.06051270366857	5.72126449509914	5.76614183223139	5.69739664511068	5.99778786429391	6.00654520985826	5.90040988820964	6.05996160310008	5.95918470797492	5.99525791325534	5.82751978516852	5.83919149746195	5.826719390501	5.79718879362955	5.93614155359137	6.09399766888852	5.74445562172549	5.85477826946697	5.87910345781347
ZNF628	5.58016567761629	5.74756166429389	5.47113419659889	5.68556897383333	5.78161055036719	5.73972057066203	5.54855074213371	5.60356658202186	5.96119477735582	5.83420994539248	5.85947136509802	5.73986560643529	5.70172528819336	5.51157201891727	5.6360139394044	6.07974638920401	5.67322908496425	5.66442005739152	5.35303916301123
ZNF627	7.88289813517896	7.02307811225452	6.95980421337929	7.04368639735126	7.60377119156781	7.52990454663203	7.93535897942145	8.8751464227932	8.0893301368532	7.48990121596081	7.86687888266256	8.2962430726427	7.42137664140486	7.65128495696368	8.46179388106094	7.01229694630092	8.60722431659411	7.31304685254749	8.09621535531308
ZNF626	6.10638413714915	5.76721933639365	5.77323644112273	5.73802137206551	5.60558825540412	5.62505926460433	6.20404475783321	6.0832732591167	6.14936136852266	6.09029078998527	5.74295510698551	6.0370195114785	6.12001082369509	5.77183791294814	6.02879174766532	5.73634008324721	6.27447348113791	5.80421207947663	5.86735499383138
ZNF625	5.45404580045478	5.5302160337365	5.28208341120906	5.47903022000171	5.12016572877281	5.54752672033362	5.32581044640897	5.41646058296938	5.49591156911856	5.54847065335063	5.54853147034103	5.34301016421776	5.48768184952789	5.49815291010307	5.52150517430213	5.39393685645315	5.51897361312691	5.41743040791819	5.40104843502973
ZNF623	10.8638339911761	8.79441604745229	10.8961637445241	9.61862631335805	9.67445725454368	10.4852453259394	9.74525551252001	9.73428743990851	9.42776858234317	8.73519574050088	9.33180306936413	9.71573952214649	9.08460484767004	10.3232958570159	9.92054863292267	9.42042598310934	9.80627819086852	9.77733013491219	10.0080466163716
ZNF622	9.31226820663964	8.6211332404383	9.27757501367608	9.02005974649376	9.86897957851235	9.32323990080307	9.23644223725095	8.69193905355031	9.19310808661813	8.48002697970085	8.78930273596893	9.12222138011992	8.50401425187522	9.4419288252414	9.12958549778461	9.57719919358003	8.631278326141	8.94323252040548	9.15275654501716
ZNF621	6.23829572001678	6.56102886558027	6.12404910259447	6.53696884988516	6.26485558259184	6.33322709640583	6.5787578882557	6.85508622472229	6.56813800057677	6.52881601470708	6.45207060872002	6.57972272939544	6.51743125533496	6.52254061959989	6.45151707010709	6.17291557056517	6.83917272705447	6.56495743525093	6.34957098327936
ZNF620	7.63381131908281	5.78688199579819	7.62654252585065	6.29731895192848	6.93527258514939	7.28658570469989	6.76593866480673	6.54965950359165	6.30294147276915	5.92873034951933	6.39559234461042	6.99715289267844	6.36703527956539	7.11931824111024	6.70779737546021	6.67193826481228	6.75029848788056	6.74058458232634	6.70272694133879
ZNF618	6.27281001097813	6.33927026408276	7.38028073702028	6.39303530884619	6.64041506416737	6.84817688640316	6.61615543029846	7.40394178761458	6.8099855723589	6.77774061965021	6.44860839671782	6.58392622628384	6.61490935641244	6.47187493255842	7.08160967800622	6.36831072517182	6.92490288659562	7.07812889954192	6.50556139694967
ZNF616	5.62961217445109	5.96425904548154	5.71542421167578	5.79935437999853	6.24489112885616	5.83805585230929	5.59421085880891	6.16896531228452	6.14149525875752	6.1980894754292	6.13187151578851	6.38544299239451	5.90057464049718	5.88390296364707	6.01138379393131	5.79020769709326	5.9298014795274	6.27798260727295	5.88769681253432
ZNF615	7.03523842486993	7.13026368373921	7.03261690006391	6.86249879207172	7.34892182539563	6.82575319383683	7.50857715463192	7.87608658575577	7.75338941864933	7.1162152743614	7.46057602656986	7.4938700506631	7.58465605398645	7.01676144409563	7.63545404490894	6.75184462682784	7.79121998178024	7.17152014314494	7.56103293519648
ZNF614	6.3243226661526	6.43217130713979	6.09660310477368	6.37743318901476	6.31579807679648	6.37535229122827	6.1767208392056	6.34211244466196	6.17624234851267	6.21151140640393	6.0970471096509	6.26957812419916	6.16075407558145	6.3650037572223	6.33113107903296	5.96479351985425	6.4966135355968	6.08659177926921	6.55850965768389
ZNF613	6.48337975430772	6.12041607519439	6.2167744184495	6.1449701068622	6.90319503229745	6.08423137205857	6.66214146159954	6.86161383868519	6.7882254102448	6.13169346800832	6.14565820978534	6.75330247057436	6.43825116180873	6.39791743423728	6.83102925410366	6.41711710484998	6.4243981627626	6.44541047904882	6.55259823156523
ZNF611	6.8192188739401	6.43429636528348	6.71655309625985	6.42712879058131	6.65775732451956	6.72615510182441	6.23467700170549	6.21952169868223	6.13716850365538	6.12287086806643	6.45389193991058	6.44811543873024	6.39256381163395	6.55600983492891	6.25401554753806	6.84034804680366	6.26045118545291	6.33253400578537	6.34681657306556
ZNF610	5.14801083270084	5.30978679726056	5.16727729429291	5.34554245206999	5.25420497709714	5.07640177108151	5.16229864432888	5.39913564019029	5.36322632839015	5.45740948179156	5.30725554353587	5.33537992198041	5.23108147984082	5.21555378706961	5.13463180409393	5.03725513600725	5.59595427908177	5.2159587972858	5.17908850584325
ZNF609	5.75248664811242	6.06272674473366	6.03283613363759	5.80518051239941	5.52461177694723	5.63194495462917	6.37448047275153	6.05133085469466	5.96401435062524	6.64614651385572	5.81915583559352	5.77570009660957	5.97325424102256	5.63194495462917	6.06519863321497	5.90958546825576	5.85760998200972	5.96117499318462	6.0278738649753
ZNF608	5.96959193594875	5.62866591783988	5.80105869110976	5.75350781665625	5.63522200349987	5.3960921713209	5.97743654451509	6.24539494644358	5.99590566047231	6.35845756420127	6.04329574820677	5.8358984981426	5.64773115271522	5.70906337613067	6.27589876136021	5.36022075012627	6.21249689141757	6.01362549994794	5.95471616001334
ZNF607	6.54298734279141	6.39016653236075	6.13123754600395	6.13726176854748	6.33306454093981	5.97294369329908	6.13332641254461	6.49414224516492	6.39307406162141	6.01088032887552	6.24351389142395	6.12026984096496	6.24351389142395	6.1635835067687	6.14054082886968	5.93532708681592	6.45116111185295	6.20398223262973	6.31477596346747
ZNF606	5.96677300164738	5.76340116291691	5.66856160905222	5.65500026741795	6.12848913103721	5.63270532076132	6.03982855049913	6.2536011929326	6.20852660523999	5.99409938817419	5.96849789839593	5.96677300164738	5.83117542549041	5.80274986781342	5.77449495561574	5.6032941620642	6.2797253103102	5.67452915060112	6.0833654621676
ZNF605	6.12200895785027	6.46333820765195	6.13667689045982	5.85379922138144	6.24953285895529	6.08958985987738	6.22248930422117	6.37220683531749	6.17493949190879	6.25380348555279	5.96779439834125	6.23446870738099	6.31037886780239	6.01018894343479	6.36678714846119	6.182992451188	6.22445793682452	6.21527472688454	6.10626214121063
ZNF600	7.2287562005263	6.95081324400447	6.82789585604725	6.87204197353994	6.98201300377378	6.91541531280429	6.822804431946	6.76346278598668	6.9567428363776	6.99073854667718	6.67063076920974	7.20365585854845	6.59030203999427	7.02258197381191	6.8151174367931	6.94992423380742	6.92261040955379	7.18187496639606	6.59704347525259
ZNF599	5.36841343485762	5.64680089892778	5.31782496121447	5.34474203042273	5.45042536964176	5.51719477193957	5.73191344591027	5.67181377657645	5.31444821565528	5.52262076163336	5.30837974140105	5.4465028533356	5.50729483389623	5.62452206453569	5.46470700593564	5.35556466114714	5.64222242019895	5.27052658008247	5.63846988731071
ZNF598	5.89685816616712	5.94536503371106	5.75712751255502	5.95484779046942	5.99353898274742	5.99448503474604	5.86906346707202	6.0647366957936	5.95148853431373	5.90595553829702	5.79966503334767	6.03491101179306	5.79564896150077	6.14271923579564	5.84794787134682	6.22779894500782	5.85495450608374	5.80308737356903	5.83368245872797
ZNF597	5.78043066075713	5.838426870209	5.85871426681201	5.89837980849817	5.64218648249503	6.01310232884133	5.80915709435117	5.80903154233987	5.73387020876438	5.69047079176692	5.67424538071963	5.80846633594189	5.59081117757302	5.9022151482153	5.5836252148766	5.64258050544416	5.69264084946922	6.03927635671651	5.70844271925381
ZNF596	5.49844473995804	5.38619362785923	5.55350978808406	5.51953547214206	5.52544265466106	5.38691990630495	5.77195567315158	5.7159395070332	5.59278052083667	5.54835261777538	5.5821971554726	5.46357169704663	5.35350566933469	5.46985552683537	5.77841870548745	5.477255551818	5.5522202120546	5.55328357902657	5.56724779435664
ZNF595	5.74870555578601	5.410225509078	5.73716126610353	5.45960106794617	5.47843110135114	5.43848093297723	5.38226264003153	5.58372306886193	5.58426361999873	5.28879261778456	5.44636807813192	5.59126133434809	5.47735911965958	5.3949958080257	5.52692920452932	5.40752123219112	5.421595854061	5.42895127258026	5.72682220192805
ZNF594	6.20505160207747	5.71418113099949	5.61213335671863	5.67889954572794	5.40285739739881	5.5338642461207	5.52886453068732	6.30673883327853	6.13792134931452	5.96495853270001	5.69872504687389	6.09621518627005	5.90835848498332	5.70188354768786	5.83717508906623	5.6144137637516	5.76110818324291	5.76406844487271	6.14029172260213
ZNF593	6.16679541643337	7.12944831089739	6.06422744904316	6.64703388353041	6.6890402563515	6.74951305455135	6.34819284730326	5.76529716722396	6.23000982125213	6.33287202956245	6.21005961303505	6.45945245188781	6.98377330000761	6.69031919360269	6.40928961594285	7.27031657417006	6.3079005274256	6.02077630916284	6.26417600664428
ZNF592	6.10430406757524	6.42015242914265	6.38328164217804	6.2806789955559	6.39481836542861	6.45605962566651	6.39147762887464	6.2443619562433	6.19748090944184	6.45019820025194	6.00333883668213	6.12115208974749	6.23171382683687	6.39190557745895	6.00100644809557	6.11383417890499	6.58844499149624	6.14586794163326	6.25218370105093
ZNF589	6.53819338696702	6.67053112491118	6.46972036159329	6.53182304233828	6.31938667030096	6.42635061312993	6.30625779576216	6.74600374535846	6.41788562043301	6.25548771675636	6.17211283080843	6.13961285057747	6.39245538574599	6.43226494342894	6.33912615664319	6.45218043208425	6.2069771543566	6.72185526562762	6.26306952115399
ZNF587	7.3161078950853	6.12189565923508	6.93250786651442	6.26465257439122	6.6994535880914	6.82215891906529	6.14990009644665	6.28296655299954	6.46457198698607	6.1391350543367	6.25703110603339	6.40705605468515	6.38783839734351	6.67786664091548	6.57060604697007	6.63951100988253	6.39490794175608	6.56404506172998	6.42582151502345
ZNF586	7.67387917926428	6.89679881163218	6.97971793246123	7.62553965758105	7.71877232859657	7.65618340259541	6.93809053793999	7.03552717154327	7.21406925920985	6.79357128279415	6.73562384269086	7.07833153538369	7.02058450652331	7.4646558210214	7.21733796933072	7.76525430215101	6.92617032126329	7.18122102176954	6.9514647223397
ZNF585B	6.30108609267266	6.10781974785414	6.37662444305926	6.26316561391969	6.29696411558603	5.99504168827943	6.14635823702439	6.82600939014707	6.76799666032361	6.64013415670037	6.34971658714433	6.56897377127587	6.23629267421084	6.05307859580728	6.40273867868804	6.24546774625336	6.6111264970373	6.29200933488724	6.27938769399496
ZNF585A	6.05207933470447	6.48012826818637	6.09882303269785	6.18724620759514	6.19335625555566	5.94140708955999	6.1343592802053	6.55711386328403	6.20536961736901	6.32831685306816	6.01026720851179	6.15975225327898	6.68795751618426	6.03336118209634	6.2074670816851	5.85940399691932	6.68678853609453	6.11477862737614	6.2368153607008
ZNF584	5.67711501781087	6.09834592184316	5.71723066676481	6.01364854920063	5.92107958542023	5.66903479572648	5.9525930458186	5.76128893830916	6.12647678765136	5.98241015055882	5.91081450422371	6.00972743349653	5.84124651864087	5.99192836268023	6.00791936937295	5.85492570446491	5.86981561249703	5.74021798881229	6.17864134056064
ZNF583	5.43168848084167	5.83427278078422	5.64841042756896	5.82169804712565	5.52885716353448	6.00092016514367	5.31183231739614	5.45968205398026	5.61638369524517	5.61099951652465	5.51492051603745	5.53388573456805	5.57195974972847	5.40560518912399	5.52761118271385	5.58580757074087	5.59990157942854	5.53021331518139	5.60964098184454
ZNF582	5.76890141640319	5.88898149990175	5.65026591253603	5.60095208065254	5.89953973616488	5.54380595182236	5.63470796010659	5.72106022069586	5.71963379138843	5.75449963296262	5.66810429028567	5.77434751086687	5.61009073553267	5.80220433557425	5.63050559498592	5.62741791108323	5.85341053063468	5.67989655863953	5.657081368768
ZNF581	7.37844422283515	8.01737102773707	6.76760585251815	7.6776421404857	7.15244602899423	7.70603707030298	7.17149273862441	7.22126025841189	7.21664541279752	7.13651829561461	7.29497656194053	7.2788443699611	7.41825153384109	7.45858066511816	7.21913328785176	8.08440703321303	7.18704636826517	7.00828877102828	7.11862519170279
ZNF580	8.65109850132797	8.92837434460798	8.22509240585659	8.71032200029662	8.03254056485539	8.59960773929632	9.47182307773316	9.21689393260765	9.27034016636167	9.77673654493458	9.17771624586759	9.61288690286954	9.65339668146144	8.48686948636224	9.32737490338672	9.00219224409947	9.01072514488776	8.36916457836834	9.70717743307817
ZNF579	7.25998355896973	7.21129030643303	7.72314971720744	7.57617067042474	7.20303970461446	7.43393105429788	7.19564822175528	7.43300239423618	7.19166777087147	7.62923044968271	7.86079855701131	7.2974271064774	7.59223180160377	7.23523887125038	7.54548545449288	7.93412396335429	7.36734913897771	6.80617783463055	7.61052619603874
ZNF577	5.8078678611264	5.65500755871829	5.69782937222332	5.62956814122049	5.74663537790039	5.46004536642009	5.69415771149553	5.79581083791601	5.56828140597915	5.51265897718553	5.41166124402803	5.70022790222723	5.65424966497905	5.7314262685935	5.69240071314466	5.64113038948287	5.63889154712274	5.63909958605029	5.65079935183597
ZNF576	5.985571638079	6.40595172831408	5.84962762536706	6.26931045539218	6.36949655148976	6.22601331575669	5.84252323683668	6.20597003692556	6.19933145573374	6.10723257938283	6.11175569482589	6.27138219476758	6.399597773423	5.88718945731992	6.12891316797244	5.97199360643591	6.38508127406044	5.99235597236264	6.23957367336927
ZNF575	6.41193402672132	6.15345461459972	6.19314030111328	6.10048857476375	6.5010957974943	6.57574477505625	6.22236262907748	6.34424019930469	6.18798694442211	6.0242072034519	6.41623645754099	6.35366531608082	6.32569038933925	6.18040109924182	6.21925396309803	6.11137765940478	6.34813418176906	6.08049237381896	6.58296086966323
ZNF574	7.1845373842765	6.63739190710931	7.55193557175679	7.08612220538328	7.03546701354699	6.99183753794918	7.0521541362967	7.3511790654633	7.11685207235135	6.8178023375769	7.05626443811084	7.22017920230969	6.78901712953164	7.02011637161875	7.05695490283522	7.01527526009619	7.05551637531468	7.10718092761694	7.077534781847
ZNF573	7.50207220395423	6.25458398785242	7.04662713064526	6.42993061367197	6.3484297115264	6.33030358915693	6.65900516761288	7.47911093698971	7.09488400519298	6.74141248959003	7.00400834159442	6.67686210578229	6.59552722477677	6.31163189655708	6.98468418844114	6.69225683783332	6.80859278806408	6.93721931469715	6.62564292405786
ZNF572	5.53257598111008	5.60925470195548	5.50858446561803	5.61482564396184	5.11978434089453	5.21687582414859	5.29374540062238	5.51892731538293	5.31369042778463	5.31936006147556	5.11506950239433	5.27256126607528	5.34765355202245	5.21413236335823	5.35424249843204	5.2868193312255	5.5343686030787	5.30381090439575	5.28176670208484
ZNF571	6.06391690828223	5.71563569127963	5.83979073362163	5.70877762715741	5.76794337235843	5.57910942284155	6.08124184639806	6.17848014539443	6.26656916636231	5.79797487247779	5.8189871983647	6.1917838485997	5.93229660235461	5.71701341894618	6.32709615384796	5.53394116268596	6.29207891076953	6.07018102856013	5.82819692669039
ZNF570	6.22561143113162	6.33045341656976	6.21123731512588	6.27072901762905	6.20205576738622	6.14191480666393	6.53616494543611	6.57398553886219	6.55121826939831	6.21804970842539	6.20678873740031	6.20050306882931	6.15581395890027	6.00103365119856	6.31394538177827	6.14739449024367	6.30370427910349	6.45052610438509	6.20616010884351
ZNF57	5.75536129738696	5.83562151431792	5.80041238897046	5.97131475131258	5.78440928180914	5.85566392066431	6.04208903364977	5.76774646671304	5.99793935465507	5.6689041455671	5.69712360276347	5.90045056430774	5.801386763242	6.09167351849165	5.92933095055491	5.80647339742856	5.62154589487575	6.11351848495042	5.89639602879394
ZNF569	5.97782967441672	5.7686393670526	6.1085764226258	5.84103731452518	6.15524063578814	6.06663973000421	5.99901915390408	6.14167497820835	6.24986526362649	5.97484813132321	6.16269541224715	6.1599850928294	5.83872452353467	5.93500565296847	6.26406819698283	5.65531915588429	6.16693045184858	6.00496860484998	6.35398519543967
ZNF568	5.9626684026761	5.40635387344529	5.82753584128126	5.63639940492935	6.0324839898849	6.01046731438686	5.69086997356506	5.87368774490923	5.49290872584032	5.62109308396737	5.55846908597722	5.78094662318622	5.5326146771467	5.66538712472418	5.71331521724083	5.67935862307278	5.73340866736095	5.72582827278474	5.7276548139967
ZNF567	6.710815021146	6.09162252799114	6.39811427566455	6.42811657199117	6.70946666607023	6.73908467742759	7.02889432257966	6.83624426186144	6.92134380235683	6.62428254213668	6.4847923800402	6.74575235741278	6.43136975213061	6.60742025651959	6.24829120156494	6.04264281536671	6.801193911054	6.63118521081266	6.95145454424065
ZNF566	5.93493212538326	5.42498734735497	5.80530971813426	5.47720938664533	5.60838209075088	5.25448931480151	5.60278210579316	6.026058030158	5.78848610046802	5.66210109836118	5.84281398873927	5.96211606772011	5.48541206943693	5.52714576764808	5.78783177886814	5.28746995177174	5.69952153168953	5.87603627806899	5.84244160653602
ZNF565	6.35078565410172	5.97256791305405	6.46759420085075	6.21032108028453	6.41713682910719	6.15863730587659	6.35470941731889	6.44962877359731	6.35191847615652	6.0869924799774	6.1483534512385	6.44803017711842	6.22153333025406	6.10328118237443	6.31255817218317	5.94996963297002	6.63417852548634	6.21693219470711	6.26887209297434
ZNF564	6.30065430588493	5.90300853324612	6.07356858586143	5.99108212792344	6.04687783452644	5.96052905135178	5.92686169643971	6.09013961008464	6.23421641937345	5.85594740598366	6.33437125293581	6.08250504299874	5.96526297963769	6.05651760537104	5.92737983016989	5.88314247436032	6.28172436462483	5.80529597120513	6.23787295552533
ZNF563	5.64601571890285	5.61067535511102	5.65511821307884	5.56443257069785	5.7049140548178	5.34946232259984	5.53780904760573	5.722875100791	5.56561847878748	5.55759215647075	5.6529601302816	5.78597576672812	5.42907803894117	5.50881194246396	5.50209961690576	5.57197228926994	5.6052438404591	5.60383098371985	5.53725113073271
ZNF562	6.68546518952759	6.47156656763194	6.89707072723277	6.72907920066414	7.10021565050427	6.81726039812433	6.16772700710138	6.83158279584925	6.45781563705838	6.28899657981739	6.37722221953735	6.33680819469852	6.20804417796858	6.74771996446151	6.37046792941041	6.92708457813282	6.09333530124403	6.81431989190105	6.45433830538273
ZNF561	6.11776799112583	6.43559068747627	5.96765269064961	6.45749165482796	6.36761365128511	6.02250671175831	6.33856299311934	6.44227454368271	6.46942815945294	6.38933530045404	6.44272185747073	6.46080118785802	6.41186911701279	6.00515728490839	6.37255380177565	6.19987599007668	6.34742786812274	6.19436207570407	6.52993096017702
ZNF560	5.27396171499001	5.2290390329808	5.42521615952993	5.308326004591	5.33749126395575	5.30366562678358	5.32713206039946	5.32121141070186	5.67183572507126	5.24588595828506	5.4479242545274	5.24262744747342	5.28332239640063	5.28970656258069	5.22321288481238	5.31944684132511	5.32158373234249	5.33242651666021	5.31101331858967
ZNF559	8.66214521484197	7.30279608161447	7.87643653977962	7.33099588571147	7.95250269128635	7.83898008539367	8.07309823112586	8.27899967023272	8.31021909166283	7.1617182256729	7.96861273619417	8.48826200291275	7.09885817438709	8.03879719492092	8.12854084655142	7.46649373827241	8.13148455917423	8.23201975774042	7.81269900453156
ZNF558	7.26609639786145	7.16946453707254	7.10924327300683	7.2100229695921	7.22237287847604	7.15393779729263	7.28441849979978	7.94356216591402	7.27768068087784	7.61444244264312	7.15054872488838	7.43605600182987	7.56940238918184	7.06204196426671	7.53283926156135	6.96015669373407	7.70147463757706	7.28252722290103	7.40987294826293
ZNF557	5.89349379012141	5.89336187366629	5.52720088313836	5.60336938956065	6.21287591867304	5.5595352697917	5.98278411601329	5.70924593349212	5.56069629889335	5.67231350192897	5.504258920707	5.47859730237053	5.62744356073684	5.63373303884499	5.65811239090179	5.91533038175052	5.50002579023259	5.87971248432878	5.48990182967798
ZNF556	5.48205444670552	5.30740831228993	5.33340537027332	5.407118744858	5.33797838555055	5.40172073575412	5.20374386149059	5.36594638096682	5.24804506102941	5.3143652652653	5.27062549189452	5.39564244650581	5.30247156231839	5.38045896112902	5.45023958410182	5.3212042714995	5.35078352666709	5.34936262904011	5.33623300697698
ZNF555	5.88046069863304	5.9312704846599	5.83060800709368	5.90818155280605	6.08262972550964	5.99421591753797	5.91097320808219	5.98544514515459	5.85219703701052	5.96267226198178	5.80324353444528	5.84147881078276	5.90215892550902	5.92797992118683	6.00153127083112	5.85137007521658	5.95419607341665	5.88409690372156	5.97625969149567
ZNF552	5.70351926177719	5.57228727995626	5.58658913118944	5.57622222671377	5.45383014277597	5.58759155622581	5.70111324895555	5.536217462404	5.43952870454493	5.60421730168774	5.56990322508192	5.53219785020704	5.43672180430917	5.83700905748388	5.68859584231779	5.77031871752808	5.51815996629179	5.52825846646125	5.50691892713181
ZNF551	6.20091521913374	5.88344217715269	6.16959688322847	5.91280919640278	5.86771198770123	5.89748025306878	5.7594228056514	5.34979427926901	5.54041699614441	5.751183999777	5.76008863707803	5.96873482409175	5.61778058610729	5.64790774210205	5.70348204543001	6.15927791417453	5.46407705003231	6.1312636968052	5.46268587876061
ZNF549	8.94733832206533	6.92904596348364	8.76115616340761	7.92372324342551	7.44130035014624	7.71063868640592	7.76084738701564	7.19975477412927	7.25383455867031	7.3879859787568	7.07292062076628	8.27274616972061	8.49007621667748	7.6374207433354	7.31139825586642	7.72190840435405	7.74247757713317	7.74619103971034	7.74514173356218
ZNF548	7.31926131140684	6.76191994359487	6.98586094979515	7.27137193817005	6.62525500269325	6.74175653205252	7.39290878449784	7.09869268839565	7.09110757677021	6.85006030829767	7.15898523159435	7.13524687104222	6.86321490066291	6.81878850467939	7.1309356102455	6.78215783169388	7.36603799731951	7.12892306551698	6.81068516431887
ZNF547	5.4353337116404	5.34554756629895	5.38666859549214	5.2039422936289	5.50084922807372	5.43250587542691	5.42016632380973	5.38240968235367	5.50043458286974	5.65731995634162	5.32756732867219	5.42353807881928	5.52757158449323	5.19264555738351	5.32415212564583	5.36764939137844	5.41082007821156	5.42165204296058	5.393314066843
ZNF546	6.15128053904121	5.86491526267227	5.72158433934124	5.91596703832264	5.94229650994812	5.40440197384892	6.02117761895567	6.14158435114293	6.03852990579201	6.07890367173723	6.21765190833562	6.1457822562416	5.65821101265386	5.78010651292094	5.9752340329649	5.79103680247908	5.85669556911773	5.8139870983248	6.27667405565385
ZNF544	7.93504805987289	7.03943964236608	7.5176990688536	7.63673632175842	7.48181136812084	7.55602151772051	7.0306969296658	7.21289332427313	7.26395531134123	7.06161010941042	7.1271982453739	7.1627087697985	6.77430718412304	7.46048764634626	7.21454898474986	7.54996991693945	6.94490848750736	7.49020992361566	7.22453175312238
ZNF540	6.05149770309998	5.85742930195283	5.56250277248103	5.7985957930913	5.83690809395795	5.33152932565853	6.47919120720996	6.71670028014451	6.40862875987868	5.84045584179842	5.935045083096	6.19471130891351	6.06531599641336	5.74276317939731	6.4209499671144	5.64405446483215	6.63354597331201	5.5951495411804	6.20107254563906
ZNF536	5.36391744025097	5.57784669188328	5.29915323087768	5.43940137916761	5.38111542188401	5.28859150901765	5.41109868551153	5.38493239920559	5.34104565504416	5.5068563127697	5.11651793265216	5.39691008637424	5.39218722350547	5.53438633563987	5.2528330047851	5.34698888637512	5.38040862696407	5.38533197241139	5.37932138243319
ZNF532	6.83842565085959	6.50144683584438	7.19753217094355	6.57569927235148	6.5369984136601	6.9811591227904	7.56191501878777	7.85516326380226	7.33754878098012	8.22032773056036	7.32535911074419	7.45634509365508	6.5034284094299	6.6873422676201	7.13322481088112	5.82706581464867	8.18827135336527	6.91526698879431	7.65773329022006
ZNF530	5.34660139629344	5.5854502216822	5.40130925233218	5.49733012854076	5.76227331448773	5.28582670804265	5.27223360721645	5.519249980166	5.31223878316283	5.48531698304377	5.39381128931155	5.42651984935923	5.31475678586144	5.61829873716454	5.30315369406263	5.41943797931145	5.4399741812638	5.44306705271293	5.41151075100532
ZNF529	7.7101442897382	6.90181633772636	7.35400499808174	7.93579134581863	7.21690391068304	6.86694219864309	7.72848436865127	7.86541913550946	7.69026788767137	7.20474650933408	7.70620683326385	7.52151824592497	7.56478374837097	7.26502697834074	7.44983225203584	6.85398941952424	7.65130746828266	7.75732320881446	7.63781610100637
ZNF528	6.3103159914488	5.86522593341342	5.95465806102131	5.92780234379684	6.35941815745508	6.31940275398267	6.1971736533332	6.24413595898882	5.99763327900049	6.01529969281207	6.00567815162849	6.35338204200298	6.03033949404226	5.89323689482455	6.02239343353402	5.92525379172311	5.95626595462086	6.02111667619049	6.49690912851717
ZNF526	5.9093019571477	5.77029391044888	5.72922255163279	6.07793852263852	5.63154864295728	5.55032447768066	6.12453529402518	6.56884252121153	5.87327131184783	5.98568017620926	5.76191180201068	5.97041143802042	6.25816863783785	5.76508793191709	6.26651680559355	5.92850622094929	5.96854051868864	5.66568669871448	6.22394112126335
ZNF524	7.63225617621428	6.99977435215947	7.13387886212831	6.82762943779699	7.65335883022107	7.59277096923607	7.23545921201554	7.41078851575561	7.40027848810981	6.85076048484373	7.5485640725905	7.60267568007184	7.53258890256154	7.39237716572239	7.68437294437499	7.65404738952815	7.25441459733006	7.25789619798949	7.26580687487427
ZNF521	7.67922508561068	7.06398205914287	7.47666971316244	6.90764080817513	6.18268754330213	6.13705273551015	7.92674684664745	7.22910966360096	7.75561395236006	7.50673477043733	7.73130757869022	7.4419808850641	6.62963498939693	7.2989226200535	7.66630715101349	7.02933879778659	6.9143494975086	7.60339461154383	7.47236020976773
ZNF519	5.87894144087762	5.84891111743836	5.91750716490554	5.73957159770533	5.81311722179789	5.55725179329293	6.1681029022747	5.98510285846258	6.27414432020249	5.60905377541337	5.59713899308379	5.84403998759831	5.79493972913383	5.79325016418116	5.78475625350544	5.78605520797162	5.84702651456625	5.842861022719	5.8671592664269
ZNF518B	7.48598930956217	6.79182476276711	6.99573120182013	7.44231765079441	7.28914174469153	7.55131631736817	6.28675940689676	6.97696615824082	7.23290536585707	7.24508200896936	6.60957033234311	7.00255140048827	6.69880543497132	7.3372496634085	7.0369104895655	7.06404380358985	7.03461601650406	7.47370634461711	6.72186154852468
ZNF516	6.04202767788513	6.07451995549042	6.15842913659469	6.0958604205063	6.66053965191508	6.64854894651173	5.95438878271733	6.41995453586664	6.00144630857786	6.0844820899212	5.983822291151	5.93749943159984	5.9302884676045	6.48259932248442	5.92460985198184	6.11822493896212	6.64521202460063	5.93973154839317	5.96091435490851
ZNF514	5.85311649482	5.83651521280912	6.04138524968839	5.96587642372381	5.6577687693087	6.10572145006789	5.86517379404069	6.16184903114915	6.22495985699066	6.38839540337851	6.33642540548106	5.95293353522863	6.31758721769209	5.72966115466616	6.01901477682913	5.47773790495097	6.68051382091845	5.72419632783893	6.27449078839164
ZNF513	6.32165444620754	6.65726855694614	6.25054966851036	6.33779851074803	6.68794720885901	6.59448430390417	6.51789172536689	6.25309619124686	6.39517622398158	6.44038025093327	6.49987535715733	6.40445826876292	6.58461060731347	6.53640445960754	6.63508498278445	6.45395853131184	6.71478360601607	6.37011962121956	6.35897489346195
ZNF512	7.44277019299857	7.87945128230558	7.19688510190508	7.12923979024682	6.82733136797403	6.89784965963168	7.04849678352028	7.98927475095887	7.83768771152769	8.11209320818916	7.29486569370621	7.7385773483225	7.73465400459393	6.84148016407581	7.46988625503506	6.57364920817497	7.89843884568114	7.39823884920096	7.92630806011559
ZNF511	6.68668173038933	7.95495497797906	6.59861190027852	7.36924593377981	7.56034317127845	7.68141041703097	6.89444259114575	6.81244109424479	6.98023598419267	6.98879248256887	6.81213939311221	7.0756067639785	7.75210035147101	7.34659373092319	6.99718610236833	7.79587113315204	7.08442919518245	6.53928175843599	7.28599524967824
ZNF510	6.4285119247269	5.99198470791929	6.061705700298	6.11732285758137	5.95900060626167	5.90253177818964	6.42307865669471	6.32802010112532	6.48059920338041	6.2378661930034	6.36888971730033	6.24379842202001	5.96668661362382	6.31411585042375	6.0390398182917	5.71955171777351	6.49456226799504	6.24402362895278	6.31117919757756
ZNF507	5.9017619165839	5.76730707935126	5.93392964386905	5.80366643437264	6.04457976236636	6.06616667094554	5.66606680393727	5.82151083657133	6.09559625932141	5.94130741657371	6.03817272665125	5.92620038115588	5.77969184738815	5.98446793596508	5.88256260061799	5.36696295952593	6.29471611007239	6.02604260900091	5.9950617019324
ZNF503	7.0492543444	7.96043805713626	7.98158938793759	7.77946614614389	7.78624065186155	8.54352403944459	7.63176264805017	8.40031903513974	8.00225802971248	8.718954276314	7.9225554310355	7.67136997885247	7.66347347371057	7.93581862076816	7.94635938666324	8.35146609520399	8.00140306753633	7.48985799298461	7.94816106517978
ZNF502	6.30043074179258	6.20500291035962	5.99533212097213	6.19423807784912	6.37754978316353	5.90227243459551	6.88342701631559	6.91821731807674	6.8354254984093	6.3538309783322	6.52282290579149	7.07178880042959	6.25715139382898	6.27984167264118	6.88584162956775	6.34887495043682	6.60847170801304	6.19602912042051	6.72335666281447
ZNF501	5.80582003089849	5.57686907516956	6.05274920653239	5.60945030392164	5.71455798409389	5.90000082531089	5.91655997465766	5.71211848772387	5.77940098795255	5.52287511059091	5.6855520318529	5.59141702532455	5.66233212538129	5.6622695651193	5.6551129259178	5.5299424853771	5.9342878054175	5.60338177604635	5.80235379604591
ZNF500	5.20576652717079	5.69191487440512	5.27736577720136	5.27736577720136	5.23020430123799	5.21286140812801	5.42004877574535	5.42021673838526	5.39943219123828	5.68025000336984	5.33440686936737	5.25369213044049	5.45575015920713	5.45477177287942	5.38185307597714	5.33646455733173	5.73137641121332	5.04723606168408	5.39764475257714
ZNF497	5.55252313269649	5.54625452848754	5.27319032141772	5.34558537820279	5.38064904493169	5.45733628384821	5.45870350717566	5.39272141628085	5.37019181420501	5.28803172083499	5.04436567613138	5.42619949377675	5.60615796144484	5.58333611498978	5.05827803016412	5.3795273917392	5.38171213024558	5.38053937858097	5.37250640387233
ZNF496	6.37383118382689	6.37083824953858	6.39968845168818	6.32339090429823	6.27555947350592	6.74618899770544	6.6587121165728	6.52434530308629	6.18182737507413	6.43716381865997	6.19996221882779	6.43958635098676	6.50377717261038	6.5521782371931	6.37040779438544	6.1505083430126	6.54172447584394	6.56390889658597	6.45344040011797
ZNF493	6.31418510387111	5.81247901583705	6.19661161670856	6.06702512294541	6.23269272709195	5.88220052249334	6.24153930394968	6.24994485476824	6.34212947269981	5.95995685907632	6.36868323346687	6.04534909012843	6.20041248873465	6.05514393849601	6.10023096865323	6.3858189033877	6.08137357133927	6.33711016769958	5.77220706924963
ZNF492	10.2248381595173	7.40426138911582	9.9282516870278	8.72943093940201	8.75947891460208	9.79986181958176	8.82172717712596	8.61828937744693	8.35718583773182	7.66908979660014	8.33031995145686	8.78949714418828	8.24604949540877	9.4831838514354	8.97935773764694	8.78754707917562	8.83505512653798	8.84655192324381	8.77468267190855
ZNF491	5.39820321843877	5.53090324336665	5.30422701781356	5.37181725765525	5.26748231651963	5.17354953783438	5.35548677503445	5.26264048743735	5.28679112948245	5.19809631867761	5.23376056145393	5.40380238647965	5.41422723390879	5.37880272297175	5.35527016804886	5.31504873599759	5.32204596590068	5.32096563349284	5.32152796036153
ZNF490	5.9393150080504	5.85494299103656	5.58150221272321	5.62954966862447	5.90711043294332	5.77259871424426	5.7040595717959	6.02392478312751	5.78271450801072	5.83672995561579	5.82189046671174	5.9116170117976	5.6307366968377	6.1416272333088	5.7199861524906	5.78120656654199	5.8084164944714	5.83915066874323	5.81339681536665
ZNF488	5.29635518899093	5.40892454493497	5.60750814042572	5.43988349375075	5.32916202141532	5.32503883800917	5.45336344608594	5.36466352434499	5.47096865605291	5.57099762101355	5.3481355917401	5.52622068394139	5.41492351971266	5.39792316650836	5.37582499527648	5.41183601320769	5.41436011895945	5.42295258985993	5.40379787742244
ZNF485	5.77601236875271	5.53185690025668	5.65443044169066	5.33413042744404	5.66132382801996	5.44591558066086	5.74297461307443	5.6450403954228	5.79748160994677	5.6548254625762	5.7191539260973	5.70406745476155	5.66561404270634	5.86291446870154	5.68088231960592	5.64294627532771	5.74030604474223	5.68861431834837	5.5461683144794
ZNF484	5.70499370185475	5.89582851526592	5.51901788181425	5.89099512269141	6.03154827410906	5.55398768875339	6.2079138571965	6.20512204948933	6.05121000006696	5.88485187513101	5.79885829761578	5.91200834424223	5.81203780134371	5.70331958590922	6.01872523158959	5.86971749756864	5.88175128654764	5.89369904480685	5.84634563427391
ZNF483	5.44773895148305	5.61994563632838	5.30441320932974	5.71479676621207	5.58605888167647	5.19176936696794	5.27880537838972	5.49445379728938	5.57230409974924	5.25097837728768	5.36784041671677	5.38205223733012	5.30058208599231	5.37845971748673	5.25998395112278	5.31492635387504	5.61333805952277	5.35272626798691	5.34484159820292
ZNF480	6.63418615610429	5.88895130898075	6.129469943903	6.01981987869792	6.50609962744764	6.43880234335302	6.22370415897527	6.58642199927731	6.55666050379728	5.92877781965875	6.20198847668075	6.35294883719503	5.97722947029459	6.23479219368778	6.39941807647034	6.25966903438531	6.30488708548745	6.30839120192419	6.19347154330945
ZNF48	5.69683519963084	6.2263936421905	5.82319025045799	5.94513779415356	6.04857110996194	6.22065427326611	5.88353265000346	5.9938393364094	6.06896825971856	5.92914634363427	5.91022547860789	6.09257351783554	6.02056724511587	6.05161713364866	5.72945086365962	6.24870641364606	5.84145140627895	5.93816055168857	5.87612817956818
ZNF473	5.57868006827649	5.87862552189891	5.75087116969576	5.86675638719205	5.41492534398866	5.42687716228578	5.30562603225018	5.69894884151904	5.81070701175065	5.60959937594621	5.89447325211144	5.62210580547056	5.87876734634725	5.5438440200007	5.45041528691725	5.72376473343357	5.64921415878782	5.58571667752059	5.61633739363477
ZNF471	5.89449665359232	5.8809654662548	5.84994884005651	5.90031623582889	5.850669268147	5.56573523523402	5.48365323084535	5.90323105339121	5.84832521197094	5.92210552406172	5.79644719644091	5.55909452270064	5.70909721871691	5.70170626608015	5.61458031176695	5.41492846348286	6.54916824305827	5.44041549812499	5.68126455615618
ZNF470	5.65901348332923	5.41866742631906	5.45728849347959	5.49187914249449	5.931312563878	5.54965144545249	5.73000006174791	5.33339641447014	5.39974078764015	5.4502033561079	5.48128137563323	5.6731292651923	5.56880076797589	5.69567252335021	5.57312561774405	5.40472553637189	5.55887911053819	5.42231429680048	5.83652882518444
ZNF462	5.88207677227875	5.99026698169533	6.57171664874741	6.14059267833536	5.835808532352	5.60077930832513	6.52543230591157	7.07790629362363	6.64006943935196	6.49873518820694	5.86464602778519	5.94515422368382	6.012283193198	5.92399297191914	6.79338301113482	5.77011553504949	6.66898169878161	6.18605001435759	6.27184274768025
ZNF461	6.06284209961555	5.71188598347909	5.98577122403736	5.83892535574183	5.83085656275253	5.67903247690852	6.26200501702362	6.0961950255504	5.98635501714962	5.88698377721964	5.69574300556867	6.08671697462688	5.71566935559218	5.70932128780873	5.98349043687598	5.78698615112137	5.81570244425636	5.82174179559489	6.16066416119533
ZNF460	5.52617002231022	5.30891966981623	5.35309611960605	5.33107065035699	5.64958129735404	5.7961457549379	5.66347301804463	5.43877142398112	5.39261398553905	5.48903529730765	5.55324621952207	5.5040137544332	5.69081226023543	5.60798928493944	5.63515404503365	5.5139349475302	5.53783522266993	5.54724755332363	5.49244910030518
ZNF451	8.3086771796869	8.604428756942	7.90643468488015	8.25197454676386	8.07239287587456	7.931464464118	8.73575082982584	8.35891092997053	8.16573816141111	8.1791547440974	8.2536247475239	8.32831076171927	7.91865609846794	8.03942389294097	8.0696103314102	7.97569043097908	8.21900497105118	8.25382395410959	8.40597302685158
ZNF45	6.88014045044931	6.44824177207	6.54749760023013	6.62785400620769	6.80606322137816	6.58451314215305	6.16913117396715	6.8187976997792	6.75365514859745	6.48082744526277	6.51305306905934	6.67597064593415	6.0180651197763	6.33802853052826	6.65034473704663	6.57626652809893	6.64482003030172	6.91718483339822	6.10385536892478
ZNF449	6.80296621517053	6.68910233154541	6.86880661285236	6.55423843766058	7.15108680358007	7.20619131865173	7.77788412472157	7.50816396429867	7.43581879422796	7.21855995245166	7.24823774480416	7.56194167745394	6.35780268021283	6.95575273439417	7.45171211762966	6.88607635301538	7.65279798742127	6.50245776732458	7.47261432857566
ZNF446	6.14058337693157	6.25804055520449	5.80374139298172	6.19706869672674	5.80069268351454	6.43683610485277	6.1945662288091	6.12254323161291	5.98207530520929	6.11380513071874	6.16406445598244	6.19099005071152	6.09700878578689	5.98000870919584	6.12182721483837	6.04900396998158	6.11279924135059	6.10830528427965	6.13243473541533
ZNF445	6.11353954252125	5.96753390193771	5.72710199325435	6.06596797900754	6.08703642895918	6.19093871456559	5.94765170853547	5.97916820770437	5.88660140812017	5.65725829530095	5.88738404594894	6.03146351373842	6.20291101438127	6.25984361727538	5.87916199176224	5.7472199230378	6.40936490482045	5.88525296418082	5.93984557917612
ZNF444	7.87112887830459	7.69162851315758	7.59837500124232	7.60349756606455	7.62487401433072	7.74214366179524	7.40886400798648	7.79888902658619	8.18718832305385	7.72215262659796	8.19469468121584	7.86414456280243	8.47751820226718	7.45307097702952	8.09632879133915	8.06197177603126	7.84801586395977	7.35822035677197	8.03883580563433
ZNF443	6.66293506015652	6.48699320889726	6.37697080071311	6.50337582897336	6.48236261760817	6.5890455539856	6.67008633712684	6.64833066270876	6.95691991486756	6.44957211137006	6.56466625520391	6.61410381322443	6.28579464341573	6.38220440425448	6.6587984695799	6.26074489342879	6.76549628194742	6.4423935814751	6.76137992427279
ZNF442	5.84978264663638	5.80262912683356	5.61847655713044	5.84703470840217	5.55071099319355	5.53129600057088	6.10446545894266	6.48134066711057	5.83764162985321	5.97189163532334	6.30088102196911	6.15666913199218	6.35826980417132	5.57048601572496	6.07057935838636	5.67710700196656	6.36048291787115	5.45646265980821	6.27084083988842
ZNF441	5.84870008706172	5.77793728229857	5.71662867547549	5.61400720460118	5.89380494262548	5.74712391211538	5.86345786939748	5.87780838916821	6.15373050928839	6.00891276445532	5.74816356954579	5.67734417600588	5.46175037933707	5.74313491285663	5.78876496389833	5.55355372385536	5.98243781247455	5.80976467790091	5.82314261249492
ZNF440	7.29437327180397	6.00426847738663	7.25234011234277	6.12822620131182	6.55636665888119	6.45768565603186	6.72967008052392	6.34655282381236	6.37365511279856	6.16172446547709	6.19281227960344	6.86710774398352	6.66104179026082	6.30618669808987	6.30893267118491	6.4800209708297	6.4455211936849	6.62398876497936	6.48577020125448
ZNF44	6.53784219722367	6.41604315387392	6.35963134315905	6.44247198742924	6.28812200369311	6.34972890082925	6.51867755638779	6.43503479251096	6.61962189702895	6.62301755705025	6.23552702854872	6.40577353981858	6.28564366238967	6.33278336937453	6.23058303276977	6.39613159024004	6.41711058454011	6.2453576823351	6.5806644493454
ZNF439	7.12975540371108	6.12738656229849	6.43423108120595	6.17511802329284	6.10825210859268	6.39087745604371	6.83387587571189	6.75025401299586	6.98259937198672	5.94201951795468	6.34780164235085	6.77650213668013	6.23560555115185	6.36933320390236	6.87291245136098	6.32392404295074	6.86061018092383	6.39258425338073	6.41554156460798
ZNF438	7.17941709804207	7.37708181058721	7.84049087529383	7.02842749928495	8.19800808553897	8.32713185290956	7.70776297517892	7.78601112498223	7.64571483901732	7.01635974067438	7.86932348160586	7.53891654875069	7.52918945857826	7.86351592647526	7.53995274505116	8.06585714311887	7.62420933988652	7.33946408381706	7.51961760968985
ZNF436	6.35791674583871	7.2821340613621	6.57901292534108	6.4785026610208	6.20101258591936	5.71128364695938	6.04978962314371	6.84841099860507	6.31712412968236	6.84135084633392	6.60683135396345	6.42259039673154	6.71917948694463	6.34704736988314	6.39860648157507	5.99191329230109	6.58909270015036	6.81217525185609	6.5491796042684
ZNF432	7.59747769084821	6.59870165594492	7.69615977163486	7.58440137269277	7.92605534472304	7.79070060790838	7.2729898408543	7.51325624214518	7.31998284212414	7.06590702526375	7.0995084292906	7.48313207436439	6.5704658108398	7.71149072175517	7.34301812139914	7.79123629867022	7.16326628787499	7.7189432741296	6.85045790316672
ZNF431	5.78307714071196	5.74046485289692	5.76874607809824	5.64637682993719	5.96568786417244	5.846184317057	5.43508299564357	5.76757810503238	5.87748318209792	5.63109690203329	5.60262718246676	5.91684713884505	5.68419071011675	5.66297117884352	6.00924503076473	5.53829228544921	5.9194148870058	5.99457226744835	5.56295189605403
ZNF430	8.87181308015323	7.2291965114383	8.61953659044897	7.8271519213542	7.71625872060057	7.81645540993223	7.58162539423906	7.21947484924592	7.11721283964784	7.17215670764043	7.21460943578057	8.01713302830551	8.13915706938372	7.70888681761802	7.20401127926759	7.8503442893108	7.33083456258716	8.37899751282781	7.2556448812365
ZNF43	6.29771847908573	5.77684584621308	6.16407705763227	6.02496790847242	6.29195820382621	6.16742950701438	6.17062600330702	6.2373491465597	6.2783154833121	6.1443213476965	6.01858869922872	6.09054006526934	6.08198719208594	5.96492356855638	6.04917617977745	5.84609636611263	6.13752280896453	6.43105125443777	6.08222449040573
ZNF428	7.48427541747198	8.95980985856909	7.45417337145594	8.08391134564241	7.45055630069457	7.67861571770948	7.90795188744002	7.61406102622094	8.018300972783	7.69950385107333	8.24905606288433	7.8450705182264	8.95528882457923	7.78206274927608	7.87016022498798	8.01102828650872	7.77534135949335	7.63227870750726	8.3255766455712
ZNF426	7.18931124272516	6.22747482500147	7.19602932772163	6.66139704410604	7.17307288087886	6.84427910644219	7.21869677092834	6.8620815524065	6.91341156968392	6.57043073615772	7.11055491047503	7.05435469238346	6.73776048650148	6.58721136495441	6.79339536391005	6.57073711141888	7.16864803422795	6.62762749945877	7.15570433269123
ZNF423	6.78154887777953	7.24458125248157	6.61673115583992	7.11934686453999	6.35476650294193	6.43271079051031	6.69992564088029	7.21853188577123	6.73867237115202	7.63145079929102	6.53150179768943	6.49688116701606	6.94214235898048	6.38047559282394	6.75155841600513	6.16288297267443	7.2691907400994	6.8391200151002	6.99350424885142
ZNF420	6.86686150065567	6.03028571011037	6.45134455685075	6.06369673742972	6.35911867810307	6.35371106218031	7.04108156441529	6.96836790253217	7.02613050185674	6.27115587137293	6.55769812693047	6.70548653029785	6.26709412523523	6.20872845514448	6.87902853184264	6.13631821807379	6.82413707964678	6.23445498873506	7.00212916734335
ZNF419	7.32046350075494	7.33209652172794	6.97795283091652	7.3247427179524	7.20657191743946	6.78207473025689	7.20863998957295	7.24689688791812	6.9628301604323	6.91964524569186	6.58649436350963	7.07943841755549	6.94105706772626	7.09730054290307	7.0774797734986	7.34724656616977	6.97442666417729	6.90759710956156	7.05396158864229
ZNF418	5.66922266177165	5.41612765073317	5.72323609790838	5.36327540509885	5.16589351831485	5.50325592352812	5.38884731375154	5.56764285850788	5.431143647934	5.25819247489135	5.4652656210127	5.34946002366955	5.43058980778968	5.35093950876898	5.42630282852543	5.44042207408591	5.42547142549576	5.41928649692182	5.41870781929985
ZNF417	9.71420684002458	8.06004757801061	9.90288599889459	8.80386883614245	8.41110140924533	9.77030550325946	10.3946643617121	9.97795276228621	9.3777596250299	9.86907986067077	8.90587171669988	10.3880373335724	10.5661135366963	8.96847037761499	10.0116079732315	9.50514196611661	9.57324052241337	9.55747238713264	9.52528538132838
ZNF416	6.31573162340821	6.14656300210716	6.27902068385279	6.16654398129269	6.42260546783815	5.89930961267766	6.34926560188217	6.65761271662842	6.37157903808459	6.14868926908482	6.35560809716812	6.33980154417139	6.14868926908482	6.04239689358346	6.36722264972859	6.63472454830427	6.11863440790714	6.14170245911793	6.15899345583029
ZNF415	6.22334425674895	6.35768223432017	5.9964385365145	6.13947631883891	5.54663491782285	5.35080500226937	6.86960379812098	6.78751799396177	7.11509766095323	6.56608326970874	6.56414228507724	6.63708376837187	6.77764711713617	6.0251079760146	6.73066114266891	5.51291263366231	7.17637999588478	6.10578438332667	6.76955377988335
ZNF414	5.73204532710774	5.66779354140157	5.73643928124948	5.89408425475344	5.6051782800735	6.51553643499362	5.86238877799841	5.84016522213677	5.94120925257872	5.70807137052707	6.01800956967437	5.83647798041666	5.92665892477115	6.00912834692931	5.53697829913269	5.84706658626393	5.84878535579246	5.85584977577564	5.8482833087576
ZNF410	8.08828491102918	8.15567402580274	8.24536231497619	8.58566819861291	8.66461109122345	8.78358368169565	8.3799727594899	8.40784254834226	8.26513074898712	8.36951739232462	8.06125260270024	8.38449607613651	8.17534931469878	8.44173037840281	8.04973439061244	8.6097753951838	8.46921193060079	8.01871686201518	8.29634301572619
ZNF41	5.62740159782156	5.60427875851744	5.76213104970039	5.61574659032686	5.68974986779151	5.43248261679974	5.80673270304433	5.61498031570388	5.53009751303358	5.72760268847983	5.56367920669226	5.62783597474047	5.50775275665703	5.40326704376387	5.6628648182994	5.49311531609169	5.65653909717916	5.7813329611121	5.48913838495952
ZNF408	6.52964831800341	6.99643859278531	6.35423378799972	6.51249487672177	6.41143143926089	6.79361860531789	6.7056457565959	6.39595301996462	6.5718619827563	6.5404497907931	6.42538974738206	6.65923371188099	6.53288151451634	6.76199804190151	6.30260104576558	7.07406159278408	6.39915765356116	6.40788866703403	6.41130774958889
ZNF407	6.08169957918334	6.11713448895342	6.03921686496532	6.04057646707071	6.08627108991013	6.02911231936817	6.05202842363566	5.96377852028309	5.92602853836639	6.0190484938292	6.10506526274894	6.29554888478902	6.04649505703366	6.25851867758701	6.13759461806239	5.77850251416687	6.30898690148006	6.05649523382682	6.20119638229029
ZNF398	7.50088001025678	6.95304459463262	7.5564676785357	7.46198339058035	7.36597567199964	7.4716323911919	7.61497780128076	7.88817731015543	7.75465808609858	7.13839373909129	7.25912941855214	7.46873106117979	7.02610264137145	7.25793130451864	7.45809610105139	7.13015591512335	7.52580843391886	7.41992880710413	7.59058525416088
ZNF397	6.7369852627271	6.58249548876184	6.81618777541435	6.4261119722732	6.81822214464284	6.77775696244259	6.69468592172105	7.02663636252106	6.72378682246014	6.57588725116919	6.75526749535763	6.76150902294385	6.97128799712222	6.79700356857625	7.01514366787545	6.39435415733214	7.00175774313226	6.84583641738492	6.85111576406006
ZNF396	5.68224424420683	5.29591643800106	5.47752301352488	5.50399341690166	5.48185093137158	5.4563155486539	5.56203427337682	5.58995455693655	5.48392289937352	5.42127538185585	5.22931148489649	5.40883091800903	5.42643701071582	5.51498371898944	5.41264555044072	5.43109768796616	5.47445078983867	5.47546222849293	5.44763626242969
ZNF395	8.9917382496091	9.20952762808459	8.26811900809231	8.76041302225376	8.33564432147251	9.56401710267556	9.84100366878951	10.8680106026448	8.95692218346617	10.2835314728055	9.67366659110634	10.0617800783567	8.57514692695815	9.15375187402573	10.2992980282013	9.5436716083654	10.1582414316317	8.3857549623209	9.56021381269431
ZNF394	7.68832465903455	7.16612058920516	7.50050778111698	7.38428353367849	7.81279183386804	8.09835435839995	7.59262957211755	7.27404203792353	7.39868610530852	6.85236139196461	7.31808403517003	7.46113023800608	7.10379911971029	7.49166209152306	6.95327583798175	7.85802761449931	7.33496678832738	7.32385600873615	7.13498395739629
ZNF391	5.36857143987456	5.39869578904862	5.23501613149988	5.08953442271149	5.51666961123842	5.49385059110073	5.3632237410432	5.6607722749505	5.27222264565279	5.5204686515052	5.45729772091903	5.51756742442291	5.48489553977132	5.37646095122185	5.49522749792765	5.39329108461839	5.41402579246773	5.42075174444396	5.41321874465427
ZNF385D	6.0751014631401	7.1647811473152	6.41827503600422	7.25062294853293	5.78909400585036	5.5644446504969	9.13571597286673	9.03078068765112	8.18794216434341	8.81834564487037	8.43728609219118	8.24809882644519	8.60530841632083	6.29005058089874	8.57896866979331	6.23972818518375	9.20077271820621	6.33966777953415	8.67128659724434
ZNF385B	6.84355370857537	6.13944636370772	6.17065386363929	6.76917735923626	5.87303066323494	5.73286293917575	5.95478218089176	5.87573997833304	6.91421065918249	6.1658171184982	6.57203225350142	6.16628151051341	6.31284431253244	6.17373201078019	5.88275228226237	5.56911391701976	5.96005960198368	7.07957334110852	6.378317468234
ZNF385A	6.57500071417835	7.02051642564164	7.5479464430448	6.75774436578795	8.77319308498491	8.60507087421007	6.78308976052966	6.60630615123652	6.55934683392069	6.8062895550275	6.68035180724437	6.37336548226095	7.20401535072236	8.0926403466035	6.64047828470466	8.72878661295879	6.21064370172485	7.43224996898302	6.29981566986136
ZNF384	7.7792336515702	7.46693320259632	7.63580181010454	7.4536717060343	7.61272219477082	8.28367596341837	7.6955722141034	8.20366394269865	7.65837788004969	7.78959373206998	7.79676464660642	7.80151350240356	7.49515600017517	7.73093042328763	7.80584296288919	8.04652261030288	7.88686986018135	7.56458033340316	7.52066593611767
ZNF383	6.23351879537949	5.73812613592153	6.06108317917509	5.85246931740008	6.3811590666712	6.34844931321613	6.61682541618412	6.25367238118281	6.12655329208999	5.74517896445387	6.01663673030417	6.33213079358038	5.68892521456705	6.02416207323686	6.22326615939064	6.05026796057713	5.94143000016644	6.11589053724184	6.32100367157854
ZNF382	5.43129696998268	5.3401029994562	5.44482634296521	5.35376398935751	5.40355868579172	5.65564004947522	5.32755321861139	5.48107303367768	5.42798004546782	5.35500095084516	5.45605312509233	5.40287313461016	5.23269668996948	5.73915183813105	5.42157884585912	5.30631483302686	5.38721115690681	5.70052164783294	5.31036395316161
ZNF37A	5.8019543654578	5.85628903171422	6.030829779063	5.82973288756808	5.9812237313802	6.03549400988009	6.02223112144463	5.86242276466264	5.99186110629667	6.08514945195295	5.95542958512813	6.15946167546274	5.74649846937961	6.02007565377002	6.01107331688376	5.85395426920955	6.23202042759354	5.83209749280528	5.91644961559837
ZNF367	5.69230675709632	5.74365217969579	5.65083929156059	5.6292711834523	5.38051116572215	5.76528432630446	5.80059468486488	5.58322206098266	5.56815117707441	5.50771184628375	5.91561400746918	5.90544879619077	5.53146726252774	5.62583964622147	5.486485215575	5.53913873716821	5.57907183568886	5.97718297445408	5.50132141554295
ZNF366	6.33165001707111	6.07720196907776	5.96930364588417	5.93518870402228	5.72847865262704	5.67775962939294	6.02982878207319	5.84618557523071	6.10995511052724	6.87696156985809	5.94758282829388	5.92610646032687	5.8647280038064	6.08154021172446	6.10332342379901	5.50640080601022	6.67286752375598	5.8492583233652	6.13008950846892
ZNF365	5.78265558356675	5.50409677757165	5.47010049890475	5.5242232414528	5.57749706997988	5.8050949198812	5.57174023992802	5.81379545204845	5.57254245276634	5.82886225742674	5.73595170942112	5.73899703389188	5.58353265226211	5.80306400038237	5.7852219299423	5.5046088116678	5.52783684734678	5.87439234100364	5.77572235077429
ZNF362	8.20268688711387	8.14246603131134	8.17930214646528	8.44526283500543	7.83168287422438	7.974336863589	8.28376096074503	8.62399828875678	8.24860934866538	8.22521968488449	8.28502913207991	8.33004219125844	8.10270006717975	7.83229134583294	8.20725672441025	7.91812402788052	8.39934025939553	8.09129009636	8.40869098441282
ZNF358	8.35787437778681	7.76752364436547	9.05834532121045	8.20585485096781	8.48643767810581	8.73837152874695	9.36173317923508	9.63152255372838	9.36704312406064	8.65225689600419	9.54919866415132	9.68465958076055	8.72995547511096	8.54325678831576	9.58649037710773	8.88399492651785	9.15296644214433	8.48467214894562	9.16920898426252
ZNF354C	5.78900372944115	5.67757133110759	5.92262117920204	5.8633191842106	5.89267949408946	6.21403602022457	5.82003946860406	5.62013588811187	5.74557449810324	5.71892253324418	5.63705196924621	5.79987549869459	5.76928157178293	5.94445623809904	5.98184452502748	5.51836095968033	5.86867904071874	6.08481453929513	5.82951809520413
ZNF354B	5.75426945717646	5.52791672703697	5.93303232721799	5.81322219821337	6.12359018314775	6.29373200474116	6.30087233278955	5.9085629265734	6.17497902518865	5.80181152686528	5.92289350657971	6.20823048244547	5.43577141335449	5.98648262846965	6.09324782481374	5.6891251043744	5.97477413854322	5.72105055430305	6.41543157875296
ZNF354A	6.76232126112341	6.44007572564515	6.77663827768591	6.38415508249635	7.21221922991367	6.78340902293262	6.82637411160105	6.82196874319983	7.16893960425893	6.252025171472	7.01578032082332	7.02597804512776	6.70057361131392	6.89395106535902	6.95908600219836	6.70997267200093	6.98504827922431	6.8838773756396	6.64411731427317
ZNF350	7.24704166239617	6.33611141192601	7.20590651977125	6.82016845818467	7.40942214776684	7.34093615058084	7.52688913646442	7.70639971789	7.60996852468388	6.55696348966842	7.19910865667228	7.30190970147418	6.84885599846438	7.21616462536709	7.56064454455451	7.20579020605814	7.24606420826951	7.08444447170389	7.25172491905799
ZNF35	6.42038436941375	6.53763133949032	6.53632365223064	7.02427126852402	7.50781741292091	6.33041566946309	7.11605352255523	6.76855103798842	6.93923588175563	6.42088578951915	6.78841501003554	6.87007943357	6.64845993458596	6.7724791111452	6.9047909179611	6.68544282319587	6.78348457419652	6.34066686807246	7.29060260489753
ZNF347	5.69747029443398	5.46345607985026	5.51976231498623	5.62946196826771	5.54453674803733	5.40214870211482	5.69427740989589	5.65365985527026	5.87515244889324	5.7343911228125	5.62887817086771	5.58915736670463	5.77873288249074	5.62538670875329	6.14612807398026	5.57943198276508	5.63051190565729	5.64249825852772	5.79287454105715
ZNF346	5.76229673495335	5.79016291029948	5.70491929154779	5.93757299809314	5.91754060120511	5.7228981262894	5.83858736594842	5.8700777347858	5.98591070929951	5.98305005000456	5.71466320246717	5.93517955336834	5.75043433706729	5.68085583387548	6.00981319003795	5.90419506133093	6.07132246381392	5.68014053595987	5.69134230242858
ZNF345	5.74738908863725	5.47957668750043	5.55248789252143	5.65796555549347	5.64641337974804	5.67428004672723	5.67180204839257	5.71333513906741	5.53603638885275	5.54337889531447	5.39250874819982	5.29361385270066	5.4140299008563	5.61280604286243	5.60930284394627	5.52705910368162	5.57252706726946	5.5722489101864	5.5828342714342
ZNF343	5.99018968678791	6.27598475176304	6.00682687938616	6.28499243370607	6.04291392485539	6.0864236577993	6.74629578992001	6.75897544570562	6.5523927589901	6.61852458344994	6.55177476412761	6.37360371817734	6.37300994517392	5.87545883932982	6.63761148338626	5.79352291907771	6.85952182407288	6.22453907208879	6.51130399508239
ZNF341	5.49387584728789	5.55083163936701	5.53616381092269	5.43287286969767	5.42784741675069	5.41431319800726	5.66447244226068	5.64509532731768	5.58428281451526	5.59873213114814	5.50993174842939	5.42566076879863	5.49860234446016	5.59649888689089	5.63468459085909	5.47972394134075	5.51525322192323	5.59330050886034	5.52015037114676
ZNF34	6.3413524574708	6.75498550462594	6.37357214142633	6.16176975442366	6.51269079198886	6.61393401845326	7.40753334091611	7.16374476687726	7.19472728779029	6.80626402252456	7.00858487795565	7.29839739969577	6.89460887916429	6.28789930492999	6.68582660802985	6.38029190038392	7.15656414051355	6.18768861785977	7.37294868791512
ZNF33B	7.2970046920009	6.30421010212979	6.4436169688995	6.1758926928469	6.14130540786451	6.27918814479087	6.39062989751211	7.16658761498557	7.506739459649	6.18867193012283	7.36771514584809	7.13082595115917	6.85405140672101	6.19005220966262	6.95235248546537	6.1541194082507	7.33011312280471	6.30397508269481	7.02015036579652
ZNF33A	10.9792870653324	8.22046187540073	10.803640274272	9.50886211233549	9.6916632195217	10.759886625035	9.63071064182732	9.58686813744138	9.24630124648306	8.78937988626956	9.00722394902377	9.75320658123358	8.96095847258604	10.3881688779972	9.8947713235277	8.98446371320283	9.67729553971164	9.89095937917556	10.2249795916712
ZNF337	6.87336115452592	6.68313290011676	6.62970475104161	6.90982734182213	6.79003591094293	6.86204981332729	7.1003266840575	7.37088755481011	7.04339396206532	7.54168361661207	6.96607122719305	6.90669934601736	6.87481478847111	6.90699848950476	7.09761675267398	7.0514353319309	7.04875881033623	6.55153634497746	7.24328958375253
ZNF335	6.08786156047193	6.38372601444687	6.05074344844746	6.3085995210918	5.90324000449322	6.31612328172683	5.8628903832799	5.6769210377214	5.94474997305969	6.25572950032463	5.86058893342241	5.97052097114329	5.99260723084553	5.98531668396943	5.95704613111518	6.1610972363114	6.18313636186164	5.85331354326035	5.96009973948403
ZNF334	5.73176264204404	5.74090998161495	5.77432720427613	5.64142409513318	5.98310012201956	5.74448905701172	6.02314584887181	5.68868957867625	5.89916896715002	5.60804853219761	5.51884010002528	5.87298178986947	5.6599756127955	5.85696040620955	5.84690475837862	5.71359091819574	5.81998669783837	5.76074365796794	5.77185081285399
ZNF333	5.91271085287314	6.05641358097804	6.1614499213677	6.21365493003851	6.11426940686355	6.18062296130819	5.92467556280326	6.3459021866247	5.91645539182959	6.09907858450155	6.07720245271033	6.13350918823724	6.30448874448944	5.79283800673575	6.08926791285366	6.12410934368362	6.18863843887626	6.04282319524689	5.99436213099413
ZNF331	8.2407994197026	8.38971996791744	10.6974347416492	9.30135456536019	8.61503245479049	9.08796838734623	8.34919618249285	7.88199156315423	9.09743596498254	8.11387453809602	9.1359864714324	8.32036116309457	8.82421202172881	9.1496943515374	8.07706835724216	8.53460293459331	7.66962489140181	10.1859510928418	8.7291468519535
ZNF330	8.31393629227505	8.73194013492621	8.24415687643717	8.01755974394514	8.78690322984357	7.96607462378925	7.81970853965085	7.94866613029746	7.95563503547495	8.15491930443267	8.04310126351424	8.00929019521658	8.52893453323356	7.8534851029389	7.92387499703177	7.83634222990448	8.32508818739762	8.10473558011226	8.39302073060558
ZNF329	7.00550182254919	6.28350316777923	6.79365901962196	6.33945185837192	7.00516745331977	6.81453841393957	6.77765004686143	7.06766294651929	6.83177864470117	6.49934581870155	6.86681849604506	6.83357963976556	6.33027679226526	6.84345391121214	6.72832397478299	6.92432551660079	6.70736561509367	6.76185328141781	6.56550019397807
ZNF326	6.6467169648324	6.45736575278177	6.44169159032181	6.66517157020134	6.59444301257708	6.66854783954945	6.3697676780343	6.43537022910546	6.50767405719782	6.64112638426078	6.48834389920089	6.42155251182703	6.24589967472511	6.42257621632893	6.15395844048015	6.08962460693891	6.82933185860943	6.52316168994138	6.51012645624994
ZNF324	6.02025266997839	6.26902174280025	6.2364995759724	6.26804414679306	6.03757305206921	6.38587065722455	6.03284997880002	6.1678611589756	6.07239265292658	5.99539854268507	6.16262684970572	6.00080551609616	5.91739822590476	5.93069636763189	6.1020185664642	6.61169515233842	5.94709269191211	5.91521420709951	5.95401495935892
ZNF322	7.05482633475128	6.67645193934256	6.80410777843617	6.68817757016116	7.31868178148383	6.58727228879391	7.36011765427061	7.61750272513351	7.53025974231811	7.0676495793244	7.3787159139547	7.45512997325896	7.04034559365245	6.62050004396698	7.24499503269951	6.61071277423874	7.41633267475277	6.76123254335723	7.65400162759414
ZNF32	6.61249432031212	7.8190667337599	6.49061912715686	7.03338419783253	7.10582454640582	6.9022897925211	7.06610219181132	7.07188493014104	7.24301918262924	7.00857043443373	6.98625436927657	7.49229047528304	7.78397812376717	7.01045047045138	7.3726321925423	7.19588945282386	7.3360370059059	6.4639797143122	7.56483425023257
ZNF319	6.97462128080039	6.48223294707842	6.71577926986081	6.8769196715915	6.82517456443024	7.01311602732913	5.83898638811203	6.67294378202824	6.38178356343712	6.27142422971418	6.51493047478057	6.18510893565284	6.19797345261391	6.8387383122076	6.62163468074916	6.53005738105642	6.76169914836616	6.44251377718075	6.51162926631821
ZNF318	7.184923681757	6.6973910621566	6.92389886321427	7.04236848665068	6.64242926661294	7.09051119826762	6.74056107937952	7.27366549992998	6.8731369488129	7.23319454518367	6.48389049557264	6.74247861790501	6.41644835834123	6.71294722149189	6.95906305082275	6.47687851926786	7.11309999328937	7.14902314639723	6.74612796648176
ZNF317	7.54511944699806	7.20489876282731	7.52507516388679	7.62418354572945	7.88433096919206	7.85710985996616	7.3759013289042	7.60953361549762	7.42346378914308	7.15881137340814	7.28607939630532	7.23607693762183	7.13470325669444	7.6687239176822	7.26901678497416	7.30901246662315	7.47093841788304	7.76291735685964	7.28657634032425
ZNF311	5.74552462112936	5.69871112813541	5.60582442893579	5.56910600151043	5.55819773546622	5.46095114915622	5.60820300991811	5.63633424574969	5.88428605804561	5.74866680235886	5.32975813946858	5.85800537024668	5.85647100677656	5.67843203419065	5.57460088240414	5.49783057207491	5.73835905147901	5.52795822919219	5.83197139016616
ZNF304	5.78377730934875	6.51672071499092	6.2001407002378	6.39716152708465	5.92874056462479	6.33849801999129	6.36810940905122	5.93134966546911	6.60440255372758	6.0573347902554	5.71052790248475	5.95787381396819	5.80190411075401	5.78404532850009	6.12743312153509	5.84285411601364	6.31872385466524	6.58021773102881	5.68727936133615
ZNF302	6.75300475866054	6.94636035723144	6.48436617907434	6.61239528853178	6.44698483768121	6.39875980174247	7.53730046276154	6.94929507557451	6.91088465887644	6.62217637826272	6.43907327660458	6.78713853809127	6.8219454925905	6.74478227415677	6.71269586271826	6.18266959692382	7.08175331075561	6.70140155097483	7.05596912370662
ZNF300	6.31120645290992	6.67524350212461	6.17333905325481	6.32109686679245	6.11372790295132	6.27859303089289	6.29720088629749	6.66336993169384	6.80328337028085	6.60354355091409	6.33034334347577	6.66779052278301	6.8427025283922	6.35793184231088	6.91207623622947	6.27830591259728	6.87901638963517	6.32519165827457	6.4696704645449
ZNF30	6.05514771848967	5.66205110171739	5.92777676494026	5.42830253414924	5.50122954612853	5.96513033005583	5.65225213240552	6.25119009088575	6.10057103857343	5.68037571638127	5.91415023107772	5.96985792323974	5.6373684502738	5.61286241096299	6.18007330374992	5.62185838258521	6.16472567559628	5.83040140853619	5.72045395332876
ZNF3	6.25296850741214	6.97192733813512	6.30712072658522	7.18206269966261	6.36704419134927	6.76755430948284	6.8481455756699	6.93455396172022	6.55957418680153	6.85859979804412	6.52682270885307	6.82156510482796	7.1291272627943	6.5994786434219	6.59804703845353	6.80482801695082	6.7948476690345	6.35228871046785	6.91296371739351
ZNF296	6.53470375552172	6.41047804328306	6.07420321227643	6.45677964446864	6.12504685526634	6.56482102617033	5.3050140000434	5.50412541169423	5.66063643593305	5.62261947523228	5.53134477342629	5.73859369352898	5.72393056404126	6.12774137957042	5.47790778354078	6.24660436867625	5.96213355474999	5.96616040124468	5.52915048102795
ZNF292	6.72228554402117	6.64209858575272	6.79686664413368	6.62953848878293	6.70269350211603	6.79769294982934	6.76255617808862	6.57361570513945	6.99800005054201	6.58249189761535	6.7523388664291	6.83080986320288	6.85176656148419	6.97444474604566	6.77676045646235	6.85212735512263	6.34557846044847	6.83661203586879	7.08251031628004
ZNF287	5.32912607012828	5.66052319170611	5.59293609078448	5.41214696236985	5.40139843587793	5.49372183032285	5.42066078704054	5.65998394816669	6.02606977959799	5.67423078641377	5.4603376728517	5.42799471333716	5.74386746630155	5.37764016296398	5.74386746630155	5.51889746687707	5.59837520077817	5.58544460141745	5.5316356049313
ZNF286A	5.75840453090372	5.71929861875447	5.75287076591536	5.8375462963375	5.7919800844424	5.92922867634516	5.58673629895078	5.6887352764284	5.89311905580621	6.0880821845894	5.58690015267402	5.73256055120378	5.62663214315655	5.55412801766717	5.73015446668314	5.51985873210732	5.93869615379837	5.76187485436149	5.7688820621476
ZNF285	5.82704203477861	5.81827329817624	5.63442267761655	5.61914331213972	5.48219129773258	5.54577569360651	6.23002909586224	6.02962445084317	5.69969250596846	5.85971810000749	5.92002883749224	5.90514648754689	5.53010864835946	5.79774592458904	5.7835491798478	5.45052252966285	6.42656411469774	5.55433516390086	5.6839862479395
ZNF282	6.15428459140034	6.17561735348699	5.95411652729212	6.25710947846393	6.32972601768358	6.60910382269233	6.29706842813324	6.26785629362239	6.10184605800035	6.29170770398872	6.43364943112028	6.26554262374036	6.07169499700319	6.09729946943729	6.4270056366276	5.98841393824928	6.31103612403958	6.20600765823952	6.48748278933215
ZNF281	8.03175283114203	7.9338955310802	8.46496593687172	8.50559798182836	8.27452516955858	8.80254260019308	7.64059630928568	7.32848153733851	7.49009829390496	7.28920799257981	6.93272387336924	7.27971887351488	7.51740734234897	8.62447605089761	7.49120220038911	8.56609144320561	6.96026489359411	8.62226693239667	7.29576051387587
ZNF280C	6.30675510674898	5.69534900625562	6.04060863256645	5.95207251146948	5.94259979262591	5.82063054993145	6.2261729372691	6.32081801302861	6.18495770418359	6.13769564032267	6.39387316604223	6.02635288206515	5.76458664957752	5.85731511775263	6.33493910889405	5.98383912454428	6.02773188831693	6.214806134745	6.02113870187652
ZNF280B	5.62921439617926	5.81979438164188	5.5763212804865	5.82288749481034	6.17645580192216	6.14460183067837	5.49481988688405	5.65045341687161	5.38968819044655	5.70723223239711	5.68683925803136	5.65169758044824	5.7656636433194	5.94273720232966	5.56337058294745	5.71452956187825	5.74421379627026	5.74421379627026	5.71696923679596
ZNF280A	5.51131383196104	5.26899535593973	5.49681751087034	5.28625577328254	5.58215359115116	5.93001870719739	5.495483561867	5.47384826209578	5.46978064818073	5.50131317554024	5.35495641044251	5.46961673391547	5.48931895195085	5.41167118634424	5.45265195327202	5.46684162999633	5.47032596619757	5.47960866128998	5.47349825574626
ZNF28	5.52057739663579	5.5223310578766	5.51457060440879	5.5314355040124	5.52681183151946	5.61491413912821	5.56013145810146	5.68162849609701	5.62620711769671	5.61395373032234	5.6161905887771	5.60624658039384	5.70147247128673	5.47084664360638	5.63903399066782	5.54752675734695	5.57645144328899	5.5874550332309	5.58732037201103
ZNF277	8.09650129668944	6.94914719634164	7.64153948156797	7.73813855078816	8.31301245086916	8.17699285153911	8.63202270657181	8.57335938841952	8.54677114478526	7.90929556441729	7.96690830827583	8.36113461270367	7.54131295386343	7.98431211550064	8.41230198539052	7.64851299206687	8.48996759124336	7.61783062158692	8.51256970653137
ZNF276	6.10178775994917	6.11885475550965	6.08395466805161	6.11741258407339	5.82092570375472	6.65327204132783	6.18069683591574	6.09857616579443	5.80631383903057	6.45021221368691	6.27552617119188	6.08703099291598	6.21641593347539	6.12116498403695	5.8058228942691	6.39338617814	6.25219004948538	5.8343293939171	6.0331486144776
ZNF275	7.09190494022999	7.68389384749962	7.32365664969108	7.86740452729522	6.50949095852891	7.18870802995147	7.4183093535871	7.84301035994412	7.59845607501247	7.72550061586317	7.14052693458873	7.07112204115277	7.28852440412064	7.02707110532212	7.52049403884884	7.10226107609222	7.73397863433182	7.40807399384193	7.20745445013632
ZNF274	8.2904947705254	8.0075633200918	8.02801080525811	8.06089326573502	8.41817420784796	7.99791256942383	8.03693041930636	7.97561150595438	7.77053706108017	7.37695539195825	7.49922332764176	7.91066603792289	7.48797211000179	8.20492332263165	7.72253196335438	8.04877453575606	7.71864225769588	8.27493994000546	7.65553491037166
ZNF273	5.93668470815478	5.57339252609579	5.61206346361027	5.51266717960599	5.5828478100517	5.35259523829152	5.67704248733629	5.66088116503984	5.6602558817394	5.48363744361541	5.69768984214341	5.63034449629521	5.61730592217225	5.64720004979736	5.59819926541742	5.17018591359377	5.81968566527684	5.81598867334783	5.65131946760817
ZNF268	7.40589108151697	6.23938831177406	6.94793185767	5.99018862181258	7.29684384637532	6.69357137592917	6.44013673280703	7.57950962545032	7.03366358703479	6.48147625864775	7.07319224972228	6.98942054851511	6.66791943838788	6.92198482731792	7.2959011235476	6.77367213820321	6.83621222245226	7.18013803220977	6.71101376798425
ZNF267	8.35479249564048	6.95094979567451	9.18753789614791	7.41813832540431	8.89325662116168	8.67972704786711	7.17626808412258	7.08080294915649	7.38346357788008	7.87559986135156	7.28794875875265	7.41211036883097	6.56513604128452	8.54192024824811	7.31964670544887	8.30119502475352	7.07119455968736	8.75183814736748	6.93481677709093
ZNF266	6.53466689594967	6.55807285030538	6.42806339271603	6.67301468308787	6.45601244235039	6.65469683466909	6.59224252998583	6.58613649499421	6.47082633318218	6.3763989820789	6.64067732701709	6.70068348795098	6.65389945833489	6.59246958212733	6.96632936237868	7.2171824487412	6.29850327669785	6.61840906704738	6.31151252951996
ZNF264	7.25060244561721	5.74943272470903	7.47775622319286	6.02633366383723	6.48053489201995	5.92056246398148	6.29739248077827	6.11491023451528	6.10488998651299	5.89798494582721	5.87365765260511	6.67942534782598	5.48642593463472	6.03284850061935	6.18340142017673	5.5736744966105	6.60126532040663	6.93802367481432	5.88574986139507
ZNF263	6.93849200090718	7.44888547756226	6.95758022548418	7.94154592126138	7.3822310413857	6.88851988475572	7.11148686387828	7.07847559046851	7.06687427827329	7.02767641115862	6.95739664367098	7.09663462899099	7.25380655406254	7.11055786682357	6.65947448281819	7.1515818594911	7.14301061654241	7.20700899295661	7.049080332418
ZNF260	6.30475374589021	6.20663610990766	6.24822949529877	6.17770963494648	6.44990218967307	6.38142668952316	6.31070175828317	6.27871557001786	6.14675488888989	6.32825079951161	6.07843767076526	6.36572467777436	6.24232818480009	6.41191980866206	6.46570360601246	5.66893845686388	6.56566191948446	6.54515855011442	6.44179853317994
ZNF26	6.85982042521676	6.19864250485384	6.54963504981933	6.69421468875003	6.65776982555125	6.63045481071793	6.9057600230152	7.20349848163161	7.21375143647294	6.73666711206031	6.68021577176915	7.0285672457876	6.56668070879921	6.52248056170639	7.10801244221479	6.75269238358502	6.98456076037646	6.23216125766486	7.12205035548624
ZNF257	5.51090038787417	5.48608117251389	5.42099343679208	5.39933578620738	5.50779800956576	5.56533027793296	5.26737565388591	5.31556118276634	5.34761638448721	5.27147381302212	5.35209894083833	5.29473881694051	5.21165512105707	5.54563692545037	5.32602950580579	5.35333912117526	5.39591551812294	5.40199829241704	5.37877035595162
ZNF256	6.88151205684397	5.96144661297493	6.31382412545706	6.37556231976015	6.29327770522738	5.99447993497899	7.15142800166363	6.71044049686456	6.4626728064518	5.91620720820846	6.25007481479675	6.42802977145243	5.66652163411913	6.48288818821113	6.44202479430765	6.21264235801181	6.25113248119367	6.71632182642218	6.24411624414951
ZNF254	6.0928988593196	5.77344340906834	6.06040267314655	5.78671117027963	6.18437022661048	5.84198850163809	6.4424934269471	6.6196421585669	6.43697202615905	5.89860318420201	6.22922617756468	6.27873567373742	5.69187813293734	6.05890075711522	6.30016250947401	5.9369599316471	6.18088077377645	6.24322351469379	6.08793982725666
ZNF253	6.06484900039291	5.83227002247166	5.57757190924587	5.74255834710166	5.52170139492764	5.47255359390903	5.81903678442383	5.90500933243441	5.98264911045243	5.83500860119189	5.39464751213856	5.78781911019344	5.65637406365737	5.35036723104445	5.64154287363262	5.47441396690339	5.84944125578581	5.72936431384232	5.76239829466418
ZNF250	6.24754492168802	5.99285785735439	6.07345142691736	6.11909758548365	6.20031002109301	6.23202608703168	6.5774741659495	6.50725901274218	6.50942479192328	6.00928539953509	6.399426202816	6.44755110132464	6.15663290731625	5.95406225110361	6.45735109463081	6.19650971355395	6.26230301816946	6.24989563644488	6.30583529411237
ZNF25	8.08198688705379	7.291835397253	8.2427511728134	8.05046983068009	8.28739301134851	7.6090128170662	9.20370392288279	9.32633888614019	9.25125878750509	8.58294931168713	8.99417382924026	9.06431357033789	8.24635227923601	7.95211650582145	8.81187988965755	7.75822776486751	8.82421905503706	8.14047110469231	9.21189447903092
ZNF248	7.09100660773876	6.952245625472	6.55598560619931	5.98393504377547	6.21920577573519	6.11552145483064	6.81608431312165	7.64219665577195	7.54970770707273	6.18939993037099	7.14698688255241	7.04195482699089	6.73765319702213	6.46781396011835	7.28721316176574	5.85594480771371	7.26365222114596	6.75586300116036	7.31903151874218
ZNF24	7.24284411601697	6.93491681625437	7.21354414300926	6.8244320912369	7.46171600942067	6.98645947922498	6.46769890967175	6.83581980428925	6.82795400369291	6.67422263530028	6.57887205862952	6.77685435597884	6.55632402348982	7.21985916958262	6.5439595294552	6.2898891675658	7.04596894346215	6.92970800361	7.30603369993939
ZNF239	6.01549773575807	6.33818326143327	5.76376017680308	6.09479692825975	5.75990666873313	5.69511719511793	6.13580065163855	6.81014770854093	6.37373655580558	6.39853705337558	6.2879051852445	6.30169530007037	6.27362535639079	6.08002591665576	6.44572241972274	6.10515152766373	6.65787334642207	5.7720568660131	6.20623931138601
ZNF236	6.42481899559014	5.98704088424326	6.40539085991662	5.97623523869317	5.91837220052868	6.29523042897535	6.46364294467227	6.69901202032264	6.39725320376709	6.25420435824603	6.42843041898978	6.2544089384199	5.96979934660448	6.06602445059784	6.23913673199363	6.29959801923853	6.38810219745679	6.08968921056101	6.23122191345046
ZNF235	6.04116779067365	5.75330702406613	5.85216772122732	5.84249410428082	5.90764387599097	6.07280236594163	5.54547558490762	6.07259632216494	5.95362226802046	5.7818835851503	5.81047813418322	6.12573857202468	5.92760439830475	5.73781065779067	6.12485514989791	5.8759629688058	5.90633659407783	5.90951606579245	5.89454950026155
ZNF234	6.71321004479422	6.16881228634604	6.34052051680043	6.36565628299226	6.58767386756975	6.33593531606892	6.55710677626157	6.87578740846613	6.85173264514252	6.60843265814995	6.51539117911022	6.56220716115776	6.15870805791394	6.51920329526532	6.4918943549611	6.15171175995686	6.64239981194234	6.57604610452986	6.66440110392368
ZNF233	5.76641972788474	5.52462433475139	5.86246106967738	5.36524666102673	5.60881071200572	5.62714320662236	5.80709835508869	5.63102260373934	5.54597523559252	5.36865407636053	5.65837282520713	5.60995138182771	5.52456916641555	5.5262451011973	5.65088263849204	5.57399761544306	5.60781568115337	5.6077681504918	5.60485109430818
ZNF232	6.9231032707102	7.07407691957635	6.61937708384686	7.00547147912216	7.41962591191459	6.53765146640309	6.43527135611486	7.13046528898926	7.04178887382767	6.90625891222653	6.43337666146584	7.25927169985572	6.89581440560204	6.82032717006253	7.26862272663287	6.8473606769656	7.03808014043481	6.80713378672719	7.00263718726624
ZNF230	5.81734536434823	5.1526932358647	5.56928846121637	5.55056316056313	5.70991715380278	5.65362440574403	5.67378165169139	5.51761713893656	5.47326684515271	5.50400599497157	5.41590748662165	5.57979206957575	5.44180193574778	5.77223819182985	6.15365444736057	5.27789537221288	5.73765663771789	5.68807414158663	5.68320977497485
ZNF23	6.41036995898642	6.49067312333894	6.4041705722062	6.21603069249381	5.97234194800242	6.19682900517371	6.77634733242521	6.93449809521879	6.63102341934589	6.54270514230794	6.54626627957158	6.65192510809973	6.39137996095402	5.9859066903518	6.66957540150649	5.91453306670077	6.83884145219444	6.36731719835921	6.71200417547556
ZNF227	7.25553064425432	6.41742008252715	7.03565988363922	6.64262110759999	7.07878711999167	6.52839382739837	7.30444002303564	7.6368387824566	7.44984646509793	6.6532271379693	7.20368336174828	7.20273716384358	6.86031785012294	6.71381161067287	7.25688418743065	6.38256819213205	7.29921218078836	7.10453860032229	7.3087841018699
ZNF226	7.62526441799202	7.34148579914832	6.53002492859365	6.66034632391307	6.7771290445155	6.42268696726488	6.9969343450491	7.50305339502355	7.149083637559	6.23938972926078	6.81430157309312	7.00395368392278	7.05696873317264	6.81680574755011	7.19887038413936	6.35231696430358	7.0080628465383	7.39566166027533	7.02747383888477
ZNF225	5.64629064565282	5.64986922447582	5.42927618347307	5.44100769675545	5.85185433526716	5.50845368737341	5.60347589274712	5.77117363191257	5.40745134601462	5.62459689604764	5.16336041398684	5.64934625757199	5.60976288632823	5.4065431079453	5.38015618663702	5.5003597352382	5.55089159683306	5.55386245258722	5.5487931264703
ZNF224	6.11200342674816	5.92666617356289	6.07136852345346	6.15514107321458	6.18617641889561	6.06106915499325	6.17152030166793	5.90238190380658	6.14056255983364	5.95773095518579	6.01523861681633	6.22866509841508	5.87204996245071	6.0706557149183	6.051390464393	5.89230001258762	6.03458707254215	6.31251613116073	6.00676723829661
ZNF223	5.76413890617625	5.44922745592408	5.36028498315989	5.39419411559537	5.60483276623293	5.42372691359449	5.48959080351585	5.57795483870437	5.54784826134926	5.54970632445962	5.53837073572564	5.6480409011704	5.6035075027352	5.41001330371609	5.55484780295217	5.49208163531033	5.53411489279481	5.53430082346009	5.52403558042837
ZNF222	5.77801750167589	6.5737360919347	5.70572471117662	5.97104178036858	6.04044773208456	5.84946085310982	5.7312290364294	5.80679783117601	5.65627981956042	5.87744886432536	5.79947472659272	5.74140494159851	5.78999364163247	6.02420765331551	5.59152697212096	5.80232650059923	6.01335920431905	6.12025341038505	5.50415628051378
ZNF221	5.5519842539983	5.29871312818508	5.36615160849904	5.45592678775375	5.43230569308777	5.31160891160058	5.56205752418891	5.45155257153011	5.52473866139107	5.54477733542545	5.55451235184737	5.59212323997953	5.51298909156435	5.58256999250359	5.38272195493573	5.45045303170244	5.47016080493189	5.48193478889919	5.46671285553124
ZNF22	8.26246224294649	7.46139652884743	7.42046263507966	8.05300841149642	8.02162822826685	7.75203190707503	8.44319444057333	7.94874682427652	7.82185126577758	7.80995634150114	7.42189815292825	8.24165309430352	7.19546030618893	8.11499935457981	8.04863989862077	7.87211324358166	8.07411138316965	7.8620271548019	7.70342082198384
ZNF219	5.55098991764798	7.35578685422664	6.5157516113859	6.31334474238526	6.77694251185526	6.70857345243588	6.34820544472136	6.75139577155357	6.36965603551328	7.15847880559158	6.70576475490968	6.73976908197933	7.29791875760024	6.30923900492671	6.81205173890351	6.96959641641248	6.55782838370319	6.51038678463636	6.56012402554214
ZNF217	8.93107883904599	6.8639631596852	8.01833471532282	7.99213784370815	7.7606621277935	8.12615057996434	7.74234291115888	7.48459122643343	7.30338633556235	7.38855745128435	7.23605439831915	7.38569458514858	6.64259518731734	8.02479746848244	7.42673013067163	7.75406005099853	7.26666537603947	8.36452981751068	7.17095370220355
ZNF215	6.22202394756432	5.76163662310948	5.78865896264892	6.056341040429	5.68625315852868	5.49022655782181	5.63613175927658	5.78740765685114	5.67371914265778	5.55788832899502	5.7943288594408	5.68194395137305	5.53346363534118	5.64131553364708	5.8569234148562	5.69676900053994	5.75428993531124	5.75517032400946	5.75550157301527
ZNF214	5.36145996688381	5.3972845894956	5.33587265210893	5.27725569806661	5.20732811973367	5.5290331917189	5.53284767761151	5.42629022151725	5.58169772288502	5.48514977923166	5.67441007097559	5.45745508923449	5.27591986553552	5.32160150685147	5.70126762076919	5.39544332546924	5.4759633008081	5.44050803006677	5.41836309973873
ZNF213	6.61592907254329	7.0227231268382	6.61380711795451	6.49367821608516	6.5974362194874	6.77584570052066	6.4343419619477	6.70272156495767	6.38598801155329	6.90695724821827	6.57463521365058	6.56019271795759	7.0018435452371	6.51480204652978	6.6617979791017	6.48488132447564	6.94292826846801	6.49297388517071	6.72295477327917
ZNF212	6.80248755007053	6.64438428122459	6.35028819823403	6.77535546328277	6.65693991392829	6.79242750424581	6.51651423014367	6.57385092456753	6.58406126597908	6.52805165275512	6.60485003622319	6.4756022632749	6.61910978283355	6.51972935806875	6.65310512166042	6.85323036897574	6.64090618081829	6.45626338426291	6.48703787146369
ZNF211	7.08432493753965	6.36316336995416	6.43093805172287	6.89228570603649	6.4341460443184	7.24267914524481	6.50614904303761	5.94713224615069	6.37925319619919	6.19523629614738	6.20291288936186	6.18860132382328	6.25205809632014	6.84143655593669	6.22619786024851	7.03403404788281	5.95574303182251	6.84754347687548	6.11385663599287
ZNF208	5.45133680150783	5.46901118145213	5.33796497924829	5.44918385204234	5.21184095547799	5.26805653644398	5.30805118766328	5.28756729081614	5.41548186148847	5.38928286929112	5.25456750637575	5.46743913364647	5.66699830531317	5.37799016116818	5.38892103327674	5.34689226606585	5.38492304212809	5.39328007266881	5.38236032581899
ZNF207	9.73473328197063	8.53539379721853	9.67302481929403	9.57508504919057	9.98960159650599	9.64039537424964	9.82888036595182	9.86333909571482	9.82389972489683	9.1095565199152	9.74498304997026	9.63498943028401	8.87040210315526	9.71078014489078	9.69562900998413	9.91302142851546	9.24646239763401	9.52397709173433	9.61105841904257
ZNF205	5.76153218929107	6.44842241685518	5.94480006082136	5.78131631679838	5.90461901832364	6.11116450243259	5.7623378608028	5.73414354550594	5.92477666829036	6.04889097378021	5.80426202926065	6.03659655213959	6.37676092432004	5.85191599544559	5.9204484522056	5.88284752574709	6.09090375611064	5.88521698522226	5.98274499324658
ZNF202	5.94705832355698	6.07167219435378	5.8104839908751	6.07231786677139	6.08744073186091	6.1573778996134	5.9162640888538	6.00679080385217	5.80206933364533	5.9275611740017	6.03467469545425	6.1507495670559	6.03752566732552	5.79092969342314	5.88077903292001	5.87398017178166	6.09496853502024	5.65779922518393	6.29936404598701
ZNF200	6.3141212241476	6.32691348141076	6.43752724139919	6.70313381810847	6.79331993112064	6.02589906262993	5.74998180098889	6.39900562381035	6.41239868984373	6.25133477340626	5.85950322873696	6.18376201337197	5.88476725240368	6.40858337560638	6.09923976540479	6.62089693406129	5.88583235166654	6.67800355250464	5.87580382084451
ZNF2	5.54129248796625	5.70426025097997	5.64845102591715	5.57488799748706	5.70158241597675	5.5271145246939	5.82595092037753	5.8863880242474	6.0198816883532	5.78771436952685	5.9833249322408	6.03449285914405	5.61108743926117	5.69721438463188	5.98629966239232	5.63069864931384	5.9132992203464	5.7872931905794	5.72739856259398
ZNF197	6.45735758951423	6.09777643743782	6.53781632320778	5.99368825789431	6.18353369691411	6.43403024129748	6.4431333295643	6.51779978981049	6.52435124640807	6.16778096359368	6.29192791102103	6.38601581729011	6.40826374579926	6.1880133194446	6.32592755659464	5.97922121637963	6.61580023771362	6.22427952655477	6.4844896573078
ZNF195	7.30288639222341	6.25223745401427	6.79878608578507	6.77549817256594	7.17636487383525	6.12274116433389	6.52584025039394	6.87768054514811	6.7394420348995	6.66425301602165	6.53344929638651	6.92859557595601	6.03953022267928	6.92746841837663	6.85899610910889	6.43767951180145	7.04873390854894	7.43866879131955	5.92133130722176
ZNF19	5.45762145949446	5.46737196319981	5.40133600411953	5.52403007380943	5.5214837751796	5.45347858088455	5.35132321039603	5.47823746651337	5.53267586457944	5.55322901560957	5.2953438939785	5.57148325302596	5.40610782126778	5.50023523244227	5.46541314087476	5.42214442642742	5.46625067206224	5.46520419412444	5.47834102197686
ZNF189	7.99335017193793	7.39053819131856	7.89634801167523	8.39961036057337	7.82605548720844	7.24355260296106	8.08603083494575	8.38057285059248	8.18899165599088	7.82153359577709	8.08255567120338	8.11909062715024	7.72972891450536	7.79212388551255	8.19682074670817	7.94592208619689	7.90072453468342	7.84107587677685	8.11357311240501
ZNF185	7.16768992876377	6.98175524468941	7.56732866632212	7.17726067628892	8.00359210562495	8.98972401593802	7.23085086985277	8.51329012999255	7.39591838823317	7.76350610797348	8.00834820058647	7.40990004186439	6.99333685753487	8.33419416662598	7.84676301250476	8.4668823448177	8.04503836220827	7.00116138875257	7.32294538491483
ZNF184	6.61057761992228	6.16507443401313	6.76967689899438	6.43084575460396	6.75364327310438	5.90783636354858	6.47031660622071	6.68246226804974	6.68654037664214	6.15148952188501	6.53818301853169	6.7397030560583	6.20738855270777	6.40217352374356	6.61264081646684	6.23541595128545	6.50817228546227	6.8970187165128	6.26567583307441
ZNF182	6.37934373444393	6.08227906606858	5.93897468078881	6.06086473989516	5.99944203562031	5.96932852396585	5.99307521904965	6.07163086084661	6.20061723902415	6.39678281691903	5.97113937769103	6.18360777199755	5.9824609049318	5.79295063987357	5.83903719765267	5.8777070517565	5.87313340634588	6.29653030293436	6.18309200734888
ZNF181	5.65654060815017	5.54052398936551	5.6848599406065	5.40381989327769	5.58476652317363	5.57650987379707	5.81340230072595	5.5983286434979	5.48560262857533	5.6478542084612	5.58946014834965	5.61927980407744	5.53219090640991	5.28830637841296	5.56229552236022	5.55922954353362	5.56590583547459	5.56374321791244	5.5642168100977
ZNF180	6.57745884189282	6.12052057829871	6.2523848224842	6.20602559463555	6.53389806250643	6.35515514857553	6.38957248413244	6.48723230161096	6.67858928580507	6.12459886687987	6.58636507569094	6.59590254345093	6.01627407976063	6.39894892755667	6.34053498760683	6.10616918718781	6.50601898947945	6.378892341941	6.51946558163422
ZNF18	7.24369256519272	8.13635377326966	6.67723556396552	7.04343288798248	7.08758219036582	7.29841747174092	7.13181227669115	6.97984552369139	6.93148728336728	6.72587209010986	6.8520818693649	6.86885135938293	7.39508221284101	7.009751252691	6.60037477659069	7.63699572277408	6.71376475209253	6.96259588056125	6.97473326292557
ZNF175	7.51128511408557	7.10957499774608	7.21437695599787	6.65945106163377	7.09096322719723	6.75463940227829	7.33338030667449	7.62469603730549	7.48305767548296	6.53753978096653	7.07794024621614	7.26709188493953	7.29758480234546	6.92863450429905	7.36003154721332	6.83082110341253	7.396958224895	6.97907684862555	7.42290750764975
ZNF174	5.94844609739656	6.17603748666461	5.71430658244377	5.69660023775012	6.01358148574844	5.87149181815661	6.323047898697	6.03149744305179	6.15954360405082	5.87170589060907	5.78926654303181	6.28653578117563	6.06202514363447	5.58094797977976	6.21506649337915	5.50069379907302	6.32412105669774	5.85924576657661	6.23994986714601
ZNF17	6.93171261705238	6.14296132630432	6.49458967579072	6.65999890842192	6.55121291481593	6.45816595481745	6.78695041196742	6.86690038252028	7.01040797401877	6.29424359231859	6.74094944622011	6.79786861081719	6.41805352379499	6.53032789988172	6.69774380891684	6.56300190831562	6.64023139200313	6.60748617447158	6.67373819652987
ZNF169	5.42295047298304	5.58468698544636	5.44470025190797	5.46814715347018	5.45502561791572	5.67064437114089	5.43324443765051	5.49583487539621	5.41771149354999	5.50828739846018	5.28816097653379	5.43733190849719	5.66814821680904	5.46990096246267	5.48521567355381	5.46196397922961	5.49507213204426	5.50267126007336	5.44515997449287
ZNF165	6.3606153089235	5.72161783210345	6.81224998196708	6.09725999304221	5.99878373345647	6.27345494027605	5.76354463758537	5.65055273934778	5.63084479426862	5.51782659630329	5.24457258259692	5.64245273817151	5.68718707896023	6.15838189891242	5.77672213979062	5.53303030572447	5.54374278151285	6.97963760951606	5.53455620246107
ZNF160	7.73407990993157	6.64686168834227	7.41170605820638	7.21840625146695	7.13756540322112	7.56199228202108	7.26362998292544	7.29178037233883	7.44169978404253	7.3487857017725	7.44964657218076	7.4230074569715	7.55197960585849	7.60001877082881	7.65473849877512	7.70919182597582	7.01239663374802	7.56156431779926	7.26616444977299
ZNF16	6.26667313606688	6.94307800959426	6.35705133901716	6.63992417211489	6.65378226431033	6.64160598480548	6.78343989046188	7.02282751134006	6.89161202667863	6.59211927503082	6.79976464127019	7.01709692319065	7.24291481544773	6.43385463626242	6.76440730288838	6.41982409951184	6.88710415321866	6.43373316272749	7.23223628359319
ZNF157	5.48786993485416	5.4881981487964	5.58065249952204	5.65126983361389	5.78542918560326	5.53251634203227	5.44736505035527	5.62182280837728	5.58430676573535	5.35915212718526	5.62576584246386	5.5077223172112	5.31559309776786	5.49336375937129	5.56195632108113	5.51314007764467	5.5404150567999	5.54554906988337	5.51697244387435
ZNF155	6.19136884007373	6.33668974487927	6.06790837867729	6.02011426774379	6.33962450998755	6.36503562900811	6.20691304894527	6.30890204208557	6.1919859449735	5.93929734745021	6.07863366183529	6.09425172422871	6.18879451731121	6.03726693067667	6.26721381918077	6.160657186128	6.31542277598486	6.19786395305174	6.00908023272659
ZNF148	8.78337854799654	7.44768541358536	8.28509544784738	8.33836428427612	8.13543309155259	8.72527691047702	8.53541693223282	8.88378027816273	8.7775611869231	7.96127755248835	8.42993941061593	8.82868646202207	8.02982577263896	8.75035931741091	8.95196417429324	8.71105205391566	8.00897063722824	8.53448430073074	8.61371025367172
ZNF146	8.03676332347821	6.95529940649093	7.65336440484552	6.93687673386365	7.58813098897169	7.54210574829359	7.98473521136892	8.09667101634739	7.89281991284807	7.07139879082952	8.01493717449721	7.66284227415936	7.33639742362058	7.55727610768961	7.72315733442903	7.18234022616637	7.87761390182307	7.66167865912003	7.76407419958792
ZNF143	7.65070441343103	6.96885690497293	7.09220750999808	6.80858978923269	7.62082493130709	7.54754106888576	7.67966513794644	7.73496700468438	7.84083252109288	7.46513290796046	7.37237605472657	7.66164883266541	7.53602420668405	7.42120340591722	7.54611115990648	7.16870008187871	7.37391802243102	7.39604049205524	7.94333777736276
ZNF141	6.36445971786979	5.64797290275945	5.74236047941029	5.85990858156126	6.08803472497768	5.79202869646185	6.2961799118116	6.14222861844967	6.12014878640421	5.89109424763063	5.86387892373702	6.312255460589	5.88467979789541	5.84634193626117	5.88389643186292	5.81451328319599	5.89320634620891	6.3719850786245	5.84743932786302
ZNF140	6.89739407269906	6.70009692766859	6.95101599185609	6.48344344878453	7.20526875243543	6.94616579244604	7.05580210236271	7.01870350209758	7.21351118689163	6.45235558474814	6.60154380834704	7.10409258958763	6.6395275258606	7.08419616467432	6.89178056762287	6.706562543396	6.91885369397769	7.07456808888985	6.84791863455718
ZNF14	10.5705406594897	7.14301518384975	10.1331043342397	8.42949002982261	8.84838724947344	9.22360715615854	8.99131946159083	8.58169488277589	8.27242193353544	7.12577254413562	8.39849015649456	9.2996242318583	8.29065866625925	9.14107298674853	8.65360015853511	8.35940114718237	8.47808368880217	9.44994229829503	8.71693500457927
ZNF138	5.9091826156107	6.00591862862851	5.65073673984409	5.88158421454113	5.69000112953219	5.46867314928226	5.92930927816315	6.01928237553631	5.94355733718552	5.70327864395263	5.88511680399297	5.8225217448591	5.78949208661336	5.83664768887091	5.79579817441732	5.65170407588575	5.63956379875869	6.30082313891186	5.70899846563562
ZNF136	8.28806322153358	6.84667554199335	8.25046488330716	7.53222310616397	7.22981010159409	7.68097242641391	7.40352212405759	6.82141450878377	6.84935737570032	6.70388333897179	6.80290306378841	7.59667886295443	7.68452281956399	7.38908786934123	6.81762648141051	7.20155352787991	6.65392439582691	7.64568667288159	7.83771857768578
ZNF135	5.62601615085233	5.74359501291994	5.52303244209811	5.77479474794701	5.39945416809637	5.34414525526285	5.55903444931831	6.20436127295837	5.94024164923753	5.82093208958734	5.57573854630027	5.71591485992474	5.86273240234937	5.59072773478456	5.93679673510921	5.67092535139134	5.71628149015581	5.71984581510903	5.70689944552147
ZNF134	6.24116705894211	6.16891467284935	6.21164145055238	6.53243141701127	6.44345327065572	6.16263817487613	6.27728067892987	6.20089917838463	6.22177438688743	6.27127875486747	5.93164289190032	6.17833314767022	6.15482362921487	6.15467139692563	6.25320249221686	6.39819904243058	6.2588871089265	6.04973799153862	6.18466874045376
ZNF133	6.50061596534531	6.98209182840712	6.23092977746393	6.27900375885475	6.50258957765113	6.58126763631215	7.20034781706542	7.2241230430813	7.15754613960787	6.73398389715864	6.85093617100984	7.32236403275503	6.65862245594482	6.7179950201755	7.03087875304697	6.55170854470572	7.14728234393207	6.3974756179784	7.11322483770104
ZNF132	5.73948253667563	5.71447810408088	5.56874509667873	5.4403398674839	5.73470065340431	5.58601554863822	5.49992190160116	5.77576360510521	5.70021446570652	5.73505712644078	5.62419168508736	5.71071626953548	5.45704778008653	5.48318697679508	5.53551153309303	5.59376763395664	5.61220731657438	5.6183445743847	5.62513949422061
ZNF124	6.0832043469223	5.65630288818503	6.1178214293806	5.74878037869526	6.23740325454628	6.96467957798522	5.88182866393331	6.17940156067141	6.22409133691947	5.73123442340641	6.07781705398305	6.09500890857671	5.56625362812784	7.044366979741	6.19520012296004	6.66243563355392	5.52566290431314	6.49532539134511	5.82565725032229
ZNF12	7.86393040581285	7.12194958815061	7.33797653951512	8.05608600254226	7.43546421087905	7.73546211341108	8.26406220485843	8.27808654116828	7.99827373800074	7.66892028162309	7.67185854223246	7.89870523347344	7.2755498699511	7.69573382588456	7.8656330871932	7.62299834037927	7.56497965104862	7.73427383093515	8.1027207752127
ZNF117	5.85458551111225	5.78306735779283	5.85147126486855	5.69594783048543	5.5569391719953	6.12868561899832	5.91797980810958	5.64890113099581	5.68354978011311	5.76867600069343	5.84833705009549	5.64263700755962	5.65605678805327	5.75163959446498	5.91754607307667	5.99115657793722	5.90286934286938	6.03892192539487	5.20557176538024
ZNF114	5.59403084994939	5.5237457479533	5.44711185227062	5.50894603017222	5.84068641694796	5.74151492021222	5.9427911701112	5.61591033206437	5.84651820256332	5.57173168411048	5.49756600182019	5.72123993722704	5.41378276150101	5.75245091802558	5.65175677023751	5.60976850334039	5.64743378259195	5.64553541958434	5.65117386992042
ZNF112	5.7956313509279	5.90276097628688	6.08916551445362	5.59530273700572	6.03453549106977	5.62884373368235	5.52494457292598	6.15956046459111	6.06248146842961	5.75757960214371	5.55485296482958	5.79487130231985	5.94050907422562	5.71153680107876	5.75075353998447	5.51401652377374	6.15998319633837	5.64191739462031	5.96968286374246
ZNF107	7.11332853166476	6.14136976725432	5.94318415504917	5.95034577658213	6.53616648308069	6.36112105277365	6.30699459402607	6.3040656239541	6.21610611043257	5.96251403919472	6.04391494485948	6.12716370903236	5.90442079210089	6.3431511638449	6.2389809988645	5.86816920783893	6.02594574900755	7.2085321140109	5.87243997851599
ZNF106	7.97866535247016	8.09852711309761	8.67221705344541	8.25836370057367	8.10101051245707	8.6717348255835	8.01602882616894	8.85074785084816	8.57169004522077	8.5903670442346	8.0770728399987	8.05103504940891	8.42304016434383	8.36781601747581	8.48550095215795	8.09841839766947	8.51731310170872	8.5186611250607	8.28828560024889
ZNF101	7.47972353171731	6.48707727658082	6.31297212874666	6.96979295876714	6.70071176364854	6.44334112785982	6.19784602897652	6.03032558324382	6.15441688888531	6.10002144801364	5.76285191063109	5.94631480810267	5.70263311740945	6.87849713786931	5.9034367801523	6.78172386501944	5.75356329551666	7.44809633822895	5.45019909208615
ZNF100	5.6565728277215	5.37559062284978	5.49146321019578	5.362843473416	5.58833302115312	5.81707682156935	5.37661305878555	5.70172071355385	5.25132629532559	5.55693014546493	5.53171116904124	5.49161951928524	5.41949030035043	5.64599569067017	5.65587959324681	5.69490817874059	5.53303222453509	5.53848690120088	5.32775783992963
ZNF10	5.98673160174337	6.18980174131297	6.26596169085806	6.22206632679389	5.92364051124551	5.76014127492232	6.0512864284666	6.57897062709214	6.58824121855603	6.32322527882875	6.58748090756581	6.43088242787741	6.32410643631625	5.97611304657072	6.32847048847611	5.80747722622317	6.4712258972722	6.13964703971512	6.54307624404504
ZMYND8	7.84427266350603	7.36618889709802	7.48970094095878	7.60588789578076	7.12060827039286	7.5388694501331	7.52945820883226	8.04289822629055	7.81348602331186	7.75480858930183	7.29692400687223	7.34326688835655	7.49943816300771	7.38110756653452	7.61669126581546	7.45323640064436	7.45534761796423	7.97245335171607	7.34067240070393
ZMYND19	5.9867563258222	6.7398036616828	6.1552510155392	7.1464422570161	6.18743990235491	6.15152722581646	6.15355649284096	6.07193908735021	6.14699445402433	6.27415396798569	5.89788572785328	5.88261801055595	6.42412952762744	6.2936483557516	6.04562606997082	6.70156491649241	5.97075901735718	6.13893844338338	6.14515531774247
ZMYND15	6.616415791603	6.46849150091044	8.05167017044149	7.17610421086936	7.81530077100128	8.5804208438583	6.48929066347872	6.29336628537816	6.00191921665401	5.8095076077225	6.67997336844216	6.06246050746125	6.71037269776946	7.96128567655978	6.31406570348674	8.13211809230123	6.20785300275681	7.03347599283852	6.1677193888726
ZMYND12	5.63306642529851	5.71512390275102	5.30759802637611	5.6581081868259	5.81795848616011	5.97480732823107	5.38212081260477	5.66270055995933	5.56182016560772	5.73919149064784	5.54014392786122	5.39095844077548	5.66402361864915	5.71678030443698	5.35942579442478	5.98375784316949	5.47287305177941	5.47711496114822	5.48383085412082
ZMYND11	8.02688956297252	7.06734211478892	7.85622189479936	7.12099826879745	7.70313375776852	7.51055768570931	7.96083790610744	8.11702582010299	8.44560581836467	7.58226216115728	8.06408499654786	7.92898540091857	6.99132542660777	7.3979187243161	7.94704296236388	6.97054443511193	8.04763621467029	7.83401912692955	8.10355148551968
ZMYND10	5.80600230280429	6.02864453694106	5.76290214649201	5.94506987760085	5.85246171914302	5.66803013337711	5.69736623075779	5.74725351645818	5.51221649593935	5.78761297373104	5.84964081750122	5.76424018690649	5.88497342145988	5.58427086867883	5.53664971827823	5.69484707527425	5.79312424904843	5.72427394585213	5.82739984871486
ZMYM6	7.01498677285257	6.31487823779346	6.64120585807416	6.18172559928782	6.43972052856266	6.95920096573682	6.58284221279259	6.47870036052626	6.76154883397022	6.326817616619	6.78191016539376	6.62102941610308	6.29482167349186	6.45989767294195	6.39648636610383	5.93437007778364	6.93374885201927	6.71307883629751	6.67506653070538
ZMYM4	7.78306309109762	6.83626115873063	7.74165334109348	7.00852697713612	7.58185837174368	7.55904728882351	7.77694742795633	8.22889336111214	8.07124967676135	7.5136264261116	8.0864133857809	7.95405303636518	7.15616452451625	7.53691674957617	7.81940288823825	7.21538802196146	7.93144424425651	7.63791067373674	7.84185382947882
ZMYM3	7.97368471671721	7.07421909940003	7.68717645542541	7.00407683550146	7.40173116900892	7.72391511447953	7.53358413448536	8.49888425061793	7.7573104382229	7.44858570264348	7.73580913256506	7.77393793368809	7.47083587464244	7.49152365766993	8.17117763883435	7.54035915848603	7.96118949314316	7.60129231261319	7.51845399596132
ZMYM2	8.71944617063502	7.7105399640753	8.79285138261542	8.17535458460161	8.43185980838762	8.86887396033904	9.00710027946832	8.84073220717417	8.70149708907186	8.38908625987406	8.30886358519944	8.38298798268773	7.88604144991202	8.69913144463556	8.73182631697962	8.6591504663162	8.29583301225241	8.73012462244963	8.38023884382752
ZMYM1	7.07954298400589	6.44715954558274	6.54224090919401	6.56592677633331	7.1569025823658	6.70639913816108	6.81306742137627	7.11932322976611	6.85840920960094	6.53265926286575	7.14814293269161	6.74772292377504	7.0711649490066	6.54793638959764	6.90342218560751	6.67191096359692	6.74088596249508	6.63642296545284	7.22527627109098
ZMPSTE24	9.80228867987991	8.7967089454397	10.1323092776288	9.50796091439093	10.2494993505637	9.45020235195021	10.6512155384759	10.8627967995263	10.4555321946124	10.0088995531402	10.8462738276838	10.5020982461093	10.0063820983597	9.7404980270955	10.6532085587416	9.49655115709945	10.5590197509626	10.0550298188213	10.3962605701707
ZMIZ2	7.24648714112425	6.99448294738279	7.38634583511642	7.20070790622504	6.85531813253466	7.39686464720862	6.86873088084524	6.86780735753428	6.74037403187389	6.84192681967831	6.30895201337188	6.42213840678637	6.9887374212105	6.99272381610284	7.06771672704053	7.60057812473978	6.72236591451162	7.00289271074448	6.51203771224793
ZMIZ1	8.7787203897423	8.60147031609166	10.2526882265845	9.32950494837878	9.39407097224852	10.7227909061084	9.32061489725141	10.250936377098	8.97066934527561	10.069088440233	8.5545275900472	8.60659112741169	9.26712558627815	10.0996687040684	9.75189094666207	9.93774672756452	9.4577123725662	10.0245049257006	8.52522891677518
ZMAT5	6.1379046255042	7.02133266323241	6.08585424362427	6.12257548114506	6.46904480660637	6.6168256999977	5.91599197269843	6.19784416401656	5.98287916245887	6.28297746872114	6.03949952035028	6.07838126496357	6.8240384972074	5.91761078993928	6.03860018482913	6.6314008099703	6.02204423301364	5.94129740468884	6.41647674811582
ZMAT4	5.29799952028916	5.34792345338271	5.42222801481334	5.23486884059614	5.35422609537711	5.11762588274727	5.43989567029384	5.28654309596683	5.29918849526238	5.26261922144672	5.23233850588217	5.38659280689198	5.3251336873098	5.27906890012243	5.23830987954491	5.24674698351065	5.25013326173944	5.25473519320433	5.4155819034857
ZMAT3	11.0795432936768	9.37615102108016	10.7025845093594	9.67805894693395	9.60017550807443	9.51540456330377	9.97404327033983	9.45600435389145	9.25453818720401	9.1758176263531	9.15862432845376	10.3468988624144	10.571883219803	9.49885245830745	9.34065012737856	9.14749698731367	10.3006544429143	9.72492067691364	10.0068763681536
ZMAT2	7.88481172961942	8.63873991621984	7.81790109454117	8.8381464438067	8.25021130619525	8.42399026544057	8.28356937736656	8.30989097206572	8.24052647474908	9.02429219397641	8.2077246781384	8.35163516727675	9.00587632559322	8.14651767421683	8.39326834760783	8.73922396579255	8.38322781792834	7.9186785439113	8.5615431106856
ZMAT1	5.88173498358729	5.72387480575404	6.11435677089005	5.63551108790442	5.7128628543202	5.94332594814275	5.89631610119039	5.99991978864127	5.89052801474566	5.80513564736233	6.09249549655958	5.85099454730523	5.88775887736347	6.10019545995393	5.84828482721837	5.46282684325237	6.04934449535888	6.10566050105414	5.96329046272255
ZKSCAN8	6.06269077500665	5.76212105834225	6.14444947745071	5.9392028481369	5.90873344818784	5.89066390429943	6.13810901477523	5.69623891875773	6.1421099456647	5.94148966320047	6.19490115537298	5.91703767369669	5.86755822544308	5.73231758572621	5.99635089153326	5.22302732597679	6.51435257956139	5.90918621323692	6.23077042495518
ZKSCAN7	5.59517056241847	5.89583190825481	5.61435722853319	5.55185380670774	5.65614203679513	5.43513599343176	5.54187254447246	5.77911256115671	5.50902966353464	5.88656881562117	5.68169517246938	5.67200252442973	5.66486701350158	5.57535724475527	5.66611767501597	5.39235829118089	6.21019536161497	5.49832896015627	5.49434296283686
ZKSCAN5	5.69403295073307	6.26249218021913	6.27188035070814	6.10190116956599	6.10666872675011	6.09819003276519	5.80805368404135	5.98218885287468	6.03189937236487	6.25480013437536	5.98692409526698	5.85618604395345	5.91454322199947	6.01057136860892	5.92508057722443	5.56238001049682	6.08960155175665	6.37191529527282	6.06288068848445
ZKSCAN4	6.84129121849892	6.51539297047503	6.18167769880585	6.25934046758727	7.05523136332055	6.13357185477075	6.22478380125706	6.52697361974034	6.23900202768586	6.19895453326835	6.10710602156567	6.51185923886327	6.41636114235243	6.38875253098734	6.32133698439898	6.7073292680366	6.32380604763678	5.97564509956072	6.57984161788349
ZKSCAN3	5.75660526582605	5.78488107207147	5.56663080683696	5.47244166101201	5.70610536270467	5.55275643894591	5.44952325320708	5.55747675197485	5.80031275985743	5.7589466957177	5.6165836771052	5.77947962962809	5.61426664568996	5.55660702550631	5.64203711829649	5.6290389233511	5.64787896649286	5.56644140341217	5.68877311090451
ZKSCAN2	5.79482933212869	5.61253336182573	5.45504892393583	5.64209892205355	5.48167555715835	5.63814908797991	5.62169432842125	5.53754041768808	5.65564934358503	5.55645800085439	5.64832992448117	5.39131500776682	5.53449488341266	5.51216858170075	5.39505478322886	5.51065784905842	5.5900649325556	5.57187086396507	5.56384716208374
ZKSCAN1	7.44297695355675	6.92875877451187	7.63225339044637	7.19688785253208	7.52811290428427	7.45129763219858	7.53711361317914	7.99049358000476	7.64567495981874	8.1805992767461	7.49008703844694	7.47163321864875	7.05014802490953	7.13925953711636	7.51575034727297	7.11938322813837	7.88534082524989	7.44812604946128	7.51992530032544
ZIM3	5.36592920856013	5.44545497597483	5.26455584053503	5.42458803850216	5.21496375288317	5.46110333738452	5.398508002828	5.17654423600567	5.24986383818787	5.25622810583699	5.25471835683433	5.23251595450444	5.40712001964911	5.13921726916129	5.28543574857633	5.26960804071722	5.30041307281878	5.30869004369177	5.31653330722394
ZIM2	5.43492722391793	5.36489712782766	5.36601402974632	5.29014089883394	5.25071913360152	5.7271083886148	5.35839369684717	5.39950153444968	5.24720358028962	5.32696747817282	5.61569118228916	5.45769617958648	5.39125236659468	5.46260929061017	5.51931879884167	5.39890754122044	5.41060048746154	5.41020453437674	5.40749631502697
ZIK1	6.02675335328057	5.81414494499268	5.80016367204921	6.08290754976109	6.0590630027543	5.88745940044261	5.60399991860979	5.76017192658102	5.82987614753236	5.62911143995966	5.55829935218801	5.42320276212582	5.67557077332281	6.06102646806326	5.44296468857592	5.68328699562205	5.79910513962899	5.88106946935971	5.72745920470053
ZIC5	5.67051349326404	5.63314251293316	5.75795102091028	5.68398949192646	6.05357193734202	5.51038331414934	5.71246411711482	5.82902011036188	5.72913296805124	5.77657585625272	5.62572438720414	5.67573301529506	5.80523492995932	5.74053223864756	5.92500358498711	5.71810446117621	5.7304548082794	5.73886344343735	5.74815323873125
ZIC4	5.48697534444581	5.54865932055055	5.69375754708613	5.32913937307096	5.65214570636824	5.81531150888123	5.57046230040742	5.86384540670393	5.79251719288569	5.60401697206575	5.76253333135762	5.91024864253133	5.72246258373743	5.71059007245099	6.03543196882448	5.67175871462964	5.69649568642038	5.70042089826625	5.70593507085159
ZIC3	5.34966153570138	5.3428461874893	5.36736314608182	5.4827439327202	5.16235221598747	5.69174423526783	5.33307378099433	5.26593563832854	5.35536692613768	5.4340412739617	5.38242342788484	5.45698341905517	5.31750513790131	5.33099859060843	5.44865694396125	5.36810823619565	5.37735343140776	5.38179519051412	5.36708330007416
ZIC2	5.30279703677128	5.3417051506641	5.40743270314288	5.43993663784508	5.41206701929873	5.62799232246482	5.30858224196907	5.4090091368049	5.39160816752768	5.52360883767221	5.16538606844087	5.20147684420455	5.5262364577564	5.41257710670806	5.64199138803207	5.39481317905589	5.41426514007347	5.41385740879264	5.38328502628582
ZIC1	5.4810520637498	5.87295711390231	5.78987196638734	5.60679139753072	5.44638015655437	5.65114740201268	6.05406278399785	6.31405093432159	6.77489429070618	6.12488840894243	7.27367065771431	7.6472189923522	6.66699449580236	5.59213842503681	6.39531852165114	4.9960158062082	7.25743648366449	5.3591426369665	7.20635530472514
ZHX3	6.32252458978112	6.92433757187716	6.52156594060982	6.42666108699953	5.69863446194724	6.13423922489082	7.38432861735369	7.36874105242805	7.30854346098488	7.66017127847484	6.69841335152303	6.94861411840476	7.17286354591347	6.14521602017784	7.2659285940393	5.72999115843756	7.4470518076532	6.53630288541159	7.54850769543768
ZHX2	8.32532310016331	7.88310256410931	7.48713447475044	8.23913128452781	7.09032375945158	7.46462371162627	8.07180059184536	8.3429615107978	7.96769108440742	7.90607882860315	8.023783033138	7.78931145744895	7.57235650405491	7.56868071053591	7.55581779168109	7.39552858758903	7.96826785149411	8.1182544396024	7.84567145710845
ZHX1	8.17155037203029	8.30687374010622	8.21926439146038	8.22798614036007	8.32157009335273	8.18684527936927	8.81373384405087	9.013796181706	9.07772893978006	8.72120344806055	8.8420662527577	8.79944709659851	8.69125827242587	8.19503395607675	8.71211556454419	8.13379760124892	8.84092115967949	8.35470456798054	8.91610556360773
ZGRF1	5.78302002499958	5.52246376221016	5.4343450607703	5.60265658359446	5.57502416345629	5.80164725362078	5.74615498435582	5.56056942866013	5.80753906481776	5.71740278951701	5.56307209010628	5.63074975278048	5.38997358429807	5.702376991168	5.66986582199739	5.55807974716115	5.83033471750926	5.58083221504309	5.54837893100959
ZGPAT	8.82340007656652	7.97721549299406	8.21256488387541	8.00214865633676	8.47573109306456	8.73014259053343	7.55454001850593	7.25093197371823	7.52325746501429	6.92943140239074	8.02454171169713	7.89221777453396	7.5921410633296	8.56127133562696	7.76341376865722	8.9673307509497	7.65088152489691	7.45384966450759	7.79577709921122
ZG16B	5.65965314560312	5.76375593993181	5.47581248760298	5.88851143042655	6.41192580339533	6.41086142785965	5.31430126624409	5.38817129286098	5.57570821280203	5.35765724476567	5.60664364695811	5.32068022490767	5.6614427000752	6.00281106312447	5.41163930822427	5.66763485427049	5.68352316528066	5.68457098382696	5.69091305803883
ZG16	5.33018176465505	5.058157696565	5.491095057793	5.10626924137481	5.41923378374009	5.44098643355114	5.4598528686695	5.30127489995417	5.47137841892185	5.22620627343953	5.62073270209475	5.37718071112287	5.48172665270366	5.63593812890962	5.39234541394529	5.36189991395701	5.3837945248178	5.38561783029563	5.39521177145969
ZFYVE9	6.28606946912629	6.73379880782782	6.22831823520553	6.44314988988133	5.58888250375743	5.7734477455874	7.84477957434849	8.03980269961632	7.75350639519052	7.51460028684929	7.409932076692	7.10016571902702	7.20726502899078	6.20528346297586	7.61712118495447	6.19668204587359	7.48303432892585	6.48678435057265	7.5390823628061
ZFYVE28	5.71945160336553	5.43601357042299	5.82213687067244	5.45244649154698	5.38007789467048	5.46934582555856	5.46283661848182	5.70192227324812	5.40023317032446	5.49859243091872	5.54216887601785	5.36124382948774	5.53846032068571	5.40926955413371	5.42071653236145	6.01524480730334	5.36988302839652	5.37629484867738	5.26791488446742
ZFYVE27	5.89089340041297	5.9756017303229	5.82284125645043	5.92168378465557	6.09483108847362	6.56598421469268	5.56339584216257	5.77377198755699	5.73647991472641	5.8925235984537	5.88197668840433	5.71981149301822	5.97829138736826	5.98006754619429	5.60719418212388	6.54972853806508	5.70179126978223	5.64411758496475	5.69554964461662
ZFYVE26	7.03669301912233	6.47974392183118	7.58670804463848	6.73583907905607	7.36100731720487	7.69313539495091	6.43188854539718	7.21276126041524	6.72783238099596	7.10837011506216	6.3742288611809	6.69611098442339	6.56450443164111	7.15130587751579	6.92347860475045	7.51461994591945	6.82688681671665	7.50256017815235	5.97842856543602
ZFYVE21	7.56550692050318	8.8331248265671	8.04433726934793	7.78899486180687	7.71403325241844	7.80453473213731	9.1948144652995	9.29486065442791	9.37094350873626	9.4445858132839	9.00567031951844	9.25555715114582	9.95190908286962	7.87751074805995	9.0223293139199	8.30616963664882	9.34191531243675	7.64746176734735	9.52789248294823
ZFYVE19	5.81448131070739	6.43839647627541	5.94903642183106	6.07340122604814	6.0089624953964	6.01730999441603	5.58858284305611	5.74547169641219	5.66677075636264	5.88432291194562	5.88268056695054	5.76998712113726	6.26188975722139	5.81919607922918	5.93514981658855	6.22275778920289	5.85062870328349	5.78014184691749	5.84321614903418
ZFYVE16	7.86854382507653	6.62475521654522	8.81335333795284	6.63125463338249	9.11543517546365	8.20770590241465	7.52440966328679	7.54951413949991	7.83563052334609	6.57558156262117	8.12794376663437	7.71221285020159	6.56221806393894	8.35763322845998	7.67779075182891	8.02220699447683	7.17085203235376	8.32701059825716	7.30219045329779
ZFYVE1	7.26549159922817	8.16402845523359	7.54675331500263	7.2779899836265	7.21321453975239	7.61412189689108	7.34448291359114	7.6763295344041	7.49319010416208	7.43794316165896	7.46570298053416	7.43116111813363	7.92209976742673	7.29034606746268	7.44996271448168	7.58990938867479	7.61680358607026	7.4393516720283	7.40516827103758
ZFY	5.67126825534927	5.79862395429706	5.60243571015456	5.63239807752649	6.07890887722234	5.92002635611637	6.18381199029314	6.07721256396978	5.54553471009611	5.97475870891547	5.46195905418877	5.86132386791831	5.66093659871326	5.96830838680589	6.08574706421607	6.23325917769759	6.81735639269169	5.15190413982098	5.19907488772985
ZFX	6.43641403337684	5.92937338204565	6.47713333803669	6.14065028771443	6.44149170643578	6.51734963970362	6.45128744376061	6.3346828594512	6.8524987598649	6.24494822556503	6.49645119393216	6.59066397212903	6.1762751861186	6.62190423070617	6.28984223040756	5.97886259612797	6.37495485224726	6.91571912314502	6.36930746987773
ZFR	9.5853814565395	8.41696382673394	9.20139128194517	8.9831465815589	9.07611946802822	9.07874906022136	9.84306387870429	10.1409106328268	10.0035344308863	9.60832385484578	9.76899444247523	9.62453228449244	9.27234667454918	9.23963488518867	9.92933788810235	8.80745352400453	9.84687611952799	9.44491622393811	9.76958928185278
ZFPM2	6.58893530803502	6.8026142015932	6.7717185894502	6.66300701516861	6.22797062754473	6.05590354084581	6.65890469635292	7.23515779822803	7.17244158972727	7.40439355021795	7.05472203811361	7.04081837175358	6.20779053990028	6.21653797009822	6.69841754890401	5.26027703697442	7.39983006103899	6.79943283932192	7.55103947901297
ZFPM1	6.86160541981265	6.65583596713615	6.45501717200663	6.57927012437698	6.71780516850179	6.88656066533535	6.41298934106089	6.3695193500095	6.47547443459742	6.82059906767041	6.60753375532122	6.99101337163488	6.63163894774836	6.64732143910626	6.69571647767288	7.06397136589664	6.57715484348552	6.33263863099968	6.63858024030021
ZFPL1	6.93318523369643	7.2645943946708	6.6957306739542	6.87251163088361	7.61918768072179	7.40366344488612	7.75020607541268	7.44733986799094	7.20644077123677	6.63058216354735	7.72670665779646	7.34567751959433	7.45564664951758	7.27262022457433	7.34978977280142	7.55940042833048	7.03096927244287	6.75058779678721	7.73579166425911
ZFP92	5.62313606754168	5.49952080489558	5.55735505016013	5.56535479267964	5.46901244964099	5.66026312652105	5.69002738610516	5.46563948136383	5.43435214960181	5.729418323921	5.4754075005552	5.54778852622535	5.32663458573108	5.60260250646471	5.58678357086953	6.06696669094644	5.59130175540886	5.27689273248144	5.26514103553428
ZFP91	9.55952384905177	8.99799659720439	9.77455101995108	9.23564646175394	9.40933457316258	9.96963596007782	9.96810079267762	10.1499342993256	10.0029750026032	9.68162454785622	9.93231477565209	9.87483281750635	9.27090368229114	9.54068527035388	10.0015056630289	9.17823160356844	9.86318371498358	9.70539835945922	10.0463650489499
ZFP82	6.66794853416894	6.73620658228772	6.38891657975761	6.67014869009662	6.5354170361803	6.23841982547475	6.85008084858732	7.0419796965576	6.88234246372737	6.57022702793575	6.55944898121921	6.63831461397654	6.50317422847985	6.43704412578486	6.88168977009184	6.62711051348428	6.63750562600146	6.66929651483593	6.63334370635201
ZFP69B	5.49411591468782	5.26636018410895	5.60954914119887	5.5009914625785	5.55547039359304	5.30976977784447	5.49324815930721	5.26860876688518	5.46281769217823	5.4021367160151	5.4503188367141	5.43156209804005	5.47078638977253	5.46369999736225	5.40064191515943	5.3758345232428	5.4214700580748	5.50976804036937	5.41677781069953
ZFP69	6.47581925813746	5.64291747451406	6.1495543427775	5.73095674513249	5.95287631491742	6.07695893475662	5.92957950275818	6.00092175164257	5.86185202881125	5.76404294748976	5.89316871644555	6.27246862413911	5.86755130538357	6.18762602763659	5.87188180375783	6.08943575000266	5.99908673268921	6.25612010394323	5.57190009928031
ZFP64	7.64087105083262	6.76294287198126	7.46463116074767	6.90601320789434	7.23143642154237	7.16256227883201	7.21615241062951	7.9504492438998	7.54375276276444	6.83444455632815	7.65010863910925	7.44346824579819	7.09201905024242	7.12750296201822	7.41565794612938	6.81310839072155	7.3906869641973	7.58995905534445	7.42418696781611
ZFP62	8.38028847424802	7.39253990433865	7.40694109068449	7.48870920888436	7.46792789296259	7.30082465251576	7.93597469111512	8.31124285971623	8.16319840964185	7.3866055904207	7.91657740094345	8.07839603642218	7.88422184052299	7.38866066517668	8.11915205518585	7.23035015388157	8.25290555119749	7.70894052522445	7.94354030428111
ZFP57	5.26461117356639	5.63247222890874	5.32228641429885	5.44915667642805	5.25659888943844	5.31565581216073	5.37247241421978	5.52192088052283	5.40324456543828	5.35330241764299	5.3718304631237	5.30861868501172	5.24457404939484	5.50829584736599	5.24825189028606	5.35620846989187	5.35628207037546	5.36756674001053	5.37688245836267
ZFP42	5.74997295879179	5.70604928938402	5.50279862283978	5.71734168859701	5.65830291297817	5.64928018352951	5.69634148375845	5.75649867075841	5.51104664057934	5.68520273623886	5.63535531328367	5.58701969134548	5.57660528798074	5.74076934496823	5.55788046402572	5.67098906218643	5.55924898834791	5.70190271313384	5.6292783622457
ZFP41	6.05623269759139	5.77239475396712	5.92081434034067	5.79356274208161	5.75297805694772	5.65761278486857	5.76146881318743	5.85573737070122	5.7540569731568	5.81981706385964	5.86709869957388	5.79622812989019	5.8403818220232	5.74362397968266	5.80023893910689	5.93736590432746	5.78571250484896	5.71100465803957	5.79556010345885
ZFP37	6.35426812229789	6.78543524619286	5.97681690827023	5.84418987590492	5.64482755773454	5.67110344915681	6.61073080871224	6.70444891068171	6.84318854326466	6.05112641737102	6.36666734029561	6.55375993387091	6.20301173899724	6.06257790682449	6.6403028015605	5.74609968769525	6.64968751633576	6.05308048875696	6.71623848242215
ZFP36L2	10.6681592780044	9.01759292193863	10.2403464204612	10.7672775828292	9.07683989328752	9.13918988008563	10.0295285040812	10.31816152243	9.59380119377515	10.4715829809572	9.79355308545028	9.59098491719382	9.04771864786275	9.42677957274089	9.51638700232241	9.29854910095042	9.85076324930913	10.1272924673604	9.94811865026374
ZFP36L1	12.7102213785884	12.4991589210511	12.844147943019	12.2885552682929	11.8381258776997	12.7730800716068	12.3935553902303	13.031111296861	12.5818482213395	12.7414246414908	13.1433158187899	12.4851599568695	12.2695679704861	12.6246388447975	12.844147943019	12.9994921569488	12.4691373061695	12.7787824471339	12.1905279984817
ZFP36	13.1761708021336	13.23841095371	13.6642415345394	13.194644580857	11.5404595977997	12.1681884670805	12.9528532325632	12.1368876100507	12.9674518338652	12.581225395822	13.0820884485939	12.9528532325632	12.3995029597948	12.6632199764422	12.7642685004113	12.3582887771706	12.480611707731	13.5287178813731	12.749428781861
ZFP30	5.84541234880205	5.76051442368349	6.00282626635786	5.82827415854887	6.11775801504636	6.31406554102851	6.06391568014247	6.24984669386827	6.03188169091127	5.62867474468894	6.17385958179345	6.08715142223205	5.94811322343829	6.07428079652572	6.14774074711855	5.91166956437132	6.05331132516542	6.00899617894959	6.08483108765051
ZFP3	6.57032476324702	6.17529047198712	6.30636844330844	6.13994632628515	6.16549736472487	5.67546783663057	5.93430777823322	6.34950734710691	6.37042969581866	5.98341413569486	6.14477776587566	6.40305345987037	6.38757498571022	6.34392028092789	6.10619595599144	5.96981524222816	6.0494268799572	6.69756295983247	6.1120092546191
ZFP28	5.63373721051356	5.60499597916707	5.78152599360642	5.63379647816567	5.74761352039428	6.17382558364406	5.73529197440602	5.77685061117109	6.21440021827636	5.85304948018383	5.76545952754396	5.86202530754524	5.54199995419633	5.60400696513889	5.65924855370498	5.26822323366406	5.91591197012988	5.76193239754077	6.14675684618761
ZFP2	5.59142124499973	5.95890909067402	5.81216945998322	5.48115536292556	5.53507415361551	5.47177597847119	6.17943478539831	5.9367089583294	6.04839007835623	5.90446461199362	5.92988821545075	6.09717489497859	5.91352034441057	5.89167527337282	5.96020658180013	5.59361072543821	6.36322554042326	5.62104931434573	5.80634313314355
ZFP14	6.34944392466722	5.46667726018855	5.6928383631411	5.59137199045912	5.69119165029994	5.62131829730595	5.687839501065	5.84338856723484	6.15525347127566	5.59151661332736	5.80243808940288	6.07293770778524	5.93747351201948	5.5071148269478	5.782304812171	5.7678776520345	5.80000046769257	5.80704458573269	5.75372497118029
ZFP1	7.27236925889403	6.27919395230004	7.0143025451868	6.28775093744185	6.94575565204058	6.87961829030581	7.29161216783904	7.6890730908952	7.68944913688412	6.30157097554119	7.57181104071497	7.58242696547634	6.2197966498202	6.99989129358927	7.40215218882057	6.60255857841822	7.62337096169298	6.61972920914137	7.32396794639916
ZFHX4	5.43002899451279	5.92968474576672	6.00969424358846	5.45563962425362	5.57645950550408	5.22618299782384	5.98599904408284	6.31071823329505	5.88898423188749	6.32928316668932	5.73951641306875	5.72492966350646	5.62382188966799	5.6226352607777	6.08358623509956	5.1017034597114	5.953534195439	5.8489806020773	6.29384846048145
ZFHX3	6.7030142751571	7.03816919879687	8.34747932734868	7.72867665239391	7.06921179227284	8.17472788326857	8.69429952701287	9.09328207702546	8.38242471210949	9.4180931314137	7.57796217541673	8.18689713738775	8.14535979975275	7.63484396567688	8.5547458279312	7.46651892671544	8.65115324017816	7.63667830355249	8.55051546243335
ZFHX2	5.62817154253994	5.42592679816279	5.71084999692606	5.27388597833565	5.6391607025642	5.53121396296469	5.36875609835569	5.4468545100583	5.3374314672952	5.38471335607534	5.41861502142869	5.52682492257574	5.54976334918988	5.45415424963546	5.6023083415435	5.48920313930075	5.38210910796783	5.50744390601331	5.53654839255936
ZFC3H1	8.90922519827696	7.73211190401744	8.74114101115873	8.75365134529105	7.97835824215839	8.87739260573884	9.21536497085378	9.24106864275614	8.76951767495184	8.55597970656795	8.17723408247366	8.53587812106284	8.51729415254194	8.68024786458328	8.82881819130163	8.44105268255819	8.81803991752504	8.57208011359407	8.74616976819993
ZFAT	5.65972826969659	5.67519274635591	5.68270723102776	5.58029132076312	5.57234325864558	5.86367964067496	5.37835966588805	5.67960099815034	5.85609203537552	5.68141207387053	5.6081737956957	5.63710519067699	5.78390832390586	5.5850563125891	5.49305619627716	5.88458503907685	5.50419446952752	5.61136268408737	5.56904537460013
ZFAND6	7.60541217046906	7.3643106949938	7.60095822978799	8.24388367555788	8.2297122413465	7.87218221068968	7.64082640671023	7.67475150580454	8.12523329105027	8.5860384936988	7.65492489057674	7.77866670156233	7.04263234234282	7.82812697030697	7.8070982687541	8.27909120413421	7.63002626317047	7.66742296465672	7.70388420089573
ZFAND5	10.708197409242	9.37699218132096	10.9747840433573	11.5354586723439	10.8548028834328	10.8485020450144	11.7584090695544	11.0698545563734	11.5435055186173	11.0787577941706	11.1772862769438	11.2507018583715	10.5377855392578	11.0430314617467	10.8302050297701	10.8134588383517	10.9162998706858	10.9885367823085	11.2444105777037
ZFAND4	6.49498915318923	5.90693299387515	6.12351139231534	5.99622180345978	6.05495962555426	6.12413292462093	6.02773474876795	6.02559458620786	6.15405698073641	6.07717608434122	5.85939767176159	5.75470922536366	5.95486980070984	6.13197358058569	5.95416603916162	5.71775989295102	6.16621454745498	6.12366547220323	6.15869193449791
ZFAND3	7.04612176372213	7.38715236403208	7.16012954264871	7.28581495557784	6.85881029411805	7.71154955797186	7.77209938392883	7.73681593157001	7.49715424442656	7.27809690953251	7.80672144015009	7.56173207629957	7.45007741543128	7.25453253407026	7.3824635028319	7.50367611013068	7.3947370685319	7.03184517469966	7.74215184405735
ZFAND2B	7.2240748372273	8.51659435411364	6.72208049874948	7.89757118610166	7.55067527489741	7.82579142692107	7.50690680084745	7.84289550500523	7.5516931655467	7.87101560955304	7.40760334991214	7.72726213860287	8.00912420196655	7.45085072656374	7.62872193401507	8.27373164415068	7.5862669015374	7.16635198791836	7.60831132961851
ZFAND2A	7.90418456734718	6.80135399998766	8.85454366967595	8.45732538849695	8.3486478764322	9.68631747847273	7.92007154553715	7.32280762878124	7.6050273413471	7.24142037636703	7.17686568642057	7.88919257818078	7.374765126012	9.1929588473593	8.04342482642957	9.13599517828856	7.39197539079043	8.34005873525236	7.18069101867156
ZFAND1	7.59817151805305	7.55883687926996	7.02902249622672	7.42596982182731	7.46319918975809	7.2967007149457	8.39767678719969	8.55734244898804	8.95099075826384	8.19946297598922	7.84673885611403	8.5608521346461	8.36532069454794	7.55410478516126	8.4353284895332	7.31478625318281	8.78380170040961	7.35174055492469	8.42366425088168
ZER1	7.70036663415283	7.60422182568442	7.72281036571334	7.48624609013594	7.43813301616023	7.98805694441382	7.4588917118061	7.99518165447664	7.7628876376095	7.17847685907252	7.8077039607568	7.85489176603933	7.45858283987337	7.5751713780085	7.89420606332118	7.81496540945289	7.61402056049706	7.46824813713058	7.73333941187009
ZEB2	8.9242407726484	8.8423342230852	10.0292883509893	8.70585829167455	9.43653381684173	8.94741070036632	8.48305813560686	9.08711040256337	9.17286972421166	8.87091020974261	8.79456122416784	8.7412506305965	8.6591430782242	9.06608832408076	8.92103886992006	8.85145681968697	8.95526638710303	9.44065886676983	8.70314391585404
ZEB1	6.76499158471796	7.14041523624891	6.93912679964077	6.73206254884664	6.2897059647689	6.86702253108181	6.74169281403157	7.24578552658471	7.65290262488229	8.22211988248467	7.20269232804313	7.13098374616032	6.92590414046868	6.71493364844543	7.07921999344581	6.09466954661359	7.63957265803464	6.81086299677193	7.76436422142961
ZDHHC9	6.25920160296998	6.07232294905016	6.21246130110363	6.02308185520787	6.01805471512908	6.07469692781598	6.24233963819522	6.24615451492965	6.27851598850258	6.17028159891747	6.19877353627952	6.15614361898086	5.94113561028802	6.06489208190642	6.31962418758905	6.07309878833589	6.2243522076674	5.89787245400303	6.43462518945933
ZDHHC8	8.70480649334073	7.36275828109652	8.87932659741815	8.40816743839889	7.88022873418277	8.4396950796246	8.00938568033823	8.5207071972294	8.15240698743293	8.53844861574963	8.83790235125254	8.56345108329119	8.01144561372699	8.31863705410047	8.76686548175344	8.30554678123507	8.53712843392056	8.33380464263676	8.25047074714115
ZDHHC7	8.28189254068946	9.62243821921354	8.92075496142689	8.85570469476037	9.05721130158863	9.68366904569564	8.32682843909782	8.54382643165795	7.94372152771998	8.90867025903655	8.48567139478411	8.15876155588159	8.87757888824956	8.92873816981456	7.96553933691702	9.20746004417547	8.41807519613055	9.07484760890218	8.18002095104234
ZDHHC6	8.33461479254677	8.9752255597049	8.09958938459559	8.46019001783317	8.92427174868659	8.548347085447	7.92112000958071	8.50464307127074	8.50371436380824	7.86881268513631	8.09573011942025	8.30618672814967	8.60127873904701	8.46879754566472	8.15520769097225	8.68203319250373	8.28558825146554	8.50154124936036	8.10179305347075
ZDHHC5	8.00503053976913	7.46069401237602	8.4342555706366	8.15767530552952	8.13660021309754	8.63268713427016	8.11112601265831	8.19104834819218	7.75787557942491	7.8203603108062	8.1792171862901	7.86261566275068	7.63891639511577	8.3692673645081	8.23280890316178	8.4680786055739	8.0457120115582	8.12605896058928	7.67209922402313
ZDHHC4	6.23040394681279	5.94492510726005	6.29004540695675	6.18165737169274	6.12593149977208	6.39981092180065	6.33470549278773	6.17205161974206	6.07596328707428	6.12227469576542	6.33642322997982	6.1555058017822	6.08967468035395	6.28527006203878	6.24670302780692	6.09636727164441	6.18998640531569	6.04395750069789	6.49990954987622
ZDHHC3	7.73365183218742	8.67619659866013	7.90614614327198	8.04666881481066	7.99041291131726	8.18052941483532	7.52394752704157	7.89339142375302	7.89753137380028	8.28047124690945	7.94965049176519	8.02872238578308	8.62590233209423	7.80237783838082	7.45003708973276	7.82970669196957	8.15141028442678	8.0481455373819	7.99015049997804
ZDHHC23	6.26127379873878	5.91513584664817	5.73521778045907	6.07556227685141	5.36139096115367	5.68488820739108	5.8371285404891	6.13870024388086	5.73521778045907	5.80551725359478	5.8827632247305	5.85517318072662	5.97566805130405	5.60659996904871	5.80000517041238	5.82590779836139	5.87021021999465	5.82102630580377	5.84109663105201
ZDHHC22	5.54287677567174	5.36872540619966	5.39005592340714	5.52113456812041	5.52585695959597	5.52363207651903	5.53366426056131	5.1400683490151	5.49371500980646	5.33234271243956	5.51953360603754	5.75950151569941	5.28819546581752	5.53133296333147	5.52816167687926	5.43444417191013	5.47269707673093	5.4658447999619	5.46932329114437
ZDHHC21	6.43475700211918	6.02706483999697	6.25594780439966	6.16129949356891	6.406126492756	6.10991210573823	6.18908399324883	5.96839524148103	6.26351497080827	6.25322895494407	6.29038188273608	6.14871324424594	5.95681802747639	6.3544236666799	6.05372994486111	5.78173366112775	6.2898394382804	6.4532783325593	6.26550021512334
ZDHHC20	8.07792981045323	7.94035519893615	8.55900301471474	7.86012113973769	8.84181657382863	8.56009655416405	7.69222443194576	7.91597534985505	8.47032850883362	8.53610736172713	8.05924156919402	8.29001175522005	7.42652699261336	8.41794748145965	8.17524734258196	8.54309506007283	7.9801180865131	8.39270292796698	7.91089354187157
ZDHHC2	8.91457431084481	6.55146522472465	7.8413948326815	6.70152338479112	8.3570926845199	8.47656039310399	8.15589572988385	8.19561061841597	8.37494740712455	6.53267336883593	8.51542827791248	8.05910344720633	6.4578172733154	8.52306781313379	8.14823566200237	8.03911002499968	7.69032474624833	8.00735416743567	7.77115631544688
ZDHHC19	5.84930771051591	5.80610893715839	5.62304172021387	5.79040879897749	5.796518571984	5.87186834876597	5.6171851681378	5.60255284953161	5.61560920765521	6.16015691704928	5.69170794952517	5.61817388763557	6.09916641572808	5.73926075106311	5.99374426220513	5.74951019327791	5.79443977525809	5.79661841674899	5.80582699946816
ZDHHC18	7.01691878435225	7.07879702106888	6.72301558365246	6.85424459229103	7.09762295442299	8.06061354315247	6.26766797780477	6.46034896309953	6.02010234920365	6.65665761114803	6.41301054981531	6.37306088020804	7.12166348532805	7.19288732763535	6.24341299423754	7.84653451870919	6.19552865529076	6.89471631798291	6.21547428859893
ZDHHC17	8.50376261052181	7.74572236801657	8.20270741373024	7.75270819457287	8.25495284911224	8.16282372070815	8.58902284692075	8.35034524782145	8.55709426589792	8.51377113235688	8.56189920020753	8.41141099911571	7.854569085737	8.09215320009111	8.40665621952994	7.75961607175429	8.40185983256108	8.37136177472964	8.57444062257533
ZDHHC16	7.20537219768249	8.00430251764534	7.49188178787179	7.51378964773823	7.93735448686489	7.4409858815372	7.36010121974389	7.46801707935827	7.41572540200644	8.09263170484748	7.52286181491961	7.61741279850302	7.98186375227944	7.62856305394208	7.63399458849778	7.97426649980157	7.63860470613727	7.66611011793595	7.22881671377289
ZDHHC15	5.33740349857042	5.5950736003474	5.43819453124485	5.44851000820476	5.48654096371075	5.45023069935639	5.43945990308025	5.6510915424351	5.69120519623667	5.56696496161718	5.7371387375706	5.57703819429993	5.56075735098788	5.30700040904029	5.8911905213273	5.27667354740855	5.80295654599786	5.46685134632448	5.61933723706275
ZDHHC14	8.23079295468693	8.14729873774648	7.62749753873957	8.02065359442756	6.99582734630378	7.18847249175533	6.72525136798577	7.50555892131751	7.05713003258127	7.06361850697244	7.70186907963826	7.1813752465784	7.18533608339325	7.28645592038465	7.48041025380874	7.45533806065869	6.97142376579673	7.81286866043758	7.48992778026309
ZDHHC13	6.65718928683729	6.6955189680907	6.35778828060811	6.32368345168295	6.72531610630008	6.54517350445587	6.59357488994987	6.45141331052938	6.42253530646837	6.15555474861795	6.06111715859254	6.56114353514717	6.21093441718179	6.69799746868921	6.57701124719087	6.51613359098737	6.41205509930857	6.4336574299403	6.50923047451761
ZDHHC12	6.64423369964478	7.12187861180647	6.54841182251595	6.39617782125608	7.30244574833208	7.01381789861669	6.13530019164245	6.01136873893305	6.09312380108331	6.23619954035574	6.21969178253763	6.20378338600677	6.41289284633816	6.63827351697617	6.09009610052764	7.45104481949311	5.91037795009536	6.34795212428846	6.20277907898769
ZDHHC11	5.42272079987803	5.64178475027819	5.51578002420415	5.37840827430473	5.48649684394112	5.26808388320171	5.61519850915816	5.4582503268646	5.42012460012341	5.59882012655286	5.37860085874604	5.55121511984168	5.63351055814532	5.38593269288066	5.28623924049145	5.4310434151545	5.50158689186541	5.48617029661821	5.44051844996669
ZDHHC1	5.35409467217451	6.50906792235412	5.50563512775734	5.8102704212702	5.44345530581008	5.32738987278536	5.64223169636296	5.79338201556083	5.69872160223682	6.28413956450558	5.62368642950585	5.48021742940062	6.41560310551831	5.81448900087316	5.66869786070532	5.72904090049475	5.758446524392	5.76461246550317	5.77687397481863
ZDBF2	6.46726741636644	6.02147996142496	6.2971222141674	6.03981731463072	5.68579214963757	6.34262893354276	6.16645079332387	6.30752296567557	6.42204193060141	5.9556560139304	6.49343168369291	6.18930033684694	6.24841543150027	6.1043037448313	6.15251800480708	5.82399174736683	6.09974604660799	6.03569036597182	6.83452481830915
ZCWPW1	5.59081643406401	6.38233562006306	5.43406334315293	5.86617365023257	5.71913990195744	5.51885192603092	5.54052262776435	5.9678654905845	5.89374368249201	5.70051336540949	5.43043546808048	5.31430178591818	6.11146791850396	5.64440051510333	5.74936854484062	5.9050686093322	5.74841589195996	5.48033430105447	5.75854234484628
ZCRB1	7.51863284535522	7.1595908464608	7.06733539916253	7.09531087300799	7.38143280541004	7.31292280124307	7.69906618062989	7.63881590999469	7.89644634439971	7.40748810823718	7.58733007385209	7.75879957253308	7.79568860515673	7.43037042513098	7.72933912275491	7.39914147322738	7.72396127860538	7.08582069944259	7.84510516214571
ZCCHC9	7.44957461902756	8.07863778882268	7.35401895438208	7.38643241041902	7.94455030772912	7.31013221367511	7.68620436228138	7.75146128306584	7.59511311210321	7.5911679959616	7.49698740464624	7.67771959506288	7.63219243111544	7.51118524890045	7.5320755718705	7.33641157504474	7.8128925334824	7.67463021224502	7.58693713335774
ZCCHC8	7.1164308732022	7.47635398350237	7.14646217246994	7.3997341857257	7.12681810279795	6.91217784221952	7.04878793521583	7.04929802470565	7.1338776242994	7.42531044336508	6.83891488193058	6.94524542560534	6.90442844825318	7.02521711927621	6.88114112373175	7.18063303774542	6.99503826020553	7.2911311432833	6.94496616889732
ZCCHC7	9.07378708354172	7.85118527006941	7.78044161100409	7.84622470131781	7.99742154853897	8.21125937748816	8.86254242643434	8.66992038960059	8.81047576674839	7.55736663968206	8.24873325168211	8.5389867472394	8.05462608081313	8.30716817475079	8.42877325939665	8.0999686055468	8.20393744405697	8.27587963910983	8.60097262417588
ZCCHC4	5.55414192960037	5.44486213781588	5.50154496679781	5.64054834504092	5.5292277907222	5.23389742217069	5.24684047583137	5.59552555124198	5.5352247523401	5.68252286108464	5.4415432012321	5.66199915821129	5.41420313632632	5.38130965809213	5.77331040116166	5.47482403427275	5.51436140401702	5.50761025228776	5.51634274730715
ZCCHC3	7.61936933449346	6.95078845680609	7.231319479126	7.37221685542675	7.07252448222873	7.31020863542959	7.07708297952743	7.50363495914625	7.22511554152267	7.06108995786478	7.40016019254674	7.20319050125834	6.96569114675012	7.1960985194643	7.32360773895503	7.26634555514551	7.05905666089127	7.41443481278822	7.20934472307384
ZCCHC24	8.60808365081958	10.262615276718	9.01161153618271	9.01161153618271	7.519076338373	7.88817893519049	8.75533867277727	10.2047041557902	9.56127396416453	10.075406824827	9.20972013260386	8.87034475818637	9.54124165550754	8.51473270131747	9.77947530354461	8.49036023799664	9.99841868080398	8.76463341356146	9.33199392915892
ZCCHC2	6.31133782792634	6.01455823187182	6.14406751410772	6.27919809949968	6.22895478075245	6.1693785736219	6.17534515916803	6.28693784563366	6.43773026703603	5.97985422440392	6.25034977986647	6.295519067244	6.01909357139377	6.44158506507066	6.21211989874016	6.46121084264693	6.24681735519992	6.36210270916808	5.83765207682714
ZCCHC17	7.15338474387417	7.26167334103098	7.02886773105634	7.16456963656119	7.6438194742964	7.37528390369904	7.56369439523513	7.30237220173819	7.74695742735753	6.90331222239122	7.18029016782296	7.38349864614984	7.47540089637028	7.55315867102137	7.53291306853875	7.74778597311163	7.36260513387477	6.94552739103215	7.36802779823205
ZCCHC14	7.32609306470161	6.78421307523298	7.84136956471152	7.59790971991539	7.11857780931142	7.67753664604097	7.93591970517887	8.7593955643699	7.98612796462294	8.1336036237997	7.62595336541188	7.70778373315095	7.48823254909354	7.39524226613174	8.42517404069616	6.90126034066076	8.53495793734365	7.70670300155057	7.80380379023079
ZCCHC13	5.09273831078312	5.19854553458906	5.26472024020267	5.13739640971855	5.29623795190511	5.24938221078805	5.27573108971172	5.08513897265855	5.07005682231901	5.14421754593744	5.06603853354561	5.09874646968996	5.23524119739561	5.26003757137808	5.05918413116041	5.14588235539597	5.16438688851457	5.16907240555774	5.16711439858303
ZCCHC12	5.62673881737684	5.42492699519785	5.46775324121417	5.53800642621664	5.3543658768649	5.2805365661572	5.36268843839109	5.21326778197094	5.34898333050132	5.40687919747493	5.54592316707149	5.38174610403713	5.43120869682735	5.55775081210947	5.31382159411855	5.39871258036405	5.41181569136004	5.41417838855171	5.41232855061918
ZCCHC10	7.25466830970175	7.42650150855188	7.36170203575529	7.6702835108697	7.41061686206578	7.1978301190352	7.18117696422283	7.05351728139454	7.2833310388196	7.27145358965371	6.89975870494581	7.05855958559763	7.11371972483118	7.3920484797988	7.32429439051172	7.43119785472401	7.29973619668275	6.94789799583797	7.39252900877946
ZC4H2	5.7992547461327	6.13481958945193	5.92841277438276	5.85520476269781	5.73846294344664	5.93120334250858	5.76576403338061	5.86146706907882	5.99308970826784	5.98586519417275	6.2017190491138	5.8202770370642	5.92908449647773	5.93767458305386	6.08154452690746	5.63596785284642	6.01950860912509	5.73695306205489	6.33464208471368
ZC3HC1	7.54532716088759	8.50458727686911	7.07364992493435	7.79798082810671	7.38016009908767	7.2272897540949	7.04933769967191	7.48320470947411	7.12090906401656	7.54452055747763	7.2721713748095	7.41044090980686	8.06433016187221	7.19591628431585	7.29466901892325	7.93032154510467	7.41966075957687	7.18889194355678	7.34266431102458
ZC3HAV1L	5.89913291745221	5.94289681148638	6.07668228594263	5.59895996321493	5.83137563491292	5.91101479569005	6.13576564723374	6.0928295442595	6.13445914845975	6.30780064742944	6.15374512138228	6.09972408391214	6.0031444949502	6.05902121190347	6.33997924049848	5.49665807575446	6.49380114791088	6.12740574969872	6.09013687321423
ZC3HAV1	8.75814797500475	8.37594168461635	9.37300338870579	9.18397683197233	8.44856246639398	9.04996132939722	7.70216020160251	8.89546905060472	8.25411064212766	7.76507928096701	7.86549767694784	7.86657803295664	7.57201609455976	8.9330964185449	8.38557217131995	8.9692223940983	8.15477351237413	9.02224057657973	7.65598298652991
ZC3H8	7.19270315604514	6.81629072174291	6.49840552394013	6.46549391590017	7.35077524412875	6.97024968122577	7.0445833643847	7.08004497926962	6.96108428723675	6.56035103074024	6.50938919670766	7.06496706877103	7.15561353903817	6.91227229931628	7.00904592545727	6.64827088274536	7.14828311494328	7.03417964141155	6.78985336395036
ZC3H7B	6.22287184261531	6.58523309079416	6.09275674252884	6.44748012156653	6.02762972537557	6.18474531694352	6.07384515701203	6.29439844409362	6.27449344790661	6.32890778944895	6.7494928769593	6.00728891520227	6.67380803006853	6.43006471363724	6.052307459874	5.98398455483767	6.65825582247831	6.26684434481152	6.30849455750242
ZC3H7A	8.33653021591964	8.25002140445486	8.44082371958823	8.29121278644546	8.31067730710226	8.45708892304795	8.00236606241276	8.67031200491342	8.60033618360702	8.89261179585353	8.21452284367516	8.70994042089863	8.21549464354306	8.1441800964373	8.25217622891082	7.99198047635264	8.65867562031027	8.49933702914644	8.42023247160596
ZC3H6	6.0374156605411	5.96166868722131	6.33076946797411	6.06107170426146	6.22134315806937	6.00652431858752	6.39378206956773	6.6136626572536	6.56893345572482	6.32151430432524	6.39558536603465	6.40513945066466	5.95550433272438	6.14876508507945	6.17966649146518	5.91553128617271	6.65132453755637	6.15089698641946	6.25280322444433
ZC3H4	6.24784061093352	6.19434207742277	6.29701936827585	6.24595492570181	6.30754655207916	6.15951687349977	6.43449007455089	6.49816871333319	6.223336145764	6.4416921523124	6.12445711224711	6.29546634502213	6.36912195983353	6.10770572552378	6.1256043095125	6.29515764981051	6.28066032558758	6.47729985966524	6.07034475797897
ZC3H3	5.50013999719788	5.8655038789028	5.54735436334963	5.85444505069349	5.50078273767196	5.9642659328081	5.37829852756678	5.69279150470598	5.33125507689547	6.12840263154777	5.41601069491772	5.56404968228184	5.72905001308365	5.43739078260186	5.25530894109233	6.04948371921957	5.57834588099789	5.50266290593314	5.30965682812163
ZC3H18	7.16272532695422	7.35984631401	6.78878784372862	7.44745599188654	7.0100397750194	7.42153382913756	6.98750855638699	7.08349322750135	6.80426074840401	7.04797876425494	7.10503658987995	6.94500885797325	7.25373017351927	7.03849321301632	7.0251102103983	7.05844396447008	7.07408786543757	7.08924527474625	7.17461718977942
ZC3H15	8.94284500538461	8.11138911861007	8.71631170634861	8.81118903273258	9.05326690055052	8.80222495386607	9.09176242993882	9.17648507304114	9.23865675183423	9.34471921778853	8.8332399676687	9.14618266739858	8.65379348197068	9.03498464884964	9.32143157209769	8.61217623677878	9.43580820582462	8.83850649928475	8.96886038062228
ZC3H14	7.65536414969149	8.57205944711118	7.94260518566736	7.81099034554622	7.94260518566736	7.88398879561811	8.08395632493988	7.89896684384956	7.88766165660403	8.11286273319882	7.89347228815718	7.9072399740356	8.46285584557738	7.64221191948291	7.88725574652194	7.90739013281997	7.70220751276244	8.35156002886546	7.95917905775489
ZC3H13	6.09408165951266	6.69233170026137	6.23502095580945	6.30635825990681	6.39285485915432	6.20685291806474	6.21958084347685	6.07495813578129	6.16836326894292	6.48052692031727	6.06200656777326	6.15389765245634	6.3486968962456	6.10665449235325	5.72678743166831	5.74940484352167	6.47324399158205	6.36631828720513	6.34149695737353
ZC3H12D	6.05637535258309	5.83485355276689	6.03496599784724	5.86380592974809	6.2318115966794	6.14093404001669	6.00188887480879	6.07010836751294	6.27020888280504	5.79439180372272	6.13345893919351	5.97122487798928	5.78778209148079	5.77760445822516	5.94812375736927	6.32738535102134	5.19930221962721	6.63337150989021	5.86065872744471
ZC3H12B	5.46611997458708	5.40211127182598	5.48676942615798	5.46926204876884	5.40574257428344	5.52315091127215	5.3968809031437	5.68572302997622	5.57399551217613	5.38414393552222	5.51543926144166	5.62618716514498	5.64233467478854	5.57565245566864	5.77732223966016	5.37158719595885	5.93216499688012	5.39608765903239	5.40171102247939
ZC3H12A	6.58949937059571	7.46381587945797	7.65007458316907	7.29161410952279	6.7465617644519	7.2457151222847	6.27945506425357	6.19832998029291	6.11306342567234	6.56705593913538	6.11791372044179	6.29644975333858	6.30921023355073	7.0051041433236	6.23811741738681	7.16674155532483	5.83260371776273	7.79630293555233	5.98512139099885
ZC3H10	6.2867244825716	6.57270917039237	5.88678835364275	6.01342719479506	6.48709065252194	5.83392217050063	6.38540729757639	6.97185132867288	6.59971567276322	6.3517017051989	6.58968395219568	6.88581297417858	6.85182159119997	6.02434563540383	6.70874280814122	5.9234562808337	6.60368518688941	6.07685962711712	7.1378682403798
ZC2HC1C	5.42697673977243	5.45204677233087	5.53711189301359	5.64703569785646	6.12401193205895	5.46632363646268	5.5779928105834	6.21707659904921	6.04809534844054	5.36940256863287	5.82220503588858	5.62990855438841	5.82239399808342	5.71749564438433	6.00849679560928	5.71348893387617	5.72478318271523	5.72703881688069	5.71578143658581
ZC2HC1B	5.52111141322262	5.44545328074042	5.26223540746486	5.40376247394504	5.54056000748346	5.68189937861983	5.41721852034674	5.43488589459495	5.54436834978101	5.40270550904006	5.50731310253858	5.4180846469852	5.43598616897477	5.5214503460069	5.47815671149151	5.45026228078755	5.46470233034093	5.46442969379099	5.45906774937949
ZC2HC1A	6.80942254260828	6.97100555648983	6.8899079550639	7.02064611902149	6.81545027174827	6.43117643607452	7.17646528583523	7.36584833414487	7.22495775791959	7.03313009504974	7.26235395980682	7.26020861018475	7.27974089670429	6.71017440280398	7.0540741361245	7.11083664820665	7.08134225422491	6.53554556616	7.38695348634266
ZBTB8OS	7.28385035072743	6.89599891128344	7.2715319557567	7.03636912887299	7.8947020224979	7.77019276599095	7.5536774426915	7.3190050602337	7.53896236225715	6.91712854135576	7.2673884544396	7.3287465668529	7.40525550892522	7.56594670907319	7.52224822076306	7.6695753852509	7.41333344848887	7.24774265534971	7.18761522125658
ZBTB7C	6.11901134984307	6.08247956154746	5.82079994857284	5.92094928124438	5.80722822756147	5.8368338624858	5.80757687616807	5.93331899390054	5.81182153200684	6.02461851860857	5.88931426140277	5.75299486234361	6.23183802629424	6.02740411230345	5.84318135885406	5.49437398086837	6.19138424992178	6.02600286890191	6.01691933932816
ZBTB7B	6.1829814350787	6.40443295909292	6.1038279173546	6.32687250965649	6.32273870168953	6.47951434918633	5.80257020779319	6.13556061220772	5.93281277193619	6.28232599045551	5.99822374734861	6.19014762810728	6.13747000667025	6.37873856492072	6.03207751050699	6.72727572938504	6.08491920420095	5.7409499773059	6.2031085881997
ZBTB7A	7.3720650914393	7.49664097877	7.74835009753551	7.74764478689445	7.17749891769609	7.78451703556475	7.22951742245725	7.33247452389883	7.16306238702702	7.81803273303404	7.10484480530395	7.40955672725701	7.33645362507524	7.240133981733	6.77819847358556	7.65405447194681	7.42668111566631	7.47106451148866	7.01853744136621
ZBTB6	6.76352855277248	6.17463965443452	6.18632865472016	6.20575069119662	6.4615688393639	5.91457616920405	6.39047983105271	6.94657037849518	6.57598897034423	5.98452300390075	6.50620011901228	6.43368651260688	6.24688195394203	6.20316522173664	6.6299300877632	6.24182420858786	6.36449082419791	6.4603081306836	6.41566909361027
ZBTB5	7.69958002025123	7.20464227489985	7.25350913758678	7.5612948890221	6.92584223673722	7.27732198273316	7.42010707381326	7.57542341687646	7.36645047247888	7.57542341687646	7.53556032542312	7.12468402089122	6.85307596736208	7.25699483900993	7.09176191171217	7.05444296765111	7.29129565021976	7.36578959777535	7.56186000768522
ZBTB49	5.24227266952836	5.54491164420162	5.30447310840897	5.68245728003958	5.66799146987067	5.49286608462821	5.23693006828874	5.55013657782212	5.48653691473193	5.53687497101226	5.52293942102415	5.30033294677394	5.560668018707	5.52413562449689	5.38176404149426	5.42376638535872	5.49218062967892	5.48228192569685	5.46062139368451
ZBTB48	7.22230612385735	7.03080126304533	6.86150750877712	7.15984160425627	7.55809286739099	7.78572985641868	6.81937090008706	6.91059325251687	6.9476514625956	6.60344183929761	7.15337172256816	7.04546619922788	7.11794218457851	7.30970311666027	6.96710761682679	7.79183514026468	7.05720569567558	6.58399543411121	6.98720832739856
ZBTB47	6.15804658415331	6.48465062610949	6.36855421334668	6.45926450454201	6.53421626168788	6.73344815154096	6.5348317881448	6.64231471375765	6.3260609888536	7.09621470705481	6.63903814464632	6.68042680821749	6.69692131303626	6.52733966809987	6.51115123952527	6.57152820695636	6.68374798456324	6.41125006445717	6.5798571189698
ZBTB45	6.87629321010631	6.77146980879697	6.48146404058059	6.57852629387062	6.53257274984105	6.49313530163657	6.48729191266534	7.00431229253307	6.94897822119819	6.57692627510353	6.92821584412329	6.88679714575724	7.07596607127931	6.57444684747183	6.79162040770989	6.55709076985308	6.86540787995015	6.45481455904822	7.0481884862597
ZBTB44	7.46569173557288	7.2585458111266	7.02512477462399	7.23447386833105	7.00326372982778	7.44835077170728	6.84988390370092	7.20866248058828	7.26302649600933	7.25981065680956	6.91597829756503	7.17859064281375	7.07082159111623	7.03064049491041	7.06962548332931	7.07024115874142	7.40429537653769	7.2474365238268	6.94592696093885
ZBTB43	6.20042713607686	6.22635402798528	6.8911708275588	6.52330352263712	6.88149002013856	6.45962198278031	6.16093675997537	6.29487142552683	5.99630911240381	6.26727894414249	6.24967985117201	6.16047696198048	6.4421446119586	6.4214209708059	6.35335876956825	6.29252149238585	6.16009428814685	6.92444545657614	6.12563312668997
ZBTB41	6.31399650571463	6.35983913000908	6.31003576608122	6.09408242762119	6.47741820907555	6.47271932277186	5.97050730038504	6.42252754505262	6.63466346595011	6.49529639168933	6.37889589806723	6.31690855344818	6.22444504152213	6.12942673133797	6.22822453827746	5.69969216021205	6.71533890204669	6.27555966740593	6.66059381164
ZBTB40	7.18225817290915	6.38544123765707	7.11124939182294	7.6092826213405	6.82280046784135	7.38453726553637	7.31915910283322	8.04333918839401	7.280226456263	7.36702411665245	7.24485653037111	6.76295811087371	6.93251813764956	7.19252516361907	7.30157745181145	6.83464598062294	7.65608207178849	6.87583980219797	7.44813393516002
ZBTB4	9.45628039652994	9.22432711318066	9.83255144213261	9.188781201173	8.72937456167707	9.30624765190585	9.62457175144927	10.2282113745346	9.7810218668219	9.73283309083194	9.64563775932884	9.56024776316077	9.63504511863999	9.16961437486834	9.9207635469172	9.39178338269714	9.75119467784714	9.60996857830924	9.4421962612544
ZBTB39	5.78133689778184	5.83956783405668	5.96454736888539	5.86946107711735	5.82601328222333	6.0152001340063	6.03823225063815	6.00104508398986	6.00458066508837	5.99074986645132	5.90652483042734	6.06213474944556	6.20271110951291	5.9800107010848	5.98821620762555	5.93387190539007	5.9829652247431	5.97494649137454	5.93928133361231
ZBTB37	5.88057762817847	5.63689417675295	5.74837984343581	5.68270951883766	5.6949170660108	5.61238968888556	5.45190747336996	5.96042648678647	5.7360032102214	5.60027265766339	5.64307379452873	5.64452196957069	5.74741230889524	5.88090128884637	5.77036295296658	5.40937541549322	5.708897825067	6.02934305608448	5.69467376390994
ZBTB33	6.48578283467626	6.43199995429934	6.70601891432012	6.6041678035292	6.6621240365691	6.84950160197422	6.78744962342232	6.58121769793741	6.71173019005908	6.7344755123922	6.70516957394719	6.69771213731097	6.68119298122477	6.62934224575602	6.57428173957974	6.83532459172557	6.45685354327802	6.87506507581389	6.50820963383014
ZBTB32	5.80286156856303	5.87987419478754	5.47392608940131	5.85288941732041	5.38004711761245	5.30780696717496	5.40950462305265	5.34706543991891	5.37572920426454	5.31159836241292	5.18912325187349	5.32476414881403	5.2104837066629	5.40556661017568	5.26611429139675	5.39001722090271	5.33016225313718	5.39627717379545	5.60444134266582
ZBTB3	6.48707484917488	6.26279190931502	6.29910190744927	6.10135591021742	6.78383978679654	6.33058583491946	6.0389082762352	6.50602458473122	6.49085729431159	5.97935249583905	6.4921096827695	6.39299000157853	6.18018029160935	6.39169124587454	6.56427678672544	6.41207185268172	6.38197347366805	6.31878406681897	6.29512243790552
ZBTB26	6.3587664986808	6.07309812878047	6.11588818583629	6.17408840407281	6.47205647504517	6.67185485945807	6.51967909834988	6.36871797488254	6.4620430494844	6.35559434733543	6.45888001846133	6.42129190070761	6.23509768157817	6.27664780500488	6.18548390262535	5.79947409106865	6.80179207485912	5.98122341382149	6.83409720091383
ZBTB25	6.58904953363451	6.28284339317477	6.15609490393744	6.87142767646346	6.57944555593615	6.10095070405733	6.56215240271182	6.47741155343904	6.3501319574549	6.37424109979639	6.34188578497982	6.48714319415154	6.10269142680316	6.27984370570177	6.40183283194786	6.22534577304447	6.80554549905983	6.25492818994062	6.30170230128208
ZBTB24	8.29286200141218	6.77429709460091	7.17526423884715	7.29215119140013	7.66985819559048	7.40161006809938	6.84378482911724	7.52442426086827	6.89548772570407	6.30477468968926	7.05443690660407	7.2410002569874	6.51495436345409	7.42503759263286	6.97897185206254	7.6273145299735	6.9557256786736	7.56641948277018	6.52151834164324
ZBTB22	7.35275873010372	7.83617732506973	7.04990474570573	7.89702229988595	7.05438693591509	7.44760104854729	7.18635164711088	7.27209048166688	7.31319680659012	7.2010441936834	7.21329493031509	7.35893045398886	7.57818340064073	7.22792549791073	6.92702035899334	7.81855806851288	7.27313342437307	6.86094109434672	7.35553312858084
ZBTB21	6.52422336986631	6.7808549591281	6.92075588424247	6.99895560814963	6.59069568111516	6.79475928492153	6.88877116596021	7.02366725244433	7.22698347121016	6.96509344407372	7.08470204153332	6.72287660807571	7.18228443103251	6.62282098428707	6.64068917473106	6.67868732546613	6.27926125782826	7.43528743618903	7.15380237039274
ZBTB20	8.04222521570713	8.22738531640948	8.13061624955524	8.39416825149657	6.98982233822183	7.174211404709	9.37501254248891	9.24779726289125	8.95781910493932	8.98111422210245	7.80744188553227	8.27442343821135	8.63531587654947	7.61533340122647	8.71805773832672	7.56011229377619	9.08923086817851	8.03186167646625	8.64190035106769
ZBTB2	8.5315591553098	6.45807311850732	8.81377669399377	6.4229826263984	7.89554373874056	8.46395420857756	8.13604219794331	8.15487141357031	8.26965244597079	6.43080039449918	8.40388760531464	8.06317262843645	6.58568134840686	8.1176391335742	7.95024388419088	7.77250635118125	7.38243620370752	8.47147278342533	7.58266717588838
ZBTB18	7.56269126444215	7.19000761887187	7.12535315957535	7.1932002586628	7.20629404898703	7.33739656585531	7.35136683135614	7.22397812617802	7.16435508479927	7.01631542245323	6.88538023836865	6.79287288861592	6.91100523225393	7.04037648230889	6.99797045048864	7.24473544998639	6.79883423336924	7.36039298321904	7.17989603256106
ZBTB17	7.25575708628481	6.9152579562878	7.35801785390986	7.56992627048048	7.13319336027456	7.78431096843388	6.75653020424974	6.85872873944188	6.6683673197928	7.6430768346369	7.1044412305648	6.89927222040539	7.11137533365065	7.14187125951705	6.86504078936389	7.66163427771193	7.11059197965515	6.88395078980309	6.91849657436743
ZBTB16	7.64063994676487	7.70086898666097	6.74031147000349	8.69390000793878	6.03297128794607	6.20125663640421	10.0418942394828	9.60054890147769	10.2185742422005	10.3717532891694	9.27597063664367	9.76376581191798	10.2204032204655	7.16876100677238	9.61360568419884	7.18299315977635	10.0708713901409	7.05530261697762	10.3816755586152
ZBTB14	7.65943190721226	7.74887847822227	7.04136361401373	7.15088953717964	7.23033724957894	7.29730605472556	6.83449261700535	7.20277364021532	7.25962255521073	6.70968823792834	7.21067401600118	6.98043379189489	7.12234630860245	7.02857792991081	7.07671832201992	7.11057754680383	7.04606073482339	7.46476821601201	7.06490292150008
ZBTB12	5.41631479745104	5.66155425827643	5.4819880756177	5.39411824391612	5.52659373914104	5.67249531873211	5.43700578469785	5.54689986085663	5.41305545176181	5.64107104810726	5.47035784173771	5.28693212439791	5.53483099346679	5.19697276213978	5.57559120889061	5.46223060322913	5.47626155213361	5.47391872618174	5.49179314912063
ZBTB11	8.03849611585464	6.34639308751321	7.72695649135271	6.53882593341811	7.52600320547082	7.50312827698649	7.73236271051812	7.77587207906555	8.02919805663216	6.52377205879601	7.70180963918755	7.65708746346795	6.54433465605839	7.60721145434286	7.77227832531009	6.80742972909154	7.54478036541945	7.81042673106259	7.52446471156103
ZBTB10	6.98105625997092	6.6146049488639	7.09121913771252	6.68881999857781	6.51805640068743	6.71218709812211	6.60839429591031	7.20918527263415	7.25789518512729	6.96147766555583	7.08590109756664	6.87256979425547	6.72840330995784	6.84021076641674	7.02455933553917	6.05574532243126	7.40515862498901	6.64874205609789	7.5132165379428
ZBTB1	6.32818237355391	6.21721566856955	6.61714043157891	6.38551053610019	6.32262995634676	6.62637571457537	5.99598265210274	6.40672093281617	6.17781471642839	6.15993941149558	5.99598265210274	6.12468979589171	6.30810288475235	6.78224358976969	6.53547763274915	6.21733774505871	6.37417226624703	6.79483006819988	6.00537544449244
ZBP1	6.83358359047594	6.22444819639359	6.00457919056911	6.55603912635912	5.95708003034848	6.01652677807935	5.33178624269929	5.83008869063426	5.93428615661184	5.67174491780586	5.58139497430137	5.76853808072835	5.52707184667734	6.38775046646203	5.50217002278761	5.93801977292786	5.95825201207917	5.96499064408675	5.90675176696675
ZBED9	5.17708835689658	5.31598002629256	5.14575687931322	5.27091919077693	5.18748251021062	5.32437152329267	5.18147749522459	5.21886910735171	5.26939746360291	5.0939815137749	5.20773822489782	5.2058644113357	5.10180038330588	5.18909650136496	5.32791715012214	5.1968721626864	5.21153901490226	5.2137224754068	5.20339629071971
ZBED8	6.14895266693519	6.12148898542966	6.00074298189036	5.53136604008295	5.98119069124704	5.59463654088778	6.9785199542666	7.65631328987978	7.61160923031584	6.88915238681555	6.79527961368697	7.57751243086269	6.70087110698528	6.16076558054698	7.17376654889034	5.33300393322467	7.93987440066078	5.79656470164632	7.42003951439409
ZBED5	9.23549219924632	8.42456562163452	8.24800388416376	8.60625929299448	8.60029759269903	8.23443843638204	8.80575428797645	9.16196682536546	8.94185493737108	8.67217323340152	8.78329589639623	9.02909787753731	8.0894723846443	8.38295003417802	8.70941658278855	8.38529770144155	8.90966092061824	8.68183101180721	8.71004189960005
ZBED4	6.57978104676165	5.80809943222864	6.67363115641647	6.66304791706558	6.47540594975958	6.9907099955803	5.79859853043486	5.91188273486215	5.6883514015237	5.88368431955247	5.69695322962971	5.78600046158436	5.62340532289635	6.39808078382699	5.51456689605743	6.40718845511903	5.43450326441735	7.08601811040135	5.51749758639242
ZBED3	6.1554355193605	6.41596799175699	6.4940389143958	6.12754227009034	6.76215545453103	6.89865105670742	6.81911599365599	7.10860833945394	6.60700955925365	6.79013130547717	6.48864451083612	6.48509209037619	6.42277286177719	6.46643069231959	6.79350830876795	6.5664264400535	7.03296471622667	6.32263472376309	6.45686972797227
ZBED2	5.1717075129145	5.47215166871524	5.39281975728781	5.22803153708585	5.39274463252052	5.29739854104367	5.26275231855179	5.29409632031026	5.35809476380563	5.17805244388811	5.19382745056752	5.37812793030755	5.00769738413078	5.20154933365665	5.20215422948167	5.25780322910168	5.26436838428903	5.26662842885052	5.25486943749758
ZBED1	8.78474879384752	8.28786325244206	8.8008141741151	8.92815218372939	8.72792427377559	9.00952133834296	7.93064775842803	8.3115882283225	8.07791916159973	8.40952929462919	8.41374413810864	8.16915087227435	7.91716157074766	8.70619136810199	8.35962128349226	9.04997435755853	8.10045684453822	8.58245304829247	8.13789824897457
ZBBX	5.44234968035658	5.22683089581123	5.3793481351017	5.33869423043172	5.61072764507815	5.31711089927651	5.58733021873196	5.42562026428204	5.3331832796266	5.53065398639029	5.1700387751702	5.63521101332896	5.24018357962058	5.49505521359859	5.37701081335668	5.38812391033321	5.40219502318193	5.40719432468794	5.4048200096284
ZAR1	5.5788533862312	5.5476069018851	5.49508176837928	5.59708634122928	5.70875200592898	5.49279782857205	5.42776603576759	5.67655063486879	5.70927204552588	5.54865214807839	5.70284108451539	5.78056693486898	5.58570986855488	5.61652541253952	5.63693216203823	5.56448214169305	5.61497525924857	5.61288079754948	5.60821192181624
ZAP70	7.06909323444687	7.37758369814564	6.30738058959266	7.17972081999374	5.81277822231486	6.2216410812834	5.95856430357752	5.94759312472716	5.70368417910878	6.11064176975669	6.07610716982142	6.13587190593876	6.27822476788813	6.09774785784536	5.96970210460218	6.77404806054355	5.88466005756024	6.59357863445173	5.92140060835753
ZAN	6.10653044455151	5.52120729023399	5.60234880880468	5.33069317927916	5.75948838514108	5.50786626345522	5.6393049878823	5.72789320039585	5.82054798504945	5.47471165769139	5.83795426023482	5.63526627717928	5.53568502582186	5.67168710063578	5.39885479815849	5.70412838061506	5.61338032499154	5.61009174991755	5.59814760589415
ZACN	5.80582022792716	5.46106518280555	5.55340479410164	5.53183659629688	5.50572282686786	5.59682536654378	5.43783877325047	5.48127393498785	5.70919192979576	5.47907378122743	5.60665301766215	5.51300414288843	5.44099037544589	5.38162181676414	5.41951713382995	5.50451513072111	5.52198625959025	5.526899193573	5.52950320068707
YY1AP1	6.76122811960797	6.81961395085555	6.78512885600279	6.82562735837041	7.12241215070679	6.99060007561615	6.92272053170032	6.91853505144853	6.80224725014858	6.8566308534579	6.86451186809037	6.81286028425997	6.79440585064005	6.95723197190512	7.02778812591082	7.01003066363345	6.88070349252863	6.86076189172119	6.82989375108696
YY1	10.5943403833172	9.0620837428242	10.561650333159	9.94068610957342	10.4296682306209	10.2605472671688	10.2530442076139	10.5403719740065	10.2090675026852	9.8180151272352	10.2068377214449	10.348032281296	8.9409345722685	10.443845581482	10.4423646894993	10.3358773150877	10.0086420957994	10.2997198912008	9.97033215996685
YWHAZ	12.1165343871861	10.1210495512379	12.0715467868139	11.545582774826	12.1749979587105	12.3782940899631	11.6670172048667	11.8248000770715	11.8489124030411	11.2155373549985	11.8820905540772	11.7011737218373	10.4455081562883	12.1259869249669	11.5747563207216	12.0438734207508	11.429496453883	11.8991571222826	11.2926855270502
YWHAQ	11.1543753320249	10.0725803419231	11.1188859700888	10.8092916223205	11.4493798941072	10.7863074205024	11.5789801257595	11.6682156737282	11.7063514563744	11.336308786224	11.7097446180717	11.6572958992483	10.7828611279877	11.1133200742181	11.5819392592801	11.119351158468	11.4428474295077	11.0847361603299	11.3622078376404
YWHAH	10.1272372156389	9.86730003171491	10.9405421024797	10.8889695064603	10.9633972875846	11.4172685242858	11.6068395269869	10.9211853414045	11.0670045208829	11.1753521216718	11.1931249180466	11.2107420726159	10.9161742613677	10.9405421024797	11.0053978474465	10.4221947753628	11.0907973714376	11.1731314711293	11.1431648542105
YWHAG	9.98254948750523	7.93169185144282	10.8915520483226	8.57232597336241	10.6153381544555	9.85567955076134	9.73585938969266	10.027581634771	10.0817236275813	9.39330647259055	10.0075012538414	10.0009542763863	8.63218028969572	9.86916991709491	9.8769790634439	9.65187925198282	9.52313712729722	10.2640612777727	9.47097836851658
YWHAEP7	5.45525617821853	5.45941622566745	5.55513886592371	5.42228769847068	5.44800918975519	5.687410988363	5.58132688696202	5.58613399144214	5.56209589187637	5.44575247307224	5.34955896588177	5.57049091313725	5.4984943468879	5.41888250898638	5.30467744584036	5.47425311927861	5.47619743541461	5.48418037007379	5.48933264174795
YWHAE	9.90765978814443	10.5429571251681	9.87218029233871	10.0355554371953	10.5016240819887	10.318762136133	10.2947345733726	9.8958705950372	10.1803244008993	11.2561994987911	9.74360611676387	10.2504649047031	10.8804981605763	10.2548060689323	10.1562243288675	10.7491553880126	10.096679052058	9.93321391083954	10.3623549281283
YWHAB	12.371956086681	12.1511309338639	12.2993969626278	12.3863786299777	12.2283239152798	12.277416861933	11.9282804819286	12.6050485169159	12.2931143265429	12.0096433763932	12.4294117871009	12.0614184057154	11.9595584345687	12.3133343226645	12.2561501819782	12.4451222316951	12.0902673096362	12.2334722550762	12.2031138476464
YTHDF3	8.42303631910361	7.21464754258667	8.9613377527306	8.28395205676047	8.88408275480425	9.08985609271214	7.79457868132035	7.98875238152389	8.06909456231544	7.6859268650253	7.92086493245834	7.87569142068565	7.1345100813082	8.74292721638981	7.91088502167293	8.20092581458168	8.00594666782371	8.34770453600165	8.06753078920954
YTHDF2	9.84181636146153	8.10950191888003	9.67505779979238	9.52634973892751	9.90361887574379	9.52969591035722	9.36076894628466	9.34146856012585	9.13145015763116	8.69034366016306	9.13807189067967	8.89825457595393	8.28075153962757	9.69598797566881	9.04412173819199	9.68813776567729	8.65937437886755	9.5184837828458	9.04994616286024
YTHDF1	9.50388884035461	8.13640770171498	9.30628414596969	9.07225049156658	9.33879510026613	9.46812826653905	8.76410217932382	8.9321045365157	8.45808561855901	8.80856968596025	9.19730888429424	8.62823656602606	8.64011328502458	9.2065589521845	8.66283009714556	9.48241452880231	8.53793719637397	9.04578552404396	8.74911234615271
YTHDC2	7.01222902528085	6.71729113454552	6.79855042272821	6.98981123044642	6.66290667229141	7.21203930028652	6.68324637783017	6.97193373838106	6.90704201698525	7.30684029067587	6.98660211288297	6.94949866485559	6.71908064066097	6.81683106005136	6.81785580258938	6.62969961792373	6.95314761619275	7.24768177303033	6.81826309328339
YTHDC1	10.2799502369166	9.39091778419134	9.80584881570067	9.77269691882728	9.27010244899125	10.0118061111745	10.5285370209343	10.5819702489155	10.4170198045511	10.3384578736855	9.97636015839419	10.2813213170859	9.84270526078627	9.89194918412085	10.3366499863743	9.73282265925907	10.2993966592425	9.97678219377014	10.2369201305118
YRDC	7.53884195301714	7.84172246588238	7.70059305187811	8.66492707726443	8.15672710058968	7.71392950302423	7.08361544188065	6.82929993063588	7.2501541122507	7.47491525486895	6.8351758565672	6.94613883208268	7.03413654854073	7.92881941331043	7.14159811424599	8.27186718026783	7.07745947850876	7.70575177140732	6.91441993711006
YPEL5	10.7677875248194	9.61331905768409	10.6808017772493	9.97412082275515	10.470645766929	11.2053028643873	10.9151794596609	11.1404980239448	11.4180421855837	10.3084318169731	10.595878438257	11.1942958842936	9.66712989154414	11.0258003500424	11.0819716035265	10.9277967903859	10.7427602808477	10.3916729575098	10.6897733360907
YPEL4	5.568829804705	5.91670889444787	6.10518408133177	5.71828939779417	6.14405040215859	6.20753467416294	6.34361172156465	5.70554421643972	5.53854681535992	5.86807524535918	5.64918789843639	5.70486501764436	5.56987030112973	5.83048107250103	5.75493978246523	5.69263037816489	5.71136316656705	6.2500013701591	5.69775911279726
YPEL3	8.97678109978618	10.1107550077079	8.29264828932187	9.05541563977335	8.49039086087529	10.2630424968095	8.62185775730829	8.18873168208549	8.98790410484573	9.85834079696029	8.83241334502789	9.14450252961139	9.74215983688408	9.61402173807955	9.010829574399	9.9979341832238	9.02929635692766	8.45462697451775	9.18259691177067
YPEL2	6.6218491958403	6.79462126070369	6.93667174939917	6.76973615072593	6.66016846888401	6.57448308861378	7.13188657880925	6.77757284409623	6.65087792227869	6.88557593260789	6.91790707184814	6.90069469252934	6.67813093339538	7.03331846219821	6.71089105365852	6.24651237020802	7.01208723623848	6.79557510873873	7.23892036078441
YPEL1	6.03997972857654	5.87886784747072	6.06625058679321	5.7699028374662	5.94700871306903	5.78921633603494	5.94302663526887	5.85383952934163	6.07612298753583	5.93359686986166	5.51537149019725	5.84165427136891	5.78268185454473	5.66567261645374	5.72196916586623	5.64126358331562	5.66005942572677	6.01356850244326	6.09020203922321
YKT6	8.27716423570055	8.03202475135293	8.46731155673582	9.04166362330731	8.87896677690485	9.29021899940417	8.20010860453354	8.31809853824673	7.99575665940164	8.17789129700655	8.35790897617654	8.09994093317304	8.0720140792053	8.97928170693974	8.10748325215906	9.2290953264357	8.14596729760637	8.14747441105959	8.1814552202573
YJEFN3	5.43739863300708	5.79178505300093	5.44381698277815	5.5059993555305	5.61504523567018	5.39575918658285	5.40574698804829	5.39740466375871	5.40000239779142	5.73865056892753	5.42204456184953	5.57658432438539	5.80490931899865	5.50032864075597	5.68952513660543	5.51557518312437	5.53842327577651	5.51788831590379	5.58055141256072
YIPF6	7.90638126126173	7.6193339823387	8.39912652531437	8.54553831574952	8.43293984289296	8.0515284665799	9.10863531537177	9.19890468763533	9.06037464005107	8.89945808729607	8.83019279399888	8.7405654501641	8.71816742365204	8.13451096103587	8.61268725318815	7.93816303472817	8.72285004100838	8.50987634809887	9.0998083572781
YIPF5	8.58636699433794	8.63474476741123	8.78272624191549	8.14058445841925	9.04469126230205	9.16677286120431	9.03613625327024	8.67818113424306	8.85917349199815	7.60744503078726	8.37381759713854	8.78052819622271	8.77448392890823	8.94986610526333	8.35040696281416	8.83274003146929	8.43350541830872	8.86841484375875	8.52389422844911
YIPF4	7.43838694576004	6.31961448664073	7.66241363140247	6.64879894528482	8.06894423835947	7.77847402490303	8.05378406189735	8.00475361847431	7.9928668157841	7.46292601914847	7.80406548236	7.76236939795544	6.91892861316071	7.82810550527755	7.85241036405604	7.41745919364484	7.87479485902082	7.47088777383278	7.55999114766952
YIPF2	6.80055587967905	6.65498115321419	7.06122008313541	6.53114981069555	7.50199287863507	7.32536512532505	7.59268934394531	7.11459057631248	6.9873688756335	6.43593207065252	7.33624522398335	7.19762724692821	7.01451196044353	7.15432064299597	7.31705341393541	7.60788685973426	6.96319594004912	6.49332347027248	7.24770818137818
YIF1A	7.61534735198203	9.65638672084398	7.77599160308796	7.94752686161084	8.39802389879113	7.99013610165502	8.69336895937126	7.58426303652107	8.00803020427004	8.48788925654695	7.9494352014646	7.93347129116791	9.13060265948833	8.1174511042606	8.0135740766847	8.83511815395014	7.84489515728363	7.8640411129102	8.39643308607158
YES1	7.78648502165789	7.28764520283369	7.93652015978442	8.30515695954836	6.6466982057333	7.02397228257091	8.13561913584889	8.12757907164153	8.12080583253236	8.73242630362807	8.3583982736402	8.16363945936287	7.49131608417495	7.71635493392962	8.22523834655401	7.25130696533201	8.21735846804545	7.78804054598352	8.303363841513
YEATS4	7.14826689584179	6.39178498331501	6.83065017022101	6.51697693194793	7.33306692442738	7.17435736462479	7.0373603450205	6.77959659623906	7.14089574076825	6.83881124153554	6.92511409777797	7.00448233494727	6.61097467942824	7.08808389854787	6.75499855117365	6.94087298749088	7.0197263069822	6.72979176808939	6.9330590860895
YEATS2	7.46499976271833	7.50331773349685	7.73907134439569	7.17740675399912	7.45895199923503	7.86255925352854	7.67429593157287	8.07161562569136	7.37507221506674	8.17200204684913	7.67970209053241	7.35916304940262	7.80570167744126	7.52667353981692	7.70246951734481	7.59076484965572	7.6315317595503	7.76557528638459	7.58094427607822
YDJC	6.98686508880524	6.84375096597552	6.18322514058845	6.96775958789431	6.94038634474215	6.88844287290622	6.02822459872685	6.10623373656482	6.33204977942253	6.57134025525501	6.01527354851157	6.19754020721187	6.72328874611409	6.66817012614097	6.13857390511346	7.10145771227611	6.33054995358166	6.34069796459435	6.2399884924303
YBX3	11.0265383466348	11.0436869202677	11.6722789327974	11.4896866109502	10.9182568283188	10.9390825977522	12.0931889568767	12.3162493091731	11.9640093404351	12.3944878530611	12.197630889402	12.203219011795	11.9096266170139	11.2226152663216	12.2477417709376	11.5256080054664	11.9723533344171	11.4556392871489	11.9540661181907
YBX2	5.4416778513292	5.55286270756466	5.0852937638781	5.58230090195925	5.53389000536324	5.61875852258823	5.25568940805416	5.8639109618218	5.57814962296967	5.58286102211016	5.38974409709415	5.40535758780887	5.73657557624949	5.42557046621238	5.64162093408378	5.49563652759713	5.51698848559626	5.5230090222543	5.49665827161903
YBX1	12.3386955031166	12.4985148566003	12.4840970383777	12.1687941866929	13.0047096660529	12.578855527409	12.578855527409	12.8766963789701	12.6433597511793	12.6020046728982	12.7213301509432	12.554194107111	12.8884504235076	12.6433597511793	12.7845345866547	12.6455081854829	12.7348766529069	12.7777893148141	12.3669341422189
YAP1	8.42055267435138	8.31169463788598	9.11747512142869	8.76281507107928	6.44582744984246	7.1731226669127	10.505407747417	10.7667093425963	10.4919578384934	11.0062223557731	9.9424934277053	10.351120958153	9.83292643550426	7.95346826769397	10.1283739700599	7.32751787456232	10.5786060475908	8.98929264486674	10.4343879026355
YAF2	6.34349439607246	6.03196876820901	6.19288320888846	6.16504026615114	6.58909272110148	6.4761962170952	6.88834692429549	6.39367807137799	6.91978822096861	6.56581593816759	6.50084840183322	6.53870337197527	6.21200859639151	6.29037072404152	6.61326817134178	6.08825045030936	6.53533599954696	6.47033503589518	6.69733763971277
XYLT2	6.74527994182613	6.55136081964722	6.33974554205344	6.15864795274413	6.40586628549064	6.3826039328621	6.3412311167893	6.38884409191103	6.32055453129447	6.35062058589157	6.65570893037884	6.33081895175508	6.642351357706	6.31823370181656	6.03634396505012	6.3401158547722	6.37223970844871	6.19373312756416	6.67130439120049
XYLT1	6.54573894482863	5.97222277350842	5.82026785450401	6.09647943829907	5.58817547218751	5.96307138044183	5.8922973572673	5.77592122307544	6.00953769371459	5.76356553686299	6.40940530003899	6.01688581892572	5.70054866570875	6.0992628716519	5.98301035269821	5.89953081190706	5.77676979595989	6.65932363445593	5.61313932407632
XYLB	5.59259270250825	5.75101079113248	5.53641293382111	5.78232127188821	5.73035693413057	5.69705391783577	5.52549413516741	5.52314064057779	5.5476476149566	5.73092018648966	5.82918496436618	5.52979225372304	5.72760915343957	5.80019288714656	5.49037189659788	5.62449165753261	5.6838891576895	5.65405224838972	5.63223953894499
XXYLT1	7.23975347219611	7.20302262380341	7.3048575986238	6.74580361592493	6.90881377353366	7.22275666974249	7.25429193151285	7.06596817975299	6.95170637381333	7.29918262192499	7.25036940970975	7.19442879408984	6.50470592022101	7.18414043444359	7.0829968987328	7.29176742763557	7.07273735548911	6.9244228667642	7.06334620684661
XRRA1	5.60875284328012	5.77976203924691	5.5900486709079	5.93142218965825	5.79635628181885	5.85206941077075	5.89512258091321	5.92300299087663	5.56540808050993	5.76645771393125	5.83128615256214	5.96921953568843	6.02775675570699	5.70925115444892	5.61362986298177	5.81184370742639	5.81755931536396	5.69070550410181	5.81175214697513
XRN2	8.72081379696043	8.62543866396376	8.63121438340835	9.16975393513846	8.74576048569097	8.60377356344728	8.16983493893737	8.42198458670167	8.51938034688829	8.85602362163182	8.57238076805462	8.51661754584551	8.16983493893737	8.731964957206	8.64172915664656	8.04744068776434	8.7927568320376	8.94699786797747	8.64863791848726
XRN1	6.84006139747983	6.80566330722967	7.02270555233789	6.91244246683892	6.71666073174655	7.07497361913544	7.17218340536562	7.06918516490537	6.9718151242479	7.00449892090039	6.93694417624362	6.94126602108074	6.84111296666496	6.86883691559106	6.93070477195079	6.93170584785177	6.83968938068963	7.12075731227173	6.91055117048182
XRCC6	10.6378933256442	10.344223043126	10.2999869758983	10.8532340348432	10.8130036133642	10.712336168594	10.5121004358202	10.808893576252	10.8275028605237	10.3685243799622	10.7820867170127	10.8690181386856	10.7998684565809	10.6083585450099	10.8343581311389	10.9029056842819	10.5773571444288	10.5728622659871	10.6596046701756
XRCC5	10.8879700352978	10.9798407706634	10.2878626691822	10.5286853433348	10.1899864442695	10.5449096400797	10.4657908403821	11.0193123076434	10.9064052219199	10.5432845453703	10.9346720809849	10.971027577177	11.0132294936466	10.4637821344014	10.8315057618268	10.529030627629	10.9061091012406	10.813471639934	10.5920130897195
XRCC4	6.10995468831199	5.80994738120088	6.47099281713493	5.9386150095087	6.96388287172433	6.86905485742306	6.64623816994899	7.09320827986882	6.53069101145804	6.52963677904541	6.42670570751209	6.64806030791383	5.95707179615293	6.53260188737889	6.67560894615697	6.01799251317939	7.12645059737254	6.57836630437371	6.21825352051614
XRCC3	5.43999305945618	5.69408254061874	5.38362416846664	5.50245469200104	5.53018021647866	5.40401691047238	5.38841676589007	5.35968692175607	5.40098169809757	5.46737558984624	5.31566080931733	5.38614666491057	5.6407664555085	5.46220747412695	5.39689937105546	5.42802704217186	5.48019684212875	5.48626506779106	5.38866735261532
XRCC2	7.87195738227827	5.91133420552918	7.88897049875217	6.66988323182242	7.01192535556419	7.10157749200356	7.22930245861487	6.65172112781243	6.48686293847389	6.69084384232983	6.33593011238761	7.42642314884574	7.16115895237633	6.7953989146859	6.67331368781339	7.2803411960605	6.6682641831551	6.89241008389827	6.88062460838122
XRCC1	6.38533619689411	6.78422277346097	6.48805169070936	6.06938664088004	6.71362442459554	6.71101985620872	6.18629148250121	5.76298614254897	6.36637965168953	6.12349774780712	6.31571424958743	6.23697220731888	6.81169193027288	6.20527962622448	6.25613146691826	6.51829433330744	6.29952051275092	5.81225207177192	6.81813021861883
XPR1	7.49499358718878	7.02530096753214	8.10641687684068	7.08726567768809	7.89946480172903	7.56423261986342	8.60598877423122	7.9664536250172	7.80388126060971	7.76636261655533	7.79037021435789	7.94475886535035	7.30553431181777	7.52421868282678	7.88113925419737	7.22214330281579	7.91126418753374	7.60064567759918	8.18148202797166
XPOT	7.35072785532028	7.49195455932908	7.49274633356042	7.08354040565795	7.40488682562941	7.46373643437747	6.91147838472394	7.48602980971954	7.542399258236	8.10892702389051	7.51258310695462	7.46461806028396	7.0633275252165	7.36737003654152	7.2494713673764	7.33957880918451	7.44058398256847	7.58525948776789	7.28776933772796
XPO7	6.94296579565907	7.19796809998495	7.09160415471422	6.91260415653098	7.16705868133178	6.82706668449681	7.13412823213968	6.98496013697286	7.05390376725898	6.77297539112033	7.24750765842876	6.9547544114427	7.02368798957077	6.69255636020132	6.87587306629126	6.41615945593174	7.40789035530183	7.1435059350771	7.04695092708422
XPO5	6.98174348592654	7.02669191120342	6.75430472725042	6.8360702092908	6.69024421944585	6.76710767252414	6.55810484603781	6.71196104612551	6.78641377726545	6.9867884700653	6.58126976474602	6.593129596175	6.56679055211626	6.49819930848765	7.14384888277052	6.17650306003633	6.91910349601156	7.13561896112247	6.84858230019366
XPO4	7.72581985169229	6.77879829818268	7.33930576709299	7.308339890083	7.19465212592928	7.38537014171882	7.18097991035782	7.49658961568448	7.20229612400334	6.9262096539759	7.1277761768583	7.10672807992359	6.75263273894539	7.20409632666234	7.27677004912204	7.19853529608119	6.99439347485375	7.55929168934726	7.05268245972977
XPO1	9.82058165970406	8.21976803455761	9.3056230845408	9.00308666657464	9.43806733702617	9.14627696255771	9.14832493437009	10.1325521282849	9.55072271893316	9.5799861246963	9.74452617512969	8.93780663410074	9.42655603330629	9.43056712483688	9.75953678430577	9.09582568819591	9.65350628527782	9.50134229330597	9.31838406679969
XPNPEP3	12.2245428549561	10.5060501124125	12.2540542521199	11.5091822046959	11.2361767318662	11.8482723594823	11.3623486530203	11.3042977029351	10.832379940405	11.3042977029351	10.8088616267697	11.652641183445	11.596646403206	11.6267562699011	11.4249458843957	10.783588629459	11.6253567463114	11.8112009621447	11.4805055553053
XPNPEP2	5.46330676890787	6.26287293246241	5.61302606125401	5.66429589374734	5.53487132412401	5.5016545182197	6.37792720501408	5.89319426963359	5.68238050731233	6.92095671509648	6.29596128708213	6.24603384666969	6.3007299412934	5.64654553639073	6.45282891880152	5.51204803687368	6.81397649790678	5.53842716249042	6.12478065958376
XPNPEP1	9.82141061341767	9.06020306098616	9.50367397004984	9.77191154477778	9.98642220048817	9.86518266336644	9.49182020535076	9.65822747168633	9.26762107290396	9.41861298263032	9.20623527021693	9.35427291812911	8.99499718670016	9.79075564417671	9.60368652211273	10.056347846134	9.35542576777228	9.43966131388456	9.2576685504395
XPC	8.56306647597854	7.78501666452608	8.172807105657	8.02053264113145	7.828933172602	7.84243710806548	8.32262676560718	9.02597309365551	8.37736226036652	8.05688330909616	8.22666774450852	8.02053264113145	7.58545118076743	7.98393917705551	8.63856274525124	7.65991315779864	8.5408912591781	8.12322223690155	8.35658631369085
XPA	8.03100251631059	8.17896743233237	7.6135740066752	7.47742248146413	7.95964695928502	7.92866661044834	8.6812668218497	8.94980976786185	8.68183406501067	8.18250417757363	8.36700155178105	8.5173875650559	8.68245228645834	7.7125701933102	8.56706371101184	8.16952616130251	8.50247530430512	7.62325008217931	8.7007581441741
XKR8	8.04149025376054	7.65113581495699	8.15182492654655	8.25640836266548	8.15454428631378	8.93155171714467	7.50109143809778	7.761364459715	7.44281134404003	6.84444475948832	7.75318718402926	7.72077287375768	6.9262366487418	8.52651063679347	7.38715763526266	8.28065927986032	7.62395330246219	7.85604535855956	7.49476562328189
XKR7	5.20623291959619	5.2019566623241	5.43990438756575	5.32663693664087	5.29318853375394	5.43463314460558	5.27662546983093	5.19439894489277	5.21985377017016	5.29492707151127	5.15703188619811	5.2818298314485	5.28922675708058	5.49671235652604	5.46718732382718	5.29317264482431	5.30004781691704	5.30130515273379	5.29503953083869
XKR6	5.88346923921439	5.84993204898668	5.80619827211758	5.69047058767928	5.77889826664876	5.9709088650533	5.94276943265071	5.87222860538689	5.93766360432747	5.71426771563936	6.09483055367028	5.92868409341663	5.94224149857402	5.69884321980797	5.84350234145659	5.84776090727323	5.73084043559017	5.8109108089146	6.04289282837127
XKR4	5.76784343071827	5.89800389117563	5.89281658131356	5.94041085884178	5.77425640900512	5.53621017815432	5.78964149848242	5.83768217448008	5.75018418562711	5.61026736357335	5.88843610444849	5.64349904495475	5.57411857087339	5.48892223245061	5.48349852174846	5.61925638579487	5.62384346622969	5.65346179977111	5.98036915067288
XK	5.47267127688906	5.37458885437213	5.11131894873891	5.43238003921855	5.47085142396823	5.64900878093205	5.49353024002645	5.75154676246327	5.50283187591427	5.82999313323295	5.75846840619678	6.32281343928278	5.74055155929017	5.53314514244649	5.65884094881201	5.10411932845145	5.99569364053175	5.05967341759734	6.29986471941953
XIRP2	5.41208840551453	5.34982242041104	5.67008755011418	5.49677845648687	5.78592789294881	5.52924715117863	5.92021402741649	5.52723872958339	5.34453084806035	5.67563164828407	5.51010415636669	5.73857725366064	5.34279890032806	5.5409971958222	5.51500077505905	5.61171844712782	5.52585861010128	5.52658978392041	5.54295335548123
XIRP1	5.52826954472674	5.69614614709496	5.80440434843086	6.5003104054393	5.82426595848762	5.60023883840606	5.49187355530859	5.54278297146179	5.66873109307676	5.68153492697915	5.556387861863	5.51195350865983	5.7475652963176	5.75010022813032	5.62584113221909	6.05055970021792	5.58086831222708	5.58026071751876	5.58228720645904
XIAP	10.419482822204	8.06717306866769	10.3075814264564	8.80523882637056	9.52843014966478	9.19693028090922	9.21820281077774	8.6540037486599	8.61327531541396	8.42423017378283	8.67021623556616	9.58387761345698	9.58985545182466	9.24328846340503	8.61885205518309	9.5879925028592	8.46228901020969	9.47837433723284	9.06345074883245
XG	5.76604741266957	6.22684402975081	5.90065227479048	5.78624373939694	5.87345437024096	5.96882418627427	6.98716582615396	6.60242411832276	7.05295469023629	6.21380898711335	6.76954446423722	6.29547571396694	6.14955040533825	5.91697509719373	6.65993229741454	5.34240652337928	6.86232681368617	5.73925680755809	7.23450266348985
XDH	5.12628826453691	5.168014341329	5.06658021182177	5.08335008416528	5.17975268031138	5.15476563145453	5.07473865203831	5.10664917120911	5.29986526630068	5.15938915171646	5.24676916165794	5.20710903202419	5.10918350107225	5.21346813133227	5.20087299625135	5.14345604785352	5.15614621066992	5.15222652691652	5.15337610539563
XCR1	5.20468460205584	5.6154804281435	5.28050608444311	5.67935521364667	5.40921704800404	5.28453250134778	5.22249668014959	5.30974174969099	5.03918183901183	5.58915126342922	4.91764588598454	5.08830661534912	5.42907635334612	5.46322820622582	5.28523488573098	5.30819281088737	5.31822326495992	5.31865874494743	5.32012928685305
XCL1	7.08150233472302	6.17806340450825	5.67517882614794	6.51672989223402	6.00196388378755	5.2892794913009	5.5427323010658	5.20629209486376	5.32353100326475	5.29173419398941	5.37239011393576	5.61598306312357	5.45782561439827	5.50587140147282	5.99671334287185	5.39754590798183	5.09324300390622	7.04803644730358	5.48410004116532
XBP1	11.3022570963099	10.7948682661371	9.72214943284527	10.6914635552131	9.27285649411447	9.19006094295581	9.35930998953307	8.67889285743917	9.02058018685252	9.45745929274701	9.12455188650115	9.25165423562302	8.60453806722352	10.0829096497055	9.01106369384815	9.67854792783396	8.84267998398292	10.6952503072558	9.16036294982355
XAGE3	5.58042302826934	5.57029996466299	5.5773615386447	5.48366416798203	5.49078949937207	5.70382133399007	5.6731634707946	5.64323554172251	5.4124032939147	5.3851903468133	5.45935813659092	5.60847446089188	5.51342419834545	5.57024175137713	5.50258808498869	5.52179990828201	5.55848504738649	5.55574924451574	5.5161797929975
XAGE2	5.40904965221467	5.2748000237362	5.42154519625063	5.50407951091785	5.30120286254359	5.43811457589073	5.47686914892908	5.44902934393724	5.10070306892192	5.51062420899582	5.57391429422624	4.87162926686146	5.46075559669451	5.36973788692354	5.48935928516302	5.36686892459275	5.37710825497839	5.37738675368036	5.36162594405429
XAF1	7.99875430702988	6.65249554048815	7.84503803923798	7.19024006184146	7.49973790440933	6.87172080181341	6.61648024462806	6.67207742049636	6.77024234959028	7.39495609000606	6.77741981822386	6.96065522369488	6.56666592831509	7.07726498496144	6.46050207430392	7.62641988313953	6.78323377216212	7.65680708038211	6.12893109727806
XAB2	6.76632687191747	7.00557064748235	6.39375938554614	7.07503109550635	6.70099104601258	7.00442838725426	7.41125074090915	7.38954786540291	7.26640772526574	7.39843920084791	7.27342296229562	7.19257969425223	7.38843788524514	6.95579746332446	7.28461485499079	7.10125017292835	6.91505865093613	6.80006627789778	7.58610102096318
WWP2	7.57689745791333	7.3923930911016	7.32550363132171	7.67910668945805	7.33225702534254	8.27810701189025	8.56699305462522	8.4509982095005	8.4289315116433	7.48549851486653	8.40560636978579	8.42337997543378	8.47308865029311	7.8019443580462	7.98285991516803	7.6775412812667	8.56603618062191	7.40811317329728	8.31018310455577
WWP1	10.3414771463607	9.1504374978838	9.67502907337643	9.75806344077104	9.70726632197682	9.4712772036705	9.15507374906259	8.92858367162855	9.38028617772433	9.16395647714681	9.33050673964235	9.50073603029282	8.69878101075789	9.79418591380711	9.32497080693371	9.35713254471063	8.9504805498879	10.1739023623727	9.27257997594154
WWOX	6.47073097782406	6.43322675935703	6.63945346354509	6.27153228439471	6.55419713687436	6.79612363615929	6.48950513545809	6.51092421478514	6.76412804621165	6.39265740696753	6.63285600597418	6.48372498291771	6.22248822117168	6.41269471266547	6.41316012965574	6.50804224511203	6.63266578259146	6.18021636663214	6.71328103148866
WWC3	7.61548512773666	7.86729865172222	8.1177064995106	8.03833513293261	7.0218462798271	7.87725193227733	8.07315746224083	8.49428260693537	8.19118019582651	8.6211851078666	7.78157418701201	7.84042964655531	7.8801506788212	7.76076440084474	8.0765563120223	7.70092754710917	8.3698027586918	8.03530324021543	7.74708240246867
WWC2	6.60947773964257	6.14307676372241	7.4878783519745	6.58123519747117	6.80354523337694	6.68775897847482	7.63250856978776	7.86097633468366	7.6132546408621	7.51255282198883	7.55001040678943	7.42280000112348	6.52926642294905	6.73193926717988	7.60376683612453	6.65250333245772	6.94047913140964	7.4122214238882	7.50765532626868
WWC1	5.67985214737253	5.450406506603	5.64521302522372	5.82816769530192	5.41622033752515	5.48513179372213	5.52396270176778	5.48399521375895	5.44989022436945	5.59317919289518	5.65275582117219	5.35261894637889	5.55862835848192	5.47986199688449	5.36254544686106	5.65805199796871	5.48173702611138	5.48937350087667	5.46888066688024
WTIP	5.82732549396955	6.09533201151912	5.71477086842981	5.98925371867311	5.78342148385317	5.77690081964294	6.17690718782138	6.48541397510856	5.78489931259551	6.71104391239594	6.1334077655263	6.36648062985575	6.6822450719038	5.53573703533126	6.39067091645291	5.32654861494648	6.95951268756203	5.3180150882127	6.86286197382899
WTAP	9.04624081788678	7.25027812915546	9.32075590504315	8.80205728484878	9.0135724096907	9.24064858591678	9.49638888357494	9.04916604117976	9.07816352029032	8.44534575550373	8.74609352766582	8.84774468273516	8.21105116782327	9.30741405966541	8.8786053310274	9.11829089995044	8.35394557072884	9.22409026126505	8.78358850312215
WT1	5.56997546053608	5.82084040700017	5.70998201870849	5.99794292440617	5.55355059170087	5.76486838508773	5.65095049080149	5.53074112132551	5.55801883051321	5.79713342276504	5.72543765568994	5.55681744392387	5.65636271220017	5.60754970763827	5.56767513263942	5.67519081770465	5.69711905067215	5.64028449380702	5.65401686271457
WSCD2	5.83140913981899	6.11239388573581	6.08306695573957	6.22918395491424	5.88163034489083	5.72173930939051	6.11812977097453	6.44953995085376	5.81801077627179	6.1270287315942	6.46771063215437	6.08649278530508	5.92439438434651	5.6507532758135	6.03118401164842	6.06928482920849	6.2912324548223	5.68132386901871	6.10617032055355
WSB2	9.61631603920514	8.51230470742374	10.2451316919556	9.39135269412907	10.6722174917272	10.6699734312869	9.77183831584379	9.97212173470484	9.93543598267763	9.36427553453198	10.0071575477609	9.84811056450166	8.94968709715342	10.6192473812341	9.97746024716869	10.3359759565416	9.56508938278265	9.98879280629088	9.52552404444366
WSB1	10.4233158540767	8.15513290283671	10.3864400320063	8.71422572969079	10.0653852576568	10.1354540578262	10.6159507097534	10.4171715219514	10.32442402694	8.64763550009417	10.3278388959687	10.509611535721	8.47782331357035	10.2644794877148	10.5401863866565	10.03932807755	9.69637355267766	10.0884027532623	9.75101850147321
WRNIP1	8.30047347631867	8.3963996393061	8.28584378134233	8.35109981356856	8.1429073790024	8.04775380565358	7.99994100938182	8.61906350846325	8.49571120736915	8.6865135046878	8.35217166171944	8.25723945957281	8.36041597825089	8.02477932780168	8.61219540822343	8.0230876760797	8.61819267664993	8.26452420327724	8.42268582764631
WRN	6.82774101579952	6.53320668094649	6.96125405946425	6.76686333372315	6.64395293755125	6.71517621864334	6.79740034869778	6.6985615961123	6.87506580831681	6.97962308086513	6.78850750371248	6.84660582762321	6.57161103103824	6.48296516245623	6.88644214763826	6.54244463628804	6.79738609461746	6.96097113798462	6.73079889038752
WRAP73	6.74806400291706	7.33070738750908	6.31705220134796	6.68796266884405	6.52944128342554	6.71747677627608	6.38631965978562	6.61810184438046	6.73083991745681	6.75275447514365	6.49875726509052	6.85492399561345	7.39546628743623	6.58144001027037	6.69452396822009	7.08555778869273	6.72008418461563	6.88882289413581	6.22612946274515
WRAP53	6.18469251311345	6.38922156046368	6.0287544379694	6.18094931780558	6.10522398883916	5.94568000428069	5.4746790377422	5.74555649511104	5.80069117172513	5.93800776981255	5.87128220835683	5.42479462310489	5.9981591530858	5.83432029016445	5.45456434573235	6.6017367058192	5.60215239937345	5.66252694033279	5.71837603829246
WNT9B	5.42561464164931	5.40774914282282	5.46658745280172	5.35940294540321	5.65085089363046	5.58181432290548	5.60389683096138	5.52798852772773	5.37657331969447	5.47866843940037	5.54946654960448	5.57305942455222	5.48426036083555	5.46161001165014	5.33074205380382	5.47396052651611	5.47966228405808	5.4848028319177	5.46788186187978
WNT9A	5.49634540381778	5.41666955521677	5.51224200231365	5.67887472485679	5.47666980444243	5.25401627429164	5.62233202665748	5.60449955813238	5.45201207709898	5.23576313533455	5.45117397693495	5.50545556294346	5.72314268596839	5.58493496996757	5.45841652758322	5.39804005151948	5.40262873224254	5.44831327759387	5.72954194381097
WNT8B	5.49079745300333	5.43506882336545	5.40019319374133	5.44241144016954	5.46634366600006	5.56689134533533	5.51041925155075	5.33859698439439	5.33746857573172	5.59591181494647	5.30865963732706	5.58327021590183	5.58841712292772	5.54763883455937	5.35392513546087	5.39883266918661	5.59565445028373	5.4159587248977	5.41364255082658
WNT8A	5.54252255866422	5.23857147744878	5.32336308520103	5.3952196814229	5.30305862014988	5.50007245183101	5.29884024699237	5.47311706118565	5.39968173418872	5.4472430145194	5.50839565702822	5.50181376141594	5.36806436787909	5.53246599678982	5.40770272889132	5.39905300355842	5.41062016718964	5.41919894636648	5.40316621536827
WNT7B	5.3294637797817	5.52185008659185	5.4143388828217	5.49399323488757	5.17499946405783	5.25032519497663	5.45988161369463	5.79268555725818	5.33402326172691	5.49553767631447	5.36828655703406	5.32490121166345	5.43468986059455	5.23070774784543	5.11509985618734	5.65691249451069	5.42232572283116	5.03169546802978	5.40347410266954
WNT7A	5.71023126656118	5.52768911721725	5.51936201133371	5.62183169985069	5.43460711738094	5.70055015563176	5.64290019692038	5.49445821449576	5.78210022727727	5.63015679383966	5.61261124990619	5.83129859412856	5.54475488716739	5.68579441787869	5.30868666000778	5.58909036968614	5.59707288563063	5.60351580553515	5.59208921574275
WNT6	5.57720928981481	5.75967359767445	5.69045606660474	5.76542807080305	5.90364024510725	5.94040913323219	5.98978353186026	5.85452714973446	5.79755269143936	5.91290745560643	5.86944722849612	5.90037062246653	5.82996636851198	5.70095554970114	5.87986980235356	5.73666771710135	5.67935475873538	5.76146443967334	6.11463193197795
WNT5B	6.43540789177348	6.72706133473831	7.48446571864095	7.05400153678996	5.86986401464069	6.11498251003289	6.15797090423174	5.88757883893026	6.40457993598882	6.1499395742253	6.03369227993573	6.13388335328321	7.13632585271681	6.00929268727563	6.0644885468102	6.26551661844996	5.63683620702646	7.29178139375846	6.35304506397534
WNT5A	6.50412771724826	6.57137303380308	6.1383983947092	6.75534445507164	6.27921226034958	7.43358072129788	6.18750627206866	6.29590523937666	6.77217081840363	6.54309642474675	6.47037497198249	6.1040468724608	6.31462347732874	6.89826719016363	6.15033538716126	7.36623687235261	5.98655848513796	6.02620951382054	6.65503341702847
WNT4	5.57585665433756	5.56957723123781	5.38429161616842	5.57923787247215	5.59474631069632	5.82867276884848	5.87538281874034	5.55306731212274	5.60181209434972	5.52777877034579	5.44610609242156	5.5952523724733	5.64533088819638	5.59610410038938	5.52599760418102	5.55056713219237	5.60396366815056	5.60206954679901	5.59329814737213
WNT2B	5.58005275450095	6.07512409394136	6.15907486254819	6.13912606970864	5.44102983227729	5.73401743766562	6.4117632405083	6.61180376069181	6.0740708066065	6.63165235327768	6.3356414670086	5.69493620508307	6.09350017845137	6.10789416271949	6.47733005227397	5.30720372866316	6.55451846967571	6.0267389050413	6.57047134483296
WNT2	5.67633088026022	5.8058478002096	5.45119974848525	5.84670849714543	5.66436790507596	5.57310803561093	5.54640234096254	5.66337982402094	5.56608416824123	5.6817693157539	5.4001395522603	5.45665239117157	5.47378600599927	5.73814741339071	5.5447666973646	5.5461117363327	5.5187191110974	5.75104931377891	5.58644048351495
WNT16	5.56392076965634	5.51657108556217	5.61455129168575	5.52728054936684	5.67573777348465	5.68492758825874	5.63248208638841	5.5342751336851	5.48142857616249	5.51650530261497	5.52134887898497	5.57805063196462	5.570816081527	5.41753149071278	5.39308686228305	5.51964122625813	5.54919767230204	5.55976737822346	5.53420549872684
WNT11	5.30145355709112	5.88083351765924	5.47229052206082	5.64656374055706	5.38596375323866	5.33921399033302	5.81777026461437	5.52813929804477	5.73335851437818	5.77365122139736	5.85711498393759	5.78538108874517	5.6897079471932	5.35209728308517	5.93563000576773	5.46633210683368	5.88560023988823	5.41267692659517	5.75482943924789
WNT10B	5.44861079756133	5.88670473275437	5.41905159338584	5.75825840625532	5.64217513175538	5.58529508693659	5.70435397055928	5.62659415338694	5.40677219608048	5.75349098084579	5.34904730061801	5.41546274526122	5.80764363559619	5.41372239822818	5.59001920954731	5.8310982281054	5.63981478505104	5.46154410089705	5.39652462859717
WNT10A	5.90472743902958	5.66500755239341	5.67862708192065	5.60929220952783	5.57483547177089	5.73067537936253	5.54307180201534	5.67542769651773	5.63283436583202	5.47180940347503	5.80066013575466	5.49718963966198	5.61232627962771	5.61560700267403	5.64410377803979	5.63263151671264	5.63893967577561	5.63967819466116	5.62935776720421
WNT1	5.58625858204458	5.47495873869001	5.35937671749999	5.63160927785608	5.87734362695476	5.44513979468458	5.53886748750025	5.47974125526506	5.37147041661734	5.25198571553508	5.45348491421765	5.42783686385955	5.42703630930173	5.33841071358551	5.62270088428833	5.47367427363723	5.47367427363723	5.47367427363723	5.48810222395315
WNK4	5.45223882991627	5.47001542909734	5.52417001728624	5.36678809224111	5.78149885184467	5.669216169987	5.4672463229162	5.84381634634182	5.56644225108465	5.62056791910456	5.54429480844972	5.65487962490773	5.53486871945577	5.51196249960436	5.48176506506013	5.55005132866347	5.56030670773105	5.56438841342851	5.55843277456486
WNK3	5.5359506265062	5.44321214468046	5.4931304426455	5.64118727689913	5.55877323046826	5.43408833255493	5.56724407763799	5.51983241257124	5.35667479714186	5.38429574887818	5.37443168127963	5.34062840855487	5.5349068072984	5.3481322840589	5.24118298574627	5.2837189344315	5.72089633123748	5.27800218322836	5.50201844051923
WNK2	6.05390032592612	5.72077535410862	5.7241034716513	5.60564570289481	6.16441655283368	5.99287631386023	5.87654254177095	5.81891240214857	5.86353491232821	5.75477932957552	5.868773889963	5.7508837296033	5.70265471427404	5.54655428027045	5.94901363809015	5.79784868992038	5.86686719297859	5.79586447456491	5.83360768949315
WNK1	6.68531544861705	6.93227338312327	6.87243965145663	7.15523254274329	6.77661391804559	7.23907943509435	6.80763655891571	7.10658296998648	6.88422435084148	8.44306598338011	6.6538963990847	6.8697237992341	6.72829808248744	7.081352544329	7.00645015522689	6.51432869058482	7.54957157528967	7.08102983161467	7.00183507123834
WLS	7.92250418586618	8.29490715746623	8.13663744576465	8.24025549989761	7.0390915723549	7.4590165237349	8.62133691824419	9.08535561699137	8.75916231753569	8.66868111283977	8.87567717597141	8.44248944983801	8.80882587094354	7.73649815836271	8.78573874311896	7.54714849761803	8.92078119244665	7.92255371767382	8.99080606143013
WIPI2	9.35015524118477	8.23361672999379	9.47483277278013	8.44487646440792	9.41994944496826	9.69785413955394	9.36452211391789	9.10935531015468	9.26671814532086	8.5232104356257	9.05334123040917	9.03883449926952	8.33502221671174	9.58679770051272	9.12052645112946	9.49386410600192	8.53069157244982	9.01910311389672	9.28187698636255
WIPI1	7.11413819709024	7.2163643128187	7.85712971791878	7.50960412331648	8.23170483409328	8.08191370534789	7.80788326819204	7.35137595651239	7.40307408262066	7.47422646251798	7.56657667971794	7.71750458403955	7.40195724344522	7.85253613073972	7.33230727338233	8.08375892461655	7.48561484716163	7.39464508265383	7.46478351970979
WIPF2	7.46404191711075	7.83083872951553	8.17827136216076	8.05755600608488	7.51692162731745	8.28964393697571	7.59751528421826	8.30809991650722	7.51754512931798	7.57957612754222	7.71149408207594	7.5410079260085	8.09261340531097	7.85869653986087	7.75335763860997	8.09868148779471	7.95462065342019	7.96306922521953	7.30174620181751
WIPF1	11.2289380890403	8.76035145017518	11.0832057269004	8.87081268406804	10.502386194317	11.2376136043853	10.5158237052746	10.896748828501	10.5527711594905	8.36390349723236	10.4193453487627	10.1789010177655	8.7585005095868	10.8739461833454	10.463056781466	10.7914366035649	9.73949447018073	10.6994265916093	9.61237467851237
WIF1	5.4953243981045	5.65989611558014	5.73541874140087	5.52822247799383	5.69473475065803	5.71034167188164	5.4048877553469	5.50982037399033	5.56816058326471	5.67043327258461	5.88446074829164	5.48385046570391	5.79790168936399	5.44340586528108	5.60850403401679	5.42406199874907	5.46144386481966	5.4616053685933	6.10308688534641
WHRN	6.04368839194261	5.76760154153251	5.84632998495977	6.14202167327058	5.88667734211478	5.62855714293621	5.57511263418287	5.62993301119446	5.40860486839099	5.77752137813616	5.70373907421856	5.52999327165926	5.68731624354985	5.83164022842634	5.49668538770448	6.01617725350338	5.40945376429216	5.95805336290907	5.53783772492116
WHAMM	7.35436917868395	7.90318113932788	7.29658721602536	7.21539600872785	7.45168319677265	7.76491194055264	7.34429207456296	7.46887626607972	7.48318336533684	7.06825844048097	7.05005286188259	7.31800363795211	7.62495791492946	7.34248666570744	7.07996560457968	7.65038643835708	7.12630952638547	7.5850135850628	7.20238189343834
WFS1	6.82048285069524	7.98916365118204	7.02315157274748	7.13209251863012	6.51600897379472	6.47305132849042	8.13901698112942	8.16525013409511	7.68015795418686	8.537631366314	8.23116892961965	8.17111257675343	8.15375577738359	6.42446778292262	7.72056109913101	6.59770233341847	8.23710252841228	6.87950968206703	8.57686723231057
WFIKKN2	5.48672512447046	5.23970077032986	5.50967301282487	5.14209701824076	5.58969171213472	5.94613282056388	5.47457314284723	5.44647645823477	5.55727167225583	5.46297565761588	5.54901807976368	5.59895557774911	5.31949360911471	5.38342729147055	5.42722096817629	5.46618972054568	5.46433246595328	5.46844359225817	5.47765336883642
WFIKKN1	5.50977830736166	5.44793267970579	5.4056457666231	5.55596804764655	5.55297998809121	5.43884953848136	5.38331683134065	5.50049151726953	5.6320322928092	5.50400382849159	5.44356877539813	5.55263087574659	5.45279550106125	5.43619730841416	5.43274677867328	5.48796972124968	5.50009815596347	5.39655917685771	5.51347349930102
WFDC9	5.33983283999237	5.14702353360924	5.39896367231476	5.28712827410707	5.42607478336699	5.25696659081905	5.36501560449158	5.09982901574384	5.3329289797293	5.18204338150377	5.31869694855422	5.27287801945486	5.1941899911033	5.31469787270997	5.3905013579443	5.2542028310424	5.2778369893414	5.27511999075832	5.31879231985179
WFDC8	5.77785477159317	5.53240697774931	5.55416302889515	5.62558320983486	5.83813340228355	5.77797645185273	6.19420321690735	5.75694346589603	5.73410335425595	5.6320564732223	5.98635822626684	5.73456700345275	5.78274505381691	5.81472907350227	5.82857963719777	5.68856412180739	5.78739209788979	5.76524680211596	5.82878445700167
WFDC6	5.57095688252172	5.38546417921849	5.42472710794515	5.34829518023499	5.25999985286281	5.18065602952528	5.43512933739591	5.29407234761092	5.39110606744468	5.49576587197838	5.61979973330369	5.47623026692463	5.36794177696717	5.34510643461603	5.37352080766118	5.3662938564179	5.39858893542774	5.3993204008048	5.40141522717687
WFDC5	5.41574252293882	5.5265539064971	5.31546409863656	5.36001826720014	5.46384030276203	5.3982307831156	5.21181875300701	5.63764715106884	5.28075386778438	5.53348475622469	5.4395681759085	5.55748225572166	5.46483118795396	5.37347727212102	5.38830494782787	5.4041580800626	5.42650024690685	5.43212072500826	5.40641085584134
WFDC3	5.49427005795432	5.40781697914528	5.18734162471674	5.12525485464822	5.19976754355912	5.60549372805568	5.36211236188741	5.41514764242024	5.32044195501161	5.05973605334154	5.53997549270684	5.26650925399397	5.21036516703498	5.30926523089496	5.434338706885	5.30872004997746	5.32807839911629	5.32662700765131	5.32901598692334
WFDC13	5.49693190714096	5.30669213256877	5.42489169314141	5.37050741253642	5.24040162886461	5.33937736482226	5.39141877246818	5.3480845236925	5.49233686931267	5.37991343886741	5.35475364414145	5.49559846047734	5.49900114612575	5.48653205479627	5.67425068544774	5.40055418941635	5.42152605600083	5.42834977257077	5.40082690621466
WFDC12	5.3096585043668	5.72763056073615	5.32139520449653	5.60555395469591	5.68688865245575	5.49297483270106	5.37203653860759	5.36922890317624	5.24470624917522	5.55092266778738	5.32502292927876	5.17231092888307	5.53547849506305	5.47195382179468	5.37755156422823	5.36372736355731	5.38852401647885	5.39326842510063	5.58346453549304
WFDC11	5.7556382849621	5.43464620394634	5.76873642785377	5.20075253886032	5.42135968818949	5.53047589721895	5.6450590718465	5.47564857176565	5.76179507023079	5.39165881144558	5.64513834700018	5.42982879127411	5.29002045149579	5.48317681719301	5.32388490964443	5.53162585498275	5.4865728276972	5.48472763743425	5.4896079999441
WFDC10B	5.31340588650059	5.39202746791065	5.68344109799199	5.51646173842562	5.33957548329618	5.46823569949234	5.71040791938362	5.46231108319305	5.31661513767837	5.27985030501878	5.59074199964964	5.39962775554117	5.48041416845785	5.28962178834215	5.70581896304025	5.42600924883423	5.44208418079603	5.45141858627129	5.50740257077697
WFDC10A	5.31398544165775	5.54023344756122	5.61986374920918	5.50287664694974	5.61212434717829	5.68976175044555	5.64978910173711	5.61789801214029	5.51907396830636	5.52341311361494	5.46418944504679	5.50945050176223	5.48807410925332	5.62143520714297	5.5624801966428	5.52637593266331	5.54520823862613	5.55013925254564	5.54113222117978
WFDC1	6.25966560422387	7.42291641570705	6.32584161338249	6.98502611934873	5.94510442795541	6.08544716596578	7.71205931433284	7.13522609186232	7.82284333547842	7.48276926458325	7.67164190712188	7.91764124204561	7.9890699409024	6.65303360045136	7.54647855331059	6.81514196043072	7.66921295072914	5.86440713533802	8.28157394207547
WEE1	8.15279107993783	7.0546779396465	7.94672785335439	8.45801110054415	6.64824318838757	6.89100589765896	8.09816730972739	7.93060388700314	8.62962780148085	7.79702008265039	7.64442643467924	7.74372149538599	7.37799005294899	7.38701223618	7.655288367987	6.95232844107182	7.74111782308963	8.10462273990669	8.0592450611033
WDTC1	6.86274997502387	6.72872644718853	6.7468699366472	6.76874877209722	6.73525061879748	7.23236100388686	6.64981809515382	6.84653672741822	6.53620636275178	7.23373766666521	6.67130857472928	6.6432637484931	6.62122649402131	6.84948619081138	7.02832684448927	7.25895424177733	6.55022132352551	6.73080951226735	6.71758987488704
WDSUB1	8.15083947383901	6.60330630138619	7.96917808252595	7.32372471697097	8.29584613831031	7.8152441066148	7.25323220072198	7.90454942828521	8.32093372387182	7.1114974581046	7.69077913651602	7.63300039227184	7.05015608411509	7.75290015977914	7.76472444080817	7.26585878656214	7.77819065226565	8.12127208499658	7.45353477349811
WDR93	5.33540417504229	5.29543171956133	5.30606359109419	5.30747526579862	5.16487198516192	5.28619417535007	5.05492056445077	5.41511583912851	5.18001524472951	5.09978686747565	5.18155953891864	5.21727572602762	5.14258034681052	5.38040693157488	5.30954375264291	5.23265949360583	5.23892833841777	5.23866399621699	5.23675374974715
WDR91	7.32473888980867	7.2651476985044	7.86239724779638	7.46565368643227	7.61660592092452	8.06134063485528	7.30770155628537	7.42662680862241	7.03128040620884	7.1865180152637	7.18689347614534	7.25575188416385	7.33690530394338	7.7164427108478	7.17317511804449	7.57317757122148	7.49272096701347	7.50996486834231	7.07721046214731
WDR90	5.92732095595147	5.8117414754969	6.20439704360905	6.12029160593975	6.15389053891895	6.51820138495461	6.03069940379287	6.16261345583578	6.18789769645762	5.78491539123132	6.02792913674774	5.9825552245864	5.82961201852129	5.99040537578997	6.25461078690797	6.42441371424579	5.97139016563543	5.86175106090839	5.99326772930158
WDR89	5.61206348474764	6.00570921013749	5.77684634890325	6.04866012427858	5.99166332172568	5.71043002178212	5.66330383872443	5.86583287618964	5.91740728037039	5.74981143050355	5.82209759938929	5.99043953600875	5.59445604604497	5.70103384095252	5.69524739762845	5.67079240884175	5.85461331730937	5.75661909777038	5.96194842807412
WDR88	5.5676060915245	5.37562682077138	5.45356753209519	5.41413461589416	5.54181655561169	5.73625196964518	5.55526470319122	5.66776770890485	5.80010319834711	5.52434316524829	5.40035277269201	5.50808963315679	5.46234255632897	5.50971654092683	5.48445030042221	5.5095133363213	5.54106106315889	5.54689979789397	5.50779508954017
WDR87	5.34246949186206	5.29086493043851	5.27883199614173	5.20591199061943	5.4869102777197	5.49393029087182	5.38747602668633	5.20076812980702	5.33122496146009	5.3537736145852	5.26608986293398	5.32145860978455	5.33811340633349	5.34223105971622	5.43963093702546	5.32036395954934	5.32841175001127	5.3329000737919	5.34012464079903
WDR86	6.89882452929782	6.9856355381201	6.07602531469279	6.84748428077078	7.2072271196851	7.57296164194355	6.76415224805707	5.94437148368562	6.10501682478138	7.1596737573794	6.96353884209377	6.55563976715874	6.43211991622279	7.13785257330153	7.49200232833419	6.87081896928457	7.14059446063554	6.46332932560226	6.76746812729813
WDR83OS	9.51989207844914	9.85883852191957	9.32979677808905	9.86002076131979	10.0170393115089	10.060881918104	9.57825907838074	9.42732952969918	9.8898134694648	9.64698874515886	10.1613651234842	9.97835264237466	10.4212615053192	9.89660267861983	9.91832051929648	10.0946249630676	9.65292473897249	9.59971759290373	10.0289726483688
WDR83	6.51461419419926	7.62008391091267	6.38110296467885	6.43909328706284	6.82946349247691	6.33740502936702	6.53181743835029	6.44988512591549	7.0187555437736	6.25026543665256	6.60803831300523	6.64154799013127	7.29411850179721	6.26714508714412	6.72797495324751	6.54167972812695	6.64487348457229	6.40155967958488	7.06724147032134
WDR82	9.27108422028832	8.28139557387369	9.16227393602856	8.42615776059974	8.18196571301208	8.26124204598657	8.36307987002174	8.04540370498693	7.76972413938069	8.01512193806134	7.98319424341815	8.69649233344507	8.7364047415111	8.14532654071236	7.94482720410449	8.53046447663123	8.17963442361217	8.62825566922669	8.14008407391086
WDR81	7.35763693933369	7.36951331124617	7.1390360311643	7.09447639077634	6.71935536936466	7.87075002204399	6.3460725316266	6.66442890399095	6.38282800481675	7.20896658130062	6.40139914299074	6.66866191763612	7.12255033603073	7.09447639077634	6.58049171532344	7.62651411329337	6.45688409091737	7.08823250475116	6.61758066289426
WDR77	7.76965644048482	7.35069778076693	7.35543290789456	7.4812069463588	8.09303042503313	7.78794206920217	6.97030407243437	7.45972544281378	7.48321977536838	7.11746445112375	7.47924531483135	7.35069778076693	7.08822787297135	7.72447331857946	7.43021137430828	7.67855249678358	7.54605531039152	7.38561054070229	7.26532979285088
WDR76	5.71834063159779	5.88104679940418	5.63953296713896	5.67906394967013	6.02788615677827	5.79148941336008	5.66486444137462	5.49038883697845	5.69704365032219	5.83308210861046	5.83876572048684	5.5589087658938	5.76491585986364	6.06937438116188	5.70336288146574	5.66089680844101	5.71195595510649	5.97005672297306	5.66548482266977
WDR75	7.78831028714924	7.48703809600647	7.51841333470551	7.7273012969821	8.48086296926757	7.84062513939247	8.84852231657751	9.03077502019057	8.99573579616134	8.23605577577296	8.74593918397384	8.79688548043639	8.63874834354196	8.22188592997238	8.95022505466529	7.81864356268895	8.78365677220212	8.51754493859827	8.34381726957024
WDR74	7.12168973064844	7.33847428233699	6.72297301506815	7.53679030475154	6.98025060641416	6.95975530126113	6.58509364486757	6.59514803265169	6.73304704807856	7.03464453013276	6.86568745275071	6.95856696022194	7.18747378743793	6.8335007009898	6.66152443854907	6.93499272205793	6.78877659819004	6.79605409629745	7.26034190412798
WDR73	6.67262816757662	6.42819614361141	6.51056437433298	6.75789845143202	6.76643381917184	6.81168791879911	6.42107403998761	6.56447390873001	6.79858866906287	6.64053689911456	6.60374439871836	6.52786927213607	6.72772446163996	6.67553837037427	6.59521085762733	6.44911109975109	6.72174798445292	6.56351808642669	6.80141137918382
WDR72	5.44578499912469	5.36833279100501	5.35409811491303	5.29645945689321	5.40984547036593	5.47372817534925	5.48157848669559	5.48196925064917	5.48986805370776	5.51490097246244	5.51748034160786	5.53174243973167	5.21023540621071	5.31493957924803	5.38785237189208	5.39405805043067	5.40882448309019	5.41601493299289	5.42428608916383
WDR70	7.67555249956258	7.56017643684225	7.15805683389672	7.07876100719608	7.42792901919705	7.83180107248092	7.80656143457758	7.77235332496599	7.89164272412401	7.13267685271244	7.53000050013266	7.76071380996731	7.38591722898253	7.7277155072304	7.50412037243772	7.68282375921329	7.5036179603253	7.29922687046554	7.73004569369546
WDR7	7.72818746062866	7.41576914915644	8.20368579115598	7.28992741363314	7.76722408919052	7.53310442619534	7.51989162842261	8.0942518643434	7.97752680915349	7.71626610679699	7.62839599618955	7.61656721146518	7.59674326178889	7.37360982107682	7.73002946785806	7.49124359830788	7.60322739295465	8.00808803771845	7.63820323322489
WDR64	5.26294054247064	5.39679447453323	5.25105144957612	5.34580755955039	5.56457665060453	5.45650975561372	5.42480202936465	5.2172420204297	5.34705002353888	5.30074856322058	5.18785080680518	5.33945215885314	5.32589733188136	5.40161194571143	5.55532059564231	5.3420288574795	5.34895442421286	5.35560803083378	5.35544989516757
WDR62	5.62459047757229	5.62315469456629	5.93600752698873	5.84897742694772	6.0135471680703	6.05346787766191	5.53983182654801	5.41820119231312	5.45983449798727	5.58034611965855	5.5303322207217	5.53003209345063	5.76595124752876	5.59832789711129	5.32041135079323	5.99200154135716	5.69973667489646	5.49745989679305	5.42725429247242
WDR6	9.137411100444	8.88922424645666	8.72976058520259	8.9438230012733	8.25930243854483	8.8031028700702	8.60200758541578	8.96855069611267	8.18320558693687	8.69722020409242	8.8415488311751	8.78082968511846	8.52037034573928	8.60472827167052	8.85312032996012	8.92380467324881	8.63469318530842	8.55850453308092	8.77766459229201
WDR5B	5.92879738610884	6.42282359112082	5.60807964987696	6.16477779596053	5.73864988619189	5.89026373268304	5.81201040549016	6.13355660045421	6.17110534438878	6.12119067066492	5.57060723537466	5.99765545198716	6.14766588885884	5.800437402977	5.87888608295789	5.61323326392929	6.33010983373185	5.93607645957137	5.96858156524742
WDR59	8.06212416122665	8.37418695206284	7.85192637816929	8.25096272974017	7.31960471364319	8.18098182801672	7.63762020359387	8.08063425024577	7.63300178226617	8.38478515484859	7.84620709106697	7.85075377567533	8.09398993946349	7.88364452614263	8.06993880295198	8.0061252317738	8.03327196815646	7.9056983784435	7.94038460815495
WDR55	7.15858802919073	6.4156272457628	7.10700436538994	7.2308438481681	7.60461661132524	7.21780271567601	7.28595311155091	7.05546240747464	7.2061118112265	6.76111597108132	7.26021000478548	7.11167158911233	6.83118692298283	7.37168253815789	6.96851375399037	7.57503121440128	6.75423717775217	7.36499453353433	6.75076716153359
WDR54	8.3831349601076	8.36523511313162	7.38725766911834	8.26460798518464	7.94079641926599	8.14193191876441	7.93888304291128	7.26155526667486	7.51465900495724	7.74627166879054	7.59991580425136	7.87221548815045	8.27728361551891	8.09489650690092	7.70485649385008	8.5951775360781	7.71911239164331	7.61107687567274	7.69583695557683
WDR53	6.88583828940051	6.39258600919915	6.54135180568716	6.18889898283718	6.95547381327099	6.6869846777214	6.65802100035616	6.57742269282343	6.51955271952797	6.10612820525858	6.56791444256226	6.56463217353012	6.5433454443573	6.7445403586952	6.59975012125222	6.63931033203037	6.66579082608247	6.40053590005829	6.5570567643027
WDR5	7.41944087671886	6.91018445715194	7.29071372782395	7.2899879706159	7.98015172426241	7.7231943666112	7.10304723243503	7.30751543835318	7.16270484928002	7.46524740688684	7.29034078875572	7.05615831664368	7.38077660766303	7.62386676852513	7.01002630873359	7.75892200404662	7.22041936932049	7.23095526475168	7.13407932910217
WDR49	5.54273961595785	5.55368779024755	5.57854865109929	5.51366712713854	5.77623034844054	5.63782481590212	5.58542392017887	5.5982969121919	5.64295863134013	5.62045580479746	5.82336432559754	5.55453382858487	5.46099601564811	5.71861052199615	5.69479339677512	5.61019937355169	5.63243025429803	5.64095798167975	5.56758181010448
WDR48	7.59099366677949	8.04721711956378	7.77115143192751	7.48597343948039	7.63181610089366	7.64315862849156	7.41417362731916	8.6484240747376	8.51746642850572	8.34161280112212	8.21800662753117	7.86931040044644	8.75368176710363	7.53210960496981	7.69524076441721	7.33060125149635	8.22443254291728	7.95669802508795	8.31514034984073
WDR47	6.6362349241418	6.94079196634768	7.22387984775892	6.72974751573058	7.251367394467	6.61028024277365	6.45385736066136	7.02567267017634	7.26518484924086	7.55824810061764	6.93127517203067	6.89315218655847	6.30578798185569	6.90015206734547	6.93318804382194	6.25125019115996	6.98046766056215	7.27831335372785	7.20109930090471
WDR46	6.95010864917666	8.11232332796163	6.67483311527153	6.99299303415142	7.17920595665611	7.31021315114825	6.99019515312062	6.94752480077534	6.85843715183662	6.96650919481492	7.00356430436091	6.9781128163793	7.38961657409059	7.0180455821737	6.96254163919635	7.3393459393796	7.00653809908697	7.1473500614283	6.88880926939932
WDR45B	7.87001414178522	8.37808868093553	8.13582858288195	8.45849772998973	8.17099315258333	8.57558013503471	7.74744886429982	7.81732631673795	7.6928989921351	8.32210966650283	7.78387386444727	7.98612615936114	7.71276680517367	8.17305002324377	7.65467882752419	8.43211117772774	7.95119217503478	7.89610599434254	7.88474865626106
WDR45	8.12818143954157	10.0320802729042	8.16522549334228	8.66594929837465	8.02599778407473	8.50587395515767	8.85680254430361	8.3425095604304	8.76834661519925	8.58856509129541	8.3546488907971	8.98848238831666	9.47050457026727	8.31992882491778	8.62135490300652	8.75844266952303	8.75794785487883	8.29972346531837	8.86806488385827
WDR44	7.0148254047613	7.17778078913758	7.43413247829462	7.01083981089316	7.00983434828189	6.94629378077761	7.15265585783422	7.44677024606769	7.55748069988681	7.17239425707251	7.29484371397992	7.36755464554297	7.46501312126981	7.09172185931689	7.12577483324925	6.66895038044025	7.46609597621858	7.3325042803423	7.43674635726771
WDR41	7.87103986917195	7.08562585439157	7.67861307274556	7.67506617207533	8.34336699711086	7.98776916872627	8.37993157786941	8.37175625914019	7.66973407464187	7.47826957423975	7.93721944034402	7.71362920746357	7.36298674480996	8.05536638083922	8.03728163219131	8.1963642987277	7.912197135138	7.45844415626647	7.84657177247063
WDR4	6.37564005745817	5.87802182157606	6.49622877662817	6.75770101542592	6.31557426489886	6.46116288982114	5.60893448368114	6.2965593606732	5.97077395141108	6.98090228679341	6.33316364134938	6.20125099840266	6.34856043570004	6.34856043570004	6.40749216134968	6.54543102698093	6.43115529985813	6.41919477227536	5.87186911023679
WDR37	6.34713092301131	6.86118417436946	6.7491640349708	6.75528963950006	6.30075209381527	7.25650025952713	6.2322858905908	6.27571081964038	5.99709878190772	6.57708263217215	5.8321099786005	5.96881550563657	6.21208021950816	6.35278901633197	6.12986240131109	6.81110304901542	5.9100075199807	6.79514820803073	6.09883934548676
WDR36	6.95211383937137	6.48880713813482	6.85017025217104	7.14173866251021	7.10668245296707	6.67128489987328	6.97200834822123	6.74060418162923	6.82905791107204	6.56064504340735	6.83447910257192	6.91978890777562	6.38704827096875	6.85352660061242	6.60320117796428	6.271857181576	7.08131630663549	6.96173964765327	6.90186343579181
WDR35	6.47144804758767	6.54281440917283	6.55038137626612	6.39843842304805	6.48475538722642	6.20530805345575	6.58605146194489	6.42863683710075	7.02484338538645	6.44081328425585	6.49748043853007	6.57489419320517	6.87047632959566	6.28534739776448	6.50465207997512	6.12808952609611	6.66211260172636	6.40441908832935	6.93061896965144
WDR33	7.99560834523946	7.42398454358868	7.61670010800844	7.29272736423767	7.84838132781249	7.60783616968747	8.08623303656525	8.35621563451435	7.79674614026851	7.61566745820036	7.566136607828	8.02833203745985	7.1405877188764	7.70667649200404	7.84517297308367	7.32307492153547	7.95745723710508	7.48280995710127	8.20474139818639
WDR31	5.93867143312854	5.78079002851872	5.66386073103603	5.73398910767277	5.72269014900912	5.79475156134141	5.62420442438895	5.85332349515092	5.99312196978118	5.7476856019395	5.84141885196933	5.81396472999169	5.88997321711566	5.73907518169103	5.75125337005529	5.72114967561789	5.80549292872659	5.78908465102656	5.8313021518813
WDR3	6.15877241967124	6.14462260591877	6.20412581468108	6.01561791884583	6.20537726659328	6.05923880526461	6.10563181382096	6.29163368956547	6.32321379708971	6.13377142782422	6.30283388948926	6.08462377531974	6.18938587492811	5.99472436925988	6.12197486936726	6.093275710383	6.2798585159939	6.04851940831289	6.21610019590773
WDR27	5.87890336194783	6.35309101609703	5.98266234675599	6.1701728743149	6.14017439041578	6.48458796689545	6.44912278458632	6.62268604895216	6.29666383008148	6.51968616155633	6.01408751482585	6.35506259029742	6.33917627777493	5.99418497138377	6.3097998615654	6.03195256220628	6.50659978473004	5.82229894226099	6.69371705529581
WDR26	7.32354713424032	7.29362048284063	7.90637209072505	7.5136687096618	7.72675080427127	7.84229291572336	7.80415684547051	7.44240414562442	7.35589007897094	7.57711061972703	7.43322119876256	7.5564170013452	6.87004012964736	7.72613224370842	7.51516436679607	7.63499723357263	7.52331919287099	7.87986539960941	7.12925164977073
WDR25	5.72982848380988	6.42949459940155	5.88166259271018	6.0008261231099	6.20644553512096	5.58707824967004	6.09771725313716	6.32676298161887	6.32947956449359	6.0809887782178	6.0727489480424	6.51577238572562	6.68259759117914	5.63266748509525	5.94640145152637	6.07291577692787	6.10876917384874	5.50702278859205	6.72256289949599
WDR24	6.00611214748362	5.87776722559467	5.72688388636534	5.7710063013508	6.0362906391415	6.16591505949518	5.65817780608811	5.80899592831533	5.67952514840154	5.90764000862453	5.897308365111	5.79735837250787	6.00753189080341	5.94468722789706	5.60576421589524	5.83359097093849	5.85120335253203	5.8573970063894	5.86587678573339
WDR20	6.8513334408378	7.07108666676869	7.07528200804327	6.86537347392375	7.06788725392137	6.50092638471449	7.46688165811243	7.65712602473089	7.50019229934488	7.42651801707183	7.14430850390162	7.5562152241957	6.95620273896035	6.6321799106372	7.28084874507553	6.70704434347278	7.49737031450046	6.7750614796349	7.60126504192655
WDR19	7.27205048853436	7.38491234768767	7.87922039565483	7.06716243616854	7.03717274719111	7.23962442693057	8.36252231545016	8.78655166697522	8.62224183305645	8.09235634318024	8.23337039999176	8.35667465045499	7.92187049677187	7.27875894293361	8.61012220339463	6.80499960156506	8.56041322934727	7.77526367404065	8.44096970345313
WDR18	7.49009487800828	7.51642191602421	7.47193056002335	7.52280192186035	7.50651114837529	7.57804585587049	6.58850119874481	6.67787344170622	6.76242793425485	7.46544300387584	7.28239631182993	7.09343783868283	7.41744728946996	7.11263192184898	7.33511300719076	7.61484957431066	7.1515179117516	7.0866710489719	7.16453915595307
WDR17	5.73934107192607	5.69439464831352	5.77369868793249	5.78595154223015	5.77911206284021	5.77316647872414	5.76341969827745	5.71454564782987	5.82937008480441	5.59865186164896	5.71861576184339	5.78899684218247	5.76436994994867	5.85508282542542	5.91407833311953	5.72984624214373	5.78553137053643	5.77900830141035	5.7402207476908
WDR13	8.48087196861282	8.59487884746943	8.39148729521787	8.5818230038395	8.3266924363405	8.48028663845513	8.48028663845513	8.36980313470419	8.42703442149248	8.71474418752235	8.64079186412602	8.73767045474799	9.05629221728637	8.34563397249141	8.90703532023959	8.74633257358555	8.60913649730864	8.16322559644694	8.77364325474256
WDR12	7.21131044388555	7.13242288188822	7.16594174511991	7.14979058379497	7.78823645927093	7.18193617584004	6.9709852839749	7.05582412717146	7.27838191554223	7.68280935728227	7.04632729387564	7.11306876126897	7.5918177503554	7.45655165891901	7.47191857404268	7.31789690217137	7.60332668383309	7.11451401201787	7.12554018139835
WDR11	7.33037695494933	8.34517082773104	7.88802798986224	7.34639178852875	8.10670372230108	7.73282763575966	6.96310927590862	7.09720484061527	7.40132338415285	7.74848493820537	7.29507731427163	7.39106476721509	7.49805524945097	7.46881612490452	7.3899801292027	7.67003162729847	7.47959143883969	8.05346162643117	7.00367348836024
WDR1	10.9983398635981	10.592643769214	11.1878699866441	10.8501533370812	11.0651772725478	11.3895086451714	11.2588994461781	11.7175027996219	11.5906762481355	11.027539321609	11.5774596238641	11.5223505176061	10.9983398635981	11.2403812813395	11.4236306847714	11.3146452317477	11.4393283533294	11.1123408540545	11.0886697275647
WDPCP	6.07971945413654	5.89868380207099	6.07206339633651	5.99107080705161	6.30929709970659	6.19408225543706	6.35364827065343	6.39365258745282	5.96372910052756	6.03838482655468	5.86357325843718	6.37694865120781	5.94541950759874	6.2070372565154	6.25463484120045	6.37788878895581	6.14121685560894	6.095717324114	5.91774237380204
WDHD1	5.89148418424884	5.80105241017077	6.42501396926585	5.87735324746438	6.63684858923394	6.25614658849078	6.2337270749896	6.08680044310324	5.92824870700046	5.72347765481082	6.05782621948768	5.82272821349784	5.82890672879037	6.22115742907579	6.03396768793603	6.03321940215569	6.10416702647399	6.16152024055257	5.90999172436729
WDFY3	6.52018061505574	6.4990036310541	6.63101921147245	6.39989986602789	6.49323251820365	6.42299411355407	6.65306280537506	6.79400257796976	6.71473033397213	6.6495481564977	6.61862649705166	6.47833149456485	6.37508959976858	6.40867464802371	6.40954943421746	6.39314646572823	6.87331130097482	6.46391113955103	6.45743896483672
WDFY2	6.85816253492873	6.90722407053412	6.77948291179201	7.16518722390701	6.96517955231521	7.44594656505484	6.92178043078868	6.71652808466233	6.75255997628494	7.16489478541187	6.78056476077297	6.62822053982438	6.89018597244536	6.94414763939032	6.80015508720865	7.23357017177747	6.8614019420966	6.95203641233755	6.63152940100211
WDFY1	9.58271987349316	8.31859246504816	9.80251997647042	9.07563445160742	9.62403937055605	9.82881234824306	10.3726183551546	10.1009391835859	9.78407315741196	9.17403304045136	9.81720060346422	9.53986818997977	9.31744693391413	9.66264550232832	9.72025649709596	9.01588526070251	9.64011313750485	9.7764905336566	9.94758275787967
WDCP	5.73688671887879	6.22778427802506	5.58418941393708	6.00282962300878	6.15947837462029	5.452080191672	5.78159531361389	6.19488258599661	5.85339654705706	5.9406101381738	5.88669482080216	5.93706495131024	6.03721052304857	5.38003253353856	5.85144839161372	5.33881558260477	6.13989435137282	5.96666896646583	6.03861769030385
WBP4	6.71325178717846	7.31598831179615	7.16393998356412	7.39740452808476	7.15243164129823	6.99950692048406	7.94728964772215	7.70635704186776	8.04995606260834	7.65500998142398	7.63084798864281	7.87447325247755	7.85688519356249	6.87574017820006	7.35713126715444	6.56226363317386	7.69582697394842	7.44740442447433	8.13840740967975
WBP2NL	5.74826880483013	5.38083480354483	5.84537357872413	5.50383142014638	5.81427810827113	6.11245863343532	5.93094280118817	5.9440259616418	5.76187961486229	5.36180942180373	5.91003482342734	5.91582171734712	5.51447517491158	5.86100699183144	5.71164862378459	5.66002843043077	5.67680029543403	5.68011793992372	5.97938825619974
WBP2	7.30950297495381	8.02159731813759	7.65278184615387	7.91363878575979	7.75065665536189	8.50087903575799	7.96159395323401	7.94493314625277	7.40178124250668	8.26452958727018	7.74988824565533	7.56194195916991	8.35978338076152	7.72700186628518	7.48903098009297	8.16717724135061	7.91516895759827	7.47342733715995	7.83919580665468
WBP1L	7.06083020547211	7.04888651064482	6.9022581582993	7.27376247610723	6.96106666369085	7.03129283477532	6.79268101754147	7.12506132095645	6.92505420896353	7.33691188226665	7.386945961211	7.07888153292355	6.99596755020259	6.97637014186195	7.04536059825265	7.25966534078322	6.84400213543484	7.20794986887365	6.99523168972735
WBP11	9.60467822972441	8.26962344060263	9.49866385700271	9.82334996671668	9.38590404415321	9.3688868660599	9.37660715259747	9.5567658948769	9.19322261140615	8.72450933183669	9.39199396552723	9.14118697484238	8.87354849411353	9.31921597853239	9.06626143487032	9.49616560785831	9.1741297388512	9.21439953010296	9.11129982040851
WASL	8.23115580286551	7.97997255335234	9.06897819004884	8.6545077552962	7.94130661196818	7.4996180654739	9.95396667381124	9.98379868174918	9.84313025826051	10.0413747070416	9.93978140801307	9.70427306554679	9.21583876133172	8.1585760767601	9.74719844987649	7.65114240851539	9.85170328175375	8.99718859192898	9.87735158212757
WASF3	7.10906025961801	7.18673791248591	7.18624457503811	7.22881431154638	6.52361719211626	6.37946892470337	8.67512801343794	8.34073749647392	8.53611102488617	8.43898362708931	8.20733585316626	8.09379056762926	8.26819521049569	6.807141610591	8.37080202658672	6.31177773386013	8.61294606538253	7.32696622896355	8.63009917958487
WASF2	6.68957617869343	6.87938516585016	6.82294543403099	6.95981805496547	7.00960612060014	6.69589246213831	6.96435070132936	6.77246794004777	6.7708643447648	6.91016015892345	6.62857855074602	6.86892933252812	6.70468039953523	6.85239246201298	6.84090076102894	7.13404130941033	6.80962448983201	6.68918636788647	6.7242767816395
WASF1	6.49823373402557	6.36644818329207	6.82859591178464	6.46931491042525	6.67750080302611	6.30893856150786	6.8437522436266	7.1645460250193	7.09741513411592	7.1357472368578	6.79561417437903	6.79867543531719	6.59287303212317	6.4967596559671	7.07923526675943	6.22043785386874	7.05260706074391	6.74910231261884	6.98464201569468
WAS	9.54814774289566	9.4423251580773	9.28065624315052	9.5981119948783	9.40640268100074	10.1722068927893	6.82087219615499	7.01108663103345	6.986827231061	7.6651559707664	7.817023714806	7.22655601794095	8.23995761353684	9.62398859377877	7.25388885784754	10.01106935215	7.18379521101949	8.88821938852302	7.6851776809165
WARS2	6.74865027820585	6.74257549887029	6.53905975537014	6.82658665567651	6.82863738498981	6.55528006279388	6.94259785333553	6.66429772057595	7.19304652521221	6.88748349053048	6.54203875401609	7.37344689022776	6.9057729109306	6.6155777733635	7.12456449235896	6.38116012182263	6.92034560300927	6.97877386677165	7.07907902837052
WAPL	7.09941418205537	7.30599211093747	7.01349068310727	7.38571582579418	7.2369899783967	6.96170078556168	7.0228108456194	6.84596957298983	6.67885151333248	6.83364056898775	6.76404577320455	7.11606877033437	7.17322158355089	7.1777886794269	6.92401143233106	7.26345299732587	6.71015734673314	7.38552338241551	6.83879893711163
WAC	11.0914432167531	9.82766024474861	10.8324448252653	9.86983760961074	10.2870796099016	10.6420342047611	10.9544604022335	11.1663843738269	11.0486589211943	10.2927705229719	10.9273653313808	10.9315944915548	10.5654448718067	10.624450677921	11.0988596614707	10.5260992779256	10.7414446043021	10.7226271527313	10.7712089762156
VWF	10.2014627620963	10.9278581147592	10.8534939535039	11.0229409345885	9.51678627065153	10.0683123168405	11.9814503568456	11.1786992181119	11.4192800333721	12.7031939154488	11.1980319545628	10.8704561818384	10.7284400768121	10.6858759287824	12.6744945527618	10.7145196308742	12.0025995638829	10.2800591754369	11.3694557758043
VWCE	5.7150906097522	5.69999333156348	6.0117862608071	5.75185416197763	6.18169543020911	5.8411388351962	5.85941465976298	5.63633844625423	5.9907298209898	6.58456910203321	5.86911712491741	5.99465118575771	5.80641525878355	5.60123770685126	6.70378644882352	5.8095962171769	6.47696417372704	5.70404201485789	5.80269190274192
VWC2	5.49208664105025	5.67931748087601	5.61422366022575	5.72098027080277	5.80672023114615	5.65178531677706	5.63066196306241	5.54767496522415	5.80565973438403	5.75736565001532	5.53267915888112	5.74950850332759	5.56511390677262	5.54619000315718	5.68656830296495	5.63018070912138	5.68959232695496	5.67999603058907	5.58513842014963
VWA8	6.4696791454609	6.64555020246826	6.96015084173713	7.11908777425263	6.70259547440311	6.54723749783709	6.83100052024641	7.35949550359163	7.11811250117535	7.27668274407653	6.93320591971462	6.40262058785551	6.91423338662881	6.57943083991194	6.93691791339313	6.12828487901697	7.1647857571385	7.22925112921745	6.94493372612646
VWA7	5.20986005650647	5.39989371115978	5.1946914086566	5.15168090244473	5.25973177374532	5.42262228997646	5.28576647854689	5.56744711736911	5.44443122912427	5.33357246429544	5.21726520535236	5.42001595269504	5.32590150764807	5.53482153587036	5.36444602786336	5.32792850485825	5.33795298079784	5.33909067112117	5.33369620134401
VWA5B2	5.65942730610207	5.29895494392997	5.33005662903207	5.41715825206236	5.47534957259436	5.59092909331872	5.48191589145043	5.48293822254079	5.3109748551132	5.36423937052882	5.54804700507582	5.31038304407855	5.37972852381107	5.55064759557903	5.47310751925155	5.66704035734889	5.37866831007099	5.32818798291077	5.37649679795285
VWA5A	7.88988594167627	8.25913135839847	8.10853329368658	8.00998193708528	8.96926588929307	8.82882879904823	8.31173424816516	9.60231990241116	8.75559850853216	8.18098620627755	8.72002630571923	8.71093580441768	8.91713580824868	8.5928582079899	8.77048465081169	8.80607630393753	8.95849273549288	7.86825504920688	8.71603598985695
VWA3B	5.66987165328358	5.48418337925145	5.6186792553842	5.47089807913079	5.52544630778108	5.7604056999239	5.80046004749839	5.60030566682201	5.63061106310448	5.40948563406024	5.67109202972211	5.70938690008535	5.62368645380927	5.48130977931603	5.62984734487346	5.58550122994236	5.61446218197509	5.60930605308595	5.5870819974114
VWA1	9.12620889216535	10.1733511475869	8.40401939034833	9.73794194073066	7.07876532857762	7.21329314142627	9.02887496892392	7.98196442007331	9.0879998980901	9.39647163842418	9.37879347453725	8.73283922061217	9.46358596412236	8.47875094336409	9.0086426691787	8.82101710801519	8.51227301893911	8.8627580386405	9.13388733894341
VTN	5.61481746480513	5.79041747184319	5.63464399239564	5.71466428729385	5.44306197254131	5.42905888739706	5.70744430111916	5.60494724131382	5.76721494353259	6.17604020132057	5.74847199942814	5.55105194775472	5.77145969012628	5.48042830067453	5.5849401495581	5.52979644220724	5.6138847220396	5.59859618604645	5.91898329149776
VTI1B	7.81771826537315	9.16676397291753	8.46959125320064	8.33881959520856	8.97922757161839	8.10069225680484	8.38889875576174	8.33881959520856	8.22993039719933	8.64574386204672	8.24859665090065	8.34537432159081	9.05376878412943	8.25506446328334	8.21346973993806	8.83674595828709	8.49142752988359	8.27321167719758	8.21493126699716
VTI1A	5.96393549155347	6.46414143906324	5.8274450475004	6.32272139325935	6.32423648053513	6.18533796192798	6.03496729863404	6.10706408108835	5.82517213516628	6.19629607206859	5.89654212921718	6.15322965796036	6.07715487689213	6.10118030321369	6.18841830972478	6.44002377866958	5.80605731038826	5.78957942323283	6.42614070716782
VTCN1	5.39417100719504	5.39925870472496	5.0391781570563	5.35217216217733	5.07849481864216	5.52102100426334	5.14899393764312	5.48689792910695	5.41597864999508	5.40754425959719	5.20694446749465	5.5447714317008	5.42906309734044	5.17009726835061	5.43502563587954	5.32214920177698	5.33173230803549	5.33686833198832	5.32656663132471
VTA1	9.13098867546007	7.70148337958598	8.47412984638788	8.36040364815923	9.03491289024231	8.71449996237556	8.81493912513489	9.03008854075275	8.95217226646425	8.0715771143266	8.92911139136164	8.8934805117887	8.23644848174816	8.84138654532754	8.67665404069904	8.79081241160448	9.08480275847452	8.22951175139828	8.56443575465971
VSX1	5.53086155477632	5.49039297054321	5.5867727634576	5.48330486899624	5.62971069932804	5.67123601090779	5.71106781092263	5.57445945084072	5.46415471294008	5.45246430671171	5.56224848721827	5.62706128284966	5.56665643289396	5.45744984766177	5.43469978256737	5.47958482861614	5.49606802624247	5.49411624736129	5.69343754198915
VSTM4	6.36286249170978	6.14656732935315	6.23783147565951	5.90306634896984	5.83556354366448	6.16672545678074	6.12247958853546	5.84977576768898	6.12356316875549	6.07647047188974	6.24435266647306	6.05511766633538	6.13399346801532	6.05115031324269	6.28088885261452	5.4416091814855	6.82403335582212	5.30918011606851	6.93254593836053
VSTM2L	5.70706041705935	6.25428409578902	5.44865060393135	5.48809650507481	5.56264466429492	5.35446366179202	5.47576789697476	5.2465481313326	5.40512175264478	5.59230355584508	5.42218510619693	5.14794786841412	5.64603477401011	5.43046516201186	5.53284207033806	5.57134660596982	5.51522842918701	5.5161785248077	5.43926384102501
VSTM2A	5.50929657155919	5.31135334269321	5.33267321893329	5.33021828670325	5.5334436118791	5.48105190043891	5.29773780447423	5.32939700028447	5.32262465638142	5.32018324042358	5.42389982079581	5.48295090525	5.34322911319058	5.26784628560239	5.5548242799109	5.37241108881611	5.38456648728779	5.39112021509147	5.37747821301911
VSTM1	5.27420808596006	5.49253468721465	5.19126110179954	5.40307740519821	5.34318193510492	5.67848168408907	5.22739637865003	5.19379929817556	5.27735970758126	5.21887492680566	5.24330240088438	5.21688893898111	5.28199003007809	5.41547111176719	5.01388142210321	5.26674559598594	5.29407665966664	5.30032719353681	5.31178977478796
VSNL1	5.4219925101909	5.35009729699962	5.61760522884294	5.40114431553926	5.43676474587515	5.50504540727724	5.40480981479084	5.2339890415674	5.57649087953187	5.33017962045456	5.67471240378718	5.53215862275733	5.57845166152129	5.49992234284533	5.58019127084207	5.47268998743628	5.4100142985483	5.51501911967171	5.48161856814467
VSIG4	8.65399972785419	10.901683709945	9.97676596305202	10.0275052301105	10.8657198482843	9.77322850666247	9.62885004356679	8.73818542691924	8.99961582353455	10.8029322695121	9.78631713317204	9.90798015052123	9.90117490085099	9.84135864259051	9.62578037156468	10.2859944911284	9.79887984247806	9.84968217211308	9.46936953431378
VSIG2	5.19039086489497	5.53195584867459	5.25771102740944	5.48689224542582	5.28317750047361	5.35533840741066	5.40144909483967	5.34538554311832	5.43503362985042	5.65772334093488	5.52323492579483	5.56307379716597	5.72765326000885	5.65973470080049	5.48879948162588	5.4524664549926	5.45933977166887	5.45183251100007	5.45504907684583
VSIG10L	6.4340986760603	6.30418107043562	6.96409782334482	6.30157341022002	6.73145006470292	7.53744121712467	6.47864344524106	6.79276173288547	6.51799306850407	6.18795061998217	6.88722374418131	6.16767432958041	6.48653585404107	6.88536518452065	6.38303774773392	7.24727390399277	6.24598917052084	6.43847365517462	6.49875099956927
VSIG10	5.52080000511244	5.71153346396157	5.88619942752899	5.85184674924691	5.77870937589411	5.80479956856751	5.68127133985481	5.960263228136	5.55028201309706	5.7589211976203	5.83270287174023	5.96973321790827	5.84488308106215	5.86827536923096	5.88514614131618	5.73655740910398	5.60736893198194	5.85574185243226	5.98584025530315
VSIG1	10.258285527637	7.40011561370435	9.91048763879792	8.27636871696242	8.9100278886313	9.59185404498065	9.30089402912189	9.08577716900349	8.8668328912439	7.87580595845909	8.707921124122	9.26103350712742	7.62614241029719	9.45928742895271	9.31868795405786	8.89029096991848	8.63114389668038	9.35464107894076	8.82480300993327
VRTN	5.44286951135325	5.51187778100468	5.48479448093653	5.47847735913988	5.34976422311199	5.5162211414113	5.59915600591363	5.52509048391515	5.55186988638961	5.30229312244399	5.51142515920042	5.58433517823658	5.48620370378426	5.37377079598943	5.58700560755748	5.71787194923178	5.40038169043188	5.40081251627191	5.39661417207748
VRK3	6.8678487864368	8.14112132614188	6.62169224571179	6.95489414009895	7.43036803610619	7.72699688314626	6.63505336061895	6.91787389018124	6.65224976364652	6.72595085159346	6.82229379538983	7.02697895643208	7.15809664582688	7.20886178962647	6.86287753903904	7.9259738280181	6.97911351306543	6.43405264500938	6.93108387575085
VRK2	7.56644185821518	6.75614094102025	7.29948054969199	6.59626212604763	7.8040230425192	7.28057016140725	7.64513265242122	7.40581734276579	7.37136598073919	6.80113448930337	7.49394028305322	7.4328763674738	6.87659747929042	7.48011125663839	7.40094817491784	7.44419707696486	7.1635678790267	7.36300488389207	7.18148649405745
VRK1	7.34660439509126	6.92346273881845	6.63689358753904	6.51568561502568	6.80409527852433	6.53050135956448	6.39450925992457	6.25480918090945	6.89219209818396	6.49093347945142	6.64984550748089	6.74311344962099	6.44617356856915	6.8109713371775	6.51588581006916	6.93032283438567	6.11952350503063	6.8934886310226	6.74920456569397
VPS9D1	5.95231483708458	6.00998402390065	6.1279727107629	6.60072650065215	6.20121292906717	6.91806630711505	5.28657258821051	5.66499321749298	5.37287682028369	6.03906359902715	6.0204738828656	5.67184473022106	5.99283909518666	6.3087202226436	5.79179431678364	6.48193081840204	5.60899336646678	5.93159419925639	5.98081882319747
VPS8	6.89182209542644	6.78208932763466	7.35724670743088	6.81008984124218	7.39701087586218	8.26008412915508	6.95163410129542	7.27379345503314	7.07947758264909	6.56656039005448	7.05494689337039	7.07432417025788	7.37199582357473	7.56073981493019	7.07558528614042	7.6965607980156	7.06851241088752	7.06209276195665	6.88433653398292
VPS72	7.99431430221404	8.4673049738036	7.78409050981241	8.19469386005839	8.32025396664621	7.88180075527944	8.33089766332997	8.26825986611795	8.39221671397676	7.71651339953163	8.20479013373776	8.56900968762372	8.18006315600486	8.09843239543725	8.61131538156053	8.4644304539733	8.251250331521	7.70104290870401	8.40459863114156
VPS54	7.62758217336476	7.39524641014042	7.89504142866781	7.19962750849381	7.84414153920965	8.06431967707597	7.78803858616672	7.8454117789489	7.78149115702284	7.87136777064524	7.61964255967666	7.87826665015105	7.50754258415008	7.79296483664241	7.64435992458581	7.57213998964005	7.74404575449179	7.89181013138872	7.68455397751541
VPS53	6.01563887760677	5.8529293512375	5.90623934956395	5.93858318061334	5.74921804832875	5.79226574493864	6.07538651576014	5.92857389452428	5.77256298723082	6.07505356054289	5.9940799893678	6.00951371511357	5.87915810704743	5.8417682979664	5.84981758514845	6.06192599492946	5.93467296122582	5.96807767246827	5.67047789814081
VPS52	7.62580606750477	8.01924241768264	7.21480398601451	7.79830661844164	7.3713773560541	7.55072371074383	7.57714677564474	8.00722486720926	7.57631700839174	8.00788273125418	7.95550548072738	7.82179651688029	8.04328250874857	7.40467130325553	7.79897478260435	7.76000544596543	7.75785800134624	7.50301110059354	7.89325950237574
VPS51	9.76545400213007	10.2201172991822	9.06844709649814	9.69077583621221	8.81757222782447	9.26687184277205	8.8830621249336	9.20736657248701	9.11654970426156	10.094143187515	9.5380312276158	9.55454003667541	9.24541531115393	9.19986873905911	9.30957934123496	9.65372229176049	9.45819452499421	8.9985271990562	9.53383589962122
VPS50	6.34266390118728	6.48733562110226	6.33671172381209	6.23846561787873	6.05474885148788	6.10489112424821	6.11722681037717	6.3274093537806	6.40873059433617	6.42372236973064	6.24793760077263	6.52059396433092	6.20368143613585	6.47695100963902	6.41694673470091	5.99773116760701	6.53149340125602	6.38536688563767	6.38930794447294
VPS4B	9.33120378908967	7.06601782720765	9.16006032130597	8.83826366285859	9.42646352743436	9.26908439341187	8.68894231716867	9.40298493104453	9.34850862125959	8.42104908580564	9.16419617335416	8.97236290418686	7.94958436013085	9.1188642732868	9.0015424282706	9.1375522391242	8.65961150310134	8.8575373018751	8.93170572989981
VPS4A	7.90693784757859	8.44932287593759	7.48578261676223	8.00699655616988	8.26201244617656	8.14205466556455	8.09305186278683	7.98860544696232	7.85096854876712	8.14242125401759	8.0191175143221	8.10335898696716	8.38298857420232	7.8256090050033	7.72261488870276	8.36719527783692	7.977066067906	7.66472294037539	8.13303053815678
VPS45	7.66017885386559	8.30443365056293	7.78048409722014	7.74488344711974	8.03911347862062	7.80561253359645	7.93620530101216	8.25527636159845	8.38743191878767	8.50640324745061	8.05537950540986	8.18473366662158	8.40126754546496	7.93698878392939	8.10308958719075	8.05831884763202	8.24811086768289	7.70135261710567	8.31506227162324
VPS41	7.92701360924498	7.90864569152271	8.39576534495917	7.87554984073479	8.60258857921699	8.37244017187639	8.05189485892465	8.41676263114743	8.23740412202062	8.16693193727484	8.21494447041944	8.08144983105068	7.91851673691569	8.14318807132956	8.18798372860597	8.08677040615424	8.18412212521246	8.17465970004211	8.23209685766581
VPS39	7.81145263696758	7.41441961246557	7.83701049136459	7.88423318274726	7.46617968927245	8.20878238919501	7.71711103024026	7.95684003424864	7.54423399611053	8.00715964426715	7.61676117480165	7.34238425289941	7.27206198461929	7.6175270658766	7.86153662692162	7.68677784017668	7.72489507041178	7.66316013133759	7.74817002967294
VPS37D	5.78780033000754	5.81059166801623	5.49653702441115	5.81526525676277	5.9406403297982	6.01482789688524	6.33519767526485	6.29178197182957	6.12458711955101	5.9523233323621	6.20117887984245	6.16617433082363	6.20035161250196	5.74728684738119	6.52361727891443	5.99202798410637	5.90121136980673	5.89094575960211	6.31731621844921
VPS37C	8.89618580180385	8.26183930327798	9.91685588648544	9.31023847413288	9.60505944460459	9.23796660498637	9.04666845282092	9.32650690903031	9.09331876712465	9.0013306982966	9.4233417503246	9.24621193740952	8.89331388221163	9.23370867399359	9.20516670597069	9.59131820610769	8.98166337694416	9.09836240003103	9.07496531578305
VPS37B	9.49392833464299	8.85964158533508	10.0134171133005	10.1731111549764	9.20884362252982	9.76726516652504	8.38790986331105	8.38385148743966	8.58053250986807	7.44045159525416	8.45540519347102	8.21528308535669	7.58091591380905	9.60012620708205	8.56071652420261	9.87233177339704	7.91045263547688	9.35007763392938	8.33897189732192
VPS37A	6.78448349972383	6.15655373858888	6.89432808198707	6.07805545208157	7.12510520968637	6.6086684104064	7.09616657744295	7.03865078667464	7.27052550581643	6.13149804460279	7.0039038553191	6.84894489452703	6.20115616442963	6.79780892577935	6.88335817861619	6.25604929566782	7.13919370943159	6.52264606989873	7.0529628755693
VPS36	7.35891955624099	7.20480953556744	7.20995900251818	7.10807653583036	7.66657532318537	7.9676035068613	7.6016072132352	7.51050433577828	7.53407249848905	7.51019572034699	7.33412523197558	7.41484294979261	7.21597587158687	7.55625967745617	7.570924638246	7.1121518562363	7.49097007763494	7.71581510248872	7.52752482505446
VPS35	10.3741500984699	10.6946491000002	10.5355938138877	9.88423685010051	10.5663815449697	10.5380370589041	10.0214271373526	10.7116364248436	10.500275788249	10.2671212496954	10.4856118390462	10.346524615368	10.5937102696052	10.4488184816067	10.3321218761809	10.6347067617011	10.1536843916932	10.7301814916045	10.1914451265573
VPS33B	7.66736245238611	7.28781724215944	7.26544131792763	7.42624155781329	7.5760357880683	7.69714865514879	7.31433030833499	7.18353831492281	6.88730338860969	7.43663895538649	7.24373360469504	7.38273067263394	7.32035941187145	7.37116969716536	7.01215872497871	7.75701332546502	7.24582423327682	7.29866597026391	7.07620064937744
VPS33A	7.58693402246881	7.16733778100132	7.34985092290565	6.80431635642647	8.0296748346606	7.66123587266803	7.26687034290929	7.61542946054613	7.62479745415172	6.62405348211843	7.66779169440123	7.58776817983273	6.86783668531829	7.56486487182978	7.40009976328301	7.8377301067578	7.02754315362827	7.66582107487439	7.05003490973414
VPS29	9.34090039647597	8.472860276908	8.92594664718288	9.56395962020019	9.37448937080427	9.24673065078553	9.23032866547795	8.88268879429827	9.23952600899842	9.27890546401295	9.06291438175338	9.10290542417921	8.83333485731033	9.33791292961387	9.0959847563436	9.07447898015987	9.27593002439026	9.00612589825027	9.20246334116293
VPS28	9.21071982145986	10.8113416437697	8.91930982034624	9.42481335102664	9.2517200347012	9.51741496015804	9.1227317465052	8.86711582467358	9.05383055566841	9.54218266872103	9.68117239376519	9.35141127324212	10.078456952857	9.30702280805376	9.4217836342912	9.87475427682272	9.38758077920624	8.9541302912667	9.58761404450589
VPS26B	7.15117383683309	7.83743051917013	6.94598021570024	6.87219179076992	7.27377561796014	7.57411839679421	7.70243570535777	7.26774650929186	7.21129478761913	7.34895924928083	7.3669690017315	6.96734226327714	7.92687650861127	7.23447317394925	7.20366687485087	7.43213267809124	7.47882717118298	7.50212925469386	6.91297700921407
VPS26A	10.2220486418966	9.34295997363587	10.0730487608958	9.96421396525243	11.043872898319	10.2131880789402	10.5900430617192	10.915736614611	10.6619858560032	10.2035357559352	10.8590255379503	10.688767821764	10.0497222820542	10.3935982103511	10.6601279104583	10.1933876429061	10.437430814801	10.4652229893025	10.5293269986317
VPS25	7.40905508624281	9.41746443329336	7.25354980990284	8.00857398055475	7.88140921991201	7.64301808405997	7.56267424963817	7.39540832485859	7.38617164771499	7.89151355986589	7.49301400225994	7.6799470566886	8.6995837830014	7.64373406957042	7.34676135905782	8.14615201565164	7.91491602178475	7.52189460697697	7.59876616738496
VPS18	7.3065046663992	7.79978897704535	7.83831374726242	7.89916559622598	8.29256719535717	8.64809853386673	6.85676520825144	7.45493245355208	7.17744964749987	6.81985653709975	7.55193615089616	7.18462427123167	7.05002349926948	8.19372600109486	7.20448832518026	8.57532813266722	7.15373747420714	7.23507638209822	7.29082700116644
VPS16	6.49114898069505	6.91701907254137	6.33662109479413	6.80765559766255	6.31554140114982	6.65561377388595	6.25101973582745	6.61020820077285	6.46010768037166	7.10227560566508	6.4580749206471	6.51010432104681	6.42430221093412	6.4371732684327	6.25312885783004	6.85823439098086	6.4578089520994	6.66619106371989	6.20571375203646
VPS13D	6.68711696095257	6.80059838973941	6.34394383226155	6.3271068981683	6.30182807588623	6.63037367730827	6.87207614106661	7.0644976917761	6.84967785862419	6.92045245438867	6.95779737250785	6.94384663805331	7.14195345692305	6.46485739640147	6.86339043469179	6.29343255014562	7.12088391708876	6.51781159056428	7.07645371969902
VPS13C	9.16223323705449	7.72384835657148	8.8266577370283	8.08208001998704	8.31473270905412	8.42649267109282	8.46381249557714	8.62017737787228	8.60988940822395	8.80612550462016	8.18863056851607	8.4642535797035	7.98880938826042	8.47083962855397	8.60021741607966	8.10018484261997	8.46877878686562	8.8887443819998	8.39502227656261
VPS13B	6.73928614103312	6.5206535294467	6.64433205730314	6.6970618298623	6.38731289678885	6.94125219060514	6.83808936236657	6.71995339990994	6.43345613813943	6.59300319198568	6.73657975318486	6.21350860597717	6.82518685973866	6.82954670363047	6.47824831844597	6.16101700887867	7.04448189705883	6.63239244970486	6.77501176371218
VPS13A	6.61749753428963	6.06594477431033	6.9609206461575	6.37608817803306	6.39244708180052	6.10359240678911	6.87318782637195	7.61975253787372	7.18021154449339	7.16871335801821	6.39364115704644	7.02150385434886	6.33773999225066	6.46996319549843	7.29075324263026	5.7623917559861	7.15464374532012	7.11485293709179	6.92739399877042
VPS11	7.52399833298062	7.58629547940038	7.1112029905026	7.23022613043561	7.32921843237524	7.29788074483216	7.30806501930892	7.3050908040824	7.42241961908753	7.00825295198783	7.50962570706539	7.26239677705265	7.57979679440132	7.27483466664206	7.1702051406693	7.34080901193777	7.34563086530404	7.22925171205122	7.41003930065219
VPREB3	9.26853389110862	8.74309692175127	5.79566887555582	8.32940639518895	5.49031930611971	5.72401339630467	5.5340253010771	5.58600782821163	5.65251212033278	5.68500717306998	5.40989494964784	5.70317776265698	5.99146527097994	6.7692980958334	5.5560320820439	7.03069761558988	5.04221728999045	8.3727508702739	5.12325874130803
VPREB1	5.79595021830219	5.46901422367525	5.36219485954424	5.58309904462307	5.58153966264358	5.52027799407409	5.62451111677544	5.42399911604228	5.65084176086372	5.63262514965813	5.54831006808884	5.60638616361181	5.42399911604228	5.53422451691787	5.41494151488823	5.52033596065866	5.54774934428771	5.5533267345382	5.52809325222478
VOPP1	10.5467480333231	9.54402667604376	10.6132981333122	10.7442480084073	10.5893905440548	10.3928599766145	9.43263382145486	9.90789186969715	9.49040083247469	10.0627113847396	10.2406073447419	9.5382047214097	9.54158098583179	10.3000163775208	9.48949256538588	10.490251463405	9.55169135211809	10.5309002062085	9.61273773326209
VNN2	8.50226107281418	8.08492559723274	7.44592750078696	9.29180280850978	8.94128235168684	10.1579183598098	7.30341142027669	6.0733934662089	6.80313879730185	8.03124707332751	6.99939278843059	7.87117812704181	7.88748114382794	9.89433473502365	7.74208701112019	9.90268041108804	8.0143495736658	7.99372666034844	6.50380891258462
VNN1	6.83655790775957	6.7105334281619	8.70624668118762	7.92969551684226	8.4843905766316	7.57265970102999	6.67888114966004	6.09309824197038	7.03580538373823	6.7094406502515	6.61193763867013	7.11695826852894	7.50750291559661	7.90513399524668	6.77133469787584	7.55367567368759	6.60156153071445	8.50450176945652	6.42337641189637
VN1R5	5.52150439902384	5.336821097613	5.63107878573347	5.44730723438752	5.51127922572546	5.44213005235124	5.66205195966427	5.48121685931986	5.56746615336322	5.49819853416734	5.54761262290129	5.47234090017678	5.65620312384138	5.54467654891562	5.43214943668571	5.50590688071562	5.51167689091275	5.51142414326078	5.50059308971941
VN1R4	5.45979257930461	5.32111302866	5.32703664285861	5.51505944013437	5.55035816200845	5.50833934137459	5.39092782116217	5.38471200961961	5.75524515382704	5.22300797478645	5.5422314666091	5.49635761542652	5.51289949372554	5.60249561254968	5.37325569813378	5.45113414075285	5.46038081366914	5.46799389662836	5.44744665752435
VN1R2	6.02156296154177	6.92839833779414	6.63009256740509	6.85884270276984	7.3951511670852	7.47991383437376	6.9391097251207	6.91935410249546	6.77614207736452	6.73032403868846	7.15776551999817	7.0738286629756	6.99244198954759	6.97372968101153	6.77120519960596	6.89610470793493	6.90503123933795	6.905495876955	6.90453056181027
VN1R1	5.58502271299531	5.43394679337272	5.52979347986162	5.57454871834967	5.73030231195551	5.49412270149307	5.516720043675	5.43042789294261	5.6753479919352	5.38244495688761	5.39679515724752	5.28451720769103	5.66065086393096	5.39093518706084	5.55159287588264	5.48351110832615	5.50195409306214	5.50635038754249	5.51571853363757
VMO1	6.1783415329935	7.10718931023029	8.49724304974648	6.75863676380508	8.16398872243189	8.42255929254893	6.78780367659315	6.51899478671136	6.5257612166957	6.19572243953819	6.97256780467295	6.31514127729957	7.16023987536182	7.49050006946926	6.58620566784465	8.04423557235636	5.8418382328585	7.82854851406812	6.56808645281884
VMA21	9.53537905354382	9.09382203202121	9.27680354129313	9.15802169611557	9.33808868683715	8.94635376454473	9.03538101073014	9.49173387549042	9.47008772636393	8.75176855012327	9.53453899330185	9.32396486584124	9.43976575582282	9.13479008574928	9.26702814148949	9.13605216517266	9.09640863609317	9.49033809410598	9.31653150992915
VLDLR	6.13799123534594	7.25833104444457	7.14022365353856	6.67187018306101	6.42972674023821	7.0468391285755	7.99441673775044	8.08372731944173	7.64873428743463	7.55982247283126	8.31462733350598	7.75309461642715	7.51430497819074	6.8928176641188	7.52659678296112	6.75027981793617	7.86182637353455	6.68794467901773	8.10154389847149
VKORC1L1	6.63382505374974	7.75681661936529	6.81389616619164	7.15931779224796	7.56190130092905	6.80385737857428	7.17442894817409	6.90339966027677	6.82291501490471	6.99263220936979	6.91303534630603	6.91361710699245	7.29529877958988	7.05454198150266	6.91420230343077	6.22073952694506	7.449736876646	7.11936569558507	7.46803694172087
VKORC1	9.61877829430112	11.8075778132484	9.95268438871497	10.6812307128175	10.9051750302934	10.3604496051579	10.4661149512509	9.78636568218509	10.3857733775251	10.9822527140392	10.6786856997695	10.3476699674939	11.6940157226366	10.432712802547	10.3158966398912	11.0041558432204	10.3627952963685	10.2513154222589	10.6749028117
VIT	5.78639663109027	8.36337261789946	6.0050020472298	6.17541892741293	5.6902321448375	5.85751257929483	7.02275352940368	6.45597860823805	7.5512760977779	7.63572742203843	6.60495317211056	6.77607088661562	7.23041262380553	6.09782598750102	7.00518694028242	6.14751043957595	7.39870102739547	5.31971887318428	8.00141813343701
VIPR2	5.52108618249059	6.10477822964553	5.56632074706535	5.85089697778432	5.56097837525014	5.46815470086831	5.61070648929052	6.14491826423198	5.66696865865535	6.39457500188308	5.84164457798184	6.13735801926468	6.23691280955554	5.55929321041627	5.83822988255243	5.65731852177636	5.95293947364689	5.71851208263535	6.01203056966705
VIPR1	6.24892252707574	6.51390148583264	5.86138565024849	6.47123240489273	5.88035450928971	5.81843655682482	6.03544683276116	5.94218704893162	6.70575043967186	6.31333681787955	6.08872787262203	6.08212884720003	6.01603181025608	6.06094072394225	6.08052209777025	5.97027628743672	6.03103777379105	6.02907992210867	6.5244444070728
VIPAS39	7.39147340401277	8.0848597624719	7.6645070722873	7.17167436843317	7.98575181130785	7.90059028554423	7.39863549439283	8.10685419878383	7.94727156738777	7.90293085637795	7.48250392128189	7.81998650365539	8.03419448493045	7.44972424291074	7.71780653178918	7.73394508513029	7.91796893409383	7.27393903713862	8.05013851219897
VIP	5.58481080749718	5.68872400906315	5.43961772535049	5.68823269984428	5.33640011654443	5.36248617856762	5.46652289007681	5.66725899695157	5.790905086865	5.71432123841646	5.6710072855986	5.53888739756017	5.64201439007369	5.57503370959086	5.66294548362352	5.50270192484004	5.6107842254977	5.56485473096268	5.6527276967932
VIM	13.459534658356	12.6025294619502	14.3239955199864	13.2479951047806	13.9853614405898	14.0595265330414	14.0595265330414	14.4244668009436	14.1436759834826	13.9222693410945	14.1436759834826	14.1436759834826	12.8752249233294	13.9487336410217	13.9853614405898	13.3281338383362	14.064851078772	13.9994779999355	13.959212231247
VILL	6.82124703767656	6.67238756924649	5.9877039748336	6.56946566182124	5.90211696549058	6.25540736245568	5.85508973759689	5.93233043727018	5.80166785590361	6.01732445460236	6.12427701545298	5.95952247020837	6.27002577894345	6.05199171239437	6.06848542204744	6.73762267851283	5.95032767747034	5.96048992824798	5.96095030527928
VIL1	5.30320096854791	5.36366297957429	5.28598907100708	5.1975557742654	5.3352326138157	5.64274424125949	5.20548259372195	5.51644220702475	5.35264465808161	5.5316954858533	5.35103251185142	5.29289305179773	5.23654225793506	5.54865381615458	5.4930809435167	5.32803129176234	5.34061450988059	5.08618275426798	5.73488584478075
VHL	8.54074812847512	6.87842091677598	7.69914118684696	6.88742507516064	8.14473426737482	8.53350906838474	7.25035077983676	7.82271586496043	7.33775462121862	6.01856171295208	7.00803926579047	7.24117650740764	6.23451743607816	8.47769273228877	7.51286593082399	7.38980217488777	7.48404148041875	7.44518345589048	7.4705354998013
VGLL4	8.74288355776383	8.7869242477355	9.01344091374005	9.21239168085096	7.90199289230467	8.22833540061988	9.98940842452247	9.51166962604001	8.00049284374254	9.25739733126001	9.12040739804324	8.80595080133324	8.86792664137347	8.53336683270618	9.28121299851464	8.34348449215663	9.31149906833726	8.68654020152053	9.26553993178128
VGLL3	6.93772398577722	7.00758737194562	7.6437238226734	7.20336053054181	6.31687793670707	6.32024800558694	8.518250461363	7.93520408491245	8.33812482382507	8.0332975426594	7.3336959514786	7.85847577934538	7.15382869668278	6.88111653000608	7.86568562247925	6.41782779425348	7.64584649273712	7.43296007523722	8.30646413721157
VGLL2	5.22098768246434	5.41768723344867	5.27876484461881	5.55078978884746	5.45940569576484	5.5613173924461	5.59875114598006	5.5124379329114	5.35132950727769	5.40015323455188	5.5352596323565	5.43235193405706	5.59748284346425	5.22554469214418	5.38846551829454	5.3924465356531	5.44084944659359	5.44581003005091	5.44169772889042
VGLL1	5.19029099245069	5.6322864253737	5.427032632306	5.68648236772856	5.36298985062462	5.39172747228083	5.31467579407226	5.4282381725137	5.44481195892426	5.61335190476648	5.45261732201368	5.42115043183963	5.58895620394709	5.45172367663106	5.24112871615011	5.4294234158459	5.45649499485519	5.45255873929438	5.40979976061049
VGF	5.43103379303435	5.49007823361495	5.62927381432431	5.53609592653154	5.60681870705725	5.57616966323178	5.69077534217589	5.46900971861657	5.5292467941832	5.32209099661734	5.43199144131256	5.53022796009802	5.3952588527179	5.52985123537596	5.45409681856411	5.4496288462947	5.52195160581295	5.51600749020118	5.52167868365724
VEZT	8.10877205068298	8.25410832284083	8.43784041363284	8.12905358149184	8.49497494713775	8.03447661292252	8.95262897172062	8.76370461540651	8.71610299927583	8.32438209490621	8.43408250350788	9.17647565438826	7.635983795769	8.11290339041766	8.50991265628307	7.94642916134041	8.69545801369776	8.38980917488593	8.65037518388518
VEZF1	8.80330373185363	7.41383864555718	9.02008029855799	8.47168504054689	8.65580238243557	9.30005102253561	9.15871493331032	9.46782782649845	9.54873170376794	8.56013489435075	8.77353608474781	8.91436255142403	7.6994609061043	9.25256474841302	8.97866002581659	8.3501726470298	9.16817697214683	8.67165576666171	9.08340371543547
VEPH1	5.73589559126196	5.58823620684736	5.66062123511329	5.62657138046573	5.63248379076512	5.82317745089717	5.63821454017893	5.76967052732599	5.82545696286056	5.58585788004924	5.3838992010066	5.74740308018719	5.73085910069675	5.68179309592664	5.83249140379152	5.61508359710141	5.65848815724695	5.65826524670026	5.77721633350846
VENTX	5.92471636760422	6.03854740243284	7.24127532649743	6.99396188007714	6.30253116073617	7.75234992938633	5.61206187965208	5.66582717904336	5.56315706068854	5.55252597232018	5.80298507368117	5.67225621104612	5.72188103972848	7.2205874599415	5.35239352085038	6.82217699698547	5.94811992333362	5.96700581088385	5.9419958518713
VEGFC	7.60098268776526	6.61736667405946	8.21786939670774	7.8433093173116	6.78820331446623	6.77514074300553	7.4222843440715	7.00229728376182	7.55249099621851	7.3276459909543	7.66555311867515	7.63426899302201	6.71830296106556	7.34926858755736	7.26278312476495	6.78702321777487	7.08558245265924	8.06799650154056	7.39419417130663
VEGFB	8.1812565431381	9.69306774873148	8.31023660088165	7.83331502116229	8.50766505409801	8.64193483156595	8.71942126527025	9.10575228618946	8.58313099461537	8.97093774462467	9.10779479847672	8.98217551023572	9.3469808384406	8.5402152545481	8.71406407594114	8.51258373705785	8.71616902578647	8.5878539036466	9.20416445060513
VEGFA	7.04831349347927	7.08362391968547	7.19750242066191	7.30387589606111	7.20592413343267	7.54744453106747	7.23460058736384	7.34580564212677	7.16317319601632	8.04300154561602	7.0689826574385	7.30267170077286	7.22712617877437	7.34505640069735	7.0606090570771	7.60454249448951	7.27615323586782	7.51637312277145	6.81815139305741
VDR	6.75568452164859	6.83487439297651	6.96864127445882	6.73924739031604	6.80530908083572	7.44454754870408	6.80379106766646	6.48363236606954	6.7381556935729	6.52691824402656	6.72848245390704	6.42043229584697	6.63901334572644	6.63224545548221	6.62760063975678	7.42242737021697	6.31054708975793	7.29062975630653	6.03201216773477
VDAC3	10.4313433002061	10.387835502675	9.99588099671286	10.5269102822215	10.8396380360153	10.2061886516441	10.4774667569738	10.5089370481074	10.658647714502	10.5107088017077	10.277942499195	10.714221067121	10.5142200495187	10.5195978595787	10.6691792167562	10.7980168253343	10.4830505205705	10.2453886889207	10.4351829156639
VDAC2	10.1036904485057	10.5957950704738	10.0138872504069	10.8134395037519	10.7214600947297	10.582315745074	11.0517263443336	10.9868856163575	10.984487401285	10.7938153448696	10.7543190296385	10.7849895526789	10.7214600947297	10.5767499259973	10.9117637356574	10.7630770520626	10.8624998735774	10.28778311351	10.898952528616
VDAC1	10.1142091394294	9.03624753069086	10.5024626581782	9.68314139180424	10.7782764992125	10.5642496277701	9.94497021511816	10.0571395982451	10.0476081575248	10.6009613359363	9.83552712642011	10.0626918969072	9.35091042939862	10.2785057619742	9.89402386385493	9.95246411687846	10.0294041986307	10.4449941706679	9.83221314813102
VCX2	5.6257721348926	5.49733183682866	5.65028178288997	5.48245492874734	5.35560590107551	5.40724391293933	5.34037413766179	5.5568598187775	5.41611515590715	5.2238385097289	5.6674343402554	5.44003831371899	5.20662862256188	5.36640734092456	5.46082510334079	5.39911386547323	5.44747203100327	5.25183673914079	5.67110073416232
VCPKMT	8.05911794230535	6.51965984632821	7.43301087407261	6.42778183893763	7.50200756537612	8.32915422715504	7.64037348006238	7.26164563327963	7.40687197806538	6.36408687971192	7.23438159905912	6.89565659844169	6.41222447308357	7.94122925249277	7.1947529455915	8.10577141807232	6.4468485260574	7.58678257662324	6.9088547525382
VCPIP1	6.06716458615737	5.81527762713552	6.1970084633247	5.9632265695447	5.8522833970866	5.67665668490222	6.3863844777109	6.50155380015138	6.57763099641013	6.08123158365724	6.32661222195281	6.17731524005216	5.62836636267801	6.12671353804316	6.2244307648079	5.94461774210477	6.05178222779422	6.12364241834386	6.30516459779091
VCP	8.94964190974678	9.77947747602855	8.8233470239645	9.26313807476329	8.76291050007228	8.85142948372989	8.8619749067355	8.84641605290595	8.31026607278843	8.83264030026815	8.73675677652752	8.68635170666206	9.25992064153755	8.62103279201725	8.25829475008741	8.88326944976914	8.84060938001367	8.92041018347754	8.82747486949069
VCL	8.72014877965939	9.64668885823974	10.0283651190961	9.44295133832654	8.08521944152303	8.78095592531726	11.0955080947195	11.2875611019111	11.1334770809201	11.4991663469919	10.8197145177902	10.983243692381	10.3615475744294	9.10395045964311	10.8454728446913	8.77831851460595	11.1782706676201	9.65661692210249	11.0294570104859
VCAN	10.3337835217085	9.67344249486722	12.0359363113537	10.5597806522718	11.1928005802114	12.4833423132161	11.8420990282932	13.0027506311909	11.6660335939332	11.4813316184375	11.605657320388	11.2081807392769	11.31013754749	12.0450776867904	12.1387750468239	11.5955655909645	11.8846241856553	11.4966565264944	11.1509268768735
VCAM1	11.8966270587645	10.1716331716175	11.1227788711627	10.9904790886391	8.98971569278671	8.41842026019527	9.46071816217568	10.9932776765519	9.25869203401838	10.8963763178558	11.195382821518	9.4958432815715	10.4307269443642	10.1498138579718	10.6500219552498	9.76815068191613	10.2651020401229	11.4311238592276	9.75190295849494
VBP1	9.10224158260698	8.27286350716416	8.40747722614543	8.79713900888575	9.31836760516757	9.04536945073262	9.62372724315585	9.4255215076762	9.52893489380755	9.00823542698235	9.17188220896725	9.32467962329898	8.76809292746036	9.23362964066202	9.3617243023477	9.01628798608626	9.37922269712231	8.62786603901881	9.39640094177345
VAX2	5.45047967743435	5.4314974032742	5.32287233924389	5.21115238234549	5.3601338263747	5.56028755482861	5.43166653859306	5.3013963742578	5.40637813123531	5.73991027133859	5.37010355026484	5.4991211683505	5.48848983244771	5.45296876979538	5.44551320934891	5.38853362357682	5.42975223383737	5.43308491666628	5.45177124598245
VAV3	7.69991776133717	6.68448850463654	7.03140119304239	6.85356969098515	7.58757863020531	7.63596062507566	5.94006983939471	5.78309247874634	6.24255619505004	6.25684230417695	6.28618966090832	6.08364689767934	6.03405039128352	7.25548421035245	6.10886967349988	7.62215037169588	5.69664482394578	7.60518775251189	5.70231687824842
VAV2	6.72781183828339	6.21894269772785	6.4095570500589	6.39804643433994	6.13946874066353	6.28681790914736	6.59349284881691	6.44169633920963	6.21793352533657	6.22390229404529	6.40281273800271	6.44305506539334	6.22909229927464	6.37214691341993	6.53568571876278	6.74540466442062	6.23318836610154	6.75896771600732	5.82449552136519
VAV1	7.98658164281155	8.27371014466339	7.6715371310172	7.22484458521391	7.86865270811776	8.20437524378002	5.93982506122965	5.97068237961244	6.10865046849789	6.13445981764273	6.64976184933961	6.00728089954357	6.83317673793712	7.83636681219364	6.03364380527085	8.31137653264215	5.77223200486571	7.88069402024601	6.09786794667886
VAT1L	5.74806945583063	6.09437282567539	5.87949589870234	5.99184865672122	5.75568741123396	6.29755608605642	6.09597866264205	9.29748087495081	6.99324770761136	6.55529923677117	8.87242141283993	8.21717065760257	6.02276270791092	5.93926792739189	8.42541223096853	5.54817281183972	9.09078213239638	5.289697427968	7.5036554197965
VAT1	7.68099383216717	9.34515207024476	8.73769097954236	7.84341123128508	9.05547606268515	9.04686552409286	8.50341093881298	8.54564335216315	8.09200692131175	8.54404909745865	8.79858989352217	8.65335731613642	9.44933303233075	8.6847366072569	8.04952886413531	9.25283428990792	8.25203650240422	8.67284358022502	8.31500787826251
VASP	11.6598706571994	10.5719809679839	11.6160570156391	11.2526887945018	11.5321883851144	12.7609694079705	11.0675026065621	11.0876487268282	11.1695097098943	10.3862852527799	11.1300025600283	11.2473566728679	10.3051756781721	12.3940646221019	11.1611022416505	12.2417383059876	10.6523304641346	11.2720826938698	11.0263607785324
VASN	7.58163826047786	8.79567013924082	8.58452240987562	9.79507628530847	5.96875404432203	6.63567445893129	10.3505213503036	10.3169298652716	9.59390897259976	9.95526445582019	10.1499442867134	9.52668257131484	9.62168242686235	7.57972877990989	9.83593162580407	7.73710945073629	9.69290334117174	8.42191252800737	10.0927219836103
VASH2	5.52611728325942	5.45179485573438	5.70063278391286	5.61418344864387	5.77060132308746	5.60265282696332	5.66457566049086	5.7675298848764	5.74702113810878	5.43599054754266	5.56155818380454	5.65276579353993	5.46585589414984	5.61057585951369	5.42164078250578	5.53603172241929	5.58608419150925	5.73020850562824	5.52254495106615
VASH1	6.3802789239203	7.59246363532398	7.54320484573469	6.74834509741077	7.12195002185405	9.05346119956291	5.61841981143259	6.41948140461186	6.15481464392087	6.89744204537357	6.15611932022137	5.998810728122	6.55463541887034	8.01399413304012	6.41862932184761	8.34403200197729	5.91625160841938	7.24767034780631	5.98623193885457
VARS2	7.46729682706089	7.13152295979644	7.20624946380667	7.00639717133836	7.67470277350036	7.9348448863304	7.0208929733819	7.29721931530253	7.03160939043238	6.94911876528016	7.27784120070831	7.17956155862086	7.09682842014856	7.41095635707797	7.50309230470501	7.81175253634017	7.20236349334745	7.03880644059049	7.08519789274907
VAPB	7.50355740220755	8.67346759077256	7.7008529128876	7.87106392049807	7.93162529367638	8.05380102393964	8.17000432957651	8.0931560788349	7.94051827887885	8.05918009408537	7.77635705193749	8.01697551164108	8.33682330834709	7.92131501123917	7.76262225112247	7.99601446906187	8.12100870854709	7.59800991811797	8.27271021275425
VAPA	8.13927286856422	7.31889243161235	8.54156609588712	7.30110855365622	7.93228507176763	9.13120649950436	8.40123436338312	8.44678335187258	8.63626230619802	7.34091437361127	8.54620798388026	8.37451638657066	7.56879208962868	8.63519259021677	8.4207653618763	8.39645057741759	8.2827166534049	7.89885263377826	8.25705948932179
VANGL2	6.39445237785751	5.87799470835358	5.79643317735918	6.30520642330484	5.58706247605342	5.86481473341339	6.08200434114171	6.0221549595448	5.7739401550276	6.00877827615557	5.69415227127942	5.64461321837933	5.68712899455932	6.05371983243336	5.7834217785067	5.9834480755457	5.44139559626171	6.22400369705788	5.96299664279928
VANGL1	6.71659249565977	6.32381482400633	6.79602054495751	6.33989691992748	6.95302198519502	6.49258495249106	6.71553801002914	6.84565577242368	6.73466012327143	6.44118251118061	6.76110833917381	6.70607346189437	6.25917298336628	6.63248613227606	6.6392599194769	6.52225641028819	6.4879757901439	6.61863813216117	6.8662862096366
VAMP8	10.0866876649152	10.9095736607908	10.0304530826778	10.2327667261974	11.6542202703337	11.3180169375987	7.81311238910067	7.27832799226126	8.4583744095504	8.35072500724543	8.59258743255912	8.36298565108584	9.7836075329652	11.0041203815642	8.50382152398054	11.2876237235723	8.30260556504766	10.268317195592	8.27670862412786
VAMP7	9.16517256365487	8.62853879931324	9.0697489008227	8.74566248879275	9.22379538044563	9.2729466072331	9.1596568198157	9.04961921687858	9.46532915980039	9.39598288754276	9.14294797872104	9.33174391366644	9.00959611168303	9.13021023481326	9.14355186795777	9.04459736257902	8.99131833023355	9.21953178260778	9.28637913910397
VAMP5	8.01850509970713	9.80169380583968	7.30472651730069	8.48076505236987	8.04058494722385	7.4396998894608	7.61450600498675	7.01680077610881	7.99518276664371	9.18088932352634	7.67105722572908	7.82556237122921	9.28535057671106	7.75592017194882	8.02975689875553	8.13418611936605	8.19586534827451	7.92799881956456	8.19023958040957
VAMP4	7.2484884793621	6.72165326946974	7.21908785835827	6.53009524573985	7.38293724822165	7.20266979824763	7.84881500145117	7.10777199225533	7.47750341179989	6.92923555040041	7.30506351327773	7.21971700881005	6.81948972188408	7.14545663114961	7.42353013597758	6.90312175128526	7.27531880535158	6.8083752953778	7.77421265277011
VAMP3	8.48383354396561	8.24767791768419	8.92433382569788	8.24320492564008	9.1790483324213	8.56996002186805	8.41438264782444	8.6863439699378	8.89225669544224	9.21587060588673	8.72604366645788	8.96598380225163	8.04526222428462	8.42958445060808	8.31083168365519	8.74403051653081	8.50710610074665	8.63415275934373	8.68073446552194
VAMP2	7.59562346571898	7.63506737322719	7.51139869951594	7.45183503645589	6.90179138748736	8.02988525620808	8.31624389688863	8.51923042353819	8.06402699009098	7.4865244500499	8.34357805689986	8.07125115901951	8.21003155257029	7.70659632314482	8.03258372744806	8.2890482588882	7.91994572207006	7.25674085921232	8.00313424292803
VAMP1	6.31014169359452	7.36915397747027	6.11361344811533	6.71545086524155	6.13964196412607	6.25741931650784	6.40536151557634	6.51949409345516	6.32833794029993	6.84482992994344	6.22703663467689	6.43767440988381	6.90277210503293	6.53700279578432	6.26955564461703	7.01255772032491	6.60588575928862	6.41263578571107	5.97861469448296
VAC14	7.29669239693715	7.74646147620261	8.16547100137952	7.60428286352376	8.46483976473091	7.80264199910067	6.55175783570152	7.02549663429707	6.88988247293479	7.14680218901317	7.352844940715	6.96406703111409	7.54030730135457	7.62283294974549	6.87179619172588	8.14235527709763	6.87052412805315	7.80455922516476	6.86013544126973
UXT	9.4954154999423	9.82114711937052	8.57509395835038	10.3158507053888	9.33865916691958	9.14654354732875	8.98615032260884	8.3134355900534	9.45171087485535	9.60757255149095	8.7892240871822	9.5218396726148	9.54006085232462	9.38376278933617	8.82765406753554	9.92681287338056	9.27210867050987	8.58302804453333	9.37749824230785
UXS1	8.25173221155253	8.34538734175512	8.243623709196	8.01572643416816	8.89885225361092	8.10519957093862	8.00096542936781	7.85747928762367	7.94832005539235	8.23426905656675	8.21754950229445	7.99232911908336	7.64761769060476	8.48321129306176	7.88881558391281	8.64708515146005	7.78547376402386	8.24803834964147	7.93037512254385
UVSSA	6.70587940310905	6.55349981672949	6.57753832394985	7.00106378076438	6.87073624525523	7.62337301614322	6.90392909316656	6.79624079901723	6.41970319097157	7.12852443561161	6.34583003332773	6.62413647934509	6.60980352172404	7.05003166060085	6.29417967843236	7.71802389304362	6.13142925528032	6.84528635631903	6.43687062693265
UVRAG	7.66703676623225	7.54205881069017	7.45785379136544	7.75167531363564	7.32259948033476	7.25022501432472	7.64450909400781	7.47625209688372	7.39965501498525	7.98685425253856	7.48580926469495	7.20838354190854	7.04012305129923	7.11502982381306	7.21421510928554	7.09895747834666	7.38751747747417	7.69784571544101	7.60125621557801
UTY	5.67522549525073	6.51805571400507	5.55351030674234	6.43178342924848	6.62659962461119	6.43676389374348	5.66829024971755	7.16128022727357	5.80228940719061	6.71990627679984	5.6403328002224	7.11842576403328	6.71294273114268	6.75206529419601	7.30353451661747	6.25848956627764	7.57923418894434	5.85818545164849	5.98995342073732
UTS2R	6.41076226666667	6.4390594	6.35909333333333	6.3816624	6.56391486666667	6.511291	6.45894133333333	6.45894133333333	6.43872	6.43056386666667	6.44667033333333	6.4229778	6.38459973333333	6.51014246666667	6.6743134	1.464519	1.464519	1.464519	1.464519
UTS2B	5.46079377524442	5.3878013669547	5.35772917518661	5.44071926228157	5.51206359461832	5.38805496538738	5.43025142202565	5.34684145376331	5.41580309072686	5.29649871242216	5.38877564944818	5.36942916485717	5.36574263457179	5.49296443127106	5.44113456110103	5.3895337889804	5.40213431391139	5.40110787441063	5.39391368749559
UTS2	6.07239446343744	6.07190511725267	5.87074614234649	5.83179643815441	6.06438551226647	5.71633862188241	6.18217726444125	5.77537306299427	5.68562443671261	5.6886296543934	5.6748012245324	5.90234272145202	5.74767630234899	5.96273303694176	5.89815265137438	5.87154568590744	5.89984339446161	5.90405791207483	5.80162913990585
UTRN	6.91776130095726	6.98738041042106	7.06912176802023	6.69271037860396	6.88556568393388	7.07779622432583	7.51547801008737	6.8063976571478	6.83992563242627	7.19174805316062	6.87298134063055	6.90327949349811	6.7619610390205	7.05468807529207	6.76942156712192	6.37311509329945	7.34558333753757	7.1407615307144	7.05625609588232
UTP6	8.84113498344674	7.99307931230195	8.38878743610059	8.64227908171421	8.90843689245346	8.3130303956698	8.45284944893383	8.77614176182684	8.64058916386133	8.6395320598789	8.50425083880111	8.62755595661417	8.774327964109	8.63702958584007	8.60496409837309	8.60009511581397	8.61719089597242	8.5187932966141	8.60868532354106
UTP4	8.66463330783977	8.61032500877283	8.66168542300383	9.48508232290906	8.88498456731272	8.5838641346295	8.6063961434923	8.72152861608413	8.84084112449831	8.92289059705177	8.59223240029836	8.92354740564849	8.65287725336092	8.85296022165032	8.80239632074179	9.09308453325015	8.69734028201658	8.51502986632093	8.87214594877803
UTP3	8.96202028880338	7.1118875824732	8.61102433663415	7.36353182741543	8.89834964739831	8.22271416972916	8.41291554432169	8.60772511163759	8.05061010841538	6.9900071191936	8.24553186007766	7.97009982982153	6.6854024549973	8.61620124793372	8.19891349706932	7.67553064946578	8.20766606066634	8.7359405204279	7.69627995027692
UTP23	6.66670879753539	7.03314242296503	6.60184254850321	7.53345704344319	6.59823708635974	6.53704000906873	6.42987330734441	6.7925515025326	6.84911352763091	7.01802005515164	6.69529915955251	6.5786372939201	6.85968452473442	6.78442523596939	6.43800494269394	6.2167919037817	7.01728497430516	6.8966726322073	6.96635167747842
UTP20	5.57485019333661	5.40909128654653	5.66782253452506	5.5426708941162	5.45101578877636	5.50215537743698	5.56546415999984	5.64586543323871	5.70302666224957	5.68083196935126	5.71463448773534	5.73398746331196	5.36232507878006	5.41250802474387	5.62164182961712	5.64753761195786	5.59091132475051	5.59457357513712	5.43396241967313
UTP18	7.94034424018894	7.43684885036483	7.75019666756106	7.86581812875209	8.28208612722394	8.00897284494687	7.2978174212051	7.21385993166138	7.61572519703362	7.52266607288938	7.37654876388834	7.54071871042018	7.21773920704496	8.18231981475364	7.38899466922162	8.31566745802133	7.26862921706538	7.73898374095933	7.32199029729091
UTP15	5.73072710282396	5.82800719635684	5.66719615556969	5.78533460259107	5.6953443878085	5.64059084411082	5.68641889870069	5.51365600646078	5.48979926083028	5.64610927667632	5.52773774463062	5.5903080413146	5.5709683133203	5.88377712686859	5.79143476093405	5.71462272180243	5.67311366235255	5.80096606302799	5.49051069553813
UTP14C	7.88993261991801	7.0086124901337	7.82937910822983	7.64613732131966	7.67813061708862	7.2859616902551	8.11316869508181	8.23639243441192	8.38636409822015	7.98408209778509	8.42186413965514	8.15360968329503	7.92210253106165	7.45405254656003	8.19787848496476	7.20594566449538	8.20400264505088	7.83145498303616	8.33389848377359
UTP14A	7.64833332982773	7.99416415869515	7.38360398149239	7.72362462522842	7.76102916162138	7.38419277860964	7.42888600687258	7.89481333571453	7.90970459629875	7.73405697894397	7.85752954562732	7.90191830254771	8.1771462879654	7.46143094931385	7.76464163688672	7.74807089177279	7.86294828716709	7.58178048132812	7.76784818935795
UTP11	7.58273271932701	8.29075456258603	7.43020561400687	8.08422227585528	8.37039302895932	7.77199735258234	8.04267762500047	7.65857263497479	8.3810207155726	8.00697237712683	7.72896016446558	7.81426459948025	7.84261963229628	7.89676614364287	7.80720134840148	7.89752070743786	7.92852273396575	7.4919397692155	8.36450910245183
UTF1	5.61963897311836	5.85999700269441	5.77855495684174	5.989252410518	6.08330375081899	6.35813031674584	5.53733079010571	5.86416507554995	5.59765667107198	5.83039163722198	5.94682489490634	5.67254345334714	6.02399473525232	5.81111319982945	5.64686337319035	5.82525519825322	5.83764045152508	5.83104556951057	5.84571410357067
UST	7.27540044801978	7.52445318092069	7.29068064102747	7.0901294265097	6.85268930954835	5.86431449864464	7.30712072702383	8.32245741867336	8.11409717043546	7.73650267581057	8.26939887234252	7.81707168551018	7.53949479466136	6.80709073130553	7.93754815642861	6.3077593937078	8.05517699701553	7.38976320190065	8.13317351213221
USPL1	8.69415233046731	7.35840041318815	8.31667376268887	8.12056136470002	8.17103698403038	8.59148652222001	8.17560755632156	8.11633945042721	8.45539673244544	7.80959101741395	8.0465837113404	8.15784478352467	7.36448432048361	8.44764308757161	8.0125958272099	8.13395823530511	7.91790220071285	8.40897812347436	8.06307769970034
USP9Y	5.65951467115051	5.9327783707004	5.69394657905302	6.35408197039477	6.27317311686337	6.20947199561802	5.79877289566708	6.44743467631413	5.78941118794857	6.89641810940859	5.55173477455922	6.36856130261185	5.82727191363697	6.16812127954663	6.01480324073515	6.13521565152103	7.58545672425175	5.30709428084936	5.32020403981785
USP8	7.79254913847521	7.52816178156627	8.06371947663294	7.70626911267967	7.9806537322243	7.86450764602418	7.52271774568667	8.00188683099241	7.9900215168294	8.05962881501696	7.8005928969078	7.75778390806395	7.84264703043444	7.8347476309894	7.63768654616983	7.60786506505299	7.75589377342566	8.12278184483691	7.83745866337393
USP7	7.31893270534898	8.05638636421622	7.36367075968882	7.54506296733598	7.71996806628934	8.04827396450111	6.86930535307071	7.06356716491778	7.40723663288771	7.4802931562325	7.26514439085751	7.26401440798092	7.28792721773758	7.36615785800101	7.22391524253601	7.67536700035221	7.1746543511627	7.36816028176509	7.50963606466848
USP6NL	7.78016375220233	6.71120131969604	7.39564333135381	7.14282360918247	6.93865892165486	6.97579918376686	7.0382911362876	6.83996115015194	6.93048457976286	6.91045572289208	7.1746631085671	6.90508080762427	6.24291140643158	7.08499586491311	6.79750101522048	6.7524701669234	6.86076988986739	7.51687453471584	6.86718991147671
USP6	5.82749851085422	5.66507205965246	6.05703540701007	6.01326512756951	5.96339980553454	6.17938096513099	6.07864114814319	5.91975884190154	6.04684290068492	5.64501511419866	5.97568761015626	5.6606541730094	5.6533598059279	5.97487241094973	5.79690780548854	5.86300166745532	5.89189084085229	5.8059638895562	6.0308525648753
USP54	6.32401452861504	6.6632202001821	6.40442187668797	6.69663207338511	6.29393247446576	6.28995608051697	6.9608454332237	6.55789851202254	7.34467242208357	7.09426078921326	6.58235721259076	6.65631145995096	6.88966879951017	6.22646465251709	6.70766004934225	6.0654939909231	6.69857342935166	6.54506307884002	7.30617759679694
USP53	6.51776579689953	6.7509137549718	6.94015044637145	6.60168007941268	6.32021352495867	6.20332642617287	7.53990350184988	7.12075217980799	7.51709731704678	7.83816871834844	7.17670332590448	7.43389168639541	6.63824983716351	6.89547912834067	7.31924420456212	6.13643229563491	7.56242300025627	6.4059939892102	7.96437555501145
USP51	5.58410742429914	5.67616663558013	5.62825922196907	5.45425330843345	5.51834105490585	5.38469027471172	5.57656241229377	5.73725120450934	5.78391906757836	5.72852174232667	5.6524412907134	5.77417820912778	5.65922396563723	5.51507888488189	5.53757585848914	5.51071897686308	5.56356667436364	5.5402887638018	5.81402700378717
USP5	5.99674839790436	6.13277736575381	5.78100856797842	5.92820652785685	6.369861999417	5.86216776711728	5.99422700481024	5.95384654684742	6.0650033725973	5.9473863880734	6.00762632385335	5.983888408425	6.04547005393363	5.96902941974237	5.87839003534086	6.22287905032867	6.07848718707449	5.47217199422933	6.2157914779805
USP49	5.70947109551155	5.58531760962069	5.69175517236924	5.61421129164603	5.82045619663735	5.71205823783096	5.75039190604089	5.66333314795964	5.61032884959983	5.64086185639887	5.72044026056793	5.67376332168287	5.64331248211869	5.56909130930364	5.43385268356553	5.55298773337585	5.75343794719769	5.84910740589786	5.45622134936641
USP48	6.76051794970709	6.84458261877637	7.02470758777716	7.00076962392744	7.11128634402125	7.19896985500389	6.83772098464626	7.37369292005939	7.172088971986	7.21105706540663	7.05997608688171	6.92081578706869	7.16191378255999	7.13658433816192	7.17016212814204	6.97027037706468	7.23999763041198	7.08719854385763	7.00853303437828
USP47	8.15780832431844	8.22800337617433	8.28637855411772	8.78569710899054	7.90334017677525	8.11903567050481	8.73736107752852	8.48013727484834	8.49506583927985	8.12519509050996	8.10831911248406	8.31857860672736	8.29291786949574	8.22253062091113	8.43301521215901	8.17600362892838	8.23637668560839	8.32175095148368	8.5441852580878
USP46	6.09918691676886	6.44712509306987	6.51157331964679	6.37063876386839	6.82290130213206	6.31286085161056	6.43225090155373	6.59469105923255	6.48911254261082	6.54036589107832	6.1907718710245	6.56518580590328	6.15612023971809	5.97330158043415	6.68533269251683	5.79611826138889	6.71936788213837	6.43080730854516	6.7438641520435
USP44	5.749628968121	5.53476173684141	5.74077858916777	5.60313887122461	5.48779737452668	5.95897759826822	5.86709838201197	5.55761120791127	5.7318241958072	5.65981949263226	5.53881836506344	5.92717174376623	5.62837616283442	5.49548037749751	5.60898251737991	5.58777121066112	5.87551926024712	5.54904842084229	5.65568879078564
USP40	6.19930066113108	6.05346107962455	5.85937587511254	5.87975292301685	5.91811874983467	5.98561801851208	6.06740425234052	5.92686886070872	6.06647391205893	5.99328705862029	5.88096111511321	6.17991913254302	6.1824646689612	5.99424227736496	6.08418179281524	6.09266607298766	5.97835466415366	5.98452234392492	6.0140016597163
USP4	8.60559056145129	8.47769140971721	8.49532314150431	8.52811269706686	8.75787826297793	9.44228921482375	8.04348771793489	8.10313824839738	8.14486597414863	8.01023076506889	8.10888280770136	8.24749869676148	8.08114932017393	8.7711753949652	7.80909923326494	9.14039006790095	8.06707881232409	8.37171171069383	7.98731606460921
USP39	8.04126243127129	8.40947651949189	7.82789747924138	8.36830225151595	8.03121037451023	8.13107391682718	8.26456232142816	8.22228351888207	8.23480735929384	8.29793375674361	7.98383776501548	8.19623100798153	8.42458427696381	8.01302318230529	7.97350038950617	8.26739950554215	8.2879448296042	7.86455796732331	8.2232038765965
USP38	8.75032239020164	7.03438566820193	8.58501772058857	8.23384650065725	8.59297335915444	8.18886061759018	8.45209703704955	8.78421848717959	8.49360116089133	7.88997045705793	8.60005873625955	8.10976274214289	7.77400647987397	8.37072165642459	8.47296586666998	7.98724893282102	8.06920765481815	8.7659310929566	8.37413843287828
USP37	6.67406415454725	6.361013932443	6.74556594987573	6.60602936682281	6.57073945817828	6.38770728422139	6.52325670609552	6.85806825202465	6.666441357952	6.52567733114498	6.74275854758577	6.38883843986978	6.83297640527678	6.66762726289013	6.60425626692156	6.32080763789247	6.67291041601875	6.69810488651269	6.75215942563514
USP35	5.80497001519288	6.068689353807	5.73214846658838	5.95457906800155	5.66667072665317	5.67326693307061	6.7665913850431	7.45092904181543	6.49102583883823	6.98807226946811	6.45790324212531	6.37625762626122	6.40282962075394	5.80319221795775	6.56456969661039	5.60686244088078	7.15983670895635	5.47982959420508	6.9422506506104
USP34	7.52265605360931	7.74013025767208	7.50218196642414	7.67627440004289	7.10601163070783	7.7048772901927	7.51217715937831	7.44205882483464	7.62884398916939	7.95687593663925	6.89386805129139	7.31395886976756	7.32976468016187	7.40478882622784	7.42345464430393	7.45771495042979	7.48931779807885	7.68930079687372	7.30633725429339
USP33	6.73829675479926	6.64695475563102	6.72482388599116	6.80015170166778	7.22304504788227	6.94485045735787	6.7632006457197	6.84455030619845	6.70358897824863	6.64272282479353	6.79416993062496	6.95346120886565	6.82250002157615	6.85141291974908	6.88828545949972	6.58832600606016	7.0388879783103	6.83791482634913	6.89169795818231
USP32	7.68707163791253	7.19977151857093	8.54852753512154	7.69402989802991	8.32612756244123	8.6456701863528	8.24471998018651	8.14589391961128	8.13499101425344	8.19100720902195	8.25123227398508	7.91353329676765	7.41053335946368	8.3209833737454	8.18965354485346	8.01715402811699	8.10834027411272	8.20819391447467	7.95992348434389
USP31	5.71783202110958	6.11057878114988	6.13731557829598	6.10266300552173	6.24399814362177	6.32824206590379	6.50336285332434	6.11540465362743	6.14284329244146	5.99390810983254	5.84496961624926	5.88780640826532	5.94816020728142	5.84673113950654	5.99253999824688	5.23677003655718	6.53907438978626	6.16793098253346	6.34324193577194
USP30	6.62985694257289	6.37826243890357	6.74351198040014	6.36226754437295	6.67241195397125	7.09998768273665	6.85828657719039	6.7680187211549	6.53722382112262	6.4300496845621	6.63113633277316	6.49881716693186	6.26117254709462	6.72070482535408	6.39455049309123	6.28730838002406	6.94418170678288	6.36814364989285	6.83087066679352
USP3	9.12675116254361	7.46345118947647	8.8557264356849	9.02954023773013	9.49455900945545	10.1314795771843	9.31379993774445	8.91185072900688	8.79647344822508	8.70640452377467	8.54324527770778	8.80559945400881	8.5507117147088	9.70449364920869	8.66766020447215	9.9299477804018	8.60226272587069	8.69268640463904	8.61775881722053
USP29	5.37355435174658	5.35192293007413	5.37225112985536	5.29136607514609	5.7246061736809	5.34952774991858	5.39990692776368	5.39191266435042	5.38992341710248	5.35574019541112	5.46837287436609	5.46187876499015	5.50172832732714	5.50023835618406	5.30366047422714	5.40785111805019	5.41101344125831	5.41090930449826	5.39904436087977
USP28	7.10296774744428	6.75884556800967	6.5279506140409	6.71562691257398	6.38711276748918	6.76004105025798	7.10646233481664	7.20855550981099	6.88890343545183	6.9188611224754	7.009098738146	7.01376744816934	6.82521481646344	6.66175840121987	6.86860140026712	7.04798115281088	6.86890768311897	6.92593463757487	6.58769090014733
USP26	5.42181769004466	5.50416179087756	5.58240031494482	5.50278830883722	5.56377979531781	5.8027758556874	5.77453275691177	5.7173315728524	5.75171807311233	5.41455081916946	5.55244425385708	5.47147693587279	5.67553460083928	5.62590943192703	5.61389178629585	5.58259247327778	5.58843542948744	5.58882726754605	5.60167290985189
USP25	7.27724940551617	6.64908072951823	6.91514128658541	6.58431965571393	7.00081302616365	7.19678801826812	7.21825116314631	7.32660566881316	7.51620002522871	6.805239813218	7.35549157226368	7.19774424218265	6.41590958375583	6.65009028810908	7.15676696137252	6.62640872465051	7.16175659807232	7.04677814310186	7.28705385900419
USP24	6.75545674463218	6.5247035653903	6.65997590271048	6.56315311338285	6.71352563855837	6.55814022945374	6.65676704322525	6.33176437945389	6.73957447628438	6.44059441393094	6.81100314302838	6.50724250732822	6.55442779186144	6.6203803845829	6.91087610192938	6.46915992004411	6.74943553021778	6.96950129222546	6.33471925372138
USP22	8.79676193748052	9.86158585939644	9.37444141320547	9.06935059785901	8.73519490906915	9.2592228754145	8.37591758198774	8.95451695571479	8.57684854172801	8.86264600889476	8.34951423341162	8.26488316333241	9.12766656784174	8.88994870090424	8.85935928796516	9.28923440692179	8.81104605880793	8.99982878153209	8.51117998336647
USP20	7.37531408021717	7.05348048068888	6.88215459802486	7.13411423710589	6.6804231074151	7.04010196615225	7.19143609315456	7.18099074986836	6.77022512284541	7.15633995923528	7.23927105612849	7.16763268488294	7.1579000705236	6.74360183253036	7.23361182250087	6.93059400357108	7.04114642273907	6.97499364519165	7.31644221676733
USP2	5.62311285146601	5.63260636520478	5.81367139086068	5.87852041442089	5.88207323386494	5.56053837860028	5.93403418728805	5.67714723356891	5.78588503888593	5.82080690497127	5.86765509853556	6.00818058177609	5.72917108883178	5.5829559514045	5.46676150484908	5.6913112572656	5.75587572584128	5.75733528730765	5.77903125691823
USP18	6.88358257315496	6.68519956875315	6.63055819239851	6.42267537784075	6.92838870323275	6.22102803076054	6.06294099065956	5.96451256072065	6.25803289705353	6.40151024404066	6.3379230917504	6.11288035846725	6.0337853809246	6.08598265472508	5.83794888076955	6.23111666005024	6.1999061514184	6.65391020432151	6.22866830617169
USP16	8.86802699044745	7.98809358576883	8.54824557393031	8.58922074499739	8.67570230909952	8.37214545102256	9.04101508094457	8.95410989009091	9.05716215642769	8.39821367331633	8.57931271171126	9.10036269926264	8.18786328760691	8.78190142192472	8.86870157144998	8.20506201279118	8.92505139048755	8.84326607418449	8.72976819524237
USP15	7.84007626711245	6.99592648783157	7.62396943572468	7.42163827483182	7.73161101559302	7.80348125312056	7.86904061771978	8.08668910116759	8.36846143842027	7.36926800719142	8.07836366573079	8.08713893183748	7.26024350499349	7.74641633994088	7.82917457550376	7.98685200844207	7.70815619908269	7.88511308742753	7.4265614805974
USP14	9.62848290795244	7.84576388065619	9.87845502436772	8.58612596205539	10.0907673354515	9.5772153140406	8.5092467129564	8.5259932707351	8.31808092652201	7.75190038094454	8.39891068351029	8.60948363564746	8.77249669928917	9.36068710925213	8.42076177059666	8.81577920968804	8.77178836151187	9.12409159539118	8.64670158483957
USP13	6.99453095973504	6.84987624574707	7.01891826979635	6.99846354340882	6.36184648969036	6.061920209287	7.46278080931027	7.55376965483188	7.41550782656614	7.24224415527859	7.13145749989024	7.15413173866694	7.00898174600893	6.82798410222131	7.01282466778971	6.2291042656279	7.29188807856431	7.13880034830892	7.41642557001454
USP12	6.55015483421441	6.35399186695984	6.9061688445253	6.49624030309883	6.93762889062727	6.60313223991901	6.71119667628494	6.63542005914272	6.50331404783085	6.29402769456358	6.78685764374998	6.50539314897785	6.37566414230555	6.77162507730205	6.49372957157437	6.27625786163333	6.53092638085517	6.9718372817885	6.64284051501567
USP11	7.3042821499605	8.32031500107587	7.33731111486615	7.38734879340622	7.24231199648079	7.1642752639625	7.49825972328886	7.47707829908274	7.33255206421852	7.0747444620432	7.67510210407821	7.47765978772579	7.89634841991395	7.11068565326695	6.99821994164705	7.32456172366927	7.72620763221096	6.94288721773881	7.75182034105376
USP10	8.15777440931417	7.71490547466207	8.04449903289379	8.80434535213176	7.74573485661592	8.10696050016149	7.67027980076414	7.78203014151613	7.55354658910024	8.19969432495187	7.50093551071848	7.76991110008921	7.06767222603578	8.02550541294606	7.09324821496669	7.32430206498386	7.71966030262732	8.41954844458442	7.84223748163834
USP1	8.58976771035555	7.23644186475944	8.40292667699966	7.65304180659653	8.36133106906972	7.90648578271457	8.58342768468645	8.84477168852047	8.83906334542515	7.9226909991689	8.52248546071622	8.51503564055589	7.59219344568166	8.45312475500981	8.49525518580036	7.76656113115367	8.44607191405444	8.47977597652213	8.41883718740294
USO1	10.0102525583418	9.36310209043217	10.1958232736031	9.55642782610193	9.94095526175627	9.46563545245354	10.6971834049188	10.9135513387197	10.8064868828711	10.1790996543671	10.7325353024904	10.5309773732844	10.3382943173531	9.70099610727552	10.5890281504415	9.40834012858553	10.6607386843347	10.2049616603786	10.599810290165
USHBP1	5.64057584598617	5.88092736716039	5.54981810463426	5.69958270313504	5.48624674343324	5.2753708589056	5.80652995796821	5.68233559005804	5.90321069389417	5.83024551044708	5.57852754268467	5.63398682426321	5.73529570700292	5.48504122148982	5.64289846785866	5.55145542031569	5.84812369622072	5.32476341048385	5.87517100882889
USH2A	5.68240248777622	5.54291561466447	5.5322343743661	5.69343141978688	6.00268452436841	5.98805066432598	6.02122290575345	5.87278004742201	5.57781153932744	5.69963083217804	5.80861244162937	5.72203336997274	5.64553591187669	5.63794240032883	5.68941951011794	5.72692852971853	5.73532696440844	5.73892269062917	5.73273174471282
USH1G	6.3479813874525	7.0230694714971	6.88523012192591	7.37936386943196	8.16938527930091	8.2147805369329	7.20952885505634	7.78087179254553	7.03434883140868	7.58238612240342	7.34635088018839	6.8795001416923	7.30191025244332	7.49923585327814	7.49923585327814	7.32506811468849	7.34151726955321	7.33962083615703	7.35190205123054
USH1C	5.07411839271587	5.37046217866991	5.28215683092281	5.40931399671818	5.38357990195456	5.31935300291833	5.33125064973188	5.34568699607564	5.3624792713002	5.47815427030199	5.40326849625672	5.49399080205778	5.22437050593627	5.27048067627976	5.43762171009239	5.30486776552895	5.32096815070968	5.31976665711373	5.40674111964755
USF2	7.29618470296348	8.00659428548307	7.59978176713012	7.32800711607458	8.01287935986978	8.22236877962883	7.00618309831159	7.09388239316862	6.86794945182327	7.13753124620425	7.39832867069441	7.27531628863433	7.75795394701526	7.5675609835406	6.98364655133109	8.17554020843851	7.12492559715215	7.07114386808219	7.43070085801471
USF1	6.32533349151216	7.68633032277874	6.44163747266312	7.20540295165277	6.6583014461307	7.44280318466005	6.36916859772262	6.34987588640312	6.04874698627344	6.4861136737553	6.0676515192011	6.51147707254775	6.94227698648291	6.88469163700397	6.0013285401179	6.6261142752882	6.62818901450897	6.63948198309491	6.61445481749196
USE1	7.91241575958785	8.21787204241113	7.24080525233395	7.16299301282533	7.68715876453367	7.83932086846322	7.57783230342328	7.29942345866867	8.00605132725007	7.12085251789454	7.75108859648784	8.03882958841854	8.15667968685786	7.96269521335229	8.03394763685859	7.51018682485905	7.96097921701246	7.33429051138749	8.15453857516458
USB1	8.49895228834638	7.689766015756	9.16140560650231	8.64711499002264	9.00828069416704	9.21071446160814	8.37154143101836	8.61932538961615	8.34712212256087	7.59470787410778	8.5860724286797	8.50036956590833	8.6080407231141	9.0918580671898	8.79475350573515	8.97549740709071	8.37507556472583	8.88976353389733	8.1084913263647
UROS	8.33305463199126	9.17659774110403	7.40264922101384	8.45023224294861	8.93048161471421	8.5976186115085	7.56933324070605	7.83698239832895	7.71040081011354	8.00931068914735	7.34213774239006	7.96573677022416	7.58396147398443	8.50407080552431	8.23460724592838	9.04390633289639	8.04484744607191	7.7806867262515	7.61939446119589
UROD	8.27549380356189	10.0040884485988	8.76739732534168	8.89522825547439	9.39725189670257	8.9999370538123	8.77477775578517	8.32622962239595	8.85260172252613	9.25774690491979	8.56498318398586	8.77994846078447	9.49634899896971	9.05201326704747	9.11130620687643	9.77664819417114	8.74510633581296	8.70806370812604	8.70661842623973
UROC1	5.28803910413997	5.40124601153282	5.32866983753051	5.29004833714922	5.41646288204852	5.26544698741771	5.43355389455573	5.44242475505708	5.39192479476167	5.420906672206	5.41940487126291	5.32437497110184	5.49860621588668	5.3758284049426	5.27880101054084	5.33637979970827	5.35177314870228	5.34896714042324	5.41331850817765
URM1	7.89875260051686	8.71484396271009	7.51689900507249	8.20521902342909	8.24218360942539	8.18310228302776	7.71307913075613	7.66866393265732	7.67338195231432	8.5372079314952	7.92011886066274	7.90406333247153	8.88589757916478	8.11445285768768	7.82514390314523	8.66221067761139	7.85869040933151	7.67351996873054	8.08720106150282
URGCP	6.82552197860012	7.52671588671673	6.94811374187638	7.48558270578613	6.63882547692009	6.49771419240807	7.10780837451672	7.20835833170125	7.01016446648268	7.37012951641863	7.03886794406342	7.13455664056196	7.5759379741116	6.66766822465412	6.96322587928927	7.0427869097198	7.09944289977668	6.95080861899705	7.1962767056757
URB2	5.54191780924542	5.80901568384762	5.70984843931899	6.38550793848182	5.66850815986035	5.64536253631909	5.24566449712446	5.37416923200902	5.45162712428043	5.57321005570938	5.4674472259819	5.58913774663494	5.68240897746225	5.71898179137965	5.80119921284799	5.51445759768848	5.47077320523089	6.09199897584849	5.48777485073051
UQCRQ	8.77133519134306	8.99375450372334	8.5440386449457	8.7348346531437	8.58690933773588	8.39792143938242	8.64353722865887	8.0074534461661	8.57630023794915	9.28883076318425	9.11821870158018	8.44405193910129	8.79277655083687	8.5139210592692	8.34611489602959	8.81715475820117	8.75953896081274	8.33360994764161	8.71421397575693
UQCRH	9.31698285808624	8.32004362564856	8.76887676466608	8.91417617222164	9.50632520869545	8.80113017259408	9.0864315597309	8.87504226061716	9.50555669566297	8.51785910950305	8.78372035249416	9.51202058706151	9.31581919712955	9.05294602146862	9.03217597908669	9.22765890525944	9.10866050656164	9.03203645554993	8.76744278386459
UQCRFS1	9.84721249872872	10.4325336963235	9.5639257785239	10.7643420529041	10.4189453978082	10.2213336822498	9.9605982556539	9.4034495434334	9.59753052830876	10.1183090498394	9.60057728338498	9.71252431160639	9.70428078135794	10.3630297343255	9.66662434375848	10.582406975055	9.80824188949582	9.68664265253113	9.80967423291247
UQCRC2	9.95150243238108	10.499985331961	9.48339804582028	10.3504143953121	9.87764994533182	9.92720946752142	10.0505689955744	9.93564507430097	9.99302878795847	10.4296720646687	9.5595816724451	9.90324202528884	10.0615154694165	9.95588217409838	9.91244433851272	10.0554152441862	10.116317157238	9.86165650638513	9.96567582240674
UQCRC1	8.78512606017685	10.0658503955706	8.9637865138464	9.26493471606958	9.78823890139465	9.68835023734593	9.44307075810785	8.778332144464	9.3151694783957	9.67766256527079	9.04771139496327	9.36944343300414	10.0033105045175	9.45420873131043	9.12775787166456	9.95723112194214	9.2441066596255	8.90683886092146	9.49260106378659
UQCRB	8.28294662089716	7.69628087177419	8.04414481326997	7.96406824628765	8.27283590343856	8.38353314132453	8.27348317057651	8.09536725510736	8.49900368143164	7.75799372798587	8.00461088686573	8.11280512178096	7.93720158276168	8.27296138023864	8.19860242248792	8.21086097002642	8.16798930405173	7.75028762189833	8.44773263689509
UQCR11	7.07249988336671	7.99532606868412	6.96630520898139	7.23360467318787	7.42099525072521	7.18012318630326	7.33962682525644	7.22014796842404	7.63518062869744	7.41258852576751	6.98658952037248	7.47876787081732	7.85122543782267	7.15027265621736	7.08343096923986	7.83934718830223	7.23119130173199	6.86676453453875	7.47565595544619
UQCR10	11.150623089602	10.4985750841309	10.2422395574918	10.8521495877527	11.4150980981629	10.8165968840956	10.3912132677153	10.4682304665188	10.7074280692724	10.1998395402164	10.9434953478742	10.6652172602158	10.5713895569569	11.1029713791798	10.5190760143373	11.1448437036775	10.5141842171316	10.8077475504949	10.383278195931
UQCC2	7.03241506074319	8.466005206897	6.7142822860713	7.36568780261764	7.41330438686196	6.69900116053156	6.38655264053048	6.42724553582985	6.72594651526426	6.63653869440224	6.91852833124005	6.83256048478854	8.51447939832464	6.74613738798883	6.6329236287333	7.79296253611854	6.67508008982563	7.16138274779843	6.56774484366283
UQCC1	6.38282174521365	7.0605080741868	6.50322690253461	6.51038319976506	6.60525637645493	6.3823526159141	5.98720830344971	6.60583900755653	6.33064849759908	6.86022186424202	6.10636039398678	6.5831086096453	6.6085931572016	6.25324137089966	6.38522815565034	6.81278217704714	6.69275465907713	6.22761067992975	6.20501066977121
UPRT	7.91785011573605	7.92842293208946	7.79883715658653	7.6011402501081	8.12285549677389	8.04498896971664	7.59888662369043	7.6184942223138	7.63467456715591	7.5152862684493	7.73905061840237	7.44353863427309	7.62554990679387	7.9245345922545	7.47260774541476	7.77723762302433	7.59140114724619	7.83974125000167	7.72986799232547
UPP2	5.64009674771615	5.36898580194544	5.52625966225097	5.38925201798236	5.59806867435531	5.5803310677303	5.57356513279843	5.55830097312614	5.66540553545097	5.47880416867343	5.45506325204398	5.44455026169964	5.44369852818427	5.6060516094341	5.53091637961886	5.50399694580628	5.51482270015875	5.52419147112212	5.51955672096371
UPP1	7.79084165001168	7.68047963344829	9.21201480289156	9.4278409837468	9.56506363238046	10.7625528625687	8.30445871189893	7.52690102801763	8.13122491667718	7.43646914872167	8.3384112388197	7.98080848066777	8.37907188258697	10.1338391776381	8.08909191618564	10.1721669050696	7.58722962364178	8.64168456010672	8.04773084002843
UPK3B	5.62740287166973	5.57595718039553	5.64654993048113	5.5989245217795	5.54775522459367	5.63780007434672	5.88003009050869	5.55685960808834	5.80124562405937	5.71480567096174	5.75579359210723	5.77919869387762	5.75385574845218	5.7425006734152	5.67643260158796	5.64912688456831	5.68568994884487	5.69211606126349	5.6891624324395
UPK3A	5.47552641670063	5.51125988655554	5.23424938572129	5.51085611782059	5.6026043800429	5.56827784518835	5.42833634072658	5.37203183323403	5.38024508326618	5.58454801914149	5.49914050574769	5.33743081146483	5.50054851493716	5.33928574651694	5.26442677030803	5.49303328145313	5.41204442286523	5.41932119885855	5.40559487136983
UPK2	5.2730508652284	5.59114171323259	5.42660307399875	5.65604153873061	5.67813331022006	5.40858488534672	5.3588609024759	5.5153501581209	5.45271164554513	5.58365324038779	5.34579929090656	5.47340321529269	5.70824195511285	5.5134380938839	5.60826495998897	5.51334696997869	5.49830991585339	5.49501875255931	5.48838660599026
UPK1B	5.39965811023671	5.58072000174891	5.3995692997292	5.47846233717998	5.36127396238565	5.30172764691839	5.52220722968977	5.45753072081959	5.28970988025501	5.64878123860419	5.44479288376533	5.54298717660211	5.4633104566082	5.45054071076713	5.5940389073974	5.62997307875635	5.39035020841338	5.39383673548761	5.40241957311982
UPK1A	5.29117276967049	5.32418406873795	5.27268142245203	5.53547961509484	5.33917777903768	5.2512771425866	5.29871476038306	5.27511311856686	5.30534184868361	5.20093815489087	5.21626834743287	5.33020031090235	5.3121386077385	5.35129076271327	5.27535310842272	5.28615898380767	5.29421077222504	5.30704176507332	5.29656557440823
UPF3B	6.85094908254894	6.93174142529809	6.95098147755248	6.63220516040448	6.84906231573105	6.83860235489736	6.86543608103285	7.27613293818948	7.43284779945973	7.07736555430345	7.10078434032273	7.25027349724678	6.90271812611633	6.67735317448089	6.86969290919208	6.53104608152946	7.41369686128484	6.79319287441704	7.17559082092142
UPF3A	8.24526524968232	7.94227075403693	8.03700370178662	8.27013963597009	7.86212001097549	7.8389620714968	8.4542094123996	8.24771823582472	8.45864377042843	8.6821893782027	8.17701747387404	8.31001507497342	8.03331971813886	7.78849046593758	8.33454648077486	7.98993637263578	8.29560197197406	8.09399379697808	8.37772716546906
UPF2	9.06058269640229	8.19775033055535	8.98870952070653	8.44042914905479	8.69961447444691	9.09254571555295	9.07384714973894	9.81179494125175	9.6870451215244	9.10451028078111	9.09904909305728	9.22478612323813	8.93358065821363	8.78847964659512	9.5805896037907	8.37829405376764	9.58841285587591	9.06316208186261	9.21241427036824
UPF1	7.15798361448653	7.87588820539437	7.44527510251906	7.40312276529542	7.11943029157296	7.43440833620689	6.79381338242758	7.40115711226426	6.91465330413988	8.18741838976642	6.98919085147153	7.221821354388	7.91394982236804	6.87225634971518	7.25253508950271	7.07149989677757	7.36598142944122	7.13061983487651	7.78782052495153
UPB1	5.73404104602152	5.55887414639201	5.61061018316289	5.71119836688621	5.65096110252709	6.14108770599939	5.59609393129204	5.47574334042069	5.40897718931086	5.52536353601602	5.93424572560329	5.70611035226297	5.75490223412183	5.81710628609521	5.67166396065902	5.6143365167644	5.68009848607721	5.68257033613391	5.74790389490276
UNK	7.47466668256335	7.06652253223284	7.19054524144094	7.3121053348433	6.95335475034759	7.34330924882115	6.86867284817549	7.31653518582805	7.06171039781084	6.97846466434222	7.38397825782073	6.98635659466779	7.42053725715528	7.20323492144693	7.25027289655109	7.13823097984007	7.03797406396378	7.17766243595747	7.39481525621363
UNG	6.60725993541576	6.6508994952793	6.41210897074045	6.44560923977244	6.66611468115507	6.56456426890541	6.17386947727233	6.60281019995456	6.09638159726009	6.72736123948727	6.280756739797	6.27984010546154	6.33047991405071	6.27041367118652	6.27924845180583	6.6294027423919	6.37845132243016	6.5266512430897	6.18547435321681
UNC93B1	6.27198784190249	6.35885834027092	6.5321411714642	6.88933804451365	7.11309632413527	6.31300609230202	5.69177750081032	5.91364657899119	5.74170825594316	6.38576159570996	6.09438535223665	6.00564042724226	6.22921226625555	6.09792860150663	5.66268186765688	7.04478748936055	5.64386800818287	6.14422849539315	6.09509104927555
UNC93A	5.43527456853527	5.54843154229993	5.57801070785668	5.5594237661982	5.49096495150189	5.38856541590431	5.35080340470832	5.25778378863741	5.49001907884949	5.28520673688301	5.36486878703081	5.39325238817174	5.42381855948248	5.61280893442608	5.49441610677703	5.41825187196176	5.44208338058949	5.44259743955856	5.44674996426676
UNC80	5.46827235593813	5.82948832632529	5.58144246948053	5.72045704982344	5.75501718667371	5.58281580242801	5.74546360992523	5.31626599181909	5.62191377501592	5.69855586761621	5.49152262359575	5.66423644456964	5.70339511452379	5.4767836677051	5.28053964785244	5.56812666064448	5.60002397138986	5.60223623457267	5.58898174340373
UNC79	5.4379467779145	5.34889687303584	5.47044145609225	5.24587214552516	5.37364287297362	5.34361531067987	5.30605161760641	5.26314632584909	5.25488545286426	5.4574897027794	5.31227452443732	5.14177518805824	5.12086189471884	5.35921230860451	5.3904659007248	5.31038369972782	5.31856363169442	5.32117615040027	5.30405514371454
UNC5D	5.63947382375922	5.58514579942891	5.37564655123264	5.61497041207559	5.20737336499086	5.74956947779007	5.52569452750583	5.62173420331234	5.48664147526906	5.60676090998425	5.50463270950974	5.32576135218403	5.40952937756652	5.3900448436127	5.55309573773785	5.41105376539784	5.42880465634465	5.4278062664489	5.7306510643422
UNC5CL	5.62132498626949	5.57584481881049	5.71616585684367	5.68254604663957	5.42837892430053	5.55304191125773	5.36275119449192	5.59920564975559	5.36097210942882	5.53926083206364	5.48586756971197	5.61942082010738	5.54655324269043	5.59377862826172	5.47929278592401	5.508605746879	5.53944570779117	5.54514998043122	5.55490513327058
UNC5C	5.87262360199373	5.74525257766578	6.09332914155942	5.69666416432771	5.96469161534321	5.9343308268849	6.46284239082709	5.828385936608	6.55608271620615	5.91370307627152	6.23064448754095	6.12183650006667	6.12450298236783	5.88301768451158	6.26126554196574	5.14588901346999	6.60543899392284	5.67272703507151	6.82749910149957
UNC5B	6.05344619630548	5.97316539881912	6.33787644325857	5.96479708203321	5.77346146007718	5.73329883378037	5.77777360548022	6.3193059734857	5.93589437136029	5.64834142624043	6.08350482380297	6.33925236664415	5.6635257446117	5.94823583184293	6.16309543263937	5.69040466890801	5.68742164832978	6.91667268760326	5.69836468967232
UNC5A	5.82955605437068	5.63542363199499	5.74644724981735	5.67200938860424	5.91713835028236	5.8713684468099	5.85023079782092	5.88820994112272	5.73815085922046	5.57356285431574	5.80642731202829	6.03449799949917	5.62283878603696	5.65175488891439	5.74105760307987	5.70786119135634	5.78555023557467	5.78925842463788	5.78203447175085
UNC50	9.3871019813097	9.22234568657807	9.0922297982537	9.4473932898848	9.43510488181081	8.94891780684525	9.67206818569104	9.64118258612371	9.77291458545323	9.38580952450904	9.33387804029265	9.7958322296061	9.1780816366601	9.2006366069412	9.6969049006943	9.05683413002048	9.6692428566278	9.25468968361325	9.69135490576059
UNC45B	5.83172073495708	5.4850839379562	5.78394770914569	5.4865781184621	5.45350465935498	5.54539430789885	5.64775919312581	5.38993991899228	5.39308178566969	5.43412112604209	5.67117563030416	5.54891053722575	5.38159024211979	5.43927315601374	5.76842062050216	5.52893129119992	5.54957855675281	5.55426356551199	5.54436385403639
UNC45A	7.04492078119938	8.80917962230382	7.25748699525712	7.70399914017973	7.23125189050598	7.57762787127526	7.42735324868291	7.80080584272249	7.60560382541301	8.16104853036462	8.09021579832904	7.89922474160288	8.93612552326452	7.11322844079946	7.79388267488878	7.82901277649268	8.16242881410436	6.87515000469666	8.25162666227437
UNC13D	7.11639823034484	6.79320921139393	6.89353519541512	7.095395857935	7.17908464013619	7.86831809052674	5.32961286226673	5.79712243105139	5.80824542844995	5.81135766254324	5.8956830137666	5.69727562019233	6.28299926598667	7.2158323254701	5.80702880439293	6.61343364476997	6.39373790255941	6.40205937441534	6.38737890402109
UNC13B	6.62724263702919	7.18167760038055	7.08223768689024	6.74263383333808	6.79152328503237	7.00702439953075	7.04651867254871	7.55328766138477	7.36299425132672	7.55489599862702	7.14715850489268	7.42159580784761	7.30292933757201	6.61102517476744	7.28645584520849	6.71875113135188	7.61952287871973	6.74556346075897	7.41681621922932
UNC13A	5.83792153802712	5.57271369818866	5.56201601767737	5.47261028748221	5.58444457106101	5.74927977035044	5.95231284353478	5.65297550586887	5.87502793788429	5.5183527716771	5.67779360799587	5.55815191101073	5.71782158954534	5.56504647584241	5.70989610061243	5.6162796089229	5.68450647839305	5.68352879944235	5.66329284489857
UNC119	8.15500821177038	7.81478081983207	7.03129985783208	7.40666268058137	7.64048906015071	8.06704378604887	7.09534639691354	7.40873491378957	7.14522546455465	6.17607702319847	6.93128409622711	7.25181839088844	7.2962433328203	7.87398426637584	7.24209493822444	8.33282350983693	7.04922926719436	7.060092813987	7.07816696602465
UMPS	5.96761591637069	6.00777816186899	5.95518291437588	6.25484098668536	6.57401890997706	6.50334051301988	6.04090325450011	6.30457846193878	6.56846401924602	5.8986752013834	6.31062758023505	6.199952498056	6.35401537730004	5.9117972902019	6.48367872318933	6.63800373355372	5.9071019168919	6.2128404845042	6.16492836076059
UMODL1	5.33613746677096	5.26143245130841	5.12745997478221	5.34856049701608	5.13858941250298	5.4337963734903	5.36320791757722	5.33245107722011	5.2749399025006	5.16374706000741	5.0614975763447	5.43987971204483	5.05872103597343	5.24047119455091	5.09662764393105	5.21643399957827	5.24270725684589	5.24340234433483	5.25382009239536
UMOD	5.35001972208513	5.35286923865444	5.32370575008536	5.41711515317639	5.35014793147643	5.08316896868676	5.30995900088551	5.2989131333479	5.37575813447437	5.32357370698187	5.44785919957965	5.42208150735239	5.40466300458993	5.24983489259826	5.17004277236097	5.31045520826022	5.31707785938458	5.32043516403863	5.3184913009859
ULK4	5.72582664142257	5.52124527155284	5.42251837902853	5.46455607434813	5.35347534528592	5.62196412212713	5.61172753246666	5.52139659026941	5.62545468548846	5.65738530103815	5.43037710314291	5.59601430530101	5.61545070198699	5.45949956053236	5.63894417986666	5.49754332762655	5.56601625206693	5.62710932588833	5.48900094642665
ULK3	8.85179771949816	7.07807512094906	8.46246669230732	8.39427840671652	8.33490947020447	8.41522728291039	6.96411611202781	7.30643639874673	7.43987004413043	7.35946892645043	7.76884694047998	7.92654241692639	6.91667670611557	8.23872664493671	7.63756747131777	8.41756999497639	7.64794275815106	7.84238454999787	7.34093267912047
ULK2	6.55235171407246	6.26139479028628	6.803440864344	6.18091539175119	6.21513315372869	6.06556528668475	6.9217932696664	7.11297918392749	7.15955088209382	6.40066127712913	6.92615272847648	6.95881814496838	6.51313095800804	6.4511696093502	6.88515821256141	5.84781488880477	7.00150220578982	6.89942471024857	6.80808691183276
ULK1	7.45610639815617	6.37084665556489	7.8863632317101	7.48895645531154	7.02925371727417	9.01055089395875	7.62272871996618	7.56326182113069	7.41715557554801	7.49208654675823	7.35121294802028	7.5500605602942	6.74273244809222	8.39565608395579	7.81546092180186	8.17505829499193	7.44348000183087	7.10353389592427	7.4907719849175
ULBP3	5.11812657633274	5.4507802799927	5.40642388556232	5.42652867231529	5.43969238381322	5.18594955791848	5.2119680904911	5.4126523060346	5.17744114511786	5.4438864530896	5.26086180420107	5.11694294695999	5.43161703375134	5.21220706718534	5.39786932467078	5.30161373806661	5.30942500123553	5.31065154718883	5.30269146902286
ULBP2	5.551166946394	5.68424068658768	5.7281591766424	5.83210417169816	5.61947186996913	5.59654516998146	5.22084333821038	5.26358229820584	5.46439606920876	5.6329230785674	5.40894774291579	5.27447122306861	5.54183516141726	5.01510998563946	5.27469335120812	5.38222705228249	5.19243580973958	6.12665861406144	5.20153043951911
ULBP1	5.48575493589881	5.5187205584091	5.39929775147093	5.60900554567933	5.55066380238535	5.26912886873744	5.46647100872843	5.47973633089729	5.2931058624532	5.44879980428897	5.53485545906067	5.23537911868586	5.32746545453897	5.44619237737376	5.49800026959112	5.41415475222323	5.43370276195323	5.44562380977973	5.42779542370078
UIMC1	7.63072184714266	8.73285398869734	7.24524240191394	7.7249878400808	7.18357681571692	7.93781746917102	8.21649748053226	7.94536910332584	7.95884774015841	8.22629574561293	7.62842514543012	8.0808532867854	8.56111024432511	7.58042989757964	7.89583544575782	7.93491245173118	8.18552781567253	7.25836501350681	8.26888011498547
UHRF2	8.02031626582698	7.38449397942522	7.8992350226534	7.42410874337556	7.57512977627941	7.95822523049279	7.75413977752756	8.0248833075424	8.16953260822159	8.13225103284522	7.96978092975072	7.97478642864172	7.35878114148572	7.73142849619577	7.91246845153962	7.58821905094109	8.05830499443958	7.88550732608989	7.79229541744082
UHRF1	5.79489692354744	6.05931675111175	6.61041862439076	6.22381970906613	6.30540287011765	5.54056206285126	5.80943139674916	6.40160795946974	5.83460518930041	6.09735457469207	5.77869026570906	5.82666527861383	6.03083750431694	5.76266092432821	5.85568394248416	5.69512857197042	5.77701874571178	7.02042577930332	5.53269102095663
UHMK1	7.42377245201851	6.94175445345825	7.35008921475039	7.37935738190762	7.10942038552215	7.18407965841619	7.16279270605948	7.10683717661926	6.92304117402417	7.00390933167453	7.1411515601505	7.14017199861591	6.96859086551662	7.53400125179427	7.09749656375979	7.44199392941207	6.92708832663281	7.54189791415406	6.82621492466836
UGT8	5.38612731350061	5.61851506258492	5.12776470286241	5.45528663520141	5.35549667636995	5.18730765715052	5.18507106542276	5.18212959822759	5.43565513522956	5.37498130032647	5.24201651414456	5.14945570220345	5.17654720969241	5.36447507131075	5.26817189732081	5.23861697352242	5.25436149764143	5.45280021370387	5.23234192088477
UGT3A1	5.50790278098684	5.34547634433598	5.35164313727508	5.35049681680796	5.54991791264093	5.54536400322421	5.40946174856602	5.54985749395125	5.294168491282	5.40132892769254	5.33930703657107	5.32543682926265	5.31796006356793	5.31151827442835	5.25757425523679	5.37515744012574	5.38719202448058	5.39281013715211	5.37496545774384
UGT2B4	5.3146361222148	5.51570699317858	5.35150005362937	5.60745373477517	5.40017207427454	5.53509411615521	5.27315039097097	5.23975383285612	5.3056477182081	5.3978267556966	5.26476281779307	5.34516872004573	5.24525867765922	5.32474185743047	5.18869221857299	5.33755323478586	5.366334948196	5.36962044546825	5.31660167300912
UGT2B28	5.38221271845919	5.3907813246316	5.33374887666481	5.22295775042677	5.2933416290725	5.45319162784454	5.2102025454546	5.15291255062397	5.01552881446942	5.29389980451	5.03389690585505	5.50135723099954	5.17070127162873	5.40073244488481	5.1160075630218	5.24305158159399	5.25383098196423	5.26607019946248	5.27211065983272
UGT2B15	5.77666661177396	5.32453741282037	5.27880967352264	5.49622524785554	5.35403197403454	5.55147400115736	5.42573653819437	5.27652390987915	5.67215173136589	5.4624681756601	5.62511816521806	5.42726424227782	5.51547700147788	5.6640267054486	5.50835533412777	5.48941375637636	5.50113837554356	5.50254923438377	5.44246358579568
UGT2A3	5.41284411230065	5.3108052858871	5.46210259120861	5.34418930790139	5.39323435551755	5.42735321440561	5.27874871316318	5.52760108486109	5.43728243670726	5.33515934782154	5.50340331215275	5.48867623766467	5.16642753152753	5.26846036622336	5.41615135126293	5.3632658812612	5.39427119402408	5.40903660009414	5.3462758043567
UGT1A8	5.24041136317261	5.30067108129557	5.37337474976353	5.32926802183869	5.36625771562879	5.29311426540715	5.2960699055579	5.3377252085187	5.101545622668	5.45720990669194	5.44720760628771	5.17285721467294	5.50904509488461	5.11891335594905	5.27104037703899	5.29852246977186	5.30281906417706	5.30261512418723	5.29436442155541
UGT1A6	5.74427105284942	5.29513883067859	5.4623798096512	5.51148559335115	5.57300922206185	5.44034399756936	5.60680335207144	5.32450821926587	5.51077495134742	5.49568272087152	5.72881322180272	5.54340161153774	5.43527500695549	5.40633572559174	5.40910353882099	5.48143638450611	5.49644910221932	5.49208084954695	5.49603609874852
UGT1A1	5.15776347780546	5.1062578682605	5.17658146759842	5.20993462386001	5.15583427074603	5.6919674075949	5.17388002441136	5.18455419886818	5.16572036446488	5.13854937275407	5.34386779465632	5.26971564703252	5.05724684171209	5.24431793129528	5.50146130709131	5.22784755665633	5.2333408599926	5.23448043561027	5.23260239503384
UGP2	10.3250301524727	10.5976021473781	10.1242216448101	10.269550371981	10.0457087510977	9.72611714761081	10.9233268384698	11.2059425254056	10.9470867550672	11.1281828418943	10.7861806010831	11.0469928024235	10.636009710603	10.0363059376471	10.9728737032957	9.96037554431958	11.1495981276293	10.4117106215229	10.8826760672389
UGGT2	6.51472513412064	6.97384413883836	7.33204829188666	6.86433190140642	6.77177416238156	6.66243319327681	7.93045414185825	7.82651999303143	7.84404777840761	7.43035773301181	7.58783917306679	8.02069393107887	7.83703224397085	6.71718355567141	7.82987258830274	6.46822950874905	8.02455501644413	7.14998117344286	7.78754934056573
UGGT1	7.08690715389411	7.20133142913048	7.58123655481307	6.9895423065229	7.19090103248099	7.50048490004197	7.08793898682722	6.98165579863403	7.30495780827322	6.74155229062726	7.31620207085825	7.08110944172096	7.02801905871455	7.40829233997311	6.50049010838766	7.13507740845677	7.24769996597739	7.38082182684799	6.80515396423457
UGDH	8.58216019578972	7.6092194785962	10.3319760052749	9.19411149384399	9.13298559802979	8.54394884401123	10.2651432983303	10.1997938455696	10.2486925263061	9.3881176877674	10.4132501780047	9.94699738829977	9.72031050843507	9.06687866896644	10.139032288319	8.67976036185582	9.89197695348258	9.90936599555069	9.69024614117631
UGCG	9.7837554107216	9.20192750343762	9.87994934845051	10.228498475554	9.24792262741573	9.17420123059576	8.71980992579456	8.53227091981554	8.14454628865002	9.5722784635377	8.78835051874033	8.29830795662177	9.1247655544696	9.65074268959509	8.92777156449166	9.19864370510387	8.83410722503507	10.068631707706	8.60174579438745
UFSP2	8.41429702801047	8.1130494361783	8.21762693054261	8.28931628885802	8.42637147032242	8.10848027709026	9.52777093839031	9.32214725926485	9.34875407775352	8.76036819742503	9.42708291345139	9.13962923460315	9.0113658696224	8.29349376237776	9.08267644219361	8.23900429983914	9.13687543887221	8.2979425565054	9.45620707530301
UFSP1	5.63808467670038	5.53487337705411	5.40683158350094	5.52948271526072	5.68151800706851	5.56659247653904	5.52453955733787	5.42272928420541	5.54047892869769	5.58188491568826	5.46552661855303	5.51426318404546	5.58668854290989	5.61502848535887	5.50014456263309	5.52146350850747	5.52692857153927	5.5328585525904	5.54438576031205
UFM1	7.59990211680321	8.71380769642097	7.55106276105699	7.80350487330518	8.2610614576196	7.6762968127609	7.85345947497595	7.81494201659516	7.6673395144958	7.27066743845472	7.88092581959392	8.07736353959002	8.2705000196092	7.90612194900774	7.63539264279821	7.70910978862217	7.74677919433787	8.10228797149575	7.97361520534691
UFL1	7.62391393747822	7.45295217864077	7.52507393135314	7.16903744676262	7.67097944329216	7.13386885125867	7.23325536008802	7.82937221497035	8.04670526377038	7.52476477600248	7.54911911590272	7.62431481155184	7.56477555941558	7.34277786600241	7.75344161945953	7.08768553610608	7.80927244489583	7.52112232041351	7.77760069743063
UFC1	9.71167807931262	9.51396905755638	9.19176703090437	9.17863247742247	9.45028018696029	9.28790485083422	9.51312244053699	9.36093846003704	9.87075191908647	8.43500903465494	9.49445320975103	9.86975307424041	9.83830777827925	9.4900785894719	9.6574234744948	9.57771249319614	9.58341310402493	9.29161687004717	9.4240394404149
UEVLD	7.01270426329451	6.77107078686688	7.31982191119762	6.69491816658959	7.8119610004702	7.29142235353169	7.29512047993	7.34718575550793	7.54234136568241	7.45110024033957	7.41139150292088	7.40173674313933	6.87969082157343	7.15363842811945	7.39517709864383	7.43641300124672	7.22025303715429	7.16841137301148	7.22436747191987
UCP3	5.37516418136765	5.79264534058616	5.76121024318524	5.77321735558289	5.50776461679316	5.64133175375683	5.39714052546779	5.37554573262335	5.47851012735316	5.61107388848786	5.46481889623384	5.32818485594817	5.53146106074907	5.68006024594498	5.47836261100476	5.48865360825288	5.56145164628927	5.55769434233157	5.56145164628927
UCP2	11.0815959256526	10.2977197662179	10.2600572548895	10.5628747585145	10.881010643195	11.0678074528759	7.3213179534777	7.4516756630189	7.74159213646605	8.94225219991305	8.34330168188219	7.77131549356186	8.47069794049163	10.6270762046655	7.71839603630779	11.1112244387018	7.49484144276517	10.4512631254286	8.11776192967181
UCP1	5.52229665655864	5.48770675532655	5.29366858610483	5.42245073940031	5.37008482087395	5.64438882704828	5.33890450801445	5.24897068936931	5.37008482087395	5.16970835298099	5.57561062598773	5.41980625576819	5.30790569535098	5.4975022963879	5.38077359185745	5.38984073342001	5.39537296863162	5.39978844828809	5.39842700410884
UCN3	5.53035259527068	5.57264908896326	5.77962211596872	5.66141057169117	5.56607913340595	5.67997374535442	5.88925103495443	5.45860201632362	5.86530867088464	5.65547831048044	5.84311510953047	5.7777844773947	5.83097785536538	5.65323081984634	5.77370161152056	5.68672693214283	5.69736497588214	5.70239853817642	5.69102530791302
UCN	5.95768831315539	5.6221798844262	5.45962337562666	5.66517399008283	5.46731158074527	5.67230242322566	5.47254020609091	5.50008822313151	5.64988434282688	5.78212573196798	5.58942052763779	5.64575616687711	5.66063611866544	5.48395747744538	5.62452235092406	5.72508114214121	5.67132054195731	5.41337664670718	5.63025643720303
UCMA	5.26171202520881	5.48747486414732	5.22724254666693	5.41856463498164	5.43624091669604	5.49571380475237	5.2757491020347	5.40400951270066	5.40464454427296	5.46952211551003	5.4747923998092	5.27348588270213	5.51720712785479	5.55120671320691	5.37514901872637	5.38966894521064	5.39191641323666	5.40294805384185	5.40222519857997
UCKL1	7.74790726127826	7.98011823669998	7.36284100242545	8.0933576501607	7.7094935000769	7.63329087689746	7.88612147109812	7.73621671238786	7.64500609286246	8.20135578990574	7.65720074083024	7.6966399671386	8.03819268415508	7.67010600610556	7.75400503063989	7.85003870161372	8.00852141823694	7.43935351781484	7.85653588639624
UCK2	7.02819929283863	7.09451949607318	7.03495562274001	7.55482215132723	7.37707135680775	7.19449901118905	7.80144328550196	6.69242928862896	6.82304885876429	7.62222466283572	7.33798119884532	6.96733131445648	7.35757021598783	6.96386259285962	7.10803030517634	7.06662610624485	7.04200933274925	7.30668555550379	7.39721652014121
UCK1	6.99268349541906	8.47200790175447	6.97488448264145	7.53816210986394	7.79794957417926	7.80619354755655	7.55102593966596	7.46208477659197	7.59931781059191	7.42362036819845	7.51253505606149	7.61399458137725	7.91917936144036	7.45976181442961	7.32820486200078	7.7884642514854	7.75854809325189	6.97837852438618	7.75300878674384
UCHL5	7.80162698674191	6.77276903851445	7.60483207838724	7.4257368195334	8.20616894308347	7.48607562061715	7.63403052417698	7.32116516182527	7.58461274888457	7.67247316265042	7.60233891278893	7.42060702647476	6.8594505082657	7.64936376316173	7.55478059532243	6.98773078859919	7.67238025625026	7.8400127235559	7.55317767126314
UCHL3	8.39514717342489	7.67968193319239	8.22116008487831	8.36060214479558	8.91909427403403	8.56186583067411	8.42464956579678	7.71472231799064	8.14377292872965	7.77255770667933	8.11608096191893	8.26778577662823	7.87131781429283	8.53819090636918	7.96376552200098	8.61999380451483	7.90825518351199	7.92012714297769	8.38896968266275
UCHL1	6.50768828000699	8.09545803882835	7.19513670165274	7.88406295361258	7.85999492943218	7.32525463305089	7.74444667209388	7.86932357957609	6.96199317661622	8.08121216497236	8.0101562199335	7.79724971575402	7.59602331313377	7.49795742090349	7.65382618188177	7.95853264903306	8.17008279808069	6.93866059985889	7.40926614253167
UBXN8	6.46901060359314	6.24484880890305	6.20813781060018	6.48043557962049	6.75862791142831	6.36418251676412	6.08617600428077	6.2333868994447	6.28140573655004	6.51782309340405	6.15344375191249	6.39441108983509	6.39794805794149	6.42698727211883	6.6508687695916	6.44809329395236	6.41381222766133	6.43844725535244	6.20761601411672
UBXN7	6.31141789217735	6.1452141347863	7.08822481206966	6.28731136754072	6.12104194446888	6.36887116851575	6.17439128765763	6.28376968389034	6.30982799196368	7.03430730603237	6.64518925908348	6.74344877094159	6.5489901368849	6.12757069461648	6.56152409949055	6.71723202841593	5.92546908649472	6.59922200714314	6.59639330459683
UBXN6	8.70481150002041	9.15752635116025	8.57655260026607	8.64863205241142	9.52193213519543	9.54502993355745	9.05083816897804	8.33273249027824	8.64168472752754	8.95639192049421	8.75152734631537	9.41315719766041	9.03334214457152	9.15131782584915	8.88112829903208	9.58642958736718	8.85675046218197	8.37214821201038	9.08274530005744
UBXN4	9.92507322849343	9.25563727797537	9.34496653524595	9.24473827966399	9.40860371171161	9.32927491764479	9.61295514574129	9.46258298910067	9.4948855740126	8.99466814420625	9.74822215334652	9.5313139485112	9.74103867585523	9.44791517543886	9.56797867929605	8.92467604857146	9.71923811398791	9.7071366953159	9.57349019342523
UBXN2B	6.79675239421892	6.45948958473089	6.63251494513354	6.52574939879003	7.10916604827819	7.15881329450083	6.85108502044601	6.66471065263383	6.84704750029707	6.4324186455371	6.74320331595251	6.54064821423601	6.56015919040912	6.98876682552932	6.67642515589844	7.09027375081418	6.52760893262511	6.92087546860338	6.43292029483412
UBXN2A	7.85469790087057	8.1794074983829	7.70703308934413	7.87778852904503	7.73551974510444	7.59062306391196	8.03377533869286	8.01458323179107	7.94534656150678	7.57266019736807	7.59905243773484	7.98542618842002	7.75900445388763	7.62355392301212	7.84628779783207	8.10928856144814	7.57456625614381	7.84709514441275	7.77327664019187
UBXN11	6.10672903109855	6.5489823674714	6.24877655572907	6.32443676140006	6.91892647090107	7.30408380429853	6.07513871834521	5.80449534529123	5.67062395403584	6.06765766480498	5.9803154548015	5.71207573599337	6.14430851121487	6.63337585536558	6.22613956071182	7.379248129576	5.79914348542069	5.9271232425978	5.93756323807317
UBXN10	6.58419425313375	6.43403618401432	6.31534077558722	6.4636495456215	6.57570601087107	6.66518786505589	6.37840950062746	6.14499889530608	5.98377708213945	6.39168510671238	6.09403992489984	6.28840058733565	6.55959412877455	6.33627086849374	6.12605795805341	6.29238095692255	6.3629749151602	6.28163024844507	6.46376207494461
UBXN1	9.9379841052357	10.026044990548	9.21406249995885	10.0146729484114	9.30563883592066	9.48824044765351	9.41331793074204	9.28630699102368	9.81390415232755	9.67451992777637	9.38208398581177	9.57328860389374	9.52744826354753	9.40298393532179	9.53290112581517	9.82260896297393	9.5547000580473	9.22098698686219	9.71408464926918
UBTF	6.90392104827275	7.84634625371973	6.60971597343591	6.74399634300348	6.66980823733041	6.41846510599899	6.85779444928267	7.11874696032857	7.04684349693437	6.99120572295177	6.89869986233749	6.98306038813085	7.33451443001945	6.54247199039262	6.85263422019424	6.7835812223855	6.89686659301478	6.85422924821173	7.17728779203563
UBTD2	6.57501667217331	6.90053803470363	7.11621372004254	7.0760811248121	7.15010100966545	6.52307284441876	7.00612655973655	6.97798401932562	7.3210655454052	7.33560464765889	7.03328159484362	6.98713468939838	6.95888474940544	6.79631357729149	6.89234606188862	6.73939229440622	6.86514115627633	7.17416146640378	7.16591475400019
UBTD1	6.0373415215268	7.02709951752478	6.61442827939434	6.65521808622054	7.28561727143493	6.74281934404479	6.4314286629461	6.30684765556443	6.18333220522967	7.16368007216707	6.39201942984217	6.27084807021531	6.9581285238106	6.39109621665883	6.14474522361039	7.18370060916938	6.37104736761395	6.4548660445601	6.30302510849271
UBR7	7.84984130516721	7.92376254813266	8.00158978505856	7.74804954010362	7.94858918080012	7.64335282535617	7.4691638457855	7.79993191602852	8.09001945967585	7.9035339946516	7.65568533484172	8.0431998023144	7.35410019162624	7.59402681362931	7.48431414092461	7.3691911590888	7.89714562460384	8.03434854897463	7.80123315388975
UBR5	7.67609503531577	7.0710097938881	7.97536274728362	7.63174175327862	7.61856311313339	8.37118594699983	8.46046110576458	8.18560558452721	7.97715353094029	8.19909007500285	7.54153678526232	7.65260888206443	7.47556457937483	7.74478911381997	7.94314884738726	7.4279996478296	8.29430489269697	7.633238603779	8.03101757746681
UBR4	8.40099141184251	8.86585736518577	8.94262762501075	8.57228505729664	8.9261407214257	9.55319496930511	9.04867882290265	8.54888898744605	8.0805968160477	10.1519813084072	7.97510854099142	8.25110428844074	8.27848318867667	9.00268154930567	8.70811965114683	9.34261047746893	8.68311659936666	8.4156154726244	8.63832839055741
UBR3	8.0366945704172	7.2913381584973	8.06869899741206	7.81661193566287	7.92155980411074	8.0862498904753	8.42372782058045	7.75355284038815	7.73349130054381	7.73123358884567	7.5085357524616	7.85325301020112	7.68960909839999	7.80602012254462	7.75632330909852	7.22454826057669	8.25661473716248	7.76734457222672	8.16287456299186
UBR2	7.80969585796798	7.51116608594627	7.47138383194589	7.85391651916337	7.57975713402555	7.92178737095257	8.03792478632903	7.87045312206044	7.79213884408007	7.68246325833232	7.6092295033655	7.4744494873035	7.69187104892817	7.91222762430438	7.66487173534093	7.45058258367161	8.04557599354687	7.71763659041585	7.72077693465302
UBR1	6.65450086762158	6.65629461615546	7.16972008963224	6.91493072328853	6.70062122387362	7.25593624519709	6.61701339638955	6.93341824749772	6.85101259847983	7.00803107784013	6.70181242459263	6.64553665423248	6.79304571768345	6.91039660663799	6.4908053846564	6.30799374177865	7.05556447837492	6.94440833252704	7.03868184493185
UBQLN4	6.03313598475077	6.37455948211349	6.26061133048431	6.35965133225007	6.31603248152612	6.2256233698023	6.46518400766569	6.49342050992477	6.0824797281316	6.40775576169255	6.16361502238727	5.97318048068882	6.16610114291889	6.17632256509762	6.32419176657791	6.49667302827423	6.01181840747633	6.35334564354732	6.17510801278844
UBQLN3	5.65344077552728	5.38197426868458	6.30238042009332	5.99789046716544	5.94894598272185	5.6937412104231	5.61826141051973	5.91575640165657	5.95788771697659	6.98678076498144	6.02200550660354	5.90464485149589	5.43372311410763	5.757750653884	5.8253653899071	5.88527907323828	5.89150399192838	5.8926728449635	5.89343831062525
UBQLN2	9.63605446427406	8.24298196905846	9.70262610708845	8.86095187628174	9.32872110099894	9.59618389911176	9.9973332645266	10.6282211671678	9.80358785661072	9.06948965567171	9.79282561717755	9.74426644088001	9.02446165059306	9.50264078313518	9.95948472644064	9.15855010429906	9.81136055863686	9.37549419335535	9.82247760764995
UBQLN1	8.86804639447899	8.75426042816738	9.31974446054996	8.99198895843811	9.2265014094784	9.40298163376003	9.3054049417905	9.39930055844403	9.34215259700618	9.81355503984673	9.23537778304525	8.95661611035523	8.7558934387302	9.32234993305411	9.1485773641824	9.00092911709419	9.18193398734258	9.40694551129923	9.20552378979341
UBP1	9.05699554091625	8.12725497656874	9.12007159040822	9.10201578801337	8.87459531066837	9.21287049079189	8.90601385071636	9.5629916238764	9.2965475215858	9.18530346127358	9.14241316440305	9.08574999800832	8.85843700527826	9.12858113317905	9.1256784679266	9.31169983827494	9.18011311438636	8.88711763915744	8.85578788530591
UBOX5	6.02140817752346	6.20918961319635	6.10165487225033	6.33804516777767	6.28023410349014	6.38354743168109	6.32829355481454	6.24468737579543	6.30665568588596	6.31006442923237	6.1262482844293	6.21507928271704	6.09639771754119	6.27936784963722	6.26174537051419	6.5724720814505	6.18699646368525	5.9173242279068	6.26397191544041
UBN2	6.87101320423841	6.40080606272776	6.96656610740399	6.62492572021267	6.3060735396926	6.45228426065571	6.86806751950412	6.93555313124632	6.85494964535721	6.52666171385168	6.68101174516369	6.59598176564337	6.74575080092866	6.72315544635465	6.78788788058839	6.57969585564189	6.85141683314957	6.42822677070225	6.93300925627959
UBLCP1	8.83137041244172	7.27854356324818	8.50780797886962	8.07862791131617	8.93896364076586	8.80798571444297	8.0630898233614	7.4718684252296	8.43280212740768	8.58139122854977	8.68263092674465	8.06102395816524	7.09509466696175	8.77805156512951	8.41361315180621	9.0776212314097	7.93809653398761	8.38050775192353	7.75246723949339
UBL7	7.4813513999791	7.7721462521913	7.28073972237848	7.38155418157668	7.51533813781059	7.7238823164875	7.11147937946147	7.31707062217887	7.18312800470566	7.41104687310805	7.60100370881917	7.27176375898478	7.68890967748637	7.33403643746357	7.20836678018197	7.6471001250578	7.24060632518136	7.17156348487492	7.64036581740549
UBL5	8.66334831278783	7.90502108370929	8.58486062281295	9.16058315180543	9.35203039771588	9.00484322365404	8.94968875576433	8.46599232088382	9.37455781534596	9.0988681003865	9.23385103138616	9.17268315981671	8.61406821379502	9.1665594574214	9.05110364643941	9.30908574958528	8.87046979073582	8.41958702856823	9.1136774780496
UBL4B	5.32854516767753	5.25408361742281	5.38552619204762	5.28713410414711	5.53870380177214	5.34868720598429	5.2338748086778	5.07987463996672	5.23067523466377	5.08599601794185	5.13765496055297	5.32154363964105	5.55144985090341	5.44112660243119	5.26762292702441	5.29494459159025	5.29494459159025	5.29494459159025	5.28034236430549
UBL4A	6.11524019392114	6.0360773997583	6.24216890153191	6.09318813442927	6.04091583731906	6.13386057092382	6.08530998723354	6.36873447273876	6.08008950293337	6.61317743902696	6.11970614859031	6.25909082610424	5.95388192393958	5.95314137781337	5.95445669670342	6.30744429314133	6.24439205908626	5.779834446699	6.2323273999803
UBL3	9.39447668220209	8.38125866518094	9.53779774018487	8.56151642916126	9.29235903318287	9.3845251383545	9.73122752031759	9.86711499416173	9.90276760342072	8.47750567805768	9.50492794231773	9.35278322477672	8.83441691731871	9.44712452178929	9.50277878588497	9.0820920880824	9.15342275146745	9.49762277126251	9.43078334313791
UBIAD1	7.98669720010152	7.27640683410179	7.42976032484484	7.51452387904695	7.45830096204477	7.49555768198631	7.26622110293075	7.19479951307987	7.27230198025337	6.8098732865165	7.31040449812137	7.43629930570915	7.37574438603789	7.51158077628771	7.34434221921006	7.51129090559517	7.39685046780901	7.35031605675469	7.24663557964919
UBFD1	6.84915584923758	6.9796103975083	6.49869390576439	6.61238278536904	7.03119126334835	6.90624014398848	6.75525093629852	7.011029029754	7.04160203282375	7.19227973962027	6.87026049688077	7.0459755408579	7.53931439691638	6.69963335012184	7.00094151731779	6.419810594513	7.27614543346583	7.03811179914404	7.03846195755996
UBE4B	8.05911005143041	7.15915678145134	8.4343481396113	7.52402173796809	7.80327847423516	8.76735294348256	8.1772086079471	8.52759309980971	8.28223405730353	8.08952232801567	8.16744641042981	8.21960876311255	7.62988406612486	8.28790949667915	8.18316477408772	7.99709581919806	8.26389135322751	8.00888176229281	8.11646429830888
UBE4A	9.4451738438621	9.01455629945512	9.67516403760607	9.10195479689508	9.14032575277505	9.78235336426922	9.24343502959018	9.77145672330192	9.59896644612409	9.25830059311678	9.34092786457443	9.50875263927172	8.58751084892547	9.44090885735343	9.32836272492751	9.45558307815719	9.27699658567079	9.52123271848678	9.17800517727248
UBE3D	6.1896812622762	6.18558396907342	5.97192794051899	5.96239607446371	6.05965711973018	5.83065967010847	6.16285339176592	6.07968645313858	5.93645140066623	6.07381914502883	5.96074868164548	6.24081810416175	6.18426854538147	5.90560845093392	6.0087091666891	5.99437474075202	6.13163145993609	6.01725697701536	6.04688804829222
UBE3C	7.5562678130435	8.60594834092743	7.75828453150799	7.86528870210319	7.8415499887063	7.70803873439524	7.63828902237159	7.62185493995364	7.75356659117281	7.51793709502905	7.65667764186312	7.90081901864669	8.30926504924328	7.64817887934917	7.74511132225093	7.64380414940084	7.97020677583147	7.92167632407027	7.72932512640093
UBE3B	7.16760831903181	7.68124994324272	7.6009487080433	6.91043294965078	6.88885633013532	7.69385329416759	7.12171734611963	7.88657596007165	7.37831464921301	7.696180163508	7.32821143850576	7.26300334142273	7.31182709528493	7.43938677482569	7.35303953484731	7.11688801555121	7.6580698357834	7.455588160476	7.30622816390878
UBE3A	9.66734248407134	8.64160667172121	9.4910175150603	9.23921273888173	9.69268017841553	9.63311132231808	9.14979940690217	9.83575174326678	10.0104271855185	8.89182254389988	9.7134571759331	9.63946578846554	9.26599388093153	9.55951644219292	9.70804820763884	9.80193889015964	9.31406144873481	9.45650677067202	9.37725640991922
UBE2Z	9.46507130089016	9.40298741465356	9.60944408329369	9.84422624874131	9.43921871205107	9.34747005372178	8.95599949641472	9.29456267332967	8.92946336695436	9.49164623720846	9.31471672816826	8.92016497383083	8.6944229840485	9.31213043668448	9.01141649943735	9.62530228252488	8.98653165889846	9.48100080441458	9.01263131336798
UBE2W	7.9213700174576	7.69880220032706	8.21569450778341	8.16093691863831	9.0807870572334	7.99531918317247	8.6328322602799	7.95697103812769	8.49118950887335	8.12385007606905	8.09462710056233	8.35688480800133	8.41534131199641	8.40779902651194	8.17178266652326	8.31715730572971	8.3420462323258	8.08584622849876	8.27074610841178
UBE2V2	8.18393903201553	7.71427084499486	8.16371476451594	8.11338967033717	8.91172400440627	8.15804950279719	8.81131764650464	8.67064511252518	8.70296574461954	8.62206655262647	8.47147700894305	8.59139882179511	8.13430053575368	8.27101210133704	8.5324265328159	8.20375401391201	8.73758317122087	8.09483544032963	8.62106325023041
UBE2U	5.34824712363727	5.46352352870337	5.2842594831707	5.53504982561457	5.5857096838463	5.33784328832483	5.4019416621676	5.4723510196059	5.39595078495307	5.36648934507045	5.16674523089788	5.40967447995018	5.54865840955082	5.34301355437608	5.52863651757669	5.38970193459706	5.42113212025077	5.4325970901131	5.38074389033526
UBE2T	6.09513133767251	6.01308427826799	5.88295972678585	5.78589661629194	6.2205406881756	5.83769762200694	6.00025517135985	5.6648601443507	5.53311227522615	5.79424848805326	5.71758732659081	5.50906431475649	5.77981887868594	5.86758835209602	5.70868277831634	5.80111372696635	5.78625769603452	5.90989941997551	5.78811748238679
UBE2S	7.19220167177142	8.83451522638907	7.32532888419527	7.87441605691725	7.53356063146056	7.49644043656721	7.3503178272154	6.90498974796819	7.52878214178956	7.07862134915613	6.98775475303768	7.06213958529112	7.81488891890975	7.51996348999013	7.08625612751425	8.00434620681635	6.9524006147128	7.57503313242643	7.27142063880389
UBE2R2	9.75774374216831	9.81333070936379	9.99359570203371	9.59172535770086	10.1690731798824	10.8434402825942	10.1077999435087	10.3815248883501	10.0916405289029	9.62293264623535	10.1598646195109	10.1569061162801	9.65131191304707	10.3815248883501	10.1232573548298	10.7198742197818	9.87802652343258	9.82723022339586	9.84935290101284
UBE2Q2	9.08827229201539	7.95082293505669	9.33937095952081	8.39027084448959	9.46910251421425	9.63195501199835	9.43669515115931	9.75926978344879	9.77535932628894	8.43761353752011	9.40230873130794	9.74438127150106	8.9845187404641	9.53052928311893	9.62696626997068	9.40629772125042	9.42841989681663	9.12819511301355	9.04992015374079
UBE2Q1	7.81362112228908	7.55711295659085	7.54361799596083	7.70142154344582	7.6350284848746	7.54538800203061	7.32097395182395	7.53431858548655	7.81804633781133	7.46951822517816	7.38470051468305	7.4845603383368	7.17219286736488	7.606628649332	7.41995184444248	7.75216382505657	7.51373938120476	7.58092252603517	7.33304531366366
UBE2O	6.29001598556306	6.35240259846883	6.34666429503927	6.63322115820872	6.18973303624437	6.23734728060708	6.245957971818	6.38715595685204	6.19154447615375	6.67075236991757	6.11505446540544	5.9738758967709	6.19455684102797	6.08261097003793	6.13559894394597	6.14504831296355	6.23770724613186	6.10237399420675	6.5856971630269
UBE2NL	7.90625478564317	8.05502278240012	7.59537174444847	7.82102940101919	8.09622720641751	7.64823251187532	7.49234792364682	7.54299171774538	7.79963499601314	7.6060044698543	7.46426002004574	7.7284396481921	8.0172100268315	7.84527304606503	7.77232896137893	7.95429498533899	7.74048151246735	7.66855186464415	7.69274724196397
UBE2N	9.10992456821117	8.51307986575442	8.1915847341368	9.08799943319721	8.72645734924196	8.1486738021373	8.82693447588866	8.80119756755277	8.92123606691925	8.60102600058545	8.80906155930145	8.97371336998295	9.12073054759199	8.42794519666231	8.61317591679081	8.95907103206505	8.65160806869419	8.72533497734847	8.61111663726732
UBE2M	7.82081978651514	8.79226065062461	8.06196125842195	8.27077352044695	8.791798953922	8.69491015862897	8.58562838104917	8.33316041549298	8.30025517364023	8.51850172866371	8.36323475453382	8.55435150400962	9.19745203092384	8.51430565634256	8.00173238551901	8.46914915381067	8.52807783842122	8.15919000434181	8.68434084406013
UBE2L6	8.45852585563924	8.36927337382582	8.0602853377742	8.84378523038577	8.56859568711843	8.09059349178716	7.55810895887571	7.90689628002481	7.38839087670898	9.22605169126038	7.65830106367068	7.78068386044437	7.83976005942808	7.83835770284094	7.64079480468124	8.55237146318961	7.93342294742362	8.34479608371354	7.57183419347682
UBE2L3	8.27801877198105	7.88713523841438	8.50681737720849	8.02968062293804	8.62309841204982	7.91690230428772	7.90173500446058	9.00132526242627	8.67252293149517	8.50681737720849	9.03210896810504	8.90485876466551	8.84830475183136	8.06462704159383	9.04463874128835	8.42640529903403	8.39909742874827	8.9745124084205	8.19398023737054
UBE2K	8.25820648172173	7.27768973272659	8.28576958001824	8.25509847676509	8.57031426903453	8.10093259409413	8.29295361769498	8.11953124922751	8.23667740152371	8.2347186375707	8.23704034705379	8.20735680081053	7.48741482923544	8.2279156472837	8.0019328099649	7.92076465562681	8.06109326117082	8.04010709764616	8.50066628444314
UBE2J2	6.96760642813724	7.12825048779784	6.66434427617356	6.8277506117968	7.27922534781066	6.73831122833309	6.49443060689473	6.78344539254831	6.31512402725331	6.90623442724668	6.54773292492308	6.5982785189923	7.07620338522702	7.05647017679382	6.4451573469605	7.50799383887985	6.54555188870458	6.51332367802798	6.64894810357917
UBE2J1	10.2233594859255	7.70960176475751	9.07991282363467	8.91581448114897	9.00045889564546	9.02819231294612	8.22819282042675	7.74468475554526	8.12892044466982	7.24814337885227	8.26010338218055	8.03507083555429	7.31145917325378	9.11989523187581	7.98916838309164	8.11472659247664	8.31390936128849	9.13446506831317	8.14011145249803
UBE2I	9.8654480104233	10.0365430207582	9.34127527838735	10.0071891583076	10.1193785668731	10.0300716972358	9.69521410653945	9.67106319530551	9.27585408077764	8.90364940206515	9.54266715812285	9.59693732321745	9.20962335100699	10.0160703957893	9.72363818453022	10.1048378793954	9.31505237409027	9.63930392205363	9.65830104817473
UBE2H	9.05616543128996	7.90118227843904	9.11437540400663	8.42777366711688	8.39484539240971	8.52143555809445	10.1376332906976	9.25035687216081	9.07814248213554	8.95768173123466	9.36042637454742	9.34473288119057	8.29210813240922	8.61452057851618	9.05616543128996	8.14321924850169	9.42958020124726	8.5968958008662	9.51127398566396
[truncated: 14,158 more rows]
