# Supplementary material for: Feature genes identification and immune infiltration assessment in abdominal aortic aneurysm using WGCNA and machine learning algorithms
Source: Front Cardiovasc Med. 2024 Nov 12;11:1497170. doi: 10.3389/fcvm.2024.1497170 (PMC11588672; doi:10.3389/fcvm.2024.1497170)
Supplement: Supplementary file 5 [file Table4.xls]

geneNames	GSM1150689	GSM1150690	GSM1150691	GSM1150692	GSM1150693	GSM1150694	GSM1150695	GSM1150696	GSM1150697	GSM1150698	GSM1150699	GSM1150700	GSM1150701	GSM1150702	GSM1150703	GSM1150704	GSM1150705	GSM1150706	GSM1150707	GSM1150708	GSM1150709	GSM1150710	GSM1386783	GSM1386784	GSM1386785	GSM1386786	GSM1386787	GSM1386788	GSM1386789	GSM1386790	GSM1386791	GSM1386792	GSM1386793	GSM1386794	GSM1386795	GSM1386796	GSM1386797	GSM1386798	GSM1386799	GSM1386800	GSM1386801	GSM1386802	GSM1386803	GSM1386804	GSM1386805	GSM1386806	GSM1386807	GSM1386808	GSM1386809
ZZZ3	8.34541926927871	8.19589008392276	8.23424928303614	8.13197174086451	8.36893035848601	8.3450976301267	8.36994771998711	8.47685384644193	8.15559901923569	8.06789032684448	7.79712476800056	8.49813058977504	8.2442820760742	8.24236062867782	8.25913777888916	8.13520790926348	8.35373107654395	8.13969902657998	8.15947652356663	8.37408629677823	7.89344351005489	7.94763304129944	7.95927440318522	8.68085816353179	8.10276175040013	8.57919461829979	8.21449331869858	8.04068572183354	8.09378707428144	8.19935512651244	8.16050956743918	8.69952133237665	8.27453703322935	8.18006819221106	6.67950119993679	8.20486482240104	7.86684602842374	8.2542356974253	8.42311563835005	8.39343578257765	8.391560719008	8.2903906543846	7.86027434376093	8.68046851449207	8.02273606068575	8.56747518279863	8.55406631627947	8.54211864872805	8.56318118498231
ZZEF1	8.27406812162693	8.07010078991506	8.43330097640807	8.56707270044121	8.56639529099056	8.02164364568099	8.46688773270641	8.51821355099135	7.84130075152483	7.70210446914936	8.54042476399918	8.40531754184474	8.46760101305069	8.15412250291235	8.05736909780341	8.44872826827947	8.36783227328559	8.39026861216963	8.3369143705812	8.10597844397546	8.09615281143926	8.47535145343547	7.74366836564739	8.23479698959108	8.02733689314501	8.10175472379836	8.15048664897685	8.57865609491571	8.37956772589426	8.85962969036792	8.39809768463916	8.60274182993239	8.38395318882094	8.28969098107273	8.96699257446178	8.6035161378236	9.03701720094721	8.34437668645753	8.15766726660615	8.49308854916068	8.09967798078421	8.64010106775936	8.0561296473944	8.16924516959186	7.94756343291077	8.35573957283103	8.37584291014188	8.22997594976179	8.12845617139283
ZYX	11.3792292518868	11.2323793582155	11.4093836515522	10.530829906524	10.4319198333555	10.5411616613935	12.0291092914003	10.3068373228211	11.741137301081	11.332778965837	10.5405411543494	10.6218848150039	10.6530470300442	10.3588622687649	10.5805167128592	11.2538584878963	10.6451471705894	10.7761043437197	10.9653181675046	10.6399588862315	11.0166634830879	10.5986746562367	11.5215657172743	10.9673625817984	11.0574230309005	10.2964860951584	10.803537418613	11.2249786950624	11.0307937857766	11.4482194895092	11.6953789283439	11.5312393583391	10.4771264231755	11.0857966290713	11.0581288827221	11.3718916385666	11.363385289939	10.745527666987	10.5801074245538	10.934712011522	11.6354714641064	10.87138293376	10.2357589690274	9.61494606533301	11.3737998702322	10.4250897022376	9.64405074671912	10.2222782547239	10.3481519612015
ZYG11B	9.34085685917798	9.48683830209447	9.13878671037557	8.56663223729437	8.94287118247214	8.82144150512948	9.78533068946113	9.47801165551429	9.18208068032482	8.59680340215167	9.07532469104826	9.01349298646615	9.3479761697998	9.0753559894211	9.69041155039249	9.6371292004712	9.32076139869693	8.5211583065169	9.2219326068611	8.93019413619335	9.33200268558168	9.29079268182394	10.0100829392006	9.52801584186624	9.83811171977865	9.50339251692529	9.23882446963863	8.83524153952201	9.18837129462693	9.07355651458144	9.02197911906187	9.14923895813055	8.46531218176472	9.10997861761082	7.52512627094557	9.21961157299649	8.09449678877971	9.33606237637939	9.42277900133191	9.02664554587256	9.37209647625765	9.11857231388064	9.64741645021147	9.71265253614096	9.86844646450924	9.32373601393479	9.24681278593795	9.22618064868557	9.52128564532093
ZYG11A	6.55536690045102	6.73277347387115	6.73823670480954	6.83501897280764	6.75623608634035	6.68029404828495	6.86781476565162	6.5767126606505	6.78413206156865	6.54536666661668	6.51065741650889	6.65286564152501	6.60198506549974	6.80528484521916	6.58690973155467	6.39262456499858	6.70660943718561	6.68443901033852	6.76153311690647	6.49576684313251	6.60038463213539	6.48883834655361	6.7628002586935	6.75095870208567	7.00646699733159	6.50221379957421	6.71876519793636	6.58634154760759	6.4533949690085	6.51286344252283	6.62822480495196	6.67516504928669	6.70459933644231	6.63253562986005	6.64656748357744	6.51707812783879	6.62997828872593	6.52226951766618	6.54165783061083	6.63280259191898	6.68689738815736	6.65979910955203	6.66652097979335	6.8271728555183	6.88513253578807	6.6372530624447	6.7692942613937	6.60141066530212	6.6226780089207
ZXDC	7.88692524803616	7.92893565311461	7.12496609070748	6.97693545289506	6.96228632898727	7.34049973620882	8.45302002312677	7.29209916207472	8.11035470333598	7.11582374454801	7.30329334641865	7.02766526411064	7.23381852028274	6.94269554125857	7.98557551496088	8.12041342669294	7.4371979376156	7.01289466290637	7.40159243586234	7.66192581020512	7.59104419376061	6.98982744545648	8.20587720581762	7.75999901647502	8.25628371800938	7.86852243962791	8.14877495566818	7.11764407674913	7.32564268014536	6.74267777241932	7.3347213052266	7.22177667536354	7.27894211005782	7.20338833918107	6.7489131534881	7.69284715642513	7.14482104601843	7.07409674390468	6.82560821357349	6.84487666465454	7.01745697696397	7.27022712888706	8.29803915963566	7.41099689254035	8.620885665241	7.67126214038365	7.84861474419697	7.9804168144309	7.71995432881351
ZXDB	6.79697191674782	6.67074043897541	7.00652091634199	6.87704482687534	6.80531267254894	6.56862039586859	7.22126349766007	7.31965633422636	6.74266311475495	7.27272083437596	6.79738953141385	6.99206897594985	6.91022392460478	6.90211655322998	7.34142415039061	7.12298481722955	7.15205379338639	6.92956550927469	6.83716512969367	7.26580868470874	7.27644031295534	7.03908647926391	7.17292028929911	7.16587999958247	7.27764322846936	7.13207183821483	7.4125441082042	6.85978049972909	6.88156988349498	6.94079758069853	7.00742067680914	6.84597468057622	6.91407151591196	7.10581711876108	6.68989606370222	6.68864413455088	6.63773609787684	7.10300752735713	6.69345339312882	6.70419720742314	6.69852100197668	6.9562575460924	7.02432390692174	7.0899630811414	7.42601693301848	7.16779601866109	7.2102895604099	7.31548002163828	7.02112447037321
ZXDA	8.24720371806975	7.78453600296514	8.19959107450573	7.92232333229911	7.79422111109094	7.66098562134247	7.72266570295488	7.52403430233298	7.77045825714859	8.01867740391869	7.62913439407235	7.95249679788483	8.06578951493621	7.40350219552721	7.3816595501777	7.4311991126357	7.13264730173101	7.30158701774993	7.46030180055537	7.26803001328812	7.81887945472156	7.25657452268235	7.845344843095	7.79288616320311	8.16424495897522	7.80533835283746	7.69600100254585	7.48096670716217	7.51466310725434	7.83441833367187	7.76833392542294	7.39511197277358	7.2857760434559	7.63943366474922	7.11488151716197	7.37081826866301	7.17227752423582	7.68424847075772	7.67820517077063	7.34630602247609	7.67327747463425	7.42314172384573	8.0271950505711	8.06640735570975	8.06181855721333	8.08494900376558	7.94049788296168	7.87501435165192	7.72949844771219
ZWINT	7.51262220303697	7.41587615067238	7.95899732725802	8.16912581490123	7.52916451044585	7.65809917677523	7.30146324434925	7.37707320523185	7.06930498252438	7.81017797434115	8.06697860372546	7.67063113085966	7.78228913687132	7.73407682445196	7.01287301746326	6.9409639883374	7.48512490858078	7.54674490074591	7.31771678597438	7.41117005726137	7.17921233299731	7.27943340096899	7.30890660282036	7.73445174448687	7.13805821578259	7.59580143421996	7.39732802385879	7.60105704538983	7.23240653672497	7.327724559011	7.26253095306171	7.92408567222543	8.12824005396913	7.66051996901945	7.37663112555292	7.53467037694946	7.415098405097	7.16434541421115	7.3548654763957	8.24567275047815	7.44976470387964	7.22093878305922	7.21261653720093	7.33917040184383	7.43312732632439	7.54399061421162	8.08279181255105	7.66774926999845	7.36185806982546
ZWILCH	7.75221493021269	8.02325734834197	7.77005018824454	8.47345455340468	8.59305967247498	8.35017885734618	8.66334993162995	8.46782852585874	8.43920582205511	8.19512986497982	8.72437525572099	8.43780597949442	8.69803093454047	8.51399102972961	8.95328385702009	9.11473489033367	8.83182520145498	8.87330957138316	9.1421273855852	8.83297283919616	9.30650207161803	9.12571911007033	9.20387985001926	9.32230245821057	9.0729371486322	9.06738320788404	8.84560870339845	8.4102106453542	8.43801694453992	7.93713090023923	8.22838937145417	8.74803920399599	8.82180814347094	8.42021470394079	7.62768290060131	8.41767516630294	8.49817665264642	8.36406110756521	8.46052258442799	8.860664702623	8.6507678783188	8.22212700621361	8.78946830186902	8.79868198265271	8.92638021384128	9.00624678318395	9.42080832609907	9.28878145905015	9.05707362854775
ZW10	8.40298977509361	8.04701326367983	8.0061664246952	7.71955254626074	8.20960817138893	8.066290311137	7.66044102477431	8.02931393172723	8.98051174264366	7.73998482974354	8.03177782187539	7.94138314612464	7.82319013599718	7.90264638568488	7.87115371211807	8.54650369035869	7.96124110286536	7.9013853801863	7.94540186248549	8.19072487959343	8.00272210987805	7.68961006120695	7.73153758606936	8.53412904745859	7.97229746999557	8.39854861889548	8.24769790941483	7.82382582374824	7.86900195650303	7.9056870717965	7.82821308521959	8.05833707832457	7.96081211801844	7.86289218167468	8.49844739658178	7.71762079644443	8.02714485305656	7.33000536374941	7.4353091825382	7.58363811252078	7.94161367189862	7.67201758547769	8.04922609431278	7.99035706127556	8.0962928218423	8.20758862082074	8.31559988101573	8.4373441883286	8.33209741628123
ZUP1	7.97481679576018	8.0145789825724	8.34941586511493	7.94844688029818	7.95140486394262	7.74767076033189	8.57899209759873	8.13657745617898	8.48084254824264	7.95950355332093	8.02451257793123	7.98027397432963	7.92840681267176	7.66742607810648	8.09453169056162	8.35478655189487	8.46338148266211	8.1945653919942	8.44028342803751	8.36494241248543	7.8954428094014	8.36315090351586	8.28429550570438	8.30122986285632	8.08599341790653	8.35139712605334	8.08115100642758	7.88671039181912	7.87520969333664	7.77310311379905	7.84784704849687	8.09245654757696	8.29520842978574	7.99853110197094	8.54809698202755	8.04713737511667	8.59468329091526	8.14489002649853	8.11898199115326	8.2728618167078	7.89290645247336	7.69708458864796	8.30330175586842	8.20792810911959	8.06608263081953	8.38071069187697	8.51231083709274	8.41040030706896	8.13219399774496
ZSWIM8	9.04267628690141	9.02793823719138	9.01368613660381	9.73991356886858	9.69236721517693	9.50444806560083	10.3130119883057	9.5463388111598	9.71933031739847	9.2197427966497	9.63311177568783	9.65267335848668	9.74796844321296	9.54073341427121	10.073263163641	10.3517198195907	10.4294718471172	9.91189417498457	10.1200079426807	10.4242627664028	10.1745988163685	10.4557057947504	9.63549196557883	9.33867380438371	9.65705126731544	8.77307481516364	9.24292605209554	10.1043786987099	10.1665751017019	9.96803224422703	9.99296063173779	9.91172207178993	9.8068689095463	9.94607427091695	10.2907188633469	10.0850990904073	10.4424673014136	9.75374802246603	9.75122158759002	9.87393226698395	9.85804103993976	9.72442159043742	9.19609417572097	9.30405283800181	9.42895170557169	8.95479194051444	9.24641755777346	9.06476587307523	9.34773891364405
ZSWIM6	8.52489405605737	8.64390933669461	8.34944889349183	8.53154100523207	9.12359432528558	8.39430854502153	8.24803660942271	8.27829667732275	7.83948993529706	8.96019437994044	8.42981729433523	8.24618589136479	8.77117549349345	8.25737117355387	8.75834149790069	8.58757605011003	8.89455476258184	8.67566967789855	8.94081959689532	8.41982490731439	8.27460197708399	8.57209252592964	9.39303889502629	8.40149345714801	9.06217130376293	8.72432789252809	8.42167182288292	8.0335673985538	8.03538507738995	8.06211080424562	8.22601804762373	8.48137945350567	8.40396695932123	8.62583173147412	8.02953066661102	8.58169605179701	8.84603172012775	9.08610369220773	8.19650189442978	8.77438285535607	8.51199569398858	8.77062953953453	8.81742069134634	8.45604007298066	9.19770636978142	8.47697470934845	8.29830448725642	8.34543253282878	8.53504000786016
ZSWIM5	7.1517001129886	7.39343161567045	7.38420972196768	7.42115235266329	7.61927600923807	7.62510757082559	6.67553402817467	7.21990858724316	6.79269686645937	7.642903080148	7.29865238173233	7.39089154337071	7.72953004452143	7.39061672660264	7.51117011180647	7.66991785595661	7.77509678626978	7.59553147365737	7.70940571424487	7.67287066563308	7.76650697774293	7.56135920153475	7.36155192892548	7.30539520570173	7.22790836400761	7.53056923647747	7.39877235250967	7.3346827272273	7.6274951893055	8.14923187616297	7.41100208622384	7.45589743678974	7.308980671338	7.38774022751016	7.08739642449918	7.6175890586493	7.34917947690601	7.41152034355479	7.52323137174797	7.51197889091014	7.6359967390781	7.30758328762216	7.28295219071251	7.49096853086314	7.50351501141983	7.7575814647332	7.74719907553775	7.05019334557885	7.39408257591209
ZSWIM4	9.90865119205532	10.1395513142805	10.0191075427734	8.38489797733853	8.65076665685211	8.87949241527064	10.2990010325933	8.96483701344891	9.99670373281465	9.47071291223101	9.87584013324472	8.72700307489252	8.79428660791756	8.92892407511085	9.57860537193796	9.57001555567544	9.70564457010552	9.47598484897503	9.57201793954651	9.54919316685454	8.9431095702243	9.53510355139327	9.42215976576155	9.06033715157558	8.82837877501752	9.13299575253538	9.38262272437983	10.0437874550066	9.80841380987562	9.11698159903656	9.99981511406883	9.83366325406866	9.18951387137284	9.44279703892923	10.6570819566607	9.91968332722027	10.1263339265151	9.82816823978439	9.32716055133232	9.66348403527143	9.75306248268587	9.28360925696473	8.84436355847486	8.87529555215603	9.05702395366508	8.89228309297456	8.97150425387252	8.99085325022094	8.88359942668737
ZSWIM3	7.06033295206059	7.47896035085047	6.76030233541505	7.00612924285712	7.32044791337919	7.16355450522666	7.22723979712336	7.37416860440393	6.80054596303697	7.10276727361508	7.11626880382429	7.24979672899451	7.30864369163299	7.27318577621907	7.25489465521541	7.58203839631767	7.26531297752187	7.33149224929712	7.44348021284371	7.3888514203221	7.32026154608029	7.26110778481377	7.65648993919535	7.26429496773204	7.44208507276415	7.20054222625053	7.00026347093397	7.12905613601172	7.13097768202743	7.55493970742824	7.21045870450159	7.19277907621617	7.24007748800985	7.21896786992149	7.46484378575859	6.93356662608408	7.09444494438734	6.97824330234491	7.49945872940177	7.13291179813254	7.06354645800889	7.02379615763906	7.54705249284274	7.24147509848404	7.16373884739534	7.43089929647036	7.34963184197907	7.22522622075075	7.29573344730075
ZSWIM2	6.91648982178295	6.77786785698955	6.70939286813797	6.70433255730909	6.89344857888072	6.78360285843405	7.1251151002742	6.78421308036256	6.49810060957635	7.26668591705038	6.960117132376	6.57447308549484	6.54894389361173	6.67646803024355	6.92441798323197	7.04853988768383	7.0454190317276	6.83527082264929	6.7578972305375	6.90633840911045	6.84800354872426	6.91053590088895	6.67148759586522	6.60563603020628	6.78582416289282	6.74585749980469	6.61248958843682	6.95703858861376	6.88434302932888	7.12552581036848	6.93020675849122	6.97549836264365	6.81191372581392	6.83488277111153	6.92917348007267	6.99071447575647	6.94302229056415	6.83013831517133	6.98203639193827	6.87241106227386	6.92244459452154	6.86474269006886	6.88172323103842	6.64495083419056	6.59431519938603	6.68750028126256	6.57882008033859	6.78324319356881	6.64870927211137
ZSWIM1	7.60761088098158	7.90534360929406	7.73551489543429	8.19665942046158	7.87086935663915	8.09762841570138	7.61891089684721	8.00032140851821	8.50137257851317	7.45202878904451	7.66163648718863	7.98133480890167	8.00363014773131	8.1583054115261	8.55444793783946	8.35657794127168	8.47558083221287	8.33713179140751	8.42752393425003	8.50324869684256	8.34518846418466	8.4534159188725	8.30078176498865	8.32838296782924	8.39259592961051	8.11367129333508	7.99988175029041	7.96497055583408	8.27292137177355	8.1752587193884	7.88475282968041	8.04004179905984	7.95795264486961	7.77275020803494	6.63280297940156	8.32838296782924	7.83931275899324	7.82949529849173	8.0637428164166	7.92453412984571	7.98801952584663	7.90619312700513	8.31143652388885	7.77928711066476	8.31766387191095	7.97648684219716	7.93588392313952	8.6103309654353	8.23795605670177
ZSCAN9	7.74727305365375	7.77578681129322	7.57292669432952	7.55277006931292	7.362992623911	7.37566612690657	7.52556369517921	7.31317618507374	7.47955554518394	7.25391684125192	7.43246281034137	7.07119850537477	7.38608111721205	7.07697307358263	7.53640619067036	7.63760693662798	7.46544794391025	7.73941485171532	7.49539705719602	7.26490742677471	7.69536285228659	7.48515872712169	7.83502539911695	7.67482087461127	7.63641665685039	7.46391496546217	7.57529457530585	7.62016175548323	7.61473861218289	7.51469670021999	7.63509765866042	7.78403401414693	7.52981426787649	7.61351945623582	7.01267294657993	6.94162043100504	7.4984574372588	7.22092250792248	7.40819774515837	6.98323829109266	7.35981015092724	7.24152722921028	7.99595605743361	7.45406401831239	7.807947641782	7.71376277144474	7.83268763084319	7.65391397523371	7.76897298830716
ZSCAN5B	6.61017907183796	6.77503794552547	6.69375397448323	6.80971429789572	6.86818416226318	6.83362905077561	6.94104878728117	6.92380848200125	6.50702848330883	6.71625154767159	6.86892652122105	6.85413594210523	6.74625291629118	7.08868287577952	6.98041279103043	6.88325419285406	6.93718877674806	6.96674262321361	6.94705852129775	7.10804525587181	7.01973243562014	7.21782087926621	6.90357959147771	6.59232026739723	6.85496495140897	6.63346549317669	6.6048307149059	6.80232679340883	7.25748636156189	7.10702055182684	6.8956816093872	6.89578145401936	6.94727919274383	7.01156857406347	7.04821332002837	6.89957719713855	7.04464166697903	6.76569226963247	7.17250603108694	6.93779645729392	7.16251435120887	7.03483283182871	6.77721880602442	6.49713406653568	6.92631679523991	6.90037956252655	6.55548688639513	6.80581188048286	6.81110818823928
ZSCAN5A	6.89941593181049	7.02347155855272	7.09582610094541	6.94715679788989	7.31864186779879	7.00402730147384	6.73255115323366	6.93345477149863	6.90860903665798	7.15998975786287	6.78727965475238	7.42982776775823	6.79192907356296	6.97802556420059	6.85394405783968	7.03132542773155	6.93725329058975	7.14997844188381	6.72640265405077	7.28435845879437	7.14678426032683	6.95002340159964	7.01719985405612	7.29258861095774	6.93753214328258	7.03467871646264	7.08625974890013	6.75585122940337	6.89133276958371	6.92373552069217	6.94680214944996	7.17076934707702	6.88132638111288	7.16302397673313	6.44034911068991	6.97049832726458	6.67531765045986	7.00232661145558	6.75224356146749	7.04467215714754	6.92161290054414	7.0037784930534	7.03029804088452	7.03832124012649	7.11697628510522	7.25219719604374	7.36136487161932	7.35735128218708	7.15689981812245
ZSCAN4	6.70564934450276	6.79128471760353	6.59367427990991	6.7580200084134	6.62585838073474	6.6804792585807	6.81567892928433	6.58362414575087	6.57606556689187	6.47974031492885	6.58799939124347	6.59899730211898	6.63092879379094	6.53061772208648	6.6348760923542	7.14407201892562	6.81038261081708	6.80056726804837	6.70205033968355	6.810262695901	6.93072966490199	6.81027952887718	6.97620903090596	6.7865420593437	6.86967850045853	6.51004461054727	6.78707705785268	6.87495799559504	6.70244613697857	6.58563070919006	6.7322421306127	6.59477411617421	6.72095572786736	6.69406964550874	6.69569249961475	6.66055786167877	6.65017207770004	6.65589339981637	6.74654010699799	6.63365381112753	6.69058174191184	6.6571135674166	6.84026218291361	6.34729480943665	6.76879067390683	6.75902741908359	6.68813526835183	6.50247975692576	6.75425091529546
ZSCAN32	7.85507447490177	7.78486687668333	7.99160525803858	7.38330128969347	7.45631832176458	7.97618800310066	7.73691497132172	7.51454805617975	7.79924893226757	7.39895881216551	7.48038506686673	7.55264878104611	7.45843851612117	7.5054023022932	7.61018306914205	7.63146252746497	7.66688529027775	7.59947157358811	7.77182433111649	7.48082568077709	8.00102315995988	7.91802322873215	7.25252549594731	7.98181054537199	8.0561065035468	7.74715647848167	7.48694273320838	7.54987242422989	7.7265098216736	7.77742426584459	7.5762938317456	7.55502581663901	7.76315037688301	7.63482123532701	7.08005662022657	7.68335810678812	7.72108100050114	7.27928721325989	7.67974120472073	7.50602185254512	7.44947163456471	7.50619767337149	7.78963660384608	7.88173382984876	7.58160445365504	8.02315457520181	7.96024774804712	7.70657687163084	7.66033623294129
ZSCAN31	7.65987000607867	7.75507614313914	7.52493165369445	7.2697890958907	7.54035190103824	7.68190721212508	7.94071633474081	8.16349047932126	8.76660702279644	7.73963741903048	7.29577064632735	8.01494938085304	7.66792234246636	7.35009429785265	8.09223326536518	8.32391253016199	7.50395769910141	7.907575090262	7.94413129102957	7.86995048234322	8.07859204783026	7.79541966196667	7.43521066211475	7.59581057356778	7.66374616714344	7.78514248812417	7.7549680024617	7.51140874206633	7.71941889903058	8.5229224144042	7.93570995276223	7.64108050968977	7.30949047010103	7.75001773205138	7.17026903776574	7.60197536209495	7.34899891070339	8.1633538271216	8.77779129994488	7.53291441509143	8.2806078911207	7.37002305061227	7.67063985307773	7.85279683255622	7.39273587759762	8.11577741768933	7.62809284629795	7.91039378287629	7.92350874560942
ZSCAN29	7.58390418362413	7.86206128552889	7.07764229118326	7.61386818309797	8.46696067063147	8.35734605406096	7.31285285022816	8.05202597381137	7.31661412229646	7.78033307502627	8.01764301633863	7.95392592633339	8.00547981990738	8.21679572983463	8.08197550097868	7.46232402480891	8.64573991419267	8.51832966708912	8.22722723438655	8.70622804500464	7.7054263460109	8.44438561446441	7.60246223302901	8.69316900114579	7.26083845916884	7.99413203152325	7.61882908271298	7.43279472250355	7.86696099379191	7.90718181998247	7.82110108835057	7.6172654383531	8.16477484404578	8.18524830484414	7.81622180617771	7.73223445345172	8.50016813382348	8.41149934021996	7.63718296670813	8.69439152130612	8.12791086111443	8.12090401939956	7.75618490498509	7.66334849762876	7.83258745119383	7.7079838509399	8.1695181438919	8.20021238412593	7.79188808158399
ZSCAN26	8.17956923861678	7.9410410079981	8.5266591225382	7.70463807749344	7.70358649261931	7.63184322068283	8.57575155592282	7.4346909574113	8.58081378105153	8.10689206524549	8.10631017859455	7.67079672303484	7.98126828409641	7.58394115044331	8.56703660118686	8.75635007178033	8.32358881531439	7.66997950290959	8.19300412435635	8.20458944598812	8.17863518686251	7.84161998075327	7.94603357163318	8.5580422777903	8.39830224723413	8.52457928800975	8.16910231807933	7.95188458430181	8.0489960512342	8.64277531376837	8.28675639477981	8.21028488877202	8.01273675710057	8.11003520615878	8.72319498818686	8.20891105922718	7.69461468096037	7.71085185145522	8.44589457409226	6.99870423322437	8.14327716010814	7.8862906806029	7.82162376524674	8.10437404542378	7.91883121916644	8.36536280538488	8.50334012334018	8.13450300566516	8.28514517958323
ZSCAN25	8.07687284577691	7.69952692542014	8.01851415032244	7.73448376261392	7.81623003349138	7.57989387683089	8.05779583077229	8.05053390557935	7.81148372409879	7.81762889461588	7.53478571678118	7.85704475212391	7.85549012645225	7.81574241741225	7.09207257372189	7.69035032462114	7.2363988123325	7.69528406565248	7.67377345914403	7.5570994472536	7.61175937744063	7.96328841572189	7.44020358233234	7.46474062846845	7.51492278321223	7.6422561312355	7.56702994092483	7.97724364330774	7.94069953871155	7.71754066434076	7.81104901068807	7.95766978150966	7.7570624869193	7.85521986069686	8.89878151445582	7.79673595835196	7.5478364780353	7.87939623826824	7.81308806617736	7.72408577516285	7.47422248566323	7.51964968939329	7.37775459657642	7.60763548334293	7.42912509588048	7.70100706916096	7.65001428268191	7.65436402385762	7.75884599336945
ZSCAN22	6.68656300869422	7.00791781404833	6.51251367795359	7.14793808248313	7.4606138425638	7.24733052582446	6.87375634355807	7.27344798884936	7.35680245741478	6.90754780123464	7.06099140294148	7.11699600425505	7.24080319001114	6.79627937392689	6.96348177104135	7.31020056663925	7.21971246596822	6.98490192367421	7.22249489107074	7.11286896898733	7.09300893816589	7.28100982258926	7.03917666121233	7.08384864835759	6.95409486630916	7.27096404269354	7.00324494757996	7.04036974881747	6.91736353720201	7.01557992766647	7.16209840188623	7.1642458747952	7.08000909864112	7.02373129905833	6.97849472110874	7.08649952133457	6.90173885330959	6.8067059621714	6.86679820963518	6.91045538834547	6.98186193012552	7.4588726137861	7.20886286932965	7.16534176296073	6.76729461400354	7.30459925344163	7.06361883740865	7.27305085187871	7.17604263761698
ZSCAN21	7.11832742503736	7.14373365152378	8.36187600576024	7.89052674406175	7.76199362372425	7.74234495990876	8.69591885151871	7.86532824766759	7.38963234067125	7.83634375402803	7.9735486626333	7.83548963377878	8.05499962238205	7.96292891749013	7.4848367583731	7.68309542097881	7.96660914780221	7.61674618430536	7.76656950144233	7.52566207160712	7.30462620362299	7.63735236187394	7.83707858488534	7.74997661008144	7.70995893221596	7.78117806666957	7.90612246833447	7.76563279759029	7.86275859854548	7.86437902037395	7.70393988087731	7.83465965810414	7.29559777119134	7.72074127019608	6.98193290715275	7.46848037470511	8.36958429298138	7.45575839176398	7.99955255771843	6.98792816947804	7.89682307581943	7.32717991663717	8.22098185759926	7.83694223979296	7.98156802052768	7.6873881038146	7.62022082659589	7.68871923270941	7.55675355977828
ZSCAN20	6.80658594046124	6.95229779140312	6.4928108618093	6.92841202699299	6.8659647613408	7.03551017794324	6.78467387929836	6.72145619183159	6.97437735568725	6.83901015554449	6.7571480177902	6.82364032297165	6.85422579358398	7.16757839067228	6.83197914482624	6.79384464213543	6.71432358194312	6.73377207806034	6.76645649366434	6.77620380039388	6.96832476855475	6.72432679254665	6.78851931028636	6.91990046524258	6.74256171174983	6.79194612879377	6.73962170237148	6.79132166305104	6.98333837578282	6.73857166237424	6.68949845633774	6.7031329941793	6.84015034004513	6.90149600345571	6.92008389622903	6.78948313746344	6.666043062304	6.83442511443173	6.75385525769622	6.9886849388191	6.73060257752033	6.64460143283064	6.77397808413545	6.89029916260586	6.98633884187993	6.84445299426766	6.89171879239684	6.85497637121374	6.88169086980509
ZSCAN2	6.99491723371746	7.01002721608098	7.33335670534174	7.50004624699639	7.61577244191868	7.79766622790636	7.00023997746928	7.69071324387947	7.32849442215252	7.54745914408356	7.16477042687272	7.52900070603525	7.15678005529365	7.34570770044448	7.39027549231008	7.26414818650586	7.80278525872018	7.6257563766581	7.4535041388838	7.37638587133724	7.30671785005744	7.44793746938964	7.36985211486022	7.65559870399434	7.72750384351017	7.54430481330406	7.23173941614754	7.40412739826503	7.68299974987918	7.41118235560163	7.36526759598087	7.41319337610889	7.35015726062953	7.2038860841003	6.87787866338063	7.26461791422299	7.50286783507053	7.07097159698229	7.45122317871969	6.89689251167041	6.99363357495957	7.23909699581323	7.56342342069298	7.44148661340762	7.54469166092776	7.47601990159345	7.73985280495304	7.72676665280417	7.54265408368573
ZSCAN18	9.60792223872548	9.59824208580198	10.0245837072467	10.1921752009682	10.0575974456748	9.8687022314813	10.0141772871966	9.79106270530608	9.87440712135542	9.31046168921106	9.72462337441378	9.79172155530788	10.1472985778456	9.66474186465345	10.746868019397	10.9854121521249	10.9375549096449	10.5476707042834	10.6975076934673	10.8086679239317	10.0778605405184	10.2253147664998	10.527699132955	10.2914586873568	10.7633626270759	9.73366792121302	10.0848020133376	10.6287600229159	10.4070226287909	10.8550366518156	10.236946897845	9.77490714684868	9.60428926533231	9.98357598892156	8.84699906385006	9.89181075334509	9.4384661995457	10.3761248210169	10.8414417266105	9.64188481337038	10.4176185330023	10.0168567906815	10.2365621345646	10.1251597795606	10.5696547024207	10.6329993546475	10.3359674242236	9.49700984585971	9.73551569083939
ZSCAN16	8.16543884504162	7.75600121952554	7.93120686931884	7.69251029514793	8.14472142684543	7.88758241839044	6.99699496713719	7.95528863064949	6.912450795033	7.71750093044504	7.69674592573198	7.80795323316992	7.59239715798163	7.60318328875395	7.890142799924	7.68329884950063	7.72296382078343	7.9783123215338	7.51863781711593	7.95232264461538	7.76181405932918	7.59432856514244	7.60949690191764	7.89956519143044	7.99275759921441	7.97111072553549	7.76068622020622	7.46215236070071	7.70564400574581	7.86015576680361	7.59153182105186	7.72782384295689	7.88665874567166	7.67984389392764	7.04872920079333	7.69653736597784	7.15861011484837	7.29030719871547	7.60064936091024	7.60264766430768	7.56965546271344	7.56553044333234	8.0004473667631	8.31356469361835	7.91288621818824	7.85306451927964	8.19989493932612	8.17028614056998	7.97548156329592
ZSCAN12	6.81302930192928	6.81283892498629	7.05656144367371	7.05736004557425	7.04769382192056	7.11095821759838	6.90617562758274	6.95452318351897	6.73335098873066	6.65086249060122	6.93455716724536	7.08471038721245	7.11929695895376	6.86418876156386	7.0174992012536	7.14898929324438	6.87811927873902	6.85973834114277	7.10488843690007	7.01521245916506	6.81406718752196	6.98245121855311	6.98394701649834	6.91541110638242	6.81518604940349	6.88687866791373	6.78561287382463	6.91287105453468	7.20581237681354	6.85872590071545	6.8951945742701	6.99880356928142	7.30448720339311	7.07170718662431	7.21298290392228	6.74404588500609	7.03742080077013	6.99479387674781	7.36759666117216	7.47027935599668	6.9815053353064	6.93154614884924	6.54553510734392	7.01979767116208	6.78879829323414	7.04450953241237	6.93428517343465	6.81369397701364	6.7905347028618
ZSCAN10	6.89478052348838	6.74921457040127	6.92117981863848	6.58385176045259	6.52852168181607	6.5539199035295	7.04910132769476	6.50301678122426	6.90369870402337	7.06731886310849	6.62977879074837	6.69547072490383	6.63535618180209	6.58493745687334	6.75456919511331	6.63708622154316	6.60081837021943	6.66780651788347	6.64699485466992	6.65439378395316	6.68144256095843	6.69174633655886	6.70221932609076	6.8318900749672	6.79291977884644	6.9030179793347	6.88037558206081	6.54213485465371	6.76560944052384	6.80337144084922	6.60674539065927	6.7785877639644	6.55690249755147	6.48448157799433	6.70065398299924	6.58854221196345	6.69880559774497	6.52536560594004	6.56480446861324	6.58096159294147	6.62470481281551	6.48719079869037	6.65683396337912	6.88392222976485	6.80139822640362	6.95221008766928	6.85749652372159	6.81347213739094	6.73085976742906
ZSCAN1	8.00547827193002	8.555032751403	8.00058152680532	7.44442275926545	7.08828779771752	7.26678129586433	8.16503632142769	7.18712957171973	8.35983393779427	8.20603507484438	7.77178551420491	7.01327824483914	7.15197712829583	7.76755657418359	7.70109715291903	7.75375442086348	7.76271737347211	7.51947626360392	7.15447686416998	7.87222997122523	7.7083596188871	7.7532185521904	7.50433267758043	8.22488285010377	7.91374025254668	8.12658534610165	8.0446730275606	7.61164650925082	7.65930440191424	7.73321867680869	7.54844496583392	7.59520240277888	7.47204290730401	7.40182921485435	7.44739938314161	7.33439597678419	7.56164163976345	7.36456342459611	7.52006534199807	7.41053114165489	7.41258212785478	7.36852378079214	7.79017434614126	8.11640457738035	7.62479389256521	8.14248956051715	8.06885316781036	7.89782186690785	8.14339350073777
ZRSR2	8.64153885014336	8.7025858835878	8.88908543246743	8.61172526396154	8.72211318306861	8.87989130059104	8.86913178820547	8.50250444471506	8.53293332550172	8.7351408294469	8.63231660812763	9.04428717060665	8.47498162785911	8.36588935154115	8.51580518730797	8.6723087331441	8.528944584142	8.47106672737278	8.56310107183518	8.36912473196516	8.31984310302833	8.79921170416527	8.35635644968001	8.39043885331923	8.81795443097875	8.5521306090481	8.38372392067885	8.9097681498483	8.80965107788967	8.54835263496441	8.94101800069217	8.74612597159649	8.49684543711921	8.09980028801569	9.07118956842594	9.25748349234935	9.31768758944996	8.03972978942276	8.86632373913338	8.48368183733026	8.93987718482529	8.71541689271481	8.75287378551601	7.91924351251298	8.1899499902949	8.53359715156256	8.77447088876211	8.90616071969857	8.36604591733544
ZRANB3	8.05397342170565	7.75354606482808	7.79765865790938	8.13131698356588	8.23788227723338	8.11060773169955	8.69347021827781	8.04804662760689	8.13131698356588	7.68921708077068	7.95704639797674	8.06950109549499	8.15671852070743	8.05640687463835	8.06313164268099	8.41356124542702	8.00497485423033	8.15562665244391	8.05753917017403	8.11060773169955	8.32865046494262	8.03316992251643	7.9621214999993	8.01823117179458	8.14606188868414	8.13647059487277	7.90837817187445	8.06545817480653	8.15899068912788	8.57625508331703	8.02547148114572	8.01868488266061	7.89149529351651	7.76671782112858	8.16745281197557	8.05042657362415	7.99933680538516	8.01446754605645	8.20862163694346	8.29735282967407	8.06923810384377	7.98972011253618	8.19457317748577	8.2523202953902	7.90677632705422	8.02727152373184	8.16591277960138	7.97559034976426	7.93593680782855
ZRANB2	9.38062901966084	9.69737896156508	9.00657513815475	9.5754950841068	9.84511570329903	9.43658699416616	9.22594015222437	9.27797832543879	9.22530246378683	9.29996009142304	9.25427600747317	9.32432940582589	9.33990258499063	9.53995760204708	9.57846271063023	9.46256154410718	9.56729281897337	9.4303548300114	9.30713135667874	9.30881680610494	9.31677244346326	9.49968639914972	8.97598247105337	9.46770425399427	9.3098637901789	9.75851603258699	9.48139438576289	9.30539955748683	9.18562430502421	9.95317890290856	9.3850653704031	9.62292606953321	9.93991169836873	9.47229231686581	6.5342262091517	9.26765095338667	8.45350926463637	9.68494289377418	9.24637868631732	9.27872481952527	9.4907047788755	9.86388286031702	8.87811473065956	10.016562092442	8.8277738777924	9.97304404494826	10.1202856733855	9.72180623983993	9.30128699740948
ZRANB1	8.50441255113448	8.03988803600284	8.17810314048156	8.58802550410933	8.46640824929258	8.4286233194363	6.96839674033316	8.17145722077296	7.47856954103212	8.23366829608483	7.78817448846705	8.53194510085913	8.36346519690938	8.03609951663188	8.14137506059903	8.28536197652426	8.52132283347814	8.43950261322249	7.76989430898061	8.14948352848823	8.25480440796689	7.64478809737831	7.44809771534873	7.83999484879151	7.73829859079419	7.74227465547315	8.00654777948451	7.6746746374463	8.05823280934683	8.60598395114646	7.99012131046109	7.80678425214782	7.93258280976214	8.23667477313498	8.5549279158888	8.35331997467617	7.48753834164355	7.91803082489956	8.43108556558492	8.25534303214375	8.512983169226	8.99873739972554	7.76685017170476	7.58375644306452	7.80640906156994	7.65272468997498	7.85529743898421	7.65107664510864	8.04246396740501
ZPR1	7.95791910874833	7.73139084943568	7.69129497938875	7.18172748700708	7.29788210202917	7.08302571973431	7.74609011893521	7.26977376881596	7.50356795518374	8.29048500334913	7.71745673271928	7.14812323544481	7.14790739684817	7.19932411697622	7.25610080688549	7.47172521760788	7.37916238921391	7.30709143584212	7.43754831617012	7.50904463646338	7.12417341456265	7.38133997919644	7.05356710579683	7.59851789329185	6.79080679755766	7.55894189331468	7.52264204104142	7.41778446053707	7.12750342152595	7.25304488849783	7.33118459313609	7.52803943283488	7.44125812184008	7.42248559650654	6.91982471447036	7.0855402620511	7.40055592158472	7.40525418489138	6.98351324819405	7.44364221457613	7.67744654759521	7.52803943283488	6.79717268044141	7.70459550921667	7.38512815401236	7.51590825545606	7.59550005232163	7.71495096172956	7.90985853977329
ZPLD1	6.64843284705044	6.71121102080273	7.48077099607133	6.84128536845699	6.84399407557337	6.75858751541875	6.92759260195255	6.93959671649098	6.90438434900915	6.81404683896653	6.92053728402584	6.84053016111221	6.738391190204	6.87977482429597	6.76721729649603	6.81447503006743	6.53293371456089	6.88533418728735	6.9087062088888	6.76121519580414	6.8349494341596	6.67896255555948	6.578914065603	6.97588044078115	7.32960995885403	6.7820497880169	6.76196876726072	6.71931954372049	6.87602620261414	6.89532071604316	7.06574203571201	6.69121076763528	7.00733314805917	6.73048114118001	7.11421747007943	6.95339940599344	7.16569242099603	6.90209565181754	7.050469342685	6.7948048955758	7.2387860412846	6.70369991604758	6.92225304670372	6.81560858933565	6.68930808852119	6.62519138714403	6.70279015222752	6.75525133570177	6.84873715832279
ZPBP2	7.13059929528602	7.74873092227826	7.15655321233325	8.07549067540339	7.86977313006422	7.75678551304196	7.41886699968988	7.9941458006537	7.53239642518339	7.44757809358743	7.49681869869715	7.98691287040212	7.80675478413101	7.87928752998327	7.36039346969291	7.43115803811363	7.31044891362359	7.78227293409167	7.19346295879445	7.4900421136314	7.04708005403331	7.05885606333611	7.53856965148608	7.4481156625173	7.46544683604927	7.4215793232871	7.39097702223829	7.63258086824035	7.34132267551619	7.92639303365231	7.54397371290668	7.57989423355808	7.42399693169107	7.62069596889625	7.17539329894456	7.55465345529205	7.75521973595921	7.87408585013665	7.61280609186281	7.92547287554007	8.0416656732144	7.41038559533966	7.54928893700707	7.28219692687187	7.32736147954909	7.45586706964195	7.35561891652328	7.37017660596425	7.1759305967831
ZPBP	6.64236572514471	6.81762549002771	6.73022264107173	6.7562879526061	6.62065389428684	6.59938274905536	6.89933747279814	6.52978385405061	6.70417355691427	6.65082266006736	6.53284843162721	6.725952244565	6.57970343460283	6.83958991873103	6.77539316742887	6.59238160956279	6.58010362668254	6.41518858989072	6.63904755111485	6.61623969825552	6.60597553284938	6.65005730207686	6.62302431127232	6.69254380425009	6.73422653729652	6.57851515764204	6.76867388094326	6.50570563990473	6.61961697739823	6.70392869979499	6.65849781409969	6.77124759595343	6.65513053018787	6.6294221080111	6.7757436763108	6.66186114063518	6.66591327233339	6.59736267973412	6.63557708440675	6.64461029674332	6.62034059433628	6.41347615983985	6.91315633658484	6.78546407637621	7.02636686542138	6.75115670233927	6.78276172200386	6.77720575445336	6.76378164422488
ZP4	6.75593956884916	6.61043200046203	6.57981755243126	6.74136598067993	6.64936795243539	6.73850775989087	6.74730099385995	6.64728511585155	6.69695249799725	6.84662010094343	6.65551373378573	6.76513281679107	6.66017724071722	6.52192135097249	6.5996339138804	6.5702358194574	6.57290942615818	6.47313668797507	6.56420333889944	6.48600512564997	6.54999009306366	6.77073437171812	6.5151520796123	6.47217133427138	6.63812993969058	6.90179198877952	6.81149160763918	6.56654676255994	6.69371502750798	6.80227877562269	6.58619833790022	6.68992147712056	6.44466824141603	6.55615811243791	6.50252892863358	6.71162958523768	6.46316471585556	6.52248175949224	6.59441088690968	6.54310250516902	6.66002811525944	6.59020100999731	6.83783417658486	6.78717789937948	6.78602193833381	6.53196566822821	6.70449767315447	6.68869501695888	6.85233282850627
ZP3	7.02732548325884	7.32266239298453	7.13092745403273	7.79050592922749	8.06208410649871	7.68748367484651	7.87443227649502	7.7670710580739	7.91386505632873	7.66047401550192	7.81095866437762	7.78479993777411	7.87788771954221	7.6764649276585	7.94728776024808	8.0810593002593	7.78641086399803	7.61973503136631	7.70478893836796	7.89945912106765	8.22615563094611	7.92806367682334	7.5526300526114	7.60938011840361	7.54848180092001	7.33077483548988	7.69669599082706	8.05915602464024	7.82269048748708	7.93629699793072	7.95402172603368	7.66615300305041	7.5866158937329	7.95189582943416	7.6246421344463	7.97076032167501	7.86389180103159	7.67564571204215	7.82589160938847	7.92657789010705	8.25511117610226	7.85554255564772	7.29714354327664	7.40994199781026	7.22391176037896	7.6879971946389	7.40872058342362	7.49682591619122	7.68932769428169
ZP2	7.32161669401407	7.32292998660657	7.29900628834154	7.017583462963	7.36374564489609	7.35072624017065	7.42514685372643	6.3856374566367	7.72979087773781	7.61108497693957	7.52034477567265	7.02661763392965	7.19562642644228	7.21976235699015	8.00341945111546	7.70141781711473	7.64447504736485	7.51335130610958	7.49600385211524	7.46766591025683	7.81865889793614	7.53255021806197	7.18335127750686	7.34762962601503	7.15265349289303	7.21880868811205	7.60765915291661	7.26526631019174	7.35521579657121	7.13609871693749	7.28703383724322	7.24743523475638	7.657271195574	7.34142185087169	7.53944708511944	7.17850008217742	7.24152062595132	7.22157999146064	7.3833848844175	7.24382185731377	7.50883168080845	7.18810000238655	7.25561405127097	7.3967831398266	8.67021712534062	7.48354690673105	7.62244394947722	7.33943311358541	7.20238088670022
ZP1	8.51086120801654	8.32451495960575	8.68868669013399	8.28695682330761	8.61906511414881	8.438982187106	7.88814955993775	7.90640441734804	8.13195630671491	8.59149298448143	8.07404395659684	7.86427599155213	8.25195546622981	8.12959008362383	7.33040166794051	7.26192363602611	6.69281736531843	7.99319182531509	7.78280290744449	6.94015789959084	7.58481444134583	8.07678393296619	8.36315256009901	7.97241242743339	8.7644321032929	8.32786836296531	7.82648679963917	7.58958292441023	7.9210437098764	7.70237978424721	7.73126489871027	7.78732310708767	7.67916636540143	8.00270449183252	7.86408016745492	7.80586995289896	8.17245208229883	7.92792890714854	7.67338927404886	7.76926604337563	8.08606334154593	7.71490342515705	7.90327913318476	8.09745659444989	8.20484841020583	8.29173646855213	7.82316518767881	8.56297280079919	8.14005309749346
ZNRF4	6.86245952550885	6.55260220658439	6.47926070417704	6.81312506210037	6.74703762921211	6.64937887061752	6.66006250670529	6.68195028805523	6.91027170859639	6.53978436240181	6.72427257249207	7.01357538316331	6.79750577087572	6.69285706730593	6.53620967245736	6.68506996601676	6.77561862843373	6.64870717756916	6.58635786727732	6.66176835440568	6.55341533559695	6.53325760743121	6.76523858825991	6.83963218675555	6.75091286422312	6.82781662293425	6.58944454293562	6.73178749638846	6.71436874033967	6.63223297659351	6.61569040197121	6.65858776629293	6.62734101149225	6.54618781758737	6.64103469475277	6.5500846240067	6.57963400385973	6.68812856840936	6.68058104527854	6.71076241882914	6.4478950913208	6.69912603648704	6.8597996601379	6.83596287396306	7.0007008382455	6.96142457814173	6.83702122165744	6.55215347803468	6.84525068897176
ZNRF3	7.12675774467596	7.43655762071165	7.10766596273092	7.06534421679599	6.76748571773328	6.89550459381309	7.69054035020114	7.01737530845197	7.32322905002612	6.97099178221088	7.17693073578913	7.21929534647464	7.07791199597592	7.08217469137643	6.9891318869161	6.96868408150134	7.02267396847229	7.14758252670177	7.14915091018492	7.0078559586457	6.90513010828436	6.90164980964482	7.33204703143152	7.00796450919254	7.16163810379912	6.97629608198718	7.16477962789838	7.03207328500805	6.88194743855084	7.52979299455513	7.27432365326918	7.04385744192544	6.82143812466739	7.10333639684304	6.60393294126208	6.75936300785759	6.70059433446264	7.3433479742045	7.54594282906505	6.93166736501852	7.47585912474645	7.16237528159605	7.13484579442789	6.9422867051575	7.23223202847737	6.92674524473923	6.95894171844806	6.77886497411045	6.9456551788411
ZNRF2P1	7.47409070399661	7.63368022522701	7.56317254900936	8.0885022391582	8.33577014397422	8.10645767080836	7.03181129909182	8.30832583879177	7.48517625700297	7.54527999127483	8.18963931194788	8.34852768061566	8.1941363145619	8.09143649975883	8.35578471804203	8.40051868515005	8.18963931194788	8.35925926070389	8.26999529814242	8.33673042379189	8.49464443466641	8.26091384758343	7.96456107879529	7.90464329659643	7.46790048490882	7.84623851134934	8.03145602228859	7.90407594405071	7.74562696624483	7.8965426216289	8.08255910728691	7.88070318438367	8.23960088905793	8.19021716638173	8.21844641707733	7.88533585922304	8.06739950912853	7.9057635709689	7.8512820659005	8.08397436503989	8.73187935461334	8.23595197520723	7.72026901458083	8.0735956336359	8.33292515245483	8.08331648256597	7.61217771729316	7.87614649915312	7.86794266585605
ZNRF2	6.91406626275061	6.72198022251259	6.71250410363236	7.60517821882202	7.5010252392745	7.74302228137302	7.07062322722267	7.50377393927381	7.1248875863038	6.34620057325129	7.38085216770337	7.39399011647539	7.13365945891317	7.43021960733587	7.63252571892385	7.84626006050263	7.80022889936973	7.65234861967731	7.50882747214043	7.89701492120699	7.65270365140801	7.68332672276674	7.41927965059906	7.67737988020084	6.96771895346467	7.98270062774903	7.53630776008418	6.97541026001546	7.18342327125702	6.99408531553408	7.21090292412333	7.29637187757649	7.52781380919983	7.19136845183581	6.94054697387773	7.14678052169627	7.14508842118334	7.22932160660157	7.00354064289286	7.00486807982847	7.066821929011	7.34105471892509	7.16549840644264	7.32242823395498	7.13581511163475	7.95001187967013	7.66101486047441	7.66908392799053	7.89345273183586
ZNRF1	6.77738256786712	6.92227939821856	6.69582922315521	6.65608081927365	6.64029950894941	6.95041221615369	6.6199743194889	6.58092524555078	6.78328271079846	6.98823049744581	6.71043592230595	6.78286972981512	6.67967403879598	6.82136562302989	6.88430720436039	6.96945954919485	6.88621877714811	6.81476131317943	6.80837918980671	6.71178127872087	6.98018984766793	6.75963052854262	6.85453847974329	6.88905391248827	6.86294448011571	6.56784236470451	6.92213655943422	6.73597301895244	6.75225466822733	6.7466951663537	6.55251431239464	6.85633216304783	6.73627330012685	6.46367985291114	7.15453016891603	6.74643413334228	6.76193619661249	6.71298275914328	6.70601855913635	6.7184576748873	6.7724458388661	6.69328021446278	7.06340174254562	6.86473066509061	6.75720568686469	6.86235240206473	6.68972806100394	6.78998410876341	6.84055408667781
ZNRD2	7.14725520719793	6.96403052233348	6.95389977296013	7.25439923764079	7.12883889298445	7.27020690023078	6.95508935852201	7.13962097666779	7.05952229275914	6.82741714893353	6.83530132570233	7.35982310302478	7.0951751397098	7.08813696513474	6.79216033605001	6.75346905695809	6.61633071301792	7.23226977087121	6.9523964566595	6.75585182059549	6.73912250442794	6.90466759532578	7.29749882918041	7.14210151061305	6.8531921060481	6.83209225316365	7.02725690478436	6.95975071434513	7.05353506210157	6.86723440829437	6.83121789222063	6.83558900833027	6.73581564081454	6.77288369096974	7.36798086997167	6.76021197385476	6.90807569709379	6.76026550033047	6.79813271907482	6.81616435610579	6.95440722018793	7.04111641587958	7.43502122723542	6.93568921149622	7.26290723928351	6.74767305681616	7.01456374012954	7.15454847363392	7.10300571901082
ZNHIT6	8.23177773327541	9.91850132672928	8.16228857406352	8.02505459428144	8.1061046731989	8.61606384183428	7.80012339885056	7.96978988414632	8.60183655499567	8.37329963223365	8.17986429782591	8.0034245632213	8.57239102267647	9.29531442298467	8.32000585449792	8.64930422458053	8.04067815148889	8.19894043476553	8.24729449299404	8.27108897350334	8.62677904748265	8.27797741153228	9.29286967913752	8.60253158744091	9.46888099573681	8.71873222328711	8.62112845052459	7.93828963958705	8.28450354734581	8.2293991782993	8.32102744166572	8.35120673877974	8.43814797132204	8.29134355240302	6.64038320339922	8.51808382967303	7.29620634610968	8.22676767189961	8.3324615237289	8.09346263746158	8.38006037893855	8.28284135135141	9.12951855309503	8.8474232867471	9.37997529043838	9.27500879083886	8.72038119855412	8.58478655735968	8.36039927874049
ZNHIT3	8.92287012435025	9.44414327346468	8.86216482503837	8.68332571105576	9.07575822485524	8.88013750840895	9.2987450535977	8.96236029585817	9.90911058518449	9.55393089376704	8.93637062885088	8.84886683742351	8.84300468452929	8.81377626588119	9.16690338584936	9.25723047249783	9.33630910591767	9.30766904921037	9.43322724059115	9.85875394015001	9.58742479843764	9.31938534819624	9.61933895179545	9.58143649218114	9.76668437993797	9.63597794305014	9.61933895179545	8.85450807711106	9.08104383959436	9.07260896822468	8.95943363919914	8.95138445995178	9.30424162470382	8.8851763510981	8.69747355652406	8.99794236947232	8.75265396578734	8.75349701605871	9.2139091798395	9.05112329273059	8.7807866980642	8.72690523842984	9.89230763083894	9.55847914305746	9.47672465462512	9.67242330923137	9.91407613435861	10.031452860081	9.43418600126304
ZNHIT2	8.31071820659304	8.15020092452922	8.32813253257908	7.64938627646977	7.87615364181352	7.63994841801104	7.78795271049543	7.74814972314018	7.97793152935841	8.50046330728502	7.63061273842546	7.63691231377123	7.76942882632495	7.52793751161821	7.44492001639366	7.62389057975094	7.36911304102715	7.43035895256168	7.25737054701312	7.43911305284626	7.49376356921675	7.52321552161791	7.49825232713204	7.74382145692136	8.08017737467406	7.48119015522993	7.44270827572148	7.54621282334966	7.53890391549799	7.8116807156673	7.67837283621042	7.68007149790109	7.81081697161725	7.48445896729219	7.66066882708857	7.64664447573181	7.59349924404222	7.39532912750937	7.93457338216655	7.91148296575141	7.62312198175575	7.34320056885337	7.96738493737155	7.99018122164248	6.9896529710304	7.46622824160602	7.79701018000659	7.58879368468178	7.96479221508615
ZNHIT1	8.6903678413173	8.44617021275074	8.70863872296818	9.06176440900011	9.51700264080167	9.16962367271176	8.91571766741926	9.01189378426459	8.60499691671575	8.88307456852	8.69593045262987	8.96808161049893	9.06924989560159	9.17686289531611	8.91444824511282	8.6109098000798	8.94492638979472	9.69105884603755	9.22046090274173	8.46701702236207	8.62213502765015	8.94821447087468	9.4253404146712	8.39276258484807	8.76799990540308	8.096522003979	8.55710051154238	8.84120194944819	9.01282187710007	9.17127859589116	8.7095080751322	8.7061690392629	8.77778523991083	8.75966790020831	9.53788650234084	8.88458617708282	9.34784753114085	8.33684817575633	9.08191557038081	8.6160949795917	8.94748013167293	8.51888810659839	9.24427948358714	8.29151524407218	9.17619894246728	8.58291833226323	8.03732167816063	8.40583550803929	8.60025193836028
ZNG1E	7.61674828944009	7.50082140464416	7.12962996491333	7.46878630917176	7.67614537462578	7.5959328656718	7.58092559866179	7.29927951927861	8.17550181804639	7.57741143124494	7.41470291623994	7.44679883175571	7.36227463988805	7.41788591344938	7.36770409657179	7.50090509778032	7.67089145319084	7.46918536420044	7.12693611613781	7.42377786826627	7.78238186731303	7.37928508619888	6.86135853409852	7.73424092534345	6.93555306515723	7.64808113906529	7.55442219219206	7.44703838059771	7.38876810861774	7.65520077725115	7.54074448167959	7.59452681967786	7.91690188824667	7.74415990830465	7.25308349537924	7.10990021474218	7.46574860649685	7.60253535207184	7.68434627036754	7.85040865899026	7.68363563586763	7.52218024194301	6.87735105465466	7.48301089996065	7.14612597509297	7.67996235460913	7.80388363035575	7.67532627673021	7.3032576078192
ZNG1B	6.94163889220144	6.90113937259494	6.6897225669814	6.71809802401611	6.61126992658924	6.65511437028505	7.00043803860237	6.79744045047362	6.69253167246298	6.64048483277605	6.60365811104754	6.82381946024847	6.82403920487669	6.65857825790507	6.58266670641963	6.674847432535	6.7611226759692	6.63332586172934	6.74050304578368	6.62515385024686	6.77355988938596	6.774845800409	6.67721960480627	6.9185207748869	6.75991201724047	6.53782629913407	6.66864472247616	6.6954038863161	6.74968304491559	6.73524165899513	6.78562406085704	6.82824655824046	6.77884529233614	6.63550028470002	6.87660219568349	6.74834287810934	6.70668970354047	6.89721752526542	6.79637844791675	6.73128177249867	6.71611755124221	6.75441956694621	6.67495864986661	6.73033436649146	6.96227880157231	6.57538834439698	6.69276513657978	6.82321119191378	6.71977302150961
ZNG1A	7.96996199870441	8.1339957398902	7.90510645987969	7.50445131644871	8.10038630746522	8.30060718492535	7.55758411417708	7.64767941455333	7.87096346841622	8.16340726038968	7.57263105988531	7.55437676023924	7.58856738235437	7.74078886554072	7.11694595077685	7.16110974521101	7.37835914709805	7.62910850271629	7.68567220729025	7.37144020853823	7.28189806198782	7.38912651465794	7.05895757342325	7.28387437592761	7.34740745441147	7.62940834852662	7.32650002504678	7.76434796487126	7.86608468157574	7.34556365575189	7.8254138447836	7.74387275521119	7.59213958787136	7.62589427423949	7.43270289558807	7.62832534335101	8.31814657341184	7.92044549264404	7.77734309542489	7.88510174518605	8.21394606677519	7.72943801440752	7.35876468082559	6.99070030075186	7.40324496850094	7.30682696773393	7.39662865131018	7.39457004485618	7.28256008081014
ZNFX1	8.28138302035548	8.01326725896005	8.55619863540405	8.14611873985782	8.20560291437523	8.30888011444111	8.19619893516637	8.06660505024723	8.14801978260906	8.2064649777548	8.12496020480297	7.98572734477103	8.13336925993885	8.33000776961371	8.84308025564438	9.01983616126586	8.85238086444739	8.79931165093611	8.98178175010244	8.75054634674716	8.75679712971263	9.15999698749276	8.84733094643371	8.74831405226126	8.91810505006318	8.8091619963891	8.98758430622042	8.72383184930432	8.39255461560564	8.1649952589603	8.19685551079536	8.26085021362705	8.38865041307321	8.5371385678827	8.12635313048851	8.34725202433522	8.77414035885441	8.84226831189643	8.18832689721635	8.59820459758581	7.88633558038268	8.35243255441315	8.97272467116046	8.67734642598485	9.0228782127396	8.8718773583187	8.42039322544322	8.83386598239129	8.74567602959239
ZNF99	8.47858964268505	8.5542013987326	8.49748872564741	8.14851156981253	8.01388970303539	8.25885711760671	7.88472150886226	8.31330684048609	8.24805774178534	8.49593468761106	8.17752291729554	8.12804626302961	8.25375604818052	8.07340450554541	8.08254401062923	8.1747740380784	7.87931090382435	8.05538303274592	7.98167536390571	7.98819495877073	8.163745102114	7.94246755314105	7.54640509885754	8.0591666730009	8.00453375733729	8.10368808224328	8.2106102280095	8.18614224761156	8.557311787419	8.40163524106899	7.84790113175976	8.05588974070806	8.24889042550603	8.14740516814311	8.44922266200215	8.11196492751368	8.11940592990264	7.89969405019836	8.20357644716658	8.51016760747935	8.15422665621455	8.15333793436274	8.06105402142197	8.24328007874391	8.33854782455204	8.17600623384076	7.8812216430398	8.30766400366965	8.20733052110936
ZNF98	6.726143969404	6.75781469876518	6.56366033557955	6.87643299305619	7.00094672570685	6.87901186731249	6.91472091091258	6.94547740062732	6.65717383311288	6.89146667577976	6.81746001053795	6.79322110556038	6.91285751976384	6.81570829067516	7.23185683502909	7.26352131291318	7.17223623369684	6.94422945340182	7.0816397500162	7.29287429936937	7.14147097325306	7.00526312181951	6.60685479403489	7.02903439680806	6.80938049681145	6.92453588015687	6.73203056932953	6.67465435831276	7.01770567686116	6.6551513364641	6.81318694479241	7.34766002686488	6.69814501063877	6.78008155806212	6.99159458071438	7.12051588222154	7.01311105554789	6.97672710397577	6.9434782056007	6.87046692102859	6.91358057211722	7.24561482033145	6.93461517442869	6.91147815435676	7.17219602250742	6.77654770252001	6.98695135079427	6.85867402327146	6.98383057562501
ZNF93	7.90600581058309	9.03967595180009	8.24949101634849	8.14803169096512	8.69711727514568	8.1591955663241	8.04757776747109	8.51389533238291	8.41920029176969	7.88651689485492	8.30201454278992	8.37260562622633	8.81742336526209	7.98639748824066	7.86305742879612	8.38096358786983	7.76501782072561	7.71283164427275	8.09547061618821	7.93176817030503	8.71787118685025	7.99306167957261	8.87440269324024	8.64399585687189	8.50771956022531	8.87792726232652	8.80967692217449	7.93420317132684	7.86752889675032	8.06688251966797	7.9504195091973	8.26051809541261	8.01225050732001	7.90378121614425	7.92692114332294	7.93136679451946	8.135518473035	7.93041033868146	8.00423804697728	8.15713573854644	7.99478058722322	8.0745200782739	8.56064065223382	8.97090193984586	8.67183961741496	8.79162654658966	8.72579493253188	9.02051509150922	8.85432847028557
ZNF92	6.63849970429462	6.75004733242873	6.8378347521314	7.11430577699555	7.28771746715703	7.38547484036899	6.72129303734317	7.4105277688403	6.82373013337679	6.50698858100937	7.17385368323342	7.19037202769287	7.19290036822415	7.26749415911907	7.11653434037865	7.15794794336285	7.12657659467737	6.97652268675335	7.08366622075032	7.38547484036899	7.21110346567897	7.39137819982621	7.02283009066153	7.17874659553927	7.1201836158593	7.17043226508478	7.14770153367432	6.96311199315658	7.04433168448488	7.06629188230583	7.10931804944835	7.0031571489947	7.17613527540601	7.05415110555622	8.39427999880887	7.00232684406807	7.55396508434213	6.95733483983334	6.91225137265481	6.72810182691427	6.93949777407542	6.89015285229935	7.1253960935765	7.13230624790799	7.22385513729142	7.22446849264626	7.29152513575209	7.03354558883033	6.92606908380052
ZNF91	8.47381852540342	8.28830751364194	8.5761350577489	8.17334988569489	7.30659956561875	7.27708764956784	7.8756419472205	7.59341867397223	7.61153973784691	7.35596583149045	8.25455651663467	7.84756525822767	7.8877108690464	7.65476228637022	7.54977681903119	7.81432120955332	7.81456416287114	7.59945424234293	7.75777869382661	7.54712144084806	7.70012135002586	7.83406511910451	7.15499785343787	7.81144363946652	7.18937772084796	8.03347221500075	7.40373699018081	7.44558920107979	7.70710467991024	7.74499815547283	7.33871162626825	7.36030655183192	8.20204828319441	7.9596214534286	6.89518746185492	7.880389242013	7.00258446363075	8.15809790662671	8.4198914316108	8.24691374431223	7.76985322140577	8.51556168157268	7.24222851213811	9.09259289856512	7.15510691089514	8.4989842307857	8.88425895454761	8.09709233099733	8.90102427992565
ZNF90	6.85787641031158	7.03645275766078	7.2434183940133	7.39836676976697	7.68074222797002	7.4896504256651	7.39523241423228	7.4919924054429	7.27478183105118	7.1849073977517	7.79887025425604	7.35430641215751	7.75656118165306	7.36664845149672	7.81277470253743	8.07902761090971	7.68117731722704	7.76691776303393	8.01218531022069	7.40616208883147	7.8215413603842	7.33049151095692	7.33878207652738	7.12059317304516	7.78422744915912	7.41963891926561	7.1629899819099	7.50782454793145	7.82154952002901	8.01770718931661	7.48743521050932	7.72129353361249	7.6487865766208	7.20337688106595	7.52165665740007	7.14788968217617	7.73529175829251	7.44345068605537	7.77289073177993	7.63108771517887	7.32423659685506	7.33282731275536	7.74095728337608	7.46754042300726	7.19352008363062	7.45495734071921	7.25131777852125	7.37883184246322	7.30407786224584
ZNF890P	8.37672207172563	7.92013113431624	8.2561313021525	7.43836484784264	7.48024344095324	7.34234674898092	8.65872349703403	7.27494157695037	8.69643439780898	8.14997868579126	7.396450724825	7.36689010554367	7.38821155271888	7.45082480961029	7.89139736892798	7.6840179798675	8.24295523761048	7.62625363345907	8.08099338106377	8.25213441148266	7.51459461896882	7.7482105003032	7.7334777205556	7.66234224765366	6.97357570060383	8.02040149224629	7.56240022909258	7.85295264442364	7.97525962762365	7.8219334157301	7.72325298561073	7.51239583312914	7.9842674943263	8.08975747259803	8.0664471990614	8.05356974598264	7.90194927053814	7.83637325200348	8.30231189016625	7.95269124285972	7.96776285554091	8.16677936069434	7.59721571776788	7.84227875845666	8.26374690281594	7.50212126754331	7.83117620927344	7.60843560759807	7.67529638804775
ZNF883	6.72659258229173	6.72177003849783	6.62876517496221	6.76097360299541	6.85570871844739	6.89614620131857	6.51406050565541	6.99247225822768	6.71090146080499	6.53742415068436	6.79219401765525	6.93958310242781	6.97511919899087	6.92243404494394	6.53821169512817	6.98383903294528	6.6943766983245	6.80959707653677	6.68109786954411	6.83105074714743	6.63912214700303	6.79435174851957	7.03385151979708	6.75802771997209	7.00202152818982	6.447755633439	6.81438587189344	6.68556948194709	6.65723613804988	7.0146996004164	6.79787661110847	6.89430966104224	6.77342791985776	6.76020042450514	6.93901728964348	6.73114750554589	6.66930881623624	6.90088678764702	6.79953121445997	6.89932194829594	6.797558342327	6.72639321619442	6.74719297674091	6.81276280459258	6.77110584952675	6.71282449809758	6.6398336175155	6.76507690601659	6.82269120975745
ZNF876P	6.87208881109303	7.05160859417591	6.99181476564643	7.06076469436396	7.03287633667983	6.93777400879164	7.6260665725916	7.3976397616268	7.40770925517691	6.98204547494657	7.0367509886085	6.7713086257228	6.84342027297643	6.97009527960166	7.66664908686948	7.77678839469762	7.77997328069973	7.68665355319927	7.76461445180938	7.79408728534179	7.52094511637032	7.64503659021126	7.63407496400969	7.06588860661279	7.5447312453395	6.90817968859642	7.08474803176141	7.18662296865893	7.46244987056525	7.17528796609191	7.45640455546217	7.53503292885798	7.19195516706796	7.22602469086099	7.46135146535744	7.35938941924118	7.27836086788987	7.45574498903539	7.40875493083912	7.33279622127583	7.28108389089621	7.21693478655697	6.95456234888048	7.30703711686417	7.70515170605511	7.38993529722866	7.06248617285884	7.12084055911848	6.9590037430767
ZNF875	7.53626020465403	7.18172038249015	7.37473968800431	8.29324152526031	7.38503220978265	7.25039153263191	7.34379331237725	7.59263444070097	7.00367620934236	7.54644863331201	7.31147073090936	7.43103698056993	7.42031269761389	7.20458169508267	7.33868713231296	7.35109867171569	7.32751523138573	7.53288665721116	7.1190115622368	7.44694497219312	7.28344861715763	7.47201696169787	7.6852916012847	7.40823921599011	7.8138085857654	7.65493492725689	7.5133810687385	7.55951174408192	7.51163099501463	7.33243946459175	7.46150109014707	7.3494585260948	7.29364952144162	7.23081183957945	6.9666186062579	7.55441490935849	7.06519290728087	6.96167005803569	7.05278403152537	6.86198746885	7.00369773894039	7.36564840274349	7.51910957624006	7.18745760228523	7.33071031332108	7.51646580808432	7.60600024722551	7.59685404669813	7.40812457805196
ZNF865	6.78785346190986	6.58934173921047	6.83770688857705	6.84541457317512	7.21948979917087	7.07268038523625	7.27186733427899	6.85411950910324	7.05417754610843	6.60713397017942	6.97167903967779	6.9380970427103	7.10271539725099	6.79916711984411	6.90163762380002	7.01228626153359	6.87486931780785	6.85173911475614	6.91565706542453	7.04592130318807	6.89112574808496	6.91853555274687	6.98792601387892	6.92139132186946	7.2845578090486	6.88299608996324	6.95916004379806	6.82723888207924	6.61266352308642	7.20588868575556	6.89225981775924	6.93666769434205	6.99368494169959	6.88057430822997	7.24942194952232	6.97784747093825	7.12922918107946	6.93482057078614	6.9836728246444	6.93687787261568	7.10594730750779	6.63152441777704	7.05131499540172	6.80724898690942	7.27239491637336	6.79793204174136	6.73267751342176	6.97608188240167	6.80607116923402
ZNF862	6.78720759539472	6.79949933002704	7.25222936882179	6.72385877703035	6.65636814206593	6.73561175145303	7.38179345865634	6.78225603966951	6.88289099527545	7.23943412580594	6.63478720029561	6.70712168573777	6.74015742373571	6.80413018772358	6.68704212470076	6.78537769805848	6.73372304907943	7.00068317842894	6.78584400484675	6.76212151464035	6.7499955103852	6.92362009336309	6.54806691361386	6.74354336362557	6.96138729059971	6.46174306085137	6.63891063816799	6.69279307270413	6.97635847722144	6.97817525402469	6.94559352711065	6.94059587131306	7.05424296865013	6.77194335436373	7.06678903646899	6.93483961514042	7.04918071224351	7.0582761378975	7.27297706705212	6.84440892021531	7.04054322549099	6.61534634040112	6.71984221242623	6.67326880946918	6.90738597538525	6.58918249675987	6.69789789568399	6.67987319511634	6.51999244047834
ZNF850	7.98139866958088	7.93217590530682	8.36290575156157	7.8628242107417	7.51519643536151	7.32216780462219	7.68116903320038	7.66064537768758	7.88605205905573	8.15485245176419	7.74984233252994	8.2747111962042	8.06014576172588	7.90980497808602	7.60036589281302	7.34070599680494	6.48339533351539	7.4554228216233	7.6815011405796	6.83374089258054	7.89451763760983	7.99203898606388	7.59980733472647	7.42743652494487	7.71284379713326	7.31477966998326	7.5264759248933	7.82798522244038	7.50083565178594	7.79606303498353	7.70903338354273	7.55680694402916	7.58694405040069	7.52218815967295	8.75567939366676	7.64155050600967	8.47076937787316	7.92444131035335	7.97226417445591	7.90322046183138	7.77560456389715	7.53070118733804	8.05136798879792	7.3012802266489	7.46347869269558	7.25255218315804	7.61705343065883	7.30587571092071	7.60909973142321
ZNF85	6.66319304011286	7.15004860215213	6.61538834187383	7.13360093373224	7.25317331761883	7.22721318456515	6.76372829583965	7.04351432302553	6.62947480340264	7.01728118410676	6.89538874900778	7.06665339547332	6.9173660238935	6.87340041498037	6.71658675431322	6.5274221123365	6.69943215563759	6.77518535293478	6.69587129009709	6.97624266821445	6.76409422698876	6.84809407131475	6.99724242139047	6.99679334432405	6.99422898281329	7.18016584099651	6.78684945166605	6.89211398605727	6.88082677107845	6.70860333025234	6.63633185591939	6.82160534138478	6.70591958982269	6.65191073297148	6.66223587401909	7.00001251247563	6.72986344229319	6.72743911793627	6.64195441232245	6.92559903022096	6.79858350158375	6.60321574713519	6.73122766192036	6.8614788776317	7.13751092637279	7.35946564713703	7.11097890176359	7.08122392421487	7.24597132611996
ZNF847P	6.88287041314229	7.06541887921797	6.96640382766838	6.96094511041705	7.26167849254934	6.75249091201407	6.7969537057748	7.24166367133789	6.80028084217325	6.94448772017224	7.04821669245193	7.08027228040126	7.16598224981623	7.13176419001421	6.95562218113848	6.91973883414096	6.81004046264865	7.03994340529271	6.70338598790118	7.14949213497558	7.11578068247702	6.94966762896038	6.62749305765418	6.80345916530067	7.02284394622061	6.91608091984217	6.85740232756626	7.23443157712087	7.12708099724186	7.46025151680856	7.02944843107014	7.22237447230716	7.12430840719294	7.02778067451347	7.03639945700943	6.90689519631936	7.0787308141267	7.15378475913141	7.21515528821113	6.97488395461997	7.22842593199961	7.10961191758353	6.84283914120915	7.05255472013158	6.83366741522199	6.77460581803096	6.96672397116304	6.72495102212681	6.70845068790115
ZNF846	6.66679334914053	6.80463487219178	6.72376556077326	6.76352765935399	7.09122695694076	6.92155378020416	6.74899177308436	6.68102847634755	6.9673458257271	6.74782137502162	6.74342607680229	6.9176973628511	6.9776980107898	6.98766762417804	7.04802348383647	6.92213027683235	6.95923177849826	6.60539560637148	6.82370085206203	6.60730846474374	6.99236378167961	6.85069867990226	6.84137615555265	6.83726962461067	7.08064968916123	6.67052142775838	6.62838671473047	6.6816451959831	6.75519436680077	6.73900654896946	6.86701251421269	6.61703582751297	6.98283595188777	7.08215343768635	7.23299090094822	6.92633338871658	6.95113102118628	6.81454736016004	7.10749747057287	6.75798598606998	7.08921800434685	6.59933801259332	6.93399035948393	6.67700904891632	7.00295511606658	6.87427743027688	6.78062896509123	6.8490707417403	6.60099385083718
ZNF843	6.94413983185237	6.81939635879151	6.52900172846399	6.64238063756418	6.81451884991626	6.90184739281463	6.83603015718307	6.65956234658447	6.95480799482524	6.62693106153387	6.75839601413547	6.69818202813531	6.71481089251177	6.75922281409365	6.97778206135312	6.68476641172081	6.87225416882096	6.83025424639247	6.81517102098302	6.85505207761926	6.84050378167978	6.78901983053226	6.7303057369449	6.76094375731317	7.08532581376412	6.53432872158999	6.72771489042302	6.69028479880116	7.00295232596612	6.69642481779288	6.75753348504844	6.77337396452473	6.58963453838957	6.82628252617194	6.76755308679736	6.86331559840055	7.00227900184056	6.8573168774468	6.85834206573712	6.74947680624715	6.76622058813414	6.64303995790927	6.8089579464355	6.85078312322234	6.8316076381091	6.74256504119214	6.94520589518193	6.87901236617876	6.78800222474855
ZNF841	7.2251389068887	6.95433137047585	7.1909206167464	7.04146135954141	7.23820972645715	7.13795317526472	7.12201691034922	6.96005566236243	7.14654357816755	7.90585470090198	7.1568909714617	7.10882178429666	7.12895682992975	7.13726901205685	7.29384609616665	7.18794750664477	7.15795774973824	7.03503860703062	7.10989322225747	7.09078214947834	7.1416435004962	6.99789881061932	7.50111687331595	7.13986226895485	7.15485214767606	7.01226843486546	7.21287372991257	7.3597777885674	6.91245366687751	6.86429642305595	7.26043689404196	7.07825583032415	6.86853955695045	7.01843400347015	7.34711177527593	7.07461994897244	7.50449382086296	7.23631476998232	7.08651337457491	7.09066461593314	7.34050117857741	7.14328069511042	7.25843381133125	7.05849779232117	7.27660845681852	7.06714960157815	7.1467638904267	7.08560578103794	7.07863962846894
ZNF839	8.12040273582489	7.72675191477071	8.15962396125938	8.05981833428756	7.91896970181679	8.22634401572717	8.47417875642606	8.31392515128665	8.25272061362266	8.30300579992331	7.98287109524522	7.71811400946282	8.05173167733459	8.35850672244864	8.18983737049707	7.70301242117716	7.90285869753994	7.89234390195019	8.04707895703113	7.8112590477199	7.86441745709875	7.86359043838543	8.06155803554831	8.22959879577105	8.16270069499547	8.53301512145861	7.43971653594509	8.27549964214496	8.24611355019583	8.05211805195558	7.88419591881618	7.96437306201115	8.06863547422481	7.96036930212087	7.69955857493979	8.43473945951509	8.14413731201794	7.81781189939993	8.12211615731576	7.87324808947317	8.09099368194146	8.12627012911446	7.90268308423765	7.78864038493965	7.97019311800055	8.18389089281405	8.15520302482097	8.63470824614371	8.20761101978936
ZNF835	7.65893363160024	7.46775341303407	7.50269677159767	6.85337871830725	6.72791482425245	6.68352636936952	7.70228836173347	7.09240000865295	7.34556917787124	7.44276106727107	6.86267422313383	6.72137537945779	6.85122450345122	7.12418983308144	7.25620212050316	6.96192269488691	6.95761463743545	7.19460656340528	7.11884359807071	6.96271469364388	7.10730088482518	7.11674894491164	7.01165645349696	7.22806072977913	7.12692629770295	6.99497869088488	7.04632657833681	7.13543959580297	7.06924059704741	7.39318954424056	6.85887220341807	6.92881767838075	7.20045050416604	7.12823897506304	7.58652532687003	7.62654903283012	7.12714410786739	7.06009781603864	7.48744793153899	7.30771515824031	7.06627180345667	7.27967794384616	6.83615729318495	7.21820714824797	7.55567345898272	6.99125264019395	7.11079930473233	7.13958762500869	7.1739754263051
ZNF833P	6.62746152424614	6.81654367651381	6.67220899724937	6.70188714847058	6.66174446761176	6.82565204071017	6.66249643706136	6.87320804963321	6.92407299720556	6.57095894573369	6.68991340231026	6.65381973520486	6.73615767235404	6.70205555979953	6.67825048454285	6.84775262737471	6.8178803331279	6.97976880825726	6.75474267909099	6.75306875345283	6.83625328967891	6.98384573302451	7.00673751104456	7.07396534059304	6.74244848256049	6.72568260408907	6.93701679343679	6.7130153705817	6.82933074582845	6.67005909414333	6.80231054403974	6.62122935936338	6.55163759989045	6.59637563479032	6.78358745661859	6.58060274935458	6.64467577652615	6.61293254484192	6.66530554477721	6.58580016819603	6.65680885446631	6.7004897616809	6.60200268446932	6.80768686565153	6.95819266247537	6.81767362900027	6.83370867717476	6.84297521829534	6.76030951244426
ZNF831	8.84242319313086	9.17706558615501	8.01398516964547	9.40117808362627	7.83799117490129	8.90420526629986	8.21005899444914	8.62297059240772	8.05001778099462	8.99624171400313	8.90203234308817	9.69748218367915	8.56104637730623	9.30022561736584	7.93280798003793	7.54255897697757	6.48937896627004	7.36302991747518	6.89118642739081	7.28283629674434	7.44470534092068	7.56847839110801	7.60415532400616	7.85118901859474	9.44899462112341	9.13857456424377	7.97413924960397	7.8954814329526	7.5686499339217	7.49381138503552	7.79704637904603	8.08733510618683	9.51447019358415	8.15367019827179	8.35026594797749	9.12120853601784	7.52497395243997	7.78179853000795	8.18248655350957	9.29639638370066	7.70200390077242	8.19985536478528	8.67431815434522	8.79933361069511	7.73653928415639	8.48887273153528	9.39646584684188	9.54809750577546	7.87942625912391
ZNF830	8.48308279911052	8.37721899579136	8.27589257790685	7.99380691918059	8.45211013044272	8.53247220394073	8.81381943444115	8.53090582000678	8.11634897530106	8.25772608686542	8.3229909736947	8.12476401884753	8.1732256691173	8.33093621772957	9.07462972367585	9.48630666745585	8.94792176333785	8.29294320642899	8.7015103464102	9.2306706811343	8.74724821749464	8.74613661157915	8.3859097668601	8.52280548508334	8.5839121381052	8.6728356237571	8.42974154794415	8.30581426231845	8.50093691089792	8.71553203292321	8.17486365841262	8.54603405425426	8.79239804443643	8.70744635266871	7.87058506554309	8.38717057290594	7.85370098103822	8.67876345089083	8.71681299447931	8.80160197490557	8.70845201003292	8.33481205119506	8.47557326973851	8.9336847955701	8.28274351730177	8.5879514259203	8.74620633662381	8.95612349379209	8.61101705207723
ZNF83	8.26043965623225	7.72788849740565	8.69987302893091	8.245987969684	8.68378793858967	8.91321777766106	7.87489815081641	8.620876655254	8.40099386773427	8.38364346395663	7.73273328879564	8.70584688633454	8.56970220493373	9.1846360961251	7.67288192385255	7.60252458048344	7.40204284975958	8.61855405183551	8.56643217604672	7.62299179718185	8.49012037113586	8.69366630775861	8.37051685211322	8.05694457129091	8.68323415418359	8.50190560860938	8.32080024037284	8.26673993997828	8.43323084299003	8.31971454662323	8.65219220924488	8.25076468602392	8.56427454216276	8.4783065572431	6.52759638823733	7.34274273557244	7.61712752584945	8.43895298438503	7.74606610294453	7.70518625122839	8.07591132030178	8.93677267020556	8.18950837368558	9.22994444772367	7.84862106818553	9.04311147307715	9.12902827635499	8.57324158272984	8.57636936476978
ZNF829	8.0462889692542	7.82057544021627	8.12221870580158	7.39993518500026	7.17186018055909	7.45930419120553	7.88413363014275	7.97717106448016	7.94838243525306	7.9858381446965	7.32607137468384	7.2069396857736	7.33650610851565	7.56166008112823	7.75123073931671	7.4011219948687	7.67689157699356	7.54206265599045	7.57789863925087	7.6212593850289	7.59365806589452	7.48785924348924	7.79334717340434	7.40820142595352	7.47765452907244	7.52944155555736	7.57338207886881	7.57213974115197	7.41896460616284	7.75805792214608	7.72046892791792	7.33921494155654	7.91001330497821	7.64465859655575	7.80691600257023	7.65562293600375	7.62739873018659	7.49986447206659	7.92843024593727	7.59727952729688	7.9093758697674	7.79501021994342	7.37422935346411	7.30594281034254	7.66321742285138	7.64138392784225	7.1282529366619	7.54366423140396	7.24904808324366
ZNF827	8.79826809215957	9.57409967704721	8.40212662678817	8.89929515176343	8.82963584951731	8.2536563677112	8.59011771694433	8.26558131552071	8.9770539793804	8.90854360528964	8.84248100868756	8.33870934711405	8.41130358190327	8.47024584580187	7.92986067704331	7.13801760267921	8.1159790485729	8.26195252702868	7.96587574234977	7.80784862959733	7.44243397481405	7.97490943432127	8.34942808883226	8.11435000150054	8.45602191180982	7.83316639535159	8.07294952080127	8.59289965386667	9.07368470903057	8.91120719897472	8.6556080724735	8.44078922089911	8.21532506729117	7.90289343481615	7.35181038941124	9.01178073427346	7.04472510873875	7.91623365447662	8.17407018124864	8.1639990182658	8.45334410714894	8.39187755977884	8.52124526419974	8.15744574140132	8.34942808883226	8.46119711474536	8.47095984100337	8.22481744325721	8.51393675046536
ZNF823	7.29324421636097	7.78236712888213	7.30645120061505	8.13857029647474	8.33823805888033	7.30531256916003	7.58396209233791	7.86709763517687	7.40656906973672	7.49223231109187	7.88376242829649	7.78754064941963	7.68999780794219	7.78162630726411	7.75117669383821	7.40047160931268	7.90838060095184	7.54198575078522	7.47623577940583	7.84173517093255	7.84325955321663	7.61130319585438	7.7552139922724	7.61245082701305	7.31331829783049	7.67702406984381	7.42347981893716	7.40740960444115	8.05687855908934	8.28290368508434	7.88824879631257	7.86101452573134	7.67017227317306	7.65033771190593	7.1682853268238	7.6087159071826	7.57131999650614	7.60732947347865	7.90256714238786	7.54423988911015	7.54975209575023	7.48998686746277	7.73615814818092	7.84960660449527	7.44188271706082	7.70218319273169	7.62878166688596	7.62266189818972	7.93466401023936
ZNF821	8.35194845490216	8.33323757298385	8.59018098320565	8.03206849620178	7.75418456761632	8.17857551783279	8.36291745597974	7.99521346414285	8.01278666530676	7.98151464025047	8.28837995748932	7.82585400550028	7.91775162038181	7.89490804945009	7.91745146871259	7.48213850432106	7.95532128504094	8.07315659989345	7.92869183160463	7.71961419482782	8.01386205105823	7.41443884538423	8.17144122542534	7.94645962797389	8.66491636232006	8.04907924012957	8.10980755301627	7.76697909323002	8.0450990884854	8.40296548418182	7.89846630672478	7.59186952135437	7.86477394507865	7.52484531006172	8.11475134599081	8.39322939435501	7.94541444698012	7.7929866997662	8.26528716979989	8.155974985287	7.74576667934723	8.02528708402902	8.60678348994147	7.5291008777951	8.1965535112164	7.965437153991	8.26909155139583	8.3035264777373	7.60904579810448
ZNF816	7.54721785340803	7.57318554890204	7.44137625595049	7.59231323924978	7.87119478771116	7.56812521708602	7.94402346634986	7.44802949624667	7.34456528830321	7.96794327152991	7.6657492040543	7.2840870361828	7.72212442295955	7.85732286280244	7.55313519213037	7.65709884155484	7.32216741066075	7.83168595395009	7.80057329881737	7.60952676154296	7.74584561882752	7.69101666010462	7.82249860020152	7.67014947528196	8.30814257926933	7.72582804022342	7.19358902396902	7.34392206223363	7.71532838741979	7.58909808593532	7.53058967213217	7.56421749221987	7.68789995413238	7.38209632030246	6.86598893464836	7.66093348690212	7.37131694617908	7.10771738779837	7.28116364225612	7.46452114102704	7.48166907581011	7.29725926942125	8.37797235934487	7.70861957617517	8.21716419410662	7.65959080342436	7.86818283656025	8.05194658969689	7.81969708290207
ZNF815P	7.08601506614932	6.85588531572195	6.99964045413644	7.22488895527894	6.92075714165252	7.08131139189716	7.16853666384806	6.85019655414348	7.24143991463958	7.07510265686315	7.13155662506065	6.93071883494641	7.18152254526585	7.19881936869106	6.92084618909444	6.9436105927288	7.26160775357995	6.9582177981064	6.94957842262974	6.69727497235774	7.0777383021309	6.65468219257587	6.89297259706427	6.88598152314763	6.87147204226526	7.20521646410489	6.688190182002	7.1748129672737	7.03502466284369	6.997748667976	6.87452637496053	6.92835037210372	7.26969366058786	6.89760979321978	7.26177642819478	7.53430797500799	7.39114386060751	6.9419266071434	6.75664284878416	7.19320499695511	7.0899320212752	7.09636761696994	7.19083651230503	6.89084085559016	6.9865327223281	6.822119191044	6.92696087902385	7.17733208595719	6.54454683749711
ZNF814	8.000173507679	8.24288762246086	8.05757588479064	7.33909104725623	7.54792995653639	7.38909462995817	8.21255034180306	7.43438575884368	7.98339304085063	7.87310947582791	8.05839775982453	7.56185848618077	7.75468244841927	7.28200910526805	7.67882064622169	7.28115971691604	7.64613082001515	7.43090029567878	7.55229942574932	7.64316537886085	7.54058358689983	7.5254338423709	8.30602362351361	7.66871285660005	8.26513210836958	7.59148442911622	7.51668876755308	7.75751759970785	7.52431715749715	7.49412686595373	7.45856777164415	7.48384008976428	7.59163567774291	7.687639911568	8.42986058662038	7.33510022723193	7.89877465611022	7.46245162698492	7.52825455746917	7.40358943802225	7.9326658089823	7.46233745203274	8.44850900011341	7.62164613485616	8.37922840752543	7.67711394193853	7.91324933664114	7.766456823547	7.72247327421002
ZNF813	6.78957013885869	7.07875709809171	6.85636860502242	6.95422562299591	6.87229694422511	7.12384472834644	6.78981148291212	6.79671306955713	6.95725496201374	6.82852014704806	7.18290001908212	7.12826933863233	7.24406522099378	6.9086586809342	6.91936391493175	7.15381215211915	6.94529101273104	6.73371309421525	7.04249935141862	6.93091448233584	7.14478159355071	7.10859622246937	6.81247395102822	7.05360539912404	6.80403769599044	6.91899259668322	6.85175499926147	7.18715748287928	6.79981662770201	6.66400008073805	6.8295967209832	7.02046692348511	6.93865597949168	6.9601676968051	7.6377510317921	7.06467941056624	7.22988543495193	6.86973890820027	7.47341684152534	6.95615493237049	6.97293950205104	6.95605304589621	6.84281414900591	7.07299041002398	7.3399257247517	7.11443181272791	7.13837876204821	7.03050111180306	6.95987999610032
ZNF812P	7.54805107354568	8.00367316264439	6.85287905564718	7.96095991184381	8.54584616181763	8.62159684971017	6.69888457604378	7.31536192106228	7.38167792373999	7.95919657524956	7.30839916683718	7.16560396979446	6.90233173867089	7.70983363177196	6.88550310918237	6.69334428756998	7.80103125636878	7.98455353951856	7.56674918971517	7.75881533958538	6.61236521075441	7.42433286802789	7.97442672102233	7.6160837484347	7.80652273672656	7.02553996615365	7.27766482107745	7.4583040290635	7.6002884630244	7.5104130233356	7.53467929408422	7.53005201258275	7.36435838438153	7.59824579545042	8.56857794147508	7.37098513436756	7.76684947286791	7.31386372445168	7.55203079406222	7.371007757091	7.3338218165586	7.23798833460862	7.57166222628851	7.72305318543528	8.10043221301892	7.55519858764047	7.34165100296705	7.47002886778487	7.61437985775562
ZNF81	6.63762744909006	6.74494579804697	6.80299177633049	6.79980937555024	6.63474662100537	6.93838788534343	6.81694872492984	6.76139805883607	6.48332813628768	6.69057874208769	6.70698324399154	6.88281586141003	6.95265886308158	6.54730040523598	6.92869415444358	6.87285561223011	6.89981273333043	6.82386943660775	6.77542054155495	6.5423360716681	6.77444860828006	6.77070346287371	6.72045966773284	6.9146012566972	7.08496243395523	6.82089683736964	6.71050516476207	6.71223242755593	6.68046403254671	6.63126369202745	6.64316892557186	6.64761673746912	6.81445225806757	6.63963678496444	6.64480985327772	6.57242595285945	6.61720189262069	6.69104125098327	6.71649981098112	6.76328298543505	6.74959989186224	6.66476166609868	7.50196924436795	6.93957533194435	6.68398375026271	6.92630636146818	6.97797501830634	6.74523411913698	6.82882295467324
ZNF805	7.55103374971754	7.99168807989122	7.5712954017865	8.22578321984005	8.53476886760601	8.37918304446525	8.33139489619632	8.08818116199931	8.41487793543285	7.99600046815641	7.84305410329562	7.82808914041174	7.83655509773875	8.1545337625776	8.60282299937671	8.67082618524711	8.71553767553295	8.61000716197735	8.53406652233676	8.81664338982877	8.45697729671721	8.55935273960512	8.09155588038964	8.43269662004377	7.87169713184093	8.34919750364936	8.7055360465828	8.38663980049576	8.44555112191602	8.28841653554934	8.4456748107966	8.31106991366294	8.23660592718057	8.31995098412903	7.9555813131169	7.73816696656312	7.67231464599872	7.99106365936761	7.53587874757225	7.73363769371967	7.842401032348	8.20268454721197	8.00203292046182	8.72332533681052	8.49547832178867	8.66569754857715	8.58963594032327	8.81197899717905	8.38507945482526
ZNF804B	7.21903733251694	7.30185196950162	7.42984658966429	6.78762392572886	6.71339488165547	6.59953630071902	7.40673576764108	7.21167476827878	7.26212487740752	6.88060121034569	6.75849801176939	6.81435504937281	6.90880540305539	6.98874132639727	7.01872772334858	6.87290879519842	6.70872374835055	6.96159074646234	6.89484370429281	6.83461448027239	6.87560224750968	6.66475221007801	7.45504103989341	6.61268006553338	7.17178516089562	7.19273107463726	7.04857940710201	6.95740122954961	6.89770006446558	6.88995934024678	6.7671312176319	6.70139378539701	6.93288039423208	7.00039157713193	6.81789711146315	6.85065331485357	6.91047582433894	6.75157785413205	6.86309898038566	7.17365547119972	6.91895953068234	6.90674490455395	7.34837374576715	7.00626977133114	7.11241316492984	6.96552875306619	7.21562517162079	7.03912135680412	6.90040451939911
ZNF804A	6.70073930125775	6.97767947623969	7.06286262708317	6.8512938218825	6.66938221027017	6.69144945395082	6.97390833028702	6.76884541430095	6.78778292519633	6.93371782856686	6.93469843962288	6.64697147948071	6.96565784046699	6.89739810979626	6.827003681885	6.94479926726953	7.24228747590572	6.77393662337427	6.88888321337928	7.10721615062319	7.01009219197896	6.87778391881174	6.83906887611978	6.83418970919985	6.84377842578227	6.87594585447833	6.77695331841242	6.78655368641971	6.93013884154975	6.83691807150706	7.1386084155478	6.89100680487744	6.8661880672871	6.80915183579641	7.15684830728355	6.78850297292341	7.13518121764518	6.96039660795777	6.71114954589581	7.04082290306198	7.24601376454105	6.95879169446595	6.85129674976394	6.7882908654497	7.41698054903146	6.66707140127547	6.75157475016139	6.85368419075485	6.9313019145808
ZNF800	7.45491834590308	8.05961093273669	7.57835873130441	7.96219269466354	7.74540560921736	7.87237553513837	7.39466689327642	7.91230157404243	7.37218826929365	7.60252641542852	8.69987162609348	7.97164091897829	7.9237053291357	7.80104848912347	7.55080379821347	7.46650344303139	7.29762510474943	7.43756066015095	7.54606934383656	7.4500466714645	7.59199307312347	7.75642407587983	7.9098341390151	8.00488857075598	8.11881309032786	8.18539438476623	7.93449558959201	7.37651766267827	7.23391741684998	7.21109100825367	7.2982161763315	7.49217892649559	7.97489187611433	7.60534716206402	6.51280172463546	7.54586191428541	7.1566195205269	7.6540545531744	6.97707869574341	7.95174630876186	7.31773090514532	7.42331315554935	7.80794749667775	8.1979131143536	8.12222797927891	8.14462678620427	8.3885220922161	8.13488119005224	8.068149429247
ZNF80	6.86318994900554	6.90962542626014	7.0291851790555	7.4513672728143	7.18138604059751	7.22590833597195	6.96514497909924	6.83004109724061	6.90134809361907	6.97162893091656	7.34336890201907	6.9807355900443	7.07547339923366	7.19885464331255	6.9977347334873	7.11851523507178	6.91362445358303	7.25222837283982	6.94137576117387	7.10797165933525	7.0466932256303	7.29721115594173	7.06440950891226	6.98525636244773	7.29957211759537	7.27495988670697	6.75420056432239	7.12236975882725	7.04441700359359	7.00053183604124	6.95867028290299	6.95408588111384	7.35809169499778	7.03199418249375	8.12410623605376	7.16862642858999	7.12520008150925	6.90184010436484	7.38646748227409	7.31418009748404	6.99763341124419	7.24774326815254	6.86659639864385	6.93285779796345	6.7146506420633	6.97385643724982	6.99879606280701	6.97882263309196	6.79683064403692
ZNF8	7.11942749347615	6.87847767067518	7.08659843097056	6.68555335271289	6.84338934316005	6.97658149965626	6.70022095272815	6.80024885094704	7.02273887232551	7.04097539951738	7.03559121966271	6.86319848414473	6.96611448905183	6.90982231507927	6.93037795520342	7.02052345628908	6.81455949661906	7.0316778528768	6.96875647263908	6.97379943637653	7.05754986101128	6.99121302500283	6.83655466875367	6.87268168008894	7.25513752751437	6.91137720386388	6.96796683713823	6.936576382434	6.97748651996554	6.77059574917127	6.79183288817402	7.00217140746712	6.98397754703367	7.0337832218376	6.9174361327284	6.80267671064402	7.05832765866512	6.76840941396197	7.10603479347839	6.9429692515965	6.68285715431761	6.85004090137657	6.86557689516339	6.95287019460223	6.73015746821365	6.9142856007655	6.84812535493346	6.90858542262253	6.96172154664446
ZNF793	6.60376196780324	7.17367568060562	6.87348327334885	6.66963106425833	6.94265404897818	6.70517670339644	6.79948569576806	6.64615620853764	6.63301197842129	7.00445856319403	6.80318568920918	6.61626410760353	6.68783397399777	6.90751594936924	6.79630115129697	6.86423578197377	6.90222227678983	6.8633524882307	6.87963318694133	6.80593369185585	6.48865485268406	6.79757473996125	6.94670634452214	6.93923099896243	6.71207060273594	6.79703118265624	6.87642963520797	6.6752116158793	6.72931473417127	6.7814233889348	6.72294947447595	6.86175113288348	6.73530422305329	6.73488111699363	6.76743920217638	6.80998830941216	6.74263259521026	6.61175664825366	6.76171835884535	6.68566744387801	6.6177647792282	6.65632244886744	6.84910613208918	6.90125182176431	7.04631612823471	6.91649512429578	6.72409431618046	6.69865326378779	6.99795833548697
ZNF792	6.89484370841949	6.97817098030307	7.13750261473518	7.17503199561471	7.37122246109746	7.03549451927341	7.19335147546979	7.26269096394378	7.51159710430622	7.33909902721623	7.15880348835689	7.31130963866872	7.00497699331765	7.33917977506228	7.24529948746968	7.35573058058976	7.45732061245372	7.36743420497212	7.14194524801639	7.80616116503827	7.15199564015148	7.32099256456877	7.34145760236499	7.2705047924643	7.63157293386444	7.32079210225699	7.10767796969157	7.00809962908994	7.543898057891	6.98813958770154	7.35631770664013	7.28663953792547	7.49603780575209	7.01340754874267	6.8770121205531	7.55647059820869	6.73833392407371	6.80086355167778	7.07076479339272	7.19949884138173	6.76039801317171	7.18360721110939	7.59883080664295	7.43840209215994	7.68867618348829	7.86031918170245	7.55432540992271	7.41066350836988	7.28831866965979
ZNF791	9.07667007008493	8.74726244058505	8.86633728919896	8.28709668389798	8.54699804176276	8.68920944471857	8.49103216343074	9.23382584953838	8.47273514306204	8.45905136957763	8.74019802891611	8.43825738822771	8.23039945981428	8.7616241464073	9.86035836633422	9.62432918163613	8.86084262809331	9.15207216078688	9.2224802366335	9.12643989951782	9.47833504071169	9.08306867193865	8.18469347645201	8.98054200721146	8.18667565229473	9.25483002531644	9.29426617551457	8.76203797758651	8.37635468457515	8.87357323673369	8.67637429333002	8.67733337250623	8.89145104184642	8.52730562745581	8.7881023433855	8.62291786801743	7.98635283326114	8.5997227260227	8.92309613173218	8.79556239912034	8.70389389273548	8.8478326002253	8.35068488771193	10.0340779791926	8.26710865697978	9.39664834329431	9.34534058629067	9.30407478953557	9.56700060518235
ZNF790	6.66956352930553	6.93117189169476	6.51906487296467	6.86264071836731	7.40835428315901	6.94828541998644	6.60835784689811	6.99120383609756	6.665386264328	6.81265755537075	7.02566470464414	6.77828053685571	7.1184774956324	7.02083663542133	6.86611131698052	6.8097605546487	7.01172657802196	6.75581746751579	6.83738907507028	7.0855142646699	6.77061402548578	7.05680581366954	6.86242433196796	6.75037930393889	6.98043036433582	6.56627935696866	6.7886470213044	6.81425656209583	6.77642496005148	7.63014045477914	7.04043705747475	6.70784837028973	6.86940700644603	7.07332334317001	7.15306294599623	6.9020206162088	6.77530598651051	6.89114904599398	7.03144167007768	6.80024143459297	6.91712796375036	6.82210714677486	6.82089436980512	6.67431787147635	7.09524804599355	6.81399108343705	6.74423819120089	6.92153254986045	6.54631413008718
ZNF79	6.85298342305326	7.11091969601234	6.83772461055811	6.83572672067342	6.87870872714553	7.05334783649385	7.23501559599846	6.90899287003507	6.79881317875139	7.12424871302924	6.94743379673111	7.05849059844515	6.7713046183435	6.86399428857315	6.7346086516689	6.75566545773179	7.03366365023804	6.56572055074787	6.69877399752236	6.68451298598352	6.69151164736321	6.46638336837362	6.89158177307216	7.04146752461232	7.00558050756407	6.9381349326167	6.96719492325127	6.63770520007485	6.69179448711737	6.69109213570343	7.06163113632162	6.88373024312018	6.70824443018907	6.73215765253069	6.73673613875509	6.90015989700416	6.68781179590359	6.54490529994993	6.7015779334357	6.59365481830352	6.67105158494856	6.64449945041062	6.79248345018273	7.00217656844324	6.77516403707285	6.82980922375292	6.96915853092707	6.97221405849165	7.06917189216499
ZNF789	8.18253404158083	7.34421301840947	8.06735663324153	7.30407276495714	7.39179691626987	7.34769885111366	7.56175162714494	7.270650297022	7.92745961403102	7.25158774641399	7.4964343444557	7.42873069801866	7.11843134131154	7.26878698736594	7.498654079243	7.31294408516996	7.64181564338324	7.53108504137209	7.42008122994596	7.57675957733874	7.39798095296612	7.54806925900838	7.36814188061135	7.69438516547502	7.57576939512716	7.85845104066729	7.28187667130215	7.49062194966985	7.5086009079993	7.60177980685464	7.3463969171832	7.70000819011394	7.67155173886273	7.4695054034214	6.87775572056975	7.63002748486664	7.76229909700056	7.35348173730337	7.02959167727332	7.70962829158483	7.58599191481832	7.52597413044984	7.52148726831293	7.81874018219054	7.45919313946938	7.94271256759462	7.87042967044051	7.91903745258394	7.48922144314664
ZNF787	7.99310960951455	7.88287088682698	7.9858794131504	8.19498036025378	8.26203070403302	8.39288278337897	8.2581704721494	8.52568960005811	8.15052865440096	7.87920434818876	8.58101613867708	8.19994106776094	8.32603868565738	8.18197266686605	8.45918047990499	8.65205902172604	8.68304748257741	8.31960143964098	8.21659149786692	8.68673596070054	8.28078192362898	8.33758611821823	8.78164420403072	8.21751275141712	8.47256995223369	8.15062841131636	8.07581573792378	8.26753202919024	8.2052800395512	7.97966045765519	8.1626864119029	8.31489560065655	7.82672525089393	8.00850209369936	8.83447352737247	8.80357453940575	9.12461492263467	8.22940563385611	8.08675974181611	8.43580253800618	8.3124032606415	8.12932021425446	8.35505030841695	7.87350393202064	8.75322976835323	8.06395607189495	8.13641900939537	8.27410320208146	7.81282596570135
ZNF786	9.36891986977596	9.80160482133046	9.97956433344532	9.57754694592607	9.46857590299712	8.90796505298733	9.61434466239481	9.53948150143205	10.455682068096	9.7757004061512	9.55167021769564	9.3355274221806	9.50088616577398	9.55218813978719	9.05173235763283	9.82759333618133	9.71926067389616	9.3900122661504	9.22505988385969	9.52235542984983	9.46851465747902	9.28820848449478	8.50409651879911	9.25048254201671	8.96815494046339	9.19631275822303	9.26208459209109	10.1721851033087	9.89751459785472	9.9775519889782	9.39757307088523	9.59558462358402	9.45364273357338	9.28834350626412	10.6182927616936	10.3597626894302	9.71861364035412	9.3824208713854	10.1192688373116	9.7511420691287	9.53770265253442	10.4390171810332	7.97217009910694	9.09097246258679	8.93616223243546	9.16276766278954	9.54856956746594	9.58931662841623	9.34677557250535
ZNF785	6.93178074462517	6.84146613805335	6.97468701349099	6.97163232957003	7.21365451558318	7.169196810482	6.99909268179863	7.10584269499878	6.84767741396171	6.86000213680015	7.01036952837587	6.91407397610148	7.05187843300504	6.86214275929208	7.39966750283925	7.08322027957966	7.13525838232578	7.42824110044492	7.33536987352787	7.16423186884345	6.86870400713554	7.26889719145516	6.71449932516127	6.96073296763239	7.10704384538574	6.88038522457707	6.88716015945197	7.07120892445661	6.99589253440042	7.43252187255642	6.8144875662321	6.98387569420863	7.03919032409863	6.97877164115696	8.08545225040528	7.01105648423388	6.98387569420863	7.25514079055512	6.86922395286982	6.98761769402543	7.06963392643941	7.1498239211854	7.00109250212862	7.02960504598256	6.93561494512759	7.06585057557361	7.22031398473882	6.89237141035181	7.15519772075897
ZNF784	7.17264320093185	7.38586099985858	7.78622300272061	7.02313690148459	6.99529846225519	7.11125995127103	7.46072948783559	7.20156267172905	7.04987915599401	7.56784793871907	7.17168471070034	6.98456505060307	7.17453891006857	6.98323395645354	7.38093487371067	7.3103197617239	6.68322263677559	7.27854175192333	7.34197885840771	7.47335437570164	7.08298623240966	7.5064215417024	7.03847143411997	6.88687416385251	7.00563992890264	6.85480271589839	6.91056990842929	7.29773652595527	7.26600050912117	7.41994118289754	7.09811528014916	7.23309622051885	7.1352452964092	7.06803473924883	8.15652392794673	7.42169273689859	7.67002280190711	7.15410843648161	7.28938887771195	7.18370075806351	7.26992135253178	7.01379051443917	7.06161999591543	6.73792905737933	7.36609748973136	6.99633457620737	6.94039773778789	6.97941033198497	6.86436354873415
ZNF782	6.87513496468901	6.6393182306309	6.80773218012437	7.01644350281234	6.97258993630229	7.08188515165396	6.9007861270556	6.77890461638547	6.63278628112376	6.64859552410834	6.95691305177796	6.94272966196243	6.95366904937582	6.76854788450692	7.02071704953809	7.01331034028489	7.0076710188151	6.94420470352616	6.93644191915881	7.09445303416209	7.05906923940056	6.74676579205992	6.8419176459497	6.88721714369879	6.80010603590879	7.00559916991522	7.02373253143272	7.0186096080412	6.90970991602969	6.90395004781421	6.94936671916564	6.97232016932602	7.00530277864819	6.89895285674614	6.99049076972352	6.88018718082388	6.75074888670008	6.90956570646722	6.86945783295508	6.89878621498006	6.89125658454621	6.72098394768579	6.58531421136743	7.08041758121894	6.74913431906939	6.98880263086405	7.04655282815633	6.93704433822611	6.77687241427995
ZNF781	7.6999838622045	7.66049710818721	7.58580599032337	7.08924550516958	7.05483879585198	7.14533764450632	8.09514252580921	7.1953055940742	8.03377583706231	7.59843583137961	7.00533678303521	7.23756914062014	7.11739494767863	7.02552441398303	7.18196672367533	7.5468729905344	6.94811903141685	7.28101066127996	7.20103711187909	7.09345826524421	7.34625475763263	6.97426296004581	6.97833392320588	7.26755861899776	7.22570480130469	7.34873790338182	7.10348022289777	7.18448599132291	7.01063801741629	7.29870697368556	7.57744039824005	7.49503813312206	7.22624458347873	7.17990083177973	7.97324899619087	7.07210770456257	6.96159300311262	7.39633214716616	7.20508776303053	7.04198139526562	7.23140380271067	7.0711190432901	7.26966318482747	7.38394975299061	7.55215218475049	7.35476110254676	7.32052831019999	7.16876766842412	7.17962465407301
ZNF780B	7.45466362752371	7.55428897023089	7.13989526453454	7.37962298777157	7.15524918841339	7.02740074094363	7.3116941636403	6.97114221510955	7.35755194219649	7.20304325856051	7.18548272292585	6.79724540557304	6.8774946407066	7.35817837024895	7.42637927455114	7.33518967428962	7.33621198636603	7.27326850504123	7.18253380767267	7.59662204336934	7.10079002570079	7.25480979642243	6.90384502230868	7.13143551540815	7.22019662539456	7.10597388047512	7.15468206974893	7.49338886795031	7.10518043109481	7.42474140873393	7.13243986922053	7.31078570805792	7.57754855760036	7.16023774603911	8.03459268064151	7.27062315611194	7.10342798282774	7.15322031997045	7.52943028445719	7.49752611526352	7.2566252807257	7.18027894372526	7.12548242967317	7.11603641047056	6.99560998982415	7.23588755665193	7.34252324019362	7.24726419123949	7.26581055945563
ZNF780A	7.04459330272236	7.02712758141417	6.92724774714697	6.72646317157482	6.73610456801614	6.81629936022276	6.81434091641298	6.73893917967151	7.07123308539687	6.67447994062174	6.70558369913229	6.97771191826427	6.76309724792461	6.68920578733959	6.64684348535496	6.65681771157311	6.47543593361059	6.68302031036028	6.76254994303293	6.6744120712817	6.64997284195366	6.59743807260882	6.8967977433497	6.73429689032653	6.97263882655954	6.87872007316524	6.67939362208724	6.55618093968086	6.69115319654756	6.76377444894617	6.70237233075748	6.82299025401338	6.65949738397651	6.54946361130055	6.68880903101325	6.60907706958859	6.69669875602287	6.60246582661534	6.66736805451618	6.68906972896577	6.57544257889587	6.71539848074159	6.74288448276678	6.92526119311003	7.08351043906093	6.84592307806204	6.73229165541705	6.99211256571658	6.75338060007564
ZNF778	7.92096744376774	7.50935284009525	7.69518065420155	8.10257357777134	8.04879804318601	7.90945119738346	7.42556773623226	7.67320309203606	8.07579888033015	7.08264931077723	8.03041771077829	8.25895735704432	8.25445667959634	8.00946637524093	8.45306297423613	8.54489402714194	8.64699438343262	8.36172163495237	8.53212959436025	8.53212959436025	8.11142673020872	8.53547076349743	8.2712492326195	7.86284186359563	7.85303954241822	8.08074343337146	7.69865156039343	8.57522953977684	7.89722385012121	8.69412375543147	7.89269743872277	8.11811113448346	8.42667914199497	8.13271245036958	8.14773597738371	8.78049304898114	8.11996477046816	8.14659828037598	7.89984374908498	8.71908574424572	8.40369696164846	8.05024770733533	8.1799755992487	7.82083875098821	8.23856838464491	7.84109358790791	8.07566853263927	8.05999405589817	7.83734848231749
ZNF777	7.84281429967551	7.14774956121862	6.84928235377719	7.09456179105944	7.07026768558581	7.25467475515341	7.59880336256545	6.95962928756725	7.39347277762457	7.23307683988642	7.12989733425475	7.34691701318918	7.04994593607927	7.29236105583545	7.05000162331245	6.95105620364383	7.36298154246852	7.18106413909707	7.33098548014761	7.08820540276507	6.96653780446618	7.07753545388845	6.93211893618423	6.90598189522689	6.97152786397797	7.03544183547154	7.03050361343756	7.47469369035132	6.96508552483805	7.6337295030578	7.37051597581236	7.27481675084948	6.82284721566772	7.27030684005152	7.47710204323614	7.20675354032258	7.49334247494399	7.45981357815658	7.16733948434786	6.93226735995237	7.83040817989447	7.07204968748472	6.87673560879408	7.02519890409637	6.9806069917512	6.79344583265296	6.95851827124157	7.00091997919578	7.02461097050421
ZNF776	7.14584599790998	6.91008720839625	6.94753282791722	7.50462019355224	7.24358046676691	7.07212238362879	7.18018144674886	7.21884189234137	7.40543427025609	6.59062025762576	7.03137179615984	6.94912811916522	6.96405860037765	7.31678529059317	7.12208381227582	7.06315981569268	7.09655528010445	6.7913172351352	7.07761274400255	6.79019180891159	6.78326415449185	6.97251566206008	6.93568174127905	7.48761152654669	6.77529060011151	7.41975138383177	7.11400657994998	6.96271796907278	6.95825582154896	6.86719173996338	7.12941818020497	7.02097152240879	6.99480361341036	6.91178511979115	6.8337166165344	7.08020393451326	6.87980756784131	6.79581033504252	6.81989549236059	6.86798818585149	6.82727127107308	6.82587667357831	7.12735799892951	7.59642160692754	7.03226874752865	7.39849266944803	7.55853855756561	7.56037916571443	7.50239304496837
ZNF775	7.19035994973375	7.12947460113274	7.73129276815897	7.40209002072031	7.25324150851439	7.37219627579126	7.43660671779137	7.27666451341384	7.77502171082918	7.91275890553862	7.2316074740878	7.44306389769201	7.01576797332728	7.26588759381459	7.0785061131339	6.95337426648188	7.28512776799044	7.11644900278927	7.27923343293951	7.13461974616552	7.11726613559194	7.05998166928691	7.20206487284323	7.03122413642805	7.58981553808106	6.94519986174304	6.87323692391397	7.29244188168296	7.51456597360799	7.5148062158976	7.2683372640474	7.33016613246137	7.21631535202615	7.20604848800659	8.27353941654618	7.42289311048774	7.56319419353448	7.13321262234473	7.99716484265438	7.45056973257011	7.49751531680972	6.98386564346753	7.31425274247974	7.12274284759622	7.06418307082272	6.89716629503597	6.91039029963851	7.15119491977373	7.10461968882409
ZNF774	6.62837545794285	6.75437440860058	6.4943033429096	7.08757705069612	7.47093963000347	7.21817876269454	6.60678006606656	7.23383336262218	6.88458194737988	7.14615067453205	7.20332709796473	7.18776704057824	6.8391155630938	7.4232610117456	7.00360579531605	7.05689595151502	7.06141608421201	7.10096330603813	7.00118413808604	7.16499268015468	7.1512048265452	7.05933713216409	6.7330708945188	7.16084702160478	6.59854132838254	6.78645778050072	7.10874417464605	6.99258288090666	7.24249608287762	7.15867753851938	7.05440663447517	7.29095517274876	7.06756972952725	6.77969440684484	7.77552142101302	7.04088002010964	6.84220958052894	7.0266696632734	6.93808902920362	6.85270610653451	7.71192028711242	6.92904779912562	6.98254384504279	7.04876906058994	7.5036603804299	6.88798110692779	7.03667801071541	7.17297424393324	6.88065158174332
ZNF773	7.49242753184097	8.09768913925942	8.23591691404195	7.97825110568478	7.83252542673316	7.71463755004712	7.7652891531077	7.84593650249368	7.42472529614826	7.5294033567346	7.82709202319255	7.76160064774889	7.70136315757264	7.54006084729069	7.88143006678743	7.8249905986432	7.60567595025868	7.60040991896466	7.92294595496502	7.73929851856792	7.73004689010437	7.64304287720893	7.88303450590038	7.93192381208252	8.06198303159294	7.85862203349016	7.94136458125606	7.95722536970287	7.55787004050018	7.56998572917765	7.36768580574796	7.41521363617838	7.53903988804577	7.44659492949901	8.32276102660549	8.10556354222459	7.48651617574493	7.07466578853673	7.95282528950195	7.52098774775117	7.32983052734357	8.0265125381692	7.65028699176256	7.88511097552505	8.06725435004304	7.96582922112227	8.15894478885817	8.0595994227513	8.18502111097707
ZNF772	7.66221022098288	7.84929861034522	7.68979030195579	7.41447270841883	7.38766128357716	7.08755799404129	8.03158560405813	6.93287306182392	7.45321466352214	7.64618856796327	8.16995244498029	7.08352821002322	7.56640418045601	7.37595414390272	7.40927228795463	6.84646344439726	7.38141154752362	7.16691158914521	7.24460719714081	7.19802825707488	7.11812148279275	7.04058891181117	7.13922141201196	7.91638207197972	7.74998752216667	7.63825971788462	7.59244291181653	7.00096368396018	7.44552635385118	7.41831945924533	7.13740624745193	7.51919450852594	7.26626814608475	7.56630054651016	7.3751415113887	6.95618070845696	7.3759184464161	7.26465590872854	7.17649498384414	6.95969426117879	7.27354953485225	7.38459193607258	7.27507615429444	7.51706424830872	7.59984130685705	7.80409052064924	7.85349840993977	7.880282209528	7.73904550260098
ZNF770	7.85909929486312	7.89396602553159	7.6376502529047	8.01286964415419	7.69279859806278	7.88544003586743	7.56369487717073	7.68900011770373	7.84377659814583	8.40032217784813	7.7649658544965	8.07232899053704	8.00551950555414	7.69317626645907	7.99290136134648	7.81133385080082	7.84590116960423	7.81550796250979	7.71456206193147	7.57176762401842	8.70573979880587	7.92313462825222	7.62516895613463	7.86998630631551	7.67442379486634	8.16453148299611	8.03180703565368	7.6183171621624	7.55388645991819	7.92739004682498	7.8423436344071	7.81989909389192	7.86156589257202	7.8627534286683	6.939439503517	7.82298436712717	7.54981845260389	7.54742518678899	7.83609496056184	7.71426845431178	7.72988574522702	7.79735540122925	7.78711191226968	8.17885203740424	8.01240223017026	8.13519647159051	8.56122111655836	8.43402653253651	8.25532147191377
ZNF77	6.98462152298301	6.74138805333191	7.14409312388615	6.85640265490632	6.76690729196272	7.1278122703448	7.7499231671002	7.22172877600786	6.86242930385245	7.0056218001317	6.91152735719415	7.19793547767834	6.97961817167245	7.04454691323249	6.97994087709725	6.83939533723731	6.76017579912717	6.76347989620454	6.97565367733209	6.93872606919862	6.98465610933344	7.14853603761259	7.07746568059813	7.23643587274482	7.14977810846101	7.21209595002324	7.35701515937528	6.85365883301071	7.19612218557514	6.96164288455415	7.02331167054197	7.14542096277336	6.86213851260538	7.00407391409857	6.57749716189313	6.83208505619621	6.62307068340506	6.68348834833651	6.83938838458825	6.8179799631208	6.75705414988172	6.7371934714755	7.16061511385756	7.16938795775501	6.60222114946337	7.18175451192624	7.26494899770473	7.05109467689844	7.02082447218996
ZNF768	6.72143963927424	6.83985473918364	6.70339647601234	7.12922746968658	7.30891247395999	7.12604433283792	7.13685632907758	7.35336371750676	7.00068714214465	7.01965897127276	6.9900732443548	6.96279547704931	7.36110529020395	7.15240877820055	7.75378333036645	7.24045882738359	7.58724696217575	7.67278425441408	7.89879938511138	7.62931633305865	7.48803415753305	7.45308815697715	7.08017066138152	6.95071538230253	6.63185648338104	6.90283841426867	7.11333556617019	7.42316204748495	7.45335535954454	7.56484613694811	7.40265561877752	7.45478394153595	7.01907991192839	7.49697587458702	7.91925109587508	6.93242887832915	7.53065129405823	7.25580540615945	7.55858327781213	7.37768384044742	7.45159407595131	7.60563809298921	6.66278019713588	7.20694639550673	6.88626594230495	6.87504275181852	6.83588948281285	6.72423224435174	7.09695056576842
ZNF767P	7.69743086467331	7.72685124067858	7.61690694924931	7.66620666584365	7.58157671217427	7.40741966775422	7.74990566847394	7.28660006905154	8.53659985298077	7.94452713596587	7.79814883764286	7.62743968792406	8.09153780516415	7.64801228360614	7.60250745225489	7.97307718115322	8.25090632058809	7.68667894281463	8.00152129770153	7.85305072726016	7.3000689780022	7.72704633417201	8.24583646431036	7.93710762738284	8.68483291541277	7.98150634720699	7.80905021409556	7.81776589640397	7.72867944780929	7.98283105437895	7.63478595789124	7.81311196396892	7.67072290330979	7.42805994595958	7.26207063652671	7.59847324492921	7.79920876676879	7.29424183792986	7.51870086601301	7.42241291026001	7.55534976465589	7.56602452784172	8.52014668562834	7.53575687466939	8.36244566446976	7.69342585447713	7.87413770644321	8.12086621110269	7.68918209171454
ZNF766	7.94983034886358	7.98872052658511	8.87620195542983	7.33824985417995	7.62834085047891	7.58711246502401	8.34853150326777	7.32060486544067	8.04788727389806	8.04806731388119	7.73743069418486	7.47637134854055	7.60411864364478	7.62685270548635	8.36004637677161	9.04554630050139	8.23414559399855	7.70714578542169	8.48429777065758	8.31090351072645	8.39893976567	8.40084228092577	7.36126074602334	7.85605927654735	7.29455557322852	7.69669171531421	7.62075548376693	8.36009026714539	8.45895416091578	8.50574411494457	8.3190661977451	8.33555586864696	8.28986438637203	8.05508833821283	8.45706268820878	8.16707297014215	7.95648034998045	7.84856525102528	8.8199072787551	8.13793092253876	8.05034156901701	8.10629475610453	7.22574885059393	7.79261253104495	6.74040022719013	7.59026604817922	7.53910783747935	7.68691865652117	7.70817623754417
ZNF765	6.60996875426552	7.02869233332506	6.97326739077854	6.93129339046226	7.2343272845781	7.00197669171308	6.57270783214348	6.93360329369423	6.44226014364046	6.65629586347299	6.7645596101598	6.92198835341414	6.90842582944503	6.72422607729902	6.96835006033931	6.9064375264832	6.82618686315085	6.87186680920422	6.80490136886026	7.12287456294876	6.64561888754299	6.96629813692975	6.59783289892956	6.76314469438822	6.79886043027983	6.59140026934435	6.45143847680952	6.85725994357688	6.90399773930244	6.95304761382802	6.87441527118358	6.81705488856166	6.84311858070953	6.74185987922362	7.04702535073493	7.09755224976944	7.1291085081246	7.09891880516868	7.07737081690198	6.74946871817567	6.81068761063247	7.01576961043238	6.58983401360881	6.67179353359837	6.55779427825838	6.85544218955284	6.86652873386272	6.73125743820575	6.75546452987278
ZNF764	6.84932462122152	6.89915855486466	7.25969949727404	6.98607403214534	6.85816585838555	7.25852829373463	7.02533200789748	6.81354315556919	6.8509657712424	7.15435033421056	6.91753918631378	6.96335210693204	7.08301075631957	6.95606174646789	6.8463637866083	6.82676373476721	6.79526403224415	6.83103059055672	6.79221673506036	7.14912996153171	6.86792783603628	6.90307802027582	6.55616057157467	6.91096500255241	6.55951215116474	6.89681875213089	6.90323954044308	7.05285977766516	6.90751294457267	6.98276741322965	6.98569871572131	7.03268541681555	7.08479409007056	6.82476332170328	6.77201575179209	6.91484488429072	6.8886770018721	6.86349611479403	6.77230778957235	6.86554027144646	6.98990836854073	7.21294421387629	6.85542000251046	6.90156948251612	6.86186082540857	7.01723992798903	6.93671108057235	6.9469174892437	6.86788430003114
ZNF763	8.0872500505273	8.73466616600186	7.36503731774461	7.48039370321985	7.39531404882492	7.77595142174005	8.05865815799467	7.88272255982749	7.93976841007206	7.90304772235025	8.140247932421	7.88296132138485	7.67387530366546	7.62595781442223	8.023787790133	7.57998003833755	8.16357540959632	7.70971194883315	7.67295524072171	8.30082417338093	7.42272450293203	7.78024697967917	7.65239961601268	7.55544385471726	8.0174895032278	7.38907374753084	7.25886168359028	7.94763346379663	8.095284490923	7.80917274497298	7.79686290496887	7.90857971765831	7.88740936894011	7.7837760495418	8.23993516972782	8.08696030741811	7.1519510339575	7.31720845204757	7.61410484580306	7.56657933591626	7.58760928746387	8.16227382973256	7.9628115588459	7.38902663213515	8.2982062377586	7.51824439678504	7.80784958692898	7.59655704024457	7.92759545536084
ZNF761	6.6833722787602	7.0549829377664	6.74896270884039	7.20828056740695	7.36632028424118	7.27280819504313	7.15247257044612	7.4378547844993	6.62159054175054	6.73224179391759	7.123459528086	7.17586602740689	7.00850431970578	7.23434348858573	7.95663356627499	7.56599783841345	7.72185224268793	7.42834991773172	7.6803710404868	7.6909875855125	7.74997852972493	7.52020521837983	6.71926113778422	7.69496889500275	7.27286226744824	7.68879272614808	7.17044462810913	7.30873367673364	7.14538801162031	7.10689136199751	7.1895932606981	7.32050198978452	7.54650396271286	7.3232609682011	6.86109264480828	7.09360105030294	6.78567335805343	7.49327152914319	7.24630243542198	7.36689094625673	7.27613978954342	7.38801735724125	7.34146805919598	7.63564523002115	7.4698562371825	8.02055772777198	7.86284870745943	7.85028518384412	7.40804652767544
ZNF76	7.54825022069745	7.88861455152668	7.52511817233198	7.16682451693196	7.76072849414065	7.73129688880652	8.13310799651087	7.16785353462538	7.63371299645158	7.83074022525645	7.75679895509301	7.56397248810365	7.4734741779902	7.54865883637601	7.51844116661461	7.61340969936188	7.41522913753402	7.34980411349472	7.57200670398451	7.39747573383749	7.4509108086316	7.33504708120811	7.6078218931823	7.25448890117243	8.02431994366202	7.25655410580213	7.20076200749628	7.70647327481316	7.36486498504486	8.02965132589236	7.6954954014727	7.5439413583761	7.52987376932108	7.46082289287996	8.44386801487567	7.646287037298	7.86163517681153	7.38695841203443	7.87074845931125	7.46602274504985	7.79621827499195	7.47431966583005	7.7534770642536	7.07909158652221	7.65269538279182	7.07381383628295	7.29613175978908	7.28319767365547	7.15021831635197
ZNF75D	8.23364100308064	8.1013154259823	7.86709050428103	7.82858584420558	8.03619398318209	7.6397522621713	8.06661335621087	8.06879019669947	7.91851418259387	8.30841360297279	7.8415078423752	7.61156193467016	7.44100579503572	7.58041194410806	7.84201634250768	7.92636124373813	7.74327645698746	7.91591205517448	7.73710535470529	7.88409655578685	7.84084843397696	7.7817747636225	7.34278169692552	7.57658049569263	7.94344537369623	7.7578323195538	7.44300103853447	7.9565138529876	7.94207206421219	7.76560005967268	7.79425993322909	7.86929535273379	8.11298216334614	7.91204325469258	8.07214380602601	7.61993181583226	8.09311327416586	7.72228968941514	7.91668574705627	7.98919643992813	7.94706398333247	8.05175748463834	7.70127864888476	8.19747996652178	7.438990264543	7.91361472138236	7.96443695684744	8.13227062725345	7.77865973605624
ZNF75A	7.33457490179209	7.1636980843343	7.20565606365877	7.54109306499849	7.58495213283827	7.61915811971962	7.08056733553216	7.68121706473046	7.47539774034538	7.33679369575904	7.86053560822844	7.93846372449228	7.77389867934655	8.11092539110918	7.35896790042931	7.3808488088508	7.38522672412864	7.50506199507539	7.37693790926963	7.36696105271007	7.76432358437656	7.64188115849991	6.78651119685897	7.58679335746652	7.33062355739963	7.91576230626744	7.41632993848211	7.42600014419813	7.57645116326755	7.5428524070523	7.42915793128583	7.54688201647893	7.78443157430264	7.60036137007284	7.67859567712772	7.85295867872413	7.4201480008059	7.25247883469026	7.32674670076725	7.47637894922006	7.65308350868743	7.79752603939939	7.12390319197054	7.44567327537566	6.77264178400239	7.6035492629744	7.8375083359456	7.80859092789607	7.35288377662874
ZNF750	8.31628114415449	8.67097903723984	7.80632302095641	7.30858486431201	7.39835903694355	7.42457853547168	7.80632302095641	7.63604691371784	7.6209814060394	8.13080279596446	7.49987445429451	7.42226581387198	7.32060667120564	7.55650854729053	8.08783452029843	7.38902015439667	7.52948823979118	7.55031696428959	7.13304811272116	7.8998946106438	7.5785875913952	7.1577534585776	7.76218164098238	7.91620521404822	8.08249461854681	7.36971064660315	7.90153743803637	7.74070741875905	7.79724562450937	7.29134929157519	7.64638818874392	7.71556536224602	7.49144218061714	7.66103018727957	7.53585822597602	7.73586863689544	7.63643708646221	7.58293789486918	7.69306989130296	7.48761219979464	7.47087557712337	7.57718278743518	7.51674388432593	7.57100063641255	7.52860890704127	7.72164146296733	7.76718042942355	7.90120896307346	7.90538475086283
ZNF749	6.91533755617034	7.02772122308648	6.91483108924793	6.90151983241187	6.68262626434401	6.88190393081925	6.49062185193018	6.64790778312692	7.22289984225179	6.63607702150578	6.72728451207402	6.72395280730978	6.86998095377584	6.8169582901897	6.88038916166538	6.94848499413107	6.74954344383835	6.9168275925088	6.99285052389586	6.79463903166118	6.78529449694098	6.83122199199992	7.0476168051704	6.70164093859468	6.88456834373695	6.83088979788562	7.00177091973698	6.77049065030781	6.75746428066513	6.95684732028178	6.7314724665519	6.70069871102559	6.81232662117507	6.84908346716516	6.96485573381931	6.69828760972825	6.68357820845526	6.73956707245001	6.72382813404786	6.67789186465578	6.73214470984446	6.90024784376628	6.55512933119847	7.332013442308	7.06753611926075	6.98097745164641	6.71585224529546	6.52989043394091	6.64499096130227
ZNF747	7.29756565810102	7.33771709752229	7.08950495609121	7.16024254345638	7.02299623036932	6.78571868657794	6.8057420393974	6.75532953559408	6.61988863801643	7.29372654506559	7.10441138101565	7.04143145047797	6.91747031134495	6.85899402993296	7.47907509198669	6.91010609365242	7.06134042107819	7.20357290161941	7.01087962684828	7.01165118822466	6.93580106300325	7.01561997625178	7.04891149249359	6.96686242561905	6.75382620360032	6.96116035760431	7.01934296583891	6.91443729270032	6.88473942706285	7.20540272287791	7.17007035263329	7.12923174709331	6.97868503519931	7.02527309766843	8.19013539198033	7.1367051986316	7.02031631672728	6.89090361784015	7.13340846421424	7.07939247341593	6.93999752152369	6.99604728863768	7.03105861660783	6.87555101092902	6.82147424789036	6.82010159460959	6.89543279571264	6.87629360309497	7.13804522279983
ZNF746	8.24671538974709	7.8126441190525	8.17550038604372	8.09360930806326	8.22988489641448	7.63477322567685	7.93855904525168	7.95522395507364	8.08414833576959	7.70870004650666	8.063943152639	8.0335325222601	7.88511031287768	8.2144832060938	7.62234427331412	7.96861014081889	7.96939842425994	7.8325152175884	8.09142256437341	8.26810614004135	7.90752558028514	7.76039082870592	8.77131107086638	8.36316053341092	8.68133940644513	8.16829404119099	8.12380320399016	7.78159911722051	8.05672223672245	7.85134505496125	7.79381077264712	7.78918285978849	7.70081228327627	7.94964501644268	6.74273697964636	8.23521988604115	8.18381444055067	7.52544074989719	7.40346573458371	7.92314853018722	7.39450649498193	7.78726881787683	8.60076119345172	8.11071149054201	8.65785495007437	8.25948308509327	8.29842097170744	8.22998264377745	8.07695313339766
ZNF740	7.09246033977346	6.89603437522415	6.79042608398488	6.98536715152957	7.0422168555824	6.68106425172875	7.18610901534975	6.9414879005603	7.57505559033143	7.19342568250884	7.0118939673993	7.05158771245063	6.92323093059832	6.99496720482905	7.05471651084197	7.14112405340353	6.81988907462039	6.96906811083026	6.84940358565496	6.8032451092156	6.96972179836592	6.74956298511072	7.33232139519199	7.03417090884671	7.32382373007429	6.97443405743298	6.77016003257915	6.97360558177591	6.74033186132046	7.19955596692941	7.01416716976075	6.88183512056128	6.7632709482484	6.71578175715213	6.90881179383056	6.95956339608589	6.7102750382772	6.95612351496188	7.38785799643958	6.89716385145285	6.9552314470551	6.76344270599306	7.19488832513607	6.98688950078162	7.10665442091045	7.05717637487076	6.96830676816226	7.13207470564796	7.14438153348529
ZNF74	8.46122085873959	7.57290166858559	8.68307631613992	7.66853109701393	7.30070703317845	7.76042856771454	8.09260471579412	7.70252158021446	8.30414486651216	8.11293790827655	7.28854749439673	7.84620193659945	7.76629474128853	7.86807908482638	7.32497038869118	7.86518295785935	6.96404861560026	8.34144871449026	7.85598310854605	7.02736123892629	7.64231590486261	7.92101996958437	8.09981853276554	8.17923636899743	7.96694904445736	8.08276649957547	8.21265386485049	7.56723505819932	7.86518131086025	7.56151066986416	8.14118239077336	7.79388739217471	7.60509044510082	7.60906769005646	7.06670812483658	8.10533804305783	7.33180957989671	7.35645876414264	7.47656841739686	7.23244785051888	7.40042717585058	7.48950318227369	8.40415849503451	8.12881581570211	7.79478799362362	8.06893487808478	8.11018126542879	8.12433193012929	7.99428444700469
ZNF738	6.82216249167215	7.37505061923464	6.80687581588235	6.77415177909481	6.83635108700544	6.51361848378057	6.75706454595475	6.83820629703466	7.00936819995564	7.22919167917606	7.06024586932158	6.62949075561642	6.9386487439783	6.58360088846885	6.85793907054848	6.86194438126502	6.8941529293085	7.02852206423699	6.8346507749433	7.02372174701087	6.91358712968425	6.82024321818182	6.78953571421674	6.7484139922086	7.04820831562213	6.74788709092495	6.62368499455624	7.00049960281273	6.89656011269568	6.93548840741668	6.71171716850327	6.94291243945381	6.91650990967667	7.06475613356603	7.82296438766084	6.84959790607801	7.07125051406665	6.87928890153109	6.91515168599371	6.7387501010008	6.85840528665899	6.68511097052051	6.74063574874195	6.73915140174244	6.9180763085154	6.73089060569837	6.83993869607852	6.59314443504097	6.62207566483918
ZNF737	6.75174613045042	6.83926690216191	7.01814977446734	6.85761593877364	7.09401609692694	7.13448779573385	6.50819166357061	7.12797297085698	6.59747651658661	6.910418979766	7.16572851246784	7.07277726110404	7.03897712437283	6.98794147001774	7.18859799779351	7.08577945978908	7.50247469366979	7.06533688703161	7.31038292733661	7.42111630872674	7.41600577408114	7.34064037760255	6.87368113057329	6.81531614505789	7.04421575453343	6.74035713012454	7.03633320467034	7.28767622888107	7.31168025883025	7.73507442055091	6.96809782569151	6.85018708448621	6.99188368211371	6.8910360823226	7.07293369462869	7.09270719461352	7.04180386046077	7.13995582385444	7.12061616750559	7.04065125049596	7.01153472215393	6.93499357298868	7.30710311572748	6.96618748428045	7.10948403840062	6.93157167297949	6.97263161945259	7.07397454578799	6.87620548388964
ZNF736	6.55157207787536	6.53533383016284	6.54054526253544	6.73129521974317	6.90522452689553	6.83557592156472	6.74351688741295	6.72262534584531	6.86813753434803	6.54163709940912	6.64307292060886	6.75701064255434	6.77760823210989	6.84405281340977	6.97596932459775	7.10268145685072	6.98715247938212	7.00005018377891	6.95315722013892	7.10424492182969	6.97790991925172	6.75297194998471	6.91510729667782	6.56724102777356	6.84696879504449	6.85124821655412	6.64021525611741	6.86818672581035	6.84630161684924	7.1186335878074	6.9003509081103	6.96702939214464	7.15509508805886	7.12193804900224	7.0929118639595	6.98608807955042	6.86631431781743	6.86565788327904	6.79297743072398	6.81325283485615	6.86196438201008	6.95730617997417	6.75497751217181	6.92427189660876	6.80207999158695	6.60259190611676	6.55388292662924	6.91253880011022	6.62465325738423
ZNF729	7.19441531200014	6.78247172519891	6.60288430482197	6.79477226066075	6.81787766672628	6.98950452078129	6.61331045770481	7.22086803895393	6.65930059225734	6.85668324900377	6.79114197332446	7.10878662532427	7.07607078217004	6.89775793079271	6.72562704928777	6.58616770810933	6.59579055417259	6.57837989144452	6.91683756574277	6.79007229183183	6.72208609959699	6.58213405938642	6.93935974022701	6.60964150633902	6.64834491125482	6.59731232332204	6.38452866437289	6.82509868089473	6.77400829384522	6.99103621355818	6.85579845392509	6.89308364105797	6.67045220606954	6.79836485088591	7.46083011727449	6.83268936172118	6.79368269069151	6.85511068529708	6.91727044740476	6.9510334579772	6.86992263989675	6.85941082547907	6.65158865442848	6.55899150122183	7.03724611782044	6.60797758256035	6.57419019412915	6.69099751386982	6.51541333406627
ZNF721	7.79333250590396	7.37210319638119	7.38471289908926	7.98296910056412	7.85949591167225	8.23122662935074	8.11645558046358	7.99649309448704	7.4836932222317	8.21118442322947	7.75057431078815	7.97208988937514	7.99600488800685	7.82212110159656	8.24669130960117	7.85465303827321	8.19514993145558	8.27653578762823	8.02341721352063	8.58706609496168	8.12454103662659	8.05721451545045	7.31309032226639	8.31012992537948	7.52431125396498	8.78223707654743	8.18528050352013	8.22700412835018	7.56653932944503	7.86594852424453	7.7982981972649	7.76927457380118	8.24003205819117	7.64580994271812	7.74344664547279	8.28484635786027	7.56056772218014	7.91462637962853	8.17863160862084	7.99860085625362	7.97428696798142	8.00432963848867	7.48113114533896	8.60727198612281	7.29254323433274	8.7612376352482	8.77770998003074	8.77692347465229	8.26034550348984
ZNF718	7.48612144446723	6.86874499810542	7.21748199448992	7.15246704993327	7.14961213535287	7.10285902159648	6.96120757619481	6.8980575401267	7.74631426353557	6.82151822264106	7.06532259205175	7.10884390941945	6.96904094833367	7.02642762958518	6.86610324474227	6.77638304959383	6.78231932052087	7.22743378230628	7.10393854531307	6.75598153742681	6.8691302012704	7.36516312855399	7.32888746016125	6.95542759904844	7.184928188014	6.90578272087728	7.02773739410763	7.04885062353034	7.16523381302727	7.33013227761398	6.94660780331689	6.74657317430606	7.11829606074398	6.74234293853669	7.50764517900124	7.08173491452848	7.15038705006897	7.00690238679979	7.01805318924567	6.79154727994379	7.06936565230296	6.89480189729729	7.60758234568897	7.2210941097609	6.93848078045043	6.9621207604806	7.01519418530247	7.08916061636681	6.9860443868419
ZNF717	6.87751439175587	7.38953967869546	7.06857490482796	6.89554426053929	7.11615921707186	7.10581305056935	7.26174050120719	7.22947848739353	6.86988013004572	6.75771010131753	7.0904949747218	7.2439312693601	7.11095607238758	7.09005865049903	6.81673920659343	6.88361303157477	6.81941993138783	7.09139245530921	7.04984302468208	7.09622510331802	6.88603064192887	6.8856121028888	7.68737036015001	6.91854400540769	6.89398432505744	7.04256045392196	7.0304023265373	7.01545298680743	6.81413341561002	6.75270839880675	6.7475892226009	6.94618647985737	7.04361959410214	7.08027127598832	7.8124402279518	7.16254372104779	7.07889564100457	6.99748428617209	7.30015440879721	7.01131705307306	7.1762698843874	7.10887163241602	7.3097534194933	7.01612287457425	7.13238299913576	6.80675058764556	6.90277807217047	6.92491231775277	6.98993655906961
ZNF716	7.84695080966337	7.60012785564628	7.73729512792017	7.25174286572054	7.05070094947006	6.97155275845103	8.11090619593175	7.56636419528276	7.96032416975403	7.67344292277896	7.73503876228613	7.1918718702901	7.44107999622197	7.48806328732229	8.21778781417409	7.93582040909075	8.04071233660378	8.00086817274316	7.80370222990688	8.1298392329232	7.58736147360081	7.6034729783007	7.74737356997512	7.71532920319315	7.98105471520471	8.03859360348169	7.77816948754091	7.65207038676595	7.65096885198277	7.40828299799796	7.83664922582805	7.56548393661066	7.99753211307418	7.48095148515964	7.41288437097827	7.79125773363761	7.54524031993969	7.59734933518157	7.58997927668874	7.45503299430328	7.59402328976569	7.51492242108997	7.65600030934119	7.64903644507281	7.38987454868824	7.46972798030879	7.89903425718966	7.98655086762806	7.2522259988061
ZNF714	6.92916601383599	6.59882492419255	6.54432431354046	7.25164905165975	6.80411513937867	7.03158650800279	6.68239244912474	6.8353097729383	6.5280174484224	6.86048288671977	7.03625993578556	6.91738290806435	6.95017137279763	6.78935164099744	6.77304004434391	6.57188129832267	6.69394481737572	6.76151521078094	6.6655073239093	6.71780791298902	6.61526075925735	7.15725893848071	6.82523511784034	6.69014149087434	6.73246591941116	7.0010479618711	6.85677944721154	6.87403366416568	6.74426609423299	6.66018236394687	7.07270924938041	6.72456021550118	6.62390481982693	6.71322907710109	6.70160827808779	6.7229463248993	6.67822041748439	6.48057753114299	6.68575932127394	6.37964003168407	6.72697468100823	6.76192750346466	6.71915102266529	7.0067000741445	6.75703046479641	7.01529669878139	7.05299069398855	7.3124828657482	7.04755268473151
ZNF713	8.15906426056135	8.35687147768993	7.24240330909517	7.91230731431735	7.98757960689803	7.78487251120417	7.70232726250645	7.67560098839648	8.15254859851797	7.75424299789118	7.51384378862721	7.76876840501175	7.30474782516785	7.77757603260723	7.25898081736243	7.06452005422637	7.52552386791158	8.20197461729542	7.36059059801629	7.88809841600654	6.8788184299324	7.79576207293982	7.81234093537857	7.44666824202231	8.42504292538564	7.61619985557953	7.60669981673319	7.65840590243471	7.6604247161969	7.55821998939516	7.6454394807193	7.65068957580455	8.00434912821317	7.43931181096445	9.07851110957163	7.68783414334571	8.12813236448164	7.58863194001734	8.00263859729391	7.79630449742058	7.6902180628308	7.56476716239109	8.09154537664991	7.34360102210692	8.11690845215473	7.44957738836552	7.47569733963975	7.77122694024839	7.52361598904058
ZNF711	7.5803633916535	7.62616677778099	7.7164105878412	7.67724156374858	7.20440458032833	7.47869222534475	7.78638692135851	7.3838893474895	7.82749698267594	7.57246322068198	7.47291590646493	7.35661643378852	7.11513050023792	7.33906429129164	7.66412906602359	7.69576377420494	7.5823419832881	7.50946036552002	7.60041662028849	7.66412906602359	7.47563191649032	7.43678937165928	7.6046019371902	7.71063969980371	7.63133052114518	7.67224723320165	7.49980903403046	7.4801987501726	7.51835076931828	7.53887848341247	7.41348791663139	7.74134934432878	7.53625181351502	7.68152165885427	7.38424273925113	7.49870874987101	7.31133290264852	7.62946316727347	7.6203542953042	7.58777870162774	7.49783540197641	7.54003055739226	7.24977933342538	7.67032631512604	7.16695814140257	7.58025770887693	7.76974103397216	7.57949698813086	7.4126370257788
ZNF710	7.01438350449947	6.99828775918107	6.52354845618101	6.76128184171263	6.80089925970847	6.92699349535911	6.89717500358467	6.90309593851964	6.78635682737898	6.89760207786997	6.85299368584438	6.85188320871551	6.58343318760847	7.03326486319047	7.12054525519782	6.93860946798827	7.06162755097212	7.03469253151255	7.35398488541737	6.89155987959401	7.39043365297922	7.06844769354438	6.78481705580873	7.25728577266577	6.86957671817667	7.06664698310285	7.08937693663924	6.68910860243207	6.98070885386776	6.92537947669877	6.71743008913934	6.83651595095128	7.0529079639173	6.88213965986714	6.73842529363368	6.85559365839835	6.86750092523062	6.82006826688176	6.80096030271244	6.7752663980678	6.95323472419768	6.8833921583109	7.31284860706761	7.04866975030241	6.70615082460084	7.0028014294222	6.70790840253461	7.19595690301857	7.18643852777185
ZNF71	6.94815967932643	6.77008606371866	7.07828487866731	7.01295340207594	6.7639921547837	6.84762259950204	6.95397460398971	6.85983467501373	7.24351984858233	6.879984775016	6.58010479102966	6.75450752380437	6.76194982819745	6.72511183968951	6.93850066713389	6.73548653787939	6.77713977523647	6.70937605292804	7.05218192342487	6.65708040628155	6.62966465056857	6.75037707203306	6.99559530263016	7.10913186056913	6.61366722687728	6.68352422973089	6.82538704548913	6.86517973543905	6.71932911802367	6.74605747239521	6.96555744175793	6.93681099726964	6.80705642801195	6.77590303902639	6.98660807568197	6.9085286531107	7.18702489020305	6.79165518481642	6.91498505144834	6.94122871149812	6.72977281614805	6.75202040233195	6.90340111241971	6.95775549425624	6.8752421418507	6.73962403030207	6.77197898356344	6.97076321366133	6.69658647995121
ZNF709	6.76365097848677	7.08813499734449	6.52566390827814	6.86244030373849	6.92624395883716	6.72398803060287	6.6143742507629	6.70580913760145	6.8091022741234	7.2005313950196	6.68665231130142	6.82998793422421	6.79959690521516	6.72457905310184	6.59474387258647	6.50467166842692	7.01874253202612	6.91043091512635	6.84891328760301	7.03557717305527	6.92072811746089	7.01503201188353	7.10985123483892	6.87160155243592	6.84552574464236	6.92036723908671	6.97657994832627	6.74323919187727	6.7457133920348	6.76850842502842	6.73517088636999	6.7096007292229	6.69122469881542	6.74544933294113	6.92045936607945	6.67886936485561	6.74051561209112	6.7397559371809	6.67240276328498	6.79682216109559	6.70554008895133	6.63568916931805	7.34693054978961	6.94550025647433	7.26788077411224	7.05524546860384	6.66022313960003	6.93291960229738	6.69403509600056
ZNF708	6.69322024947253	7.03216513424348	6.70975320650001	6.77284161902677	6.99320182769579	6.73004626938931	6.97955494219032	6.71319987583997	6.86059472634238	6.66215865439677	6.99737916351981	6.68105806014426	6.74236642857899	6.83003409926139	6.77401132908152	6.41377636243366	7.01970327599871	6.84318549997423	6.74781318529652	6.94689591749353	6.89120261624175	6.7621069992535	6.78681320823921	6.83851725484848	6.74161921488554	6.98005529918326	6.88800907877999	6.90527505819031	6.62880827354493	6.76699340986769	6.76038105925929	6.88583826123399	6.74109840683659	6.61022658806132	6.47568379314497	6.71658197527612	6.60821811556971	6.67319443273036	6.62086914339777	6.71647285862598	6.6914364240725	6.67527257413125	6.876025197649	7.22372636230995	6.80019593720063	7.11648250905002	7.02769399484798	6.79709814510057	6.9674131269705
ZNF707	7.79212238275069	7.86525037485238	8.00077106571111	7.17608212549618	7.30387820837699	7.38152056899268	7.76267196781768	7.69292445080552	7.63196874642917	7.90646808923159	7.82208622947787	7.36257778363351	7.29054229899361	7.47138858883506	7.69708062586151	7.2707179516536	7.67588232602552	7.05874071044987	7.28563851315672	7.74725266448832	7.343525878652	6.97342149961813	7.28389597083639	7.57918177853158	7.32243162436719	7.34153925377635	7.35025202133568	7.51761330315436	7.28315460714213	7.78647166265983	7.20071135696651	7.57324540058782	7.52809146974623	7.42369585449549	7.70401626736725	7.49979960939171	8.05171202974554	7.81928013061021	8.01955003128937	7.83662849969518	7.63382911601229	7.61034529314103	7.33937076386812	7.22884026813001	7.03763182422901	7.40107175067408	7.36102191769439	7.24649636643148	7.35795891390229
ZNF706	8.20498230857218	8.92098615753831	7.97521324582937	8.21465154474924	8.31076740753338	8.74824001655893	7.95990383491207	9.00602313608694	9.0394164569326	8.45357126847662	8.73300096631328	8.35119996055759	8.2593062249979	8.97216131217614	8.61088596294469	7.96958633979711	8.46276311520614	8.97863530551031	9.11025593823467	7.82795276266658	8.8461452680853	9.15097821167159	8.87208564951784	8.4047150208982	8.55915220124024	8.77034394347296	8.85175636056497	8.19387642774	8.42694776315849	8.85535847758048	8.57855847484628	8.30770366216769	7.89035344702713	7.99925797724593	7.47915377867844	8.2658777746843	7.72543043661682	8.99439598515982	9.10877239422354	8.00689673563882	8.69408213988041	8.38069725060983	8.95308644926288	8.50433318906238	8.69243586544585	8.55697852491068	8.30884433403285	8.43204855722362	9.08613570868781
ZNF705G	7.20898621806207	6.98243940375056	7.10437351442269	7.50343655934501	7.40727246658465	7.4231983195219	6.60568161904939	7.31185835411253	7.16502977351541	6.95577033699345	7.16800957793347	7.10899938164374	7.16474738719887	6.97301652038914	6.71745122193267	6.9241230154747	6.96837920563876	7.36270224228118	7.06456978647793	7.00366354091901	6.79236404186656	7.21209601878489	7.25486611083062	7.10732849167325	6.87397283783214	6.67825574932792	6.92167410657354	7.18846686885173	6.92551416154968	7.88234120115733	7.2193754576039	6.90868290416485	7.07961183492246	7.2530135741159	7.09310586348009	7.1841401162775	7.7920174875152	7.18056679868458	7.36118918956253	7.05686943305556	7.30575133034471	7.09217807405614	7.25272624988322	6.98526978681042	6.87521614367114	7.06865771656559	7.03761738071866	7.03438022758257	6.99454554805996
ZNF705D	6.96420452504572	7.11907776748342	6.96508193051483	6.93944060471281	7.06994725264064	7.01844046714319	7.02328333908664	6.88740285134175	6.85090314923325	6.87233166060807	7.00546875164703	6.96049446696155	6.90126250461177	7.10365052036571	6.84351613459413	6.67002849439086	6.60370966121919	6.6248957415079	6.72676263469135	6.79777299166195	6.60059062126657	6.81750370625844	6.98965139669076	6.77918391299986	6.63324554803444	6.67151502308224	6.76322532836078	6.8611863177341	6.98340413007617	6.81591518344164	6.75266209861962	6.8559205127394	6.90618671344324	6.93978384021414	7.53813920956329	6.993542085037	6.84807194709693	7.07330586292973	6.97600825159633	7.147632736136	7.0342634570339	6.92331847711642	6.90427409325488	6.77238710912388	7.05030996924683	6.88819134285587	6.7277324108794	6.70877619639455	6.67769814746266
ZNF705B	7.18345599988199	7.57765065530171	7.13428504933395	7.98509567906783	7.58085505319927	7.53942385273837	7.495458133401	7.9101616402223	7.14028310560827	7.4506544140605	7.74239032864666	8.11766394193965	8.31320763062644	7.91384185852791	7.46454974068585	7.44173632659071	6.93329936149119	7.48252242947281	7.38786141532158	7.20094754700686	7.63384607909656	7.81886468945013	7.67924939649748	7.24586078596031	7.39755341365975	7.60310755838116	7.16684043558437	7.7311220907813	7.79661518677498	7.60617418939838	7.38638099668382	7.44017922129088	7.68450294251975	7.67020253119835	8.91575153618117	7.62571172982082	7.76992334630382	7.75545821460255	7.8591587748705	7.52398051770182	7.69233492940218	7.54621391081032	7.21837930601358	7.28448440803303	7.47433000002764	7.53907059474486	7.45262487483593	7.15178748361739	7.41302845503862
ZNF704	8.6546583883635	9.20595143478164	9.08703600600043	8.15344913546644	8.52371490481598	8.29831224692851	8.46166882871919	7.55674820937036	8.72434526965763	8.73390778974695	8.73096335418975	7.97804491945999	8.04373791593107	8.09198749094561	7.68567138892533	7.91879988078533	8.30933676842881	8.39600145388337	7.95466124524783	8.47077839242846	7.67346446700949	7.8078742280249	9.25365461744688	8.53606353098825	8.64060708371451	8.58094172166406	8.86067215481895	8.30639891523385	8.37083669871778	8.50159080045144	8.59761016163187	8.29701040523431	7.07424789858507	8.29954693439825	8.34815288797608	8.05405520774439	7.79488221439251	8.06622529878272	8.60100259747296	7.75634616677477	7.79569279000576	7.95814848025215	8.9207202358795	8.51491270764287	8.61835919646968	8.25403705294961	7.58988595776562	7.80121658496903	8.25312089271693
ZNF703	7.10962560853866	6.85966668951241	7.24187963129204	7.2301621803486	6.90350414620149	6.96603139528424	6.99536944118398	7.50684188803555	6.75512270465103	6.62228069824238	6.77008413028352	7.14785713009218	6.89650767041884	6.93583738161634	7.17544225860209	7.50766899279589	7.45109514605205	7.39773217326939	7.45953221408978	7.15772551391249	7.29976440639372	7.19064786993188	6.81476592147485	6.92359187043016	6.60123168925628	6.94949444131918	7.12674327116306	7.07734842562857	6.95199920586008	7.45486811758974	7.20154236752147	7.38931935593113	7.15652130408003	7.16695110529102	7.44506585403911	7.16391713603627	7.70564603058537	6.91526348643074	7.38334625184362	7.42599295621052	7.2585595704049	7.13005510462339	6.69557718025671	6.85412290631063	6.60496946400528	6.88420036410737	6.85391232768072	6.88194973075824	6.91601164182497
ZNF702P	6.95988200688335	7.06557148506383	7.05871025515361	6.59351217173499	6.81676288488172	6.89499691803165	7.49083444052985	6.80078225363449	6.88188805447676	7.16667352308105	6.78424924314622	7.04951486729367	6.72753212831009	6.92771553324298	7.1016059715063	6.99002033979076	6.90863748352979	6.85290160663491	6.85511859323047	6.97384712786524	7.0598136555209	6.69605089149083	7.33678640033034	7.0704402691197	6.87422878411866	7.02737072738204	7.09726550649644	6.77395437480512	6.86609340010557	6.75370781431738	7.04748674874339	6.91941365534925	6.81362980642848	6.94744218112014	6.87106649602155	6.89815916262133	6.71343734861153	6.68328071405072	6.79546858431111	6.70838757691358	6.71473464064799	6.67780677335022	7.24069781416405	7.00318287544037	7.06784928986059	7.03571586359736	7.02817327032769	7.11076436610041	7.08039821914259
ZNF701	7.25817034127855	7.55270688729313	7.1444196251124	7.26704534640564	7.51882376017847	7.10506273312823	7.25799059368325	7.18034671531178	7.01805643219561	7.18415757739192	6.8908039450331	7.19734318495019	7.03576492458459	7.14073469863724	6.85310854503706	7.25679987743285	7.15399289047995	7.47169790245107	7.1084099022687	7.37188745734159	7.07252925334295	7.39568108100063	6.9400003801056	7.41215297919584	7.44118472847652	7.4657085449749	7.04846890537875	7.0453554302621	6.96333498870691	7.34241587720976	7.03851923637579	7.34612117608149	7.29384439603302	7.26476826692119	6.97051932636259	7.04871121909795	7.31389655730214	7.10066569528947	6.89644172278822	7.03582904174281	6.99218457971162	7.10908426408958	7.09826931150211	7.28563371421357	7.24791478178338	7.49117311539531	7.41115114045163	7.46631537383129	7.50935534236861
ZNF700	8.32785713341117	8.42913973501709	8.92155025754752	8.50510110855231	8.22760697113582	8.12228545069395	8.42808216707503	8.41823774469039	9.28590443722785	8.744107961339	8.56493857855133	8.25001772110625	8.43881771645495	8.31027512053085	8.70738065433012	8.34453682695488	8.92144743242465	8.54920395186722	8.27442410163893	8.49213514217262	8.32270266308423	8.3869133418815	8.80154635328799	8.24869203489041	9.15593662474016	8.77765159682368	8.10680413391481	8.67915408488503	8.52331197322015	8.16166660259818	8.22099493579996	8.5157436291373	8.91796161243213	8.27334578750219	8.80054902078921	9.06551138162574	8.45776182300861	8.03477281172751	8.18585318617607	8.4091905834292	8.07277488160248	8.49709781492917	8.98444926348329	8.64428607623294	8.96002601705957	9.07783198996272	8.90824849451627	8.66847509330274	8.24402042899436
ZNF70	6.75926042358805	6.97912729199721	6.84662956956609	6.79467262505622	7.00162001513018	7.08563206356954	6.87196284534673	6.82069950067721	6.83332811456324	6.91279884894367	6.66881010147049	6.88866113832397	6.80861638888991	7.02861192907568	6.59080899586556	6.58882997063109	6.6395849688938	6.78929058269424	6.58863252043781	6.62653098291516	6.61896876974954	6.66214445111237	7.02880938435481	6.83377480983428	7.20600433103998	6.7827485456531	6.77013856887696	6.79365629542585	6.59653792703263	6.81174222751754	6.83776842760133	6.69429191276318	6.63998791279039	6.63234735598165	6.81018020146926	6.73552314402024	6.78505682981027	6.76967849480195	6.55642936036382	6.58527435904875	6.74102806324548	6.74421914711958	6.52144457238266	7.00485600898441	6.9233383774492	6.69066267536886	6.46597997318245	6.86683813861849	6.82733810715644
ZNF7	7.21054182757889	7.07018113374348	7.36017645454212	7.11950799102345	7.36762786269405	7.46051183771848	7.52198890741207	7.44514585843547	7.33354637364177	7.9822843527015	6.95247899811144	7.36185089269275	7.41121417774792	7.37916599896431	7.4975309272925	7.67163172890318	7.6188794212463	7.50193131990236	7.85452553437518	7.62293936221047	7.78147262669693	7.80543129150847	8.02851620782587	7.65933458061224	7.62970203610773	7.57136742904726	7.63109486348398	7.43102291381183	7.3515286255803	7.45273403830784	7.55568269359252	7.5085635652143	7.38792258782279	7.36262553356232	6.49507230483988	7.20247608230407	6.83920215760963	7.26403596529557	7.16176848154206	7.16126340556894	7.09471283578501	7.43032693252532	7.85912438823006	7.83738978278202	7.75222799112888	7.77020326604307	7.73002833774301	7.79754263034967	7.68770333873698
ZNF699	7.07358714443886	7.21106864378091	7.02394471624222	6.77752700297385	6.68874208001214	6.83609741962668	7.04059627872078	6.93123212555366	6.7749498800761	7.05190382666181	6.84149318211804	6.78278191025122	6.81869310058743	6.96612329659923	7.09534100792397	6.84576265403588	6.8305869809927	6.95091000836405	6.85764625964773	7.14881674108951	7.00706769881383	6.9760171156367	6.6547567511601	7.1105794495801	6.77367195213601	6.74987643577882	6.98802613892836	6.84808771406414	6.85625132113653	6.82924914137553	6.89646915267729	6.88851721920764	6.87842108487603	6.83437664238589	6.99655314211616	7.0685046010769	7.07379446137392	6.85809988807292	7.03658320129933	6.86458354177473	7.06954147956752	7.11189752765999	7.01158167994483	6.81924130486682	7.01588489396152	6.99825826558566	6.95733670615574	7.09223202228266	6.92491538699828
ZNF696	7.43832343584311	7.10330050812349	6.91085138983933	7.20534835996448	7.47963248087983	7.3994083534031	7.28617943849915	7.11900955531651	7.43031396019296	6.9047183262679	7.49344183321563	7.41898050984594	7.52753924579673	7.46471701336828	7.5288576039832	7.51087986819902	7.67310410951285	7.57174861222627	7.32067225861011	7.5004083136689	7.59443949518141	7.49725144869972	7.17340247755352	7.3394981181854	7.51881448507902	7.19933443327146	7.42087428346868	7.40343634541468	7.68426945057902	7.67413730149101	7.48827566814867	7.49409942278021	7.25393732241226	7.48470420365486	6.80052215970855	7.28320682577996	6.97481522034955	7.22596965186476	7.28789130510103	7.09640184701114	7.39353282384716	7.26117749119267	7.13554633131488	7.30576468943087	7.02599576979603	7.4036629487219	7.45577271288004	7.48076705456461	7.4541481149891
ZNF692	7.92417442736643	7.77338283624959	7.41838032865216	7.63879889286811	7.39662421019688	7.74875031162082	8.74424548443713	7.49953056077184	8.0454910149483	8.23586424438101	7.56910045434	7.56329597650974	7.60764978845589	7.30877370739128	7.67117389235562	8.10133165710869	7.64916810896009	7.54944823480194	8.10416041966284	7.72148799068908	7.96764698704206	7.88323943182487	8.38677809155846	7.31803576627455	8.71208636052198	7.4933923641368	7.37473797008351	8.13707937600792	7.81493787875506	7.66329553379761	7.78240807002016	7.6469146573352	7.79824274401713	7.57763397568957	8.48384510796278	8.02503330703232	8.08154254028656	7.38359195083904	7.54205206034279	7.68894860692849	7.45651057060052	7.54577895040819	8.72648677578399	7.40042161092083	8.40708428525476	7.32815582622231	7.59075871695944	7.83889843375528	7.48888273959273
ZNF691	7.75107449963925	7.64738867935306	8.06643617111932	8.28774742780303	8.06301584270184	8.39910537957764	7.31043041375235	8.29392755707573	7.37322135176134	8.0078282300478	7.76241627743081	8.42328659693917	7.92047293643167	8.2122817152007	7.80045605181697	7.532746483346	7.47801624825123	7.65441397942097	8.00823479888297	6.97949396530683	8.10131619750343	7.99791663789841	8.23090325975027	7.58375259183853	8.40619515647948	7.62582897337458	7.6509224450903	7.86243669315416	7.85462861165673	8.037614020514	8.17089882821628	8.24146103149906	7.81530175535966	7.90184548444783	7.4522855098144	8.07169638967266	7.62764856496202	7.4933309701183	7.67133112629656	7.82586111376601	8.06565333143575	7.7132511649429	8.17651705571716	7.60519355245581	8.61998015268911	7.78020178019913	7.49750641816325	7.53131715154699	7.70519538715987
ZNF69	10.8628097542502	10.3086455762214	10.6955590718122	9.90683503260734	10.6686167960403	10.2620123151144	10.4718589188018	10.4229358136644	10.0955621461081	10.4410252779049	9.92100259529148	9.84104910991367	10.4860568414061	10.7004913938766	9.98397005832039	9.72267479245675	9.87949302965306	11.043651019679	10.5042386562877	9.26006091859296	10.0998544386913	10.6806490325672	9.39732128922191	10.0312109726094	9.80002659296482	10.1716568704803	9.64814939036722	10.9645572327233	10.6294684183972	10.6501310913829	10.0297478221299	10.2564286526456	10.7077738232661	10.3253835116629	10.7753520440838	10.7554039286643	9.8847740685661	10.3353603941063	10.7379606208345	10.5618941999271	10.5286568746916	11.2487833225677	8.38517234795968	11.0843359164834	9.44150132491992	10.5217687115464	10.4321622167863	9.91644775361323	10.4703660549974
ZNF689	7.97987991605025	8.07536315134408	8.48147976857225	8.05067481344304	8.1068017207196	7.92461214753128	8.33067624698624	8.10096213442954	7.56552819413122	8.84551805509623	8.23237189705935	8.09395075886957	7.94622830405815	7.88788539236487	8.46797749964759	7.7510097720553	7.92656299859646	8.131229817523	8.34365572206672	8.37216059228436	8.53420736003726	8.02392737429365	8.24080426898975	8.40080596257228	8.48044778054696	8.17445816640671	8.41513088955475	8.03343122197056	8.17626880562356	7.8202727671214	7.88819922751055	7.85074225723009	7.78915585139701	8.1093675957209	7.37257737812727	8.26867994200015	7.09750740750348	8.10898571762706	8.37259962946832	8.24524382253171	8.14116813971226	8.16795153052477	8.27156238235604	8.37099832233326	8.25915726293306	8.41637650333802	8.32927763776661	8.35070199217776	8.46079250446335
ZNF688	7.84571365749746	8.34179929566025	8.30282153018334	7.71248415358533	7.35820416496592	7.39349470476406	8.06927249866343	8.1406206094031	7.34567680968574	7.27233654102216	8.15525196992585	7.76880236895042	8.24899718351835	7.8107737093081	8.28836455428518	7.18452512761477	7.29005034682743	7.76472972940874	8.10794643124088	7.32749922855601	8.18143450845199	8.5432180474182	7.97943877304607	7.58631148701691	7.76171255447002	7.58323362313826	7.63765527607914	7.94548403061638	7.90365972093073	7.70129256466639	7.88489258026268	7.77372140537539	7.9627562394048	7.46739719153777	7.77642320729991	8.03559059935315	8.32534054492935	7.19035479213127	7.94548403061638	7.7544179844099	7.73214584359505	7.56840159277555	7.75193555195862	8.03305770088358	8.27178824800661	7.73710722769412	7.42545927698729	7.80882454260423	7.59900862457034
ZNF687-AS1	7.01108941746827	6.90204110896871	6.44761239758895	7.34763521287199	7.4532757360735	7.35286546363085	7.24820151285473	7.370446155762	6.91644201058395	7.04278760383307	7.020407631241	6.93947829107866	7.31265174007526	7.13749827542548	7.34474844334598	7.18021094002283	7.76021111033545	7.38710997239264	7.33491742418098	7.6623211856338	7.10476217763446	7.23503916941926	7.25985681763183	7.13365571985922	7.14196078198768	7.13777112344854	6.97478903922135	7.15621164550071	6.81348185513981	7.01704507216173	7.30542663796361	7.24189083887844	7.12662536192746	7.0799680166985	6.83018380189648	6.89303817408343	7.12450252968297	7.3968666363764	7.10802659332571	7.14849294222073	6.97036811503282	6.89606229902558	7.52833566603535	7.09048120782122	7.30631278861132	7.3009208097253	7.25022779055681	7.39930040617009	7.25783358103708
ZNF687	7.28765802795952	7.52569191505594	7.09567888876242	7.15403601177829	7.46279055920537	7.31520134380904	6.79979287696447	6.96171564949745	6.72209402910602	7.55473074236129	7.00059311369678	7.05750636219469	6.9884143618759	7.1217917748395	7.08321914176019	6.889933606265	6.88080651543685	7.20005256748525	7.00664402396241	7.07698820863083	7.15571931670501	7.01647429776893	7.07782859649132	6.92721740804151	6.74948196591648	7.08772817690544	6.86242610381627	7.18758298821715	7.2018041602218	7.34807425415524	7.08834373958561	7.07857498672375	7.24319601621059	7.18532999907609	7.50193954252171	7.3282597376236	7.08117933260304	7.08514922959607	7.12602503090347	7.22730152864508	7.11990430496337	7.27366402075733	6.85797430971311	6.99050539903945	7.26792488995931	6.82392139035453	6.8831494617594	6.86811599162702	6.84811751072789
ZNF684	7.11015317718179	6.97748111730994	7.34370773639146	6.92678367158532	6.90566602538252	7.17667483120463	7.69476908567107	6.78287936355341	7.42876130529195	7.09161786076327	6.97669620174657	6.90988385604165	7.06370329558544	6.83315926013006	7.16949737985007	7.16190081864055	7.04029157017463	7.20862214319941	7.27927326785466	6.95261665381504	7.05194020695694	7.22679485535977	6.96709300223033	7.33598176942985	7.60081764539256	7.55288149349389	7.26145953634757	6.84148827544636	6.9643467945537	6.9052474132782	6.89559092152329	6.94151542616337	7.1788349271398	7.12701260879703	6.64750113921412	6.8259646133882	6.70229495574934	6.94758002382199	6.84362133407167	6.72355931762058	6.96916614898369	6.78603364319361	7.44453772112887	7.51686061043375	7.07586313868164	7.46193816606442	7.47244589712074	7.33997672222088	7.33441397289749
ZNF683	8.00865534940642	8.57388389691146	8.1278893013639	7.48250027332029	7.55105591176279	7.65866881683041	8.46125152627743	7.45694736980839	8.29938181044866	8.28425675312046	7.62915703309092	7.43146527019661	7.29054402531785	8.08927846453124	7.91291609265907	8.50222887682093	8.40073564460697	8.00942053485849	8.16247386075845	8.63794466929551	8.00539045174911	8.22087750280239	7.80556670139787	8.45886356425582	8.22503550676361	7.88851923950203	7.98765110000317	8.33193744743675	7.94314541177341	8.30280570055615	8.0378523785184	8.15844358756078	8.28220171756039	8.03103361369841	8.56170932178664	8.4121205090669	8.62087592283923	7.54334446258824	7.60519462717768	7.86726810048655	7.56064049772994	8.25351168175392	8.06388370980408	7.63060402784984	7.92385575904219	8.07709895815023	8.03086480776711	8.75619957960417	7.84342074312375
ZNF682	10.7387593264651	10.6021169061855	11.0404352184071	10.9016670878822	10.3716025357243	10.9790168529723	11.5052381890619	10.9028431990996	11.1257665332529	11.0659552108581	10.6374248323164	10.7428491157801	11.1712180324377	10.792683744337	10.1405121081982	10.8795483757216	10.7694702655831	10.4976172935585	10.6550156284456	10.4467642912524	10.5807462090544	10.2699179041795	9.39909628881354	10.8107611339479	10.6868146920198	10.91664262651	10.6936161474665	11.4270665783387	11.0171726175263	11.1630356430179	10.5788284754523	10.6639515971243	10.840830191816	10.4401022113095	11.6568029998034	11.5258440208481	10.6936161474665	10.5469955168669	10.9933001130996	10.8842015310682	10.737020696847	11.563582819544	9.40016782562178	11.0072640575413	10.0993025800618	10.7836593866868	11.3193039292716	11.0121202187613	10.9690740424909
ZNF681	7.2387430366233	6.82784370157973	7.0622446045154	6.81150413419829	6.97103512709283	6.94192369621265	7.36128454005302	6.95877098882629	6.9901384595842	6.64061643030227	7.13471954143573	7.02769319102432	6.91776555357178	6.95584344212972	7.10639640921636	7.12676740054561	7.27287582262059	7.05913509113161	7.06315279527707	6.86545326595675	7.02669583311548	6.86105478523934	7.05093706516489	6.87629097741821	6.84929783289038	7.25915275777438	6.81067399182971	7.22015152847861	6.92916969632613	6.92735442135545	6.89296946531608	6.96417355797958	7.18744994260475	7.27960429616087	7.09798020222436	6.86638421904676	7.12291706696421	7.10333343833221	7.25194055291403	7.10584632654277	6.98382618077359	7.0687293663797	6.65455510109732	7.28117150808797	6.78285002684603	7.16650438719632	7.0154992318289	6.86251877301491	6.91753505054763
ZNF680	7.81527513893378	7.66588781850007	7.88169910781641	8.27414026429713	8.53627540037084	8.43726055437615	7.97060726336797	8.23338476214368	7.61662045452714	7.47270452041427	7.99491220497353	8.41849709959227	8.55413250353846	8.59716097924106	7.82547597237886	8.28133896637292	7.57538632642389	8.35565383050987	8.28035325198081	7.41160351622978	8.57003495699754	8.47783663866134	8.09427686830104	8.40398657309619	8.45506982363681	8.69790355817794	8.19808071228032	7.76215007196527	8.25059448060263	7.98270166751644	8.09085082564757	8.05072793392913	8.08192052372031	8.04642172362325	7.29596482352245	7.98926673330672	7.40901636404087	7.81203233735856	7.73080944447604	7.56678059523843	8.21848672038975	7.81112107652358	8.01673090183708	8.76749274970222	7.76454792522577	8.97438629180536	8.68202031158506	8.74348657871271	8.54104594418377
ZNF679	6.84043492564368	7.43486484281963	6.84189596615574	6.85120643699623	6.88771336590314	7.01430267561556	6.71338451536244	6.90670245836086	7.15087218860757	6.61987713678338	6.9310041702756	7.19580841759051	6.8201868574393	6.99247131771606	6.94683353109346	7.04720524620507	6.80542428632457	6.87882863429753	7.02684020495316	7.01276611339743	6.77994111295235	6.89973478815245	6.81309246632239	6.88468782230012	6.57459066826155	7.00551025504316	6.60886466945676	6.83797938955026	6.72049890110841	7.04146272948596	6.82763994771775	6.871812746208	7.26982179888904	6.9761371728138	7.23218558965217	6.85414113576106	7.23152989237658	7.06907863084225	6.94654503779353	7.19876045395034	7.02524068707028	6.84393074952384	6.64828468666459	7.12027897117246	7.13094105199318	7.1447423199484	7.04152720139464	6.8631523604651	6.9005156878574
ZNF678	7.01431422574716	6.71390282336691	6.71057434763509	7.22705449732786	7.47448560022874	7.16922062152817	6.72497063995916	7.17449608076753	6.78996513607094	6.88963601986858	7.1040144755748	7.26883919545015	7.26805248656753	7.06418605272481	7.17822735910146	7.14476852379041	7.37373455337796	7.13003058891583	7.09373923731657	7.36147113505518	7.21945282178212	6.83067653416634	6.95355754725327	6.95842192775682	6.75048262155345	7.0513660241752	7.06545010010502	6.94956447512575	7.21147261914339	7.06317031951	7.00730431513595	7.11490234833811	7.20719778700946	7.0603119395015	7.8193999402575	7.13329499304856	7.4591327900683	7.01575632857686	7.19248623942226	6.69244979159808	7.64892430918338	6.8779937994561	7.0450629564548	6.97428665611951	7.2054120768894	7.02158629649193	7.19484649343997	7.29511901935988	6.96921149181966
ZNF677	6.76029005161638	6.90525770950649	6.67696572751383	6.66518600531342	6.80192627316247	6.76253879538558	6.82249826653352	7.12133766340967	6.653568962681	6.58434999001057	6.79006254288884	6.81790945464504	6.82014976317738	6.69553986085687	6.69342111011285	6.66135726851767	6.59814231238504	6.79024947376281	6.7528917463737	6.74682115171639	6.97719749795179	6.72703802513939	6.59536812546238	6.91259309083914	6.5822449137112	6.5656986945119	6.95698662080914	6.64948345648708	6.62530073121726	6.6671511357847	6.72430668866677	6.79170065554734	6.71528950105573	6.63512367964833	6.67182786832928	6.83176102431783	6.60084651872425	6.66189378553478	6.7297764932924	6.63754478599368	6.67887812013217	6.75844518843247	6.43810452478094	6.77190104367597	6.74739225234179	6.8444393015527	6.81745817416855	6.89506490998403	6.83762851301275
ZNF675	7.20916092223162	6.74682371636169	7.28722926169371	6.87221471771813	6.68924616537504	6.80139481436762	6.97801946537865	6.96765514146479	7.18460891536754	6.67447723280364	6.81155186881308	6.80629401989871	7.02009670114193	7.04014843973441	7.49976311805446	7.54195044393765	7.05529402942198	7.10125926173377	7.5283678523139	7.15107526407175	7.82385828090638	7.21326147246275	6.58347490328953	7.22799100512057	6.8418896750123	6.96915849132949	6.98040243579162	7.25373830425667	7.10343808880477	7.2787732666827	6.96622080016599	6.85330543358985	7.40048261483614	7.14080528716089	7.28308502524791	7.13786805462261	7.35655305286646	7.23259735832755	7.16836596425647	7.21988190825732	7.09541083689003	6.98472081166375	7.15593073420289	7.2650913229025	7.08303482190567	6.7214975902497	6.98406541000032	7.22283217885576	6.79777750157889
ZNF672	8.24019676125144	7.80007891270814	8.17377660455257	8.63774038788573	8.73668289111406	8.45202679566548	8.57529587684919	8.59957410021161	8.36225926012632	8.10642711673854	8.03706504576303	8.73847702266388	7.92209345394926	8.73560532054635	8.72347628170493	8.80089270453828	8.66420124180841	8.72950973906797	8.052747018335	9.29922367748897	8.66089104863076	8.51747623825221	8.45049065181184	8.38844257937484	8.26356653442354	8.20178194329838	8.13938972327702	8.3863388740475	8.25301818561066	7.9562130839076	8.42226561517156	8.56090812276574	8.34407487935843	8.281621904672	9.40504381876642	8.62491458938581	9.1651015634766	8.14213641479108	7.97767088811588	8.46115748332476	8.41585360055259	8.12709242637568	8.62100367334007	7.64960567304439	8.9272773242109	8.05101281442351	8.48809345516515	8.15468529209721	7.99824550849378
ZNF671	7.94674807528673	7.27253089586143	7.54422591267261	7.74138336557107	8.30786006263041	7.72371839514658	7.4092968650502	7.25305700169833	7.44773002825007	7.74040374629236	8.32052618510708	7.46847977021999	7.62160039795312	7.6395200233477	7.33944465466587	7.27316766870541	7.74416852311951	7.59352460286402	7.46796541593116	7.62410611889917	7.69015925765646	7.47634759992602	7.8869350426101	8.02416953578819	8.20315632395968	7.88084540594998	7.22059028225814	7.31659414771931	7.60926414652006	7.26175120163194	7.40741102527423	7.7020255757606	7.91026678411827	7.52388314227674	7.2766879320907	7.78545411957866	7.93000963708326	7.12641630723481	7.69815149280387	7.59498105559393	7.39440540473911	7.37346866484381	8.39945594680338	7.47015887270817	8.2305589537734	7.88671379910102	8.31287762747746	8.27061745520177	8.05898795551123
ZNF670	7.35240413786819	7.07673712241093	6.89300696756323	8.1399535931408	7.14784441826125	7.18566027091651	6.7372097672078	7.46366337139013	6.94686728324542	7.28342443556281	8.38084121587084	7.62666969502216	7.67721188749851	7.94879965976973	7.20484808932212	6.85207224459539	7.20614531605928	6.95771902770173	6.98985166696677	7.38924422946609	6.88839783807395	7.84536126525863	7.49180191131151	7.34051968796907	7.32064643932812	7.23659995933125	7.20414065409536	7.30617469851931	7.28654732282438	7.40136630469912	7.39507407395059	7.27444418844506	7.43858707840949	7.05212095116943	8.74472150257464	6.93009150652095	7.82899508497778	7.31371083977155	6.93572840522727	7.54015911412348	7.42339516356335	7.4353547771112	6.71322469401906	7.24669267537371	6.68821999015046	7.60681440641109	7.28921550382881	7.33671951916281	7.10697708916112
ZNF669	8.47235397604285	8.88564258396018	8.18658683598315	7.76745829295586	8.08282042636985	7.99353849052609	8.65647856436418	7.96943076321013	8.57799264051795	8.07350139228091	8.11841357182871	8.01887412551669	8.206128779509	7.77503747117074	8.35945930780274	8.20405476019164	8.38417890554091	8.31102182648202	8.3043554700447	8.72024078936459	8.52519963692823	8.58675058232161	7.47334692924616	8.22957461987512	8.24469488319949	8.02889786889233	8.17695669672003	8.49092303501528	8.53426501790832	8.58940653331526	8.12932532501191	8.33249233788298	8.14012441588061	7.81399470123917	8.60138581171838	8.26601880972514	8.35908613910984	8.06112770873714	8.57008280012027	8.69789464519864	8.46131552748709	9.1177089226727	7.59852262006689	8.18661388144776	7.85669729615236	7.92718319807452	8.2008462423868	8.39425163640191	8.51636398931076
ZNF668	8.76147520561177	8.5295559787951	8.83878801174575	7.72762252567109	8.12371165863862	8.15261394517693	9.47406240743099	8.51679817842075	9.12859529637335	8.65775740124542	8.82976973325197	7.70702457459411	8.24499292198711	7.99058664435211	8.96706440718126	8.66261669993258	8.59999892009329	8.39537149264152	8.48234127965148	8.82348554634866	8.60300346046716	8.49554739224606	9.59669410382204	8.68228498145141	9.23698050110801	8.32501771847525	8.42423505466433	7.99628803104273	8.54336336174056	7.91500491836065	8.56639747554772	8.22889107944056	7.87781975570491	8.20793479343205	9.22222766478453	8.84350837806013	9.24573432349796	7.83384818443648	7.45404918459355	8.29166117229737	8.34121880405769	8.15059090395832	9.08306401676431	7.90276919420214	9.39569277938664	8.76958512990701	8.27614432773793	8.41780053982148	8.70484196018805
ZNF667	7.85424619465154	7.65267041713164	7.3681807546846	7.48920789347219	7.22852816870158	7.41309498337852	7.71725863283922	7.52753683167095	7.7815932159735	7.72101425818092	7.35064250770767	7.3641285924457	7.66415863121523	7.62310273953543	7.18327122863992	7.40788552351118	6.99631008526405	7.34890312397753	7.24338181422993	6.84057109567379	7.45184750003789	7.2324613266708	7.32234203253209	7.257317934578	7.43363626277373	7.47133183871419	7.34140545799373	7.43701807579741	7.85810871541096	7.41539965578774	7.55636107145998	7.50639523912313	7.30288734604858	7.67431268627953	7.28266411888424	7.22008505851282	7.26748788627147	7.65516507105803	7.47544945262671	7.22679910440355	7.58254862257979	7.24891494246143	7.76374090937415	7.38195913091903	7.85423246397379	7.52906221309722	7.85916988758555	7.5747840805336	7.32167945586482
ZNF665	6.7780928539023	6.74562719386268	6.78058369411258	6.66954896893089	6.71466132460458	6.85451139734939	6.77845833562696	6.96998113818163	7.07142040531274	7.00182871200761	6.74030378594586	6.53894637562765	6.70930529183272	6.82686609933213	6.86038662968483	6.70167302054306	6.66547931593619	6.68345199931139	6.71183584149247	6.68663760605153	6.70466129056874	6.64437651188819	6.82796444682963	6.77969741888393	7.01677309020496	6.74391302948716	6.77696863799242	6.68171422457061	6.64118882299523	6.93337326813415	6.69313455646747	6.82619236467654	6.83041031033907	6.87508484128844	6.92781594961409	6.71538707396598	6.86685094548325	6.6481431211331	6.87821199501488	6.87089180568869	7.00683517585707	6.63165703227517	6.93630423271507	6.87010425344489	6.76769375245579	6.67989542260913	6.57885381021382	6.79247767892034	6.70933345380664
ZNF664	6.88750951708789	7.03144532229827	7.29737328180233	7.33141531194831	7.10361411816615	7.1661644278161	6.81546861268723	7.21885334102008	7.20245913641372	6.95866324359733	7.03741398974686	7.54952918440887	7.21039829903956	6.99004730829351	6.99535723193013	7.35658152070054	6.95798293235623	7.55107991643919	7.03329675623323	7.36020274851147	7.4085793728244	7.010522228578	7.61009616660942	7.24766483721162	7.58048063801666	7.17342432295695	7.3034045156463	7.24942438486246	7.44782137928311	7.18395480744031	7.24199968776253	7.21355477036388	7.17687690192597	7.18111854254215	7.14121591145623	6.7170037377698	6.84436748297524	7.28577637411084	7.22641669043745	7.00798051112738	6.9033283228552	7.20766567694587	7.09346982694425	7.09083293310229	7.39624908890116	7.14260314558594	7.21308658011611	7.22952824821865	6.97007457324674
ZNF662	6.76090865594222	6.80559374229765	6.8753035189695	7.05345210702677	7.14896685123913	7.08210831650312	6.72688718465661	7.04255799610011	7.38743122596195	6.96855379210017	6.8624933228526	6.89360118361083	6.95993300889291	6.95220845788068	6.96864831251934	6.85954770934865	6.94747276160354	6.75539558503653	6.95917450113543	6.9189468712248	7.05514171533863	6.81176350684002	7.12630570462255	6.96888239739433	7.11588387971445	7.04262739816282	7.00155086423543	6.97444952863173	7.11743423022863	6.93990610044469	7.01368429300548	6.83067144526095	6.72666407653669	6.68495573554218	6.63764218992198	6.74617820302116	6.51803292664671	6.93127242404818	6.57342702863919	6.60690741660702	6.87843433490748	6.98484745055247	7.22298499434048	7.46232294401093	6.97571191854123	7.33346889432095	7.03210163657733	7.0625694600441	7.10377310675284
ZNF660	7.24362329882538	6.8095897164291	6.9510912275613	7.82675872934875	7.09965934854517	7.41754280147505	7.46385613995069	7.3270082318954	7.00070519080892	6.84527435481232	7.00366452943404	7.38854602889516	7.19577869394248	7.26708519378701	7.59993129725304	7.91034333742096	7.79666225087305	7.56376729637657	7.54015983074813	7.69747156306697	7.38459278170968	7.53520333107808	7.78276511905815	7.20539797253985	7.65010150397046	7.43979710159228	7.39234533516865	7.14238542831524	6.95579154835508	7.44284760907567	7.10323327157638	7.14435965572511	7.40153349403405	7.2343291977904	7.46653612505635	7.72698658665089	7.31881207467983	7.57934214739595	7.4910906237158	7.02504627112407	7.36063497418163	7.5557006904945	7.58051826921406	7.37804325455124	7.78288622959416	7.20289575455501	7.44802888883049	7.18004005450581	7.27087616663461
ZNF658B	7.11286417328953	7.07415133501269	6.9610241759779	7.31466933906554	7.20448721500064	7.35678594426424	6.82493774449918	7.17856472434313	6.81448306086191	6.98391796396328	7.09279953694416	7.43892817456699	7.21505517993633	7.04512846191151	7.3595138954662	7.42333262019244	7.09745986822766	7.39030714121366	7.20094919564581	6.97783298947612	7.24541060291325	7.51798628512272	7.60334477640751	7.21409879582317	7.50656052601429	7.11557749058854	7.13053088080907	6.99377523772637	6.8905525004903	7.01769412135733	6.94850627586729	7.0528914378494	7.06792781416492	6.99101067326896	8.26939308789811	6.96422366505753	7.06467731374542	6.90082231985114	6.95906062682308	7.06538937583935	7.02498189843418	7.21905839110537	7.54916893830033	7.09744634607372	7.08991779641516	7.15825169428832	7.0828394761166	7.24881467692179	7.10926712881921
ZNF658	7.68694390697941	7.87187350028391	7.47480629224912	7.41267241932922	7.03489782484317	7.24895687870762	7.1144037417627	7.53145138488466	7.35924786519886	7.70829553610374	7.23316183727734	7.27921449439937	7.28078561210255	7.33203120859146	7.18180467100637	6.6849033578432	7.27017501641789	7.11026006796449	6.89008158243747	7.19379283094414	6.90022599965266	7.06657203499998	7.25264601081791	7.28237405139068	7.01270548193259	7.45540654137445	7.41800368006086	7.21378075650238	7.4677955577151	7.42851855271893	7.45867869541893	7.36619745296655	7.05402435919304	7.13106399257124	6.90709157435791	7.13068453971625	6.7978372429726	6.94683487865696	7.0436655527526	6.85066910132128	7.12793261231418	7.54756780547845	7.2021117979512	7.63463808376782	7.32537778524185	7.726683141378	7.58622775248358	7.3017967868401	7.43139759456418
ZNF655	6.90169185563244	6.83417098355678	6.83450223216959	7.36124838776885	6.98353143211815	7.03826234701285	6.84190404697278	7.26020549285751	7.70025159395945	6.7384722088764	7.21898641014664	7.31558577451056	7.27308551903008	7.05484350109868	7.3224914982086	7.63833249997125	7.35636674063748	7.59980648612353	7.47144544354008	7.10360131630974	7.5193489564706	7.36299524108046	6.86093045601548	7.09691943244355	6.81438209970588	7.04637763349207	7.04542997710172	7.38115033059177	7.1233703917953	7.49162377454667	7.27605957992605	7.05909483138556	7.31620878635275	7.25432907402038	8.04181414269315	6.92539961616828	7.28640918792366	7.21836139205612	6.96790437824954	7.42780558662137	7.33048690557461	7.16183806705279	6.89805475337078	7.15243902149195	6.71277698235506	6.98136119170073	7.05190935526012	7.36199729175072	7.0994353376781
ZNF654	7.2261386316505	7.36552871326629	7.41857236465654	7.15033311259577	7.16126432919588	7.11225690557675	7.73403651971528	7.35391544750432	8.40429094682846	7.49932251114745	7.13784983377155	7.11530560121382	6.97723667932844	6.95735402892305	7.39075481764133	7.65524045392651	7.11870654874986	7.63767609897529	7.8104256372593	6.94033685653712	7.54991050244339	7.62445573076262	7.7684604774144	7.6294445245993	7.84349209655409	7.73926868847048	7.60251593501006	7.11638559840933	7.13052187154195	7.08155876253602	7.45593756502788	7.19730697923986	7.24524766004025	7.15095617501934	6.88057643571735	7.08635998654115	6.9751721315819	7.23814189524784	6.9420550672445	7.0513424487053	6.9187691172152	7.32527272564164	7.44104199718658	8.20269388775855	7.86623725487031	7.86187873470772	7.88206771847627	7.72481131100521	7.71076068970243
ZNF653	7.33597014616902	7.63643705000316	7.82145676296689	7.67143064329392	7.81530208082742	7.4967339077091	7.27457531162124	7.67787262701536	7.93214906086848	7.65654274815203	7.59036288387222	7.86893442689455	7.69197723360185	7.72087337787443	7.5289470337767	7.42461255717244	7.03504216990422	7.33908041382429	7.24459778544354	7.50903638931262	7.55079511795884	7.57200020656648	7.84617824648229	7.69361140241454	7.69021016760286	7.61534794626045	7.91516403822564	7.5237287378383	7.56102808422761	7.32318511325846	7.50902064386766	7.50374872370778	7.26720198395864	7.30318779619935	6.69831912745253	7.61113848173166	7.86460663289536	7.68000649417662	7.50184058744202	7.50022160078798	7.57786747727996	7.4369620241064	7.29001811243127	7.31571416297427	7.93757279591231	7.41000160391888	7.40392600458808	7.53515195764155	7.34234588953631
ZNF652	11.5778959218937	11.0478789024937	10.9287657108733	11.3841654239364	11.8129842585553	11.6793790326416	11.411981746018	11.638263997889	10.596497589028	11.1670341290403	11.3292397096913	11.2710661297196	11.7753524909218	11.6900346541828	10.0566387361287	10.9921286011788	10.0150789091535	10.5612215770967	11.4051987081667	9.64786362319694	11.4954800046003	11.0733742754176	9.18894242749962	10.7536740063227	10.0543102238165	10.9747268201243	11.094442986757	11.6802957805561	11.4725208814015	11.4616629065223	11.1063905769094	11.1275076086261	11.208892354415	10.7037856561149	12.0705418943245	11.8595480327518	11.5065360001607	11.0044580253223	11.6802957805561	11.2760718142628	11.1303411444442	11.7241876859269	9.62317350416404	11.1537607749416	9.67890416029105	10.9804468839528	11.0335567978117	10.8191776693805	10.8695641398505
ZNF649	6.9871020538788	6.97457335986592	6.57016093678211	6.89642255524546	7.63741458471397	7.00162306977952	7.10070761317759	7.04472433887534	6.89743877153762	7.30951270841702	7.23368252667898	6.66431462844556	7.16660058895894	7.14040163028797	7.12341181787319	7.21501810954009	7.03926304845985	6.87740570328118	7.20896260780701	7.0848861343433	7.27474098159847	7.00371617400554	7.12203830974689	7.28260809122918	7.44107587998445	7.291762021194	7.28009276170455	6.82981876436844	7.03902039484452	6.77182286744014	7.17134255792448	7.04670918248963	6.73716727041398	7.03575592383077	6.63193372412152	6.91873710251452	6.67242473295	7.02098100522166	6.77695631673289	6.81606741977653	6.96938823970872	6.86488337751756	6.84784885447473	7.12507490001743	6.94254644339593	7.49698986990261	7.10656567187141	7.25910073298403	7.21292019319598
ZNF648	6.80992681199894	6.76242164146293	6.88888270636156	6.75931852697473	6.9530205374812	6.87695292738482	7.23660342222882	7.36754841887815	6.75414719653681	6.66024824284596	7.05641633601739	7.01513298814371	6.95129365643712	7.07675539090695	6.64292906842613	6.67786236276902	6.58523672419517	6.53504869988604	6.57510359894094	6.59290710599282	6.49778270617433	6.45472392649675	6.90250248846419	7.10058110321307	6.68502728090723	6.5101217016367	6.75958636642392	6.83254676126716	6.92427802269173	6.66446306053568	6.69885002101647	6.51450671325087	6.69756919413233	6.79278993449843	7.30508984863265	6.78884922022867	6.70815762296332	6.77582018304698	6.50844343604234	6.87355925413403	6.82750910695497	6.79140628499892	6.89258335107075	6.78360162228388	6.64611584686174	6.87892788538821	6.87406322056094	7.0973385825927	6.92567319917309
ZNF646	7.86430546131382	7.65016258443126	7.97373959211221	8.35340992333164	8.1319265455209	8.49296945173483	7.87440391456415	8.09330087341416	7.56253052808077	7.68739749626255	8.13982688669657	8.46133817976259	8.45204377334147	8.36738405892499	7.85898268972564	8.1065371518782	7.82583644117349	7.90160128934096	8.06028097224003	7.94881451966577	8.20740158574452	8.09990311989423	8.47224974205137	7.93745276849151	8.790641949028	8.02161866262498	7.98790310388938	7.95635503589046	8.02599903597886	7.91107735556082	7.97412043008094	8.04382651693326	8.02793015333261	8.10874921158594	8.62869018486559	8.09202217088325	8.08254618920573	7.78309657900562	7.78329553347616	8.00722024056239	7.66069314490473	7.95552199818311	8.33109348867283	8.05861366148492	8.44126184853807	8.13662741999012	8.09562459680084	7.82898574143523	8.18202182229829
ZNF644	8.34034437018483	9.22994140241751	9.228837916971	8.25305512441838	8.98473482304271	8.40381373108524	8.14404124420179	8.85366905228723	8.52205331346545	9.24207735817818	8.32246528756801	8.46675606914333	8.42214028119151	8.58110170560858	8.58641748386314	8.36924580093106	8.75309837079505	8.63401084630604	9.28648233699308	8.78637020120202	8.64818569031753	9.49366436468983	8.11464135268468	8.68901673732745	8.03611702502155	8.95612216165768	8.44797660030092	8.34229782526294	8.48894059749448	8.66846868560823	8.56966275543515	8.67008270588726	8.89524147924413	8.45221958727643	7.68268185593083	8.48441996023787	8.6427804864939	9.16290216918781	8.58706251088844	8.87541736450461	8.75636978697092	8.90381209031118	8.01805309493744	9.31321143142062	8.49710443141579	9.27893929703135	9.35623293095527	8.79687138609579	8.98918167080737
ZNF641	7.60879323893673	7.75127910470982	8.07623237652654	8.66246435015827	8.54992624809545	8.02521456184478	8.25136652758648	8.31718578233571	8.09818011300687	7.03213180451657	8.56776829437825	8.76320906558251	8.75685091452019	7.81795972858353	7.74414844483198	7.78107010315858	7.6418970432826	8.01642462965421	7.98660911663778	7.36781981756292	7.71458507594154	7.77869438960601	8.30103425616863	8.09793150697319	8.22975830240458	8.29056030971419	7.95359541297647	7.87711220814543	8.05183704205878	7.4496428783155	7.87201284941262	7.58368708078334	8.04881364679692	8.14751451449422	7.15368685099394	8.5103389759111	7.22758621828825	8.24473503117522	7.5619226585466	7.4220761994961	8.0827135288726	8.03223120732819	8.5931619621462	8.47598214016727	8.82624473139007	8.40774004243738	8.49952029702591	8.14873987079715	8.62109324172328
ZNF639	6.87934280957352	6.53122812262346	6.66509719920493	6.89983520588719	6.73608531739477	6.7999230003237	6.98363375618812	7.05493142606247	6.72534116147762	6.62835017031951	7.01868407729349	6.93618258909981	7.00805991546693	7.25758534351279	7.48061847387439	7.52325011453252	7.32793215470268	7.41122846595808	7.52168666790623	7.45952984708102	7.37718280010042	7.74498356480556	6.63258067866008	6.79722739985209	6.78175396394204	6.93489488111312	6.79683068615677	6.9426793243961	7.07410153232221	7.13430147001251	7.13171805711036	7.1385417216453	7.27851704444654	7.12072679754638	7.23408415669487	7.1500246686222	7.68303708620962	7.30176532188131	7.69201538709791	7.30055742609148	7.1167960338893	7.48140156656495	6.69793599563501	6.74815042869286	6.87490696500329	6.75311029026266	6.91840590853656	6.83268528028953	6.82163981173608
ZNF630	6.92280296890638	6.72702707927657	6.98902309618293	6.87545485240955	6.93304973907586	6.90289693811227	6.90357982702017	7.04357868507973	7.12660973659638	7.18096224743507	6.92981369373694	7.19304783365207	6.89988322355582	7.07653737969934	7.39925315317131	7.43373229049886	7.28236797448118	7.30408203304127	7.11756608082833	7.5643420490753	7.35987799578725	7.17177079987689	7.26920893329934	7.11659583067456	6.85750479261262	7.17451935262754	7.23158992582147	7.02305806558254	6.96253165391463	7.15543391635041	7.27265894026903	7.21721093195172	6.9503064883171	7.0339431960091	7.04536047123419	6.92258860946372	6.90383931711948	7.06006180929384	6.80973213901984	6.92475037036237	7.3894376003721	6.95075651129029	6.93434840321264	7.29932730860494	6.96567991837522	7.21074501341122	7.04017415389347	7.23959801460691	7.1814022370795
ZNF629	8.67551037620975	8.63981927282596	7.59866607605442	8.26032907300056	7.88099273691584	8.0643828311352	7.96214722680377	8.10641076720861	8.4724886758181	8.33727986907994	8.16379413869604	8.18500988391266	7.94963068186579	7.98375896837698	7.3959935492676	7.43746382145176	8.39555096798822	7.43690661841637	7.47739766832748	7.95335868232425	7.23881547053481	7.55500005031195	7.33237380249105	7.22840711648402	7.08349459253264	7.02304060611164	7.33889462895989	8.47744438596107	8.72305950042984	8.16218740664342	8.39230864322463	8.5448040062982	7.8162837237563	8.23513278045997	7.84078986240706	8.00609544592986	8.52341201919217	8.24580450567422	8.71299049522918	7.86595100281449	8.42644688631665	8.1648861385594	6.94308469728731	7.67537575834773	7.44365177503763	7.90376884738907	7.32889101715735	7.31791926273003	7.58289278586407
ZNF628	7.4533828833664	7.61966755696147	7.61626598888062	7.43026857682814	6.99880735266552	6.74974412017528	7.71557549189597	7.30185508604304	7.32599205670359	7.42007884939098	7.30326309218168	7.27860788366122	7.11626074270289	7.17256978671675	8.07515981108356	7.98615694469673	7.63336546123311	7.55400271702723	7.41593266686191	7.56057276500318	7.40195147724874	7.34858618336881	7.17219607425283	7.07215172835881	7.50761711757946	7.33596375324203	7.32910627778426	7.44786784215596	7.47553272248972	8.11009172641824	7.06298449606818	7.23591044662755	7.6686802872161	7.42618090978302	7.8277012758752	7.47681128616787	7.87813628669845	7.37837074532183	7.86805544338997	7.68025272986798	7.97538553254153	7.43219072294002	7.26392863068499	7.238568535077	7.00380142890113	7.29355428057254	7.12491924750275	7.44050238126938	7.35314248158179
ZNF627	8.19484023515858	7.73734987602185	8.00659793280393	7.92148450433064	7.85071881030802	7.75416464322659	8.80582541950532	8.20590225114731	9.2094963312584	7.43119888543622	7.86633419205113	8.27149507731943	8.24379547578111	7.79048115391255	8.61345678706787	8.7135784396039	7.53690505533342	8.47710457849432	7.8657096710755	7.74619035343823	8.62229701100549	7.73033997153419	8.21866462235062	8.39825990089987	8.22987055397905	8.51896190096598	8.09111208364817	7.73564861151732	7.91881692947143	8.13095585398971	8.1998506142249	8.12720960326839	8.19548523770669	7.90897015557995	6.48123036925673	8.05505077781763	7.68968499689814	7.60675911431906	8.27232511860814	7.63599675772159	7.5034087770089	7.91658523935151	8.40863513120154	8.61834251519408	8.55207562998851	8.40045132985465	8.4008143099326	8.42133520667073	8.44023514180384
ZNF626	8.00289839916644	7.97394490013575	8.13015435520997	7.91156657748125	7.54152548189033	7.54420301457522	8.15872648383014	7.52696756986008	8.28186863166123	7.62731747758731	7.43776320243393	7.79764763613163	7.70551045119642	7.8014545420978	8.309853058567	8.7080609718474	8.59050490502688	8.12481657060584	8.38631088070384	8.44339566720117	8.02582089369	8.11669371125476	7.95235778328942	8.0840028478012	8.22499487394112	7.99513010319577	7.81790334139225	8.1127809149579	8.2055489120706	7.94993210327444	7.87435478516385	7.82753753216496	7.74996893504658	7.56496232050011	8.94551177021729	8.24113206582281	8.16441818855295	7.58100872798073	8.54795029685156	7.85534097036999	7.9829206008213	8.561547093455	7.73939563922698	7.83937302907022	8.07202548066988	8.10879637740334	8.2361001561593	8.01699249416648	8.10198276507067
ZNF625	6.62384865974964	6.81944073459209	6.70759624077907	6.80589872030101	7.04664310832344	6.84276912581013	6.83828976713506	6.80780685346262	6.54309540441175	6.78975476915062	6.96913202676833	6.8876441006801	6.85478116964146	6.99040501689994	6.93528897843802	6.92822235678064	6.93987935791599	6.76426272393131	6.69818375260925	6.92624577944667	6.71088506161598	6.74675446856051	6.97103241399408	6.83601599887315	6.86830181199525	6.82250058262442	6.83455175180098	6.93845522378295	6.66605949709079	6.88951479139171	6.81383239072899	6.82535933597084	6.83347844959238	6.78648576920879	6.76279568196654	6.85834367193376	6.93121194911362	6.67115491091139	6.80598211806197	6.644845358592	6.81877524544816	6.76940759094502	6.96144842508461	6.73666923242205	6.64601431771079	6.74671402201842	6.79838021182442	6.80731917356221	6.84025065976798
ZNF624	7.43882126209563	7.77024426294757	7.23226911028932	7.82982785463914	7.29365198418078	7.1652283242153	7.82607160552909	7.78561499271726	7.95647200787364	7.60386828600394	7.5114593103904	7.65307611476218	7.30950038754772	7.39187466218681	7.14077992754951	7.03598216564515	7.14778119616012	7.96438437541823	7.47238672088303	6.76451093834526	8.02318751084062	7.88847686078336	6.93362592393168	7.09984680910166	7.06004940580289	7.1166086664532	6.87636268679338	7.74432940048741	7.3520766271665	7.80728453378469	7.49027914246124	7.47075387262504	7.6753513102803	7.33974782240256	8.6937193578872	7.6434081048773	8.31236377000085	7.445153924494	7.40096990732447	7.68504893993473	7.56233715824843	7.58337781427689	7.33089041331191	7.61155129954407	7.77946535300831	7.03063147020329	7.14297280536222	7.00474798908061	7.5925948674168
ZNF623	7.05587854430305	6.91483199145461	6.52465075548315	7.42075364150317	7.36386378023211	7.31134493148431	7.18425856790871	7.29542684408449	7.13882320890848	7.06672256987731	7.13224406195801	7.43351127642235	7.4127327838971	7.08941165986061	7.06863909747531	7.43618555106089	7.37519365593021	7.17571802716982	7.24818848845503	7.3589448227775	7.17623274771184	7.13805101105322	7.40720726956939	7.31049444981517	7.70287716483697	7.4892001126369	7.08951678942315	7.1012372862893	7.12663837905835	7.38353172098004	7.19455311815135	7.07875140480177	6.97232662777707	7.16027109691547	7.10432539093147	7.04673081568701	7.15288675249831	6.807385883715	7.01959747592937	7.07198441406978	7.05040054380616	7.09640590815768	7.60828968954263	7.32042199418853	7.5476609906242	7.19107746731074	7.22519741527942	7.37898207809286	7.52243842939703
ZNF622	8.41078241492063	8.46278084654148	8.78561418543192	8.56869540868687	8.78400886085252	8.35822456392588	8.89689522534117	8.44731369124724	8.83897895036356	8.55343532921283	8.84430354846624	8.57293806559652	8.6035526598092	8.31194933637784	8.76194599605779	8.78400886085252	8.49020947737058	8.42226160008191	8.79067903973263	9.25162599464885	8.65545777994883	8.93773430055488	7.88774941276025	8.65228155044405	8.23558519765585	8.91125686997752	8.45798315204716	8.73888403672631	8.90850154760216	8.62669197456015	8.78442876409083	9.04204983132404	8.6789969164494	8.70899344091575	9.09788635784184	8.859606895303	8.95955307429925	8.84361697388557	8.57856303446041	8.83234439433535	8.61842988343208	8.72403587576535	7.89027658640043	8.30794668621638	7.79832521521356	8.34528472552504	8.70996754725693	9.13004175968735	8.6434657726174
ZNF621	7.89044217221337	7.88929288814303	7.65855165036706	8.03129919345565	8.13281022750345	8.22858188388905	7.95635926022707	7.92255180976142	7.7398786953626	8.17943100914349	8.26245432042678	8.05744289968691	8.01770931600471	7.80038865494791	8.25611904837818	8.01940149477071	8.28047349720198	8.09387108681462	8.04339281700049	8.26137631942148	7.77643257378399	8.17462082460034	8.13124762417836	7.98180713859619	8.22021006818253	7.77572388082412	7.82729117466676	8.08162401432016	7.96752149786839	8.05399883796561	8.12297058230486	7.96473689120365	8.07419967818544	7.91483228223491	8.01093454676925	8.22918931145364	8.42763051485197	7.94823508226267	7.87198345039076	7.86784458501382	8.05987854409791	7.92098834154035	8.19855384801984	7.55197771425153	8.20427325329125	8.048280474025	7.94377533480565	7.95095157788303	7.8328884238254
ZNF620	6.57298268299074	6.52670273161638	6.83338669705397	6.71886180236189	6.62533663536879	6.49863961588558	6.56709132952231	6.68399744797363	6.89716547205957	6.82692259761592	6.56215954359067	6.67877825558369	6.54120256640504	6.73812902517647	6.66517144272141	6.84749053504735	6.94126686130641	6.91279779214542	6.86425047554297	6.7957467353381	6.63913847224158	6.81053932039923	6.80153525914773	6.81168068080584	7.16959939442846	6.8473302838651	6.87875412509633	6.6566086317906	6.64582476583009	6.78276990178298	6.71323111175882	6.62750422722383	6.63539937531089	6.60403766294418	6.58058533089948	6.72233133216732	6.58985132654633	6.58658250645797	6.59226180693239	6.61091254485379	6.66227048180893	6.60503868530568	6.85352227235189	6.56223673726622	6.66328371375748	6.94878528657653	6.73045174754502	6.85544599064953	6.78989972740408
ZNF619	7.5990401238097	7.37967724151036	7.17053428104964	8.15872673311634	8.2620620348177	8.38099261405914	6.44465669142948	8.25429349594773	6.80457255274052	6.99397171908288	8.11349322055047	8.35693781353067	8.14624179430551	8.24536729287568	7.40419682258232	7.20696899164719	7.87964331048627	7.77730116489373	7.57424017588552	7.952224951346	7.59616242598597	7.88189516258982	7.25528037547143	7.42509407772676	7.77278185500608	7.3566488687501	7.90635570007558	7.64350769953537	7.80195165957655	7.52715825221775	7.62319531597403	7.79735415664025	7.72813112894064	7.72220575151062	7.88004047159928	8.03833187746798	7.93327894758265	7.8420128492201	7.75484422529174	8.2167436311685	7.68380556485987	7.54349928256153	7.49142544383409	7.84421456793229	6.88399437845197	7.39400980680849	7.72113906270196	7.66156523902694	7.39742358032502
ZNF618	7.36437398385049	7.72990723118231	7.35361484953205	7.08095152956345	7.37505739492431	7.42645945282364	7.41638774660111	7.50311074146921	7.19687191497098	7.79805072056554	7.575099356851	7.53934325248487	7.5879933784152	7.65658033451487	7.68670937187292	7.57842706212318	7.50432784626271	7.66783466153844	7.47504791288312	7.51162590718143	7.7097689334339	8.29651100915242	7.73941844494821	7.73929383469633	7.22881229826269	7.39500054912304	7.82593722051648	7.58403345162574	7.64258971629138	8.13181224646704	7.54444522590383	7.61650130086329	7.13298423973514	7.36336309973564	8.39202259966994	7.71057091052336	7.80498324319433	7.19203274880166	7.53145087164391	7.11735735652667	7.38635027333057	7.33387207694123	7.26243881161248	7.36045890999341	7.71336746637755	7.39666841841104	7.19772188842666	7.31769205890292	7.49041773755568
ZNF616	8.22607237177169	7.22226652463132	8.08885230906365	8.3769055196767	7.39470767069804	7.57450103963347	7.87635653483543	8.58036723708061	7.57978784000574	7.46777991890491	8.87241142117866	8.04589939478864	7.81189718375895	7.7626218690667	8.46827517137672	8.64344004969275	7.26350705424553	7.4923511171304	7.87246137870782	7.4362071003235	8.45022654031085	8.23953980786731	8.86543765370768	8.51892539141632	8.65668295776396	8.01907289829134	7.75883666750233	7.69032607256094	8.25431529311326	7.5312177805714	8.2344602900713	7.96801454820617	7.51353210958295	7.8949901165218	7.3834259665636	7.48983978438709	7.4775766443688	7.565821935563	7.59355260019739	7.36153659461578	7.52073013072062	7.54673195824636	8.83722832527163	8.09728472591039	8.63832993994976	8.25839329921204	8.14716721987542	8.19716235066968	8.38916905084086
ZNF615	7.6028563908538	7.49583720053506	7.92842559846296	8.02521050363123	7.3966182866904	7.67178745481579	7.64339920506801	7.60661650787767	7.69411130111306	8.11605654301003	7.64669731099762	7.86166369527695	7.61225424578897	7.92915838901053	7.95378737490303	7.96534626519921	7.74605472254015	7.75843196400338	8.03988276854806	7.61672354902997	7.71726783993476	8.12846953629905	8.151418824478	7.99907546042642	7.90026240139905	8.04558004462144	7.958773451626	7.66405146815719	7.94492933999894	8.22917897981483	8.05826122835772	7.85415657023184	7.74022177718665	7.80956639805654	6.68765607473462	7.44357079456033	7.48682276562286	7.58441334209548	7.98966944944188	7.57331465420556	7.61318965356201	7.82855104586795	8.2372335072746	7.99103633935088	8.00964478616811	8.03053563077812	7.83445241165903	7.98868812876169	7.88148030468145
ZNF614	7.4978263415065	7.4596483022281	7.96529146854221	7.66904039180078	7.4158522412901	7.55607195531912	7.38447052562468	7.91081894110062	7.28262071040974	7.25189616953073	7.77579906426292	7.96920607682973	7.78253730849932	7.85117300857663	7.81535805166307	7.88976281864983	7.73890032609918	7.76979395473376	7.50718988369805	7.77341816613839	7.88968119007818	7.92527539353308	7.69670112157406	7.68099132668638	7.90760652689602	7.85338818046844	7.73604929179317	7.51863921851543	7.51735760306046	7.90312202519546	7.66339716869268	7.39572290906204	7.51406553103015	7.71904406053486	6.77718330071831	7.5096479614935	6.81057180645775	7.53964198027105	7.95384231733772	7.57380978320602	7.76840792518971	7.60737870834634	8.06573640373367	7.84523656548503	7.70847326362154	7.94671295178091	7.84090517617059	7.65281209146426	7.74037016942528
ZNF613	7.81104202036727	7.85115428626666	7.63742146367926	7.75725053812526	8.06708463241416	8.00686249587755	7.58130274228475	7.56723909333068	8.09053696060342	8.07967232930392	7.90080836575239	7.60826298003604	7.65802845069577	7.71840459598524	7.55393446307593	7.81104202036727	7.5519767536884	7.70354432905843	7.70341484157083	7.80569649859133	8.04067872732779	7.65817170050589	7.7563547951522	7.80691317920166	7.84500598057472	7.78536393167658	7.58847112275057	7.61733029687298	7.91881868252211	8.05302013833728	7.79415437437806	7.85788454767495	7.7494393252476	7.54514827954987	7.99680023847528	7.46928023616014	8.05121623813061	7.45440812489124	8.11470966565221	7.58529223129631	7.83131315519113	7.45955108561935	7.64468809115449	7.81087128885454	7.93240113545572	7.74058854336748	7.59800590388002	7.77256835384899	7.86412861443912
ZNF611	8.03608789877255	8.00490207179136	8.47596113012386	7.4747369423582	7.58610557292031	7.51856210546803	7.85958817332632	7.78105984851583	7.97336226884746	7.99020063703265	7.53783646258531	7.32633579649303	7.37283626102265	7.46979594513857	7.70719254290253	7.22743497491911	7.44474855722365	7.55951356133316	7.77515341717606	7.20035320391471	7.73213808968057	7.56720909180972	7.9821533266588	7.79828978657337	7.67514965754203	7.63472121924997	7.51952773594621	7.41797231423285	7.57959697389556	7.69850990902828	7.82227965236784	7.5983381892558	8.02828099669802	7.86461626495598	7.68839529608003	7.73180522277566	7.42616155541413	7.64940969023995	7.90724447695119	7.93674455383275	7.57270879335788	7.68303657930687	7.71504028975696	7.87084144637414	7.11658019754037	7.7760647449378	7.80459469253714	7.60877070288265	7.40976025673007
ZNF610	7.47359265131508	6.76171079888179	7.18725158685793	6.93156143813128	6.74285509786451	6.72622549109233	6.96531552304203	7.25434748863501	7.13030254136479	6.62132223164093	6.86719365685828	6.90858225587888	6.9219833696953	6.78933883342381	7.44901573454494	7.14484610525651	7.30233409980764	6.91690884481797	6.98164934202844	7.04650224590907	7.14461349290918	6.70017555428255	6.85138399466725	6.83309394918357	6.72613654622097	6.90539412235864	6.87960239101558	7.14506407678637	7.23498513757049	7.10837780587942	6.95856406349584	6.91068174684756	6.91657053114878	6.85016665969765	6.86579224196239	6.70382170576326	7.08235440921359	7.196864569709	7.18470849741003	6.9823292790275	7.27764835430427	7.15755983714005	6.60381193218	6.96811118060123	7.37237785506752	6.92891265722255	7.07629390396689	6.60642027310947	6.67216330362706
ZNF609	7.22638343546805	7.60084297205795	7.44694743594676	7.49621219598404	7.33720097069653	7.19547166220369	7.62698484697157	7.05565112996028	7.13211559415401	7.1472717091747	7.10400942720825	7.52248409560027	7.30627279117389	7.4262880083693	7.23564888685458	7.47287868445732	7.32217113621161	7.2418748916851	7.39421442013792	7.63109703136197	7.71136829208437	7.38613253392391	7.14913835577969	7.34720768728335	7.32735048422067	7.41288737538746	7.25768562500065	7.41089529246677	7.66176116233114	7.60986820337356	7.708450905434	7.50644047250283	7.3862928224906	7.54750843437231	7.81068361235244	7.49548413243223	7.69023648332778	7.41361782331958	7.40606655683659	7.18839019643392	7.48321449399561	7.48507832708617	6.94005860043625	7.67171308623134	7.06650700182567	7.46852278579449	7.48939912843283	7.27252677885851	7.48871418077208
ZNF608	8.24467508681023	8.72115871587567	8.24751660276395	8.46114299115802	8.23721067500436	8.41340306689881	8.04142599391751	9.14474219455455	8.24845765316812	8.50919344303947	7.84190874571646	8.6228529024991	8.50195815324313	8.4680774109807	8.21076415489039	8.36128636473762	8.5279614481223	8.21076415489039	8.45088037072814	8.74496615043397	8.11386832018606	8.85813078848108	8.34977775634668	8.40646017318307	8.36203831457444	8.55695937864686	8.52275915072267	8.21629932771537	8.43826356680421	7.80990252149558	8.53271218165676	8.29189999953878	8.11279218284232	8.4857433902334	7.90950435348806	8.30995613967056	8.22744043445836	8.91970331858413	9.0450788673158	8.22739080518572	8.48383873046355	8.6022868453672	7.87787167686038	8.43081868979653	8.52402826046685	8.84994073135361	8.61557721788115	8.44679359230652	8.43917669589238
ZNF607	7.58077120893959	8.04926790617825	7.8087719319902	7.52025685083638	7.63777394246371	7.92348293641815	7.0697253702418	7.60911879333474	7.21261321087313	7.85458558211269	8.0614296060437	7.60879708802331	7.38080290463131	7.55592472256776	7.24955536950458	7.27010983203613	7.86799361757417	7.6646922672593	7.32748347606622	7.79279669330635	7.14902134105537	7.25884101069175	7.22304201724233	7.34141517224006	7.62508797533195	7.32581098473031	7.63547416757685	7.3486162760744	7.54863648695271	7.68865148225049	8.09438982869716	7.50491967248686	7.91788457797052	7.57683450004977	7.54731014732548	7.4394541058698	7.48015568979679	7.60112586859618	8.18943797372535	7.79244664039849	7.96228128112824	7.89707315805103	7.22619602806323	7.50050727260154	7.2523308228438	7.65377280064443	7.56850002185259	7.54736713732288	7.19991592856033
ZNF606	7.11965085576747	6.85700883964136	7.34902022435095	6.8737099178501	7.17288047933433	7.04325740389046	7.70085427723325	7.07077188274701	7.49106501848707	7.03464270210552	7.14086517698987	6.97320048262206	6.96386770452111	6.94563094878794	6.78079948772957	6.94001671165181	6.78012417338005	6.76845880169866	6.94167953644348	7.1865793638601	6.8088301043651	6.8088301043651	6.8274898727866	7.44784904672487	6.74464889474111	7.0840874296481	6.98818645623156	7.04877845218354	7.04816025392628	7.06091694838917	7.01876301494773	7.11074307671306	6.7958938458735	6.92220751298258	6.95411101099544	6.87830754904758	6.8744074709423	6.86336483840605	6.87139613989221	6.72185801409638	6.72524450568193	6.87190539951167	6.827822608805	7.0993640080928	7.08452794640141	7.24730147679665	7.30018997966408	7.26557630111821	7.27287078459644
ZNF605	7.00012372216144	7.63050232398521	6.86743369817535	7.85220421302501	7.73875131601593	7.84927742830823	7.95643713047544	7.80564501639732	7.36059811313185	6.79243639058777	7.94555304389579	8.1686700008645	8.17268555523401	7.93597413465694	7.56283797073034	7.71828682262092	7.4278072188908	7.40752260808092	7.61891798639214	7.42593747096863	7.88917909337444	7.47584502798343	8.0635642021231	7.47483433580782	8.23239667096225	7.70641166340735	7.47926405928352	7.38562920388995	7.7867945605805	7.79707537210724	7.74650301695558	7.61015465727807	7.58595274420102	7.43292894623383	7.10831193308416	7.47875776498737	7.16426043214751	7.54985136376107	7.79439802577011	7.45155423544093	7.96794437719466	7.68532685777119	8.40648963169625	7.72310258352104	7.82706093818912	7.9675444264955	7.57063037653206	7.69219473232937	7.7256752074508
ZNF599	7.108716659265	7.24830061845983	6.75854504736238	7.32796109526912	6.68191484183249	7.16898763926602	6.71802540383984	6.89555158502377	6.93668753218593	6.92324809099626	6.94305722570238	7.03706329849656	7.09457245911752	6.83946079543863	6.71212459686423	6.74403240564648	6.75528249550336	6.95219683288022	6.66781872677505	6.89501630008137	6.66928379169632	7.0469179848409	6.99384249186439	7.00383525599806	6.73781898274717	6.80044818644618	6.77692074294049	6.71537246757905	7.10180082623822	7.15465446921579	6.74195741583538	6.75014664470146	6.88667145338742	6.79093462953944	8.06419108675218	6.78795870799068	7.04866156024179	6.77655861726211	6.82713345291565	6.94618016506429	6.9028913262033	6.92381895555662	6.88243257936766	6.82225804666171	6.825586538215	6.90574052053615	7.08633861691273	6.94285097810666	6.85141258761556
ZNF598	8.55958500562071	8.183396295524	8.38412390259094	8.76181215375633	8.51430980070179	8.70275355649829	8.10178871898357	8.71631580286561	8.59304877452399	8.065577631591	8.20066815845581	8.69305144437848	8.69305144437848	8.45978337755877	8.58612515885016	8.64121515816572	8.68092809696536	8.43449785694548	8.46447806594905	8.83116392600427	9.0026866203181	8.33815045645615	8.43657603848241	8.6768176883426	8.33894570086839	8.06360964801527	8.18130667795567	8.60673657706673	8.63249774658958	8.19842411022585	8.51329839602552	8.54748464378615	8.58364883338833	8.35924671675355	8.81121321525784	8.72211061805591	8.73492460326549	8.42780717126888	8.49688217149094	8.66075033191699	8.57019052828845	8.58110777565789	8.05009263776555	8.08886171597878	8.33438988922996	8.5685971560473	8.47578494322699	8.25924054856383	8.42629480110642
ZNF597	6.84502103445915	6.94575417409366	7.10577669570782	6.88487499700437	6.81607943931739	6.6801991701468	6.81103291361749	6.85714702236928	7.13242392839922	7.04979067591436	6.98817597461062	6.84506134780504	6.78240907759677	6.55662185670088	6.84572368608302	6.80158029468993	6.76210675464156	6.84235108045009	6.83891522839708	6.96075559746805	6.83245415403333	6.75035230474434	7.04577656574086	6.90282641776245	6.61889566970371	6.99085506775096	7.01012785201239	6.87971058686369	6.67218615647091	6.81663823386068	6.89674565698428	6.77644811456861	6.87679686365085	6.86268542333801	6.65911528472181	6.62618625137912	6.72254373900103	6.83815578210957	6.71798859383852	6.75050479904612	6.65764376327543	6.79131053559132	6.98488616827344	6.87167565021393	6.81332361363795	6.94602277249977	7.07176241240385	6.9913141720075	6.85818702904067
ZNF596	6.91096674248062	6.98684773079061	7.04250187492947	6.62328299919038	6.75870904438191	6.90646508968562	6.95295520004339	6.56452782074371	7.10648649533287	7.44183084007489	6.88849150855499	6.70729899084974	7.11764692937293	6.89036815232346	6.91931251544835	7.00330932982494	6.83837440998842	6.8421235913307	6.80495003055579	6.90112342678245	6.88805358966265	6.8309645335427	6.76631918974585	6.99798506418822	6.7265717658195	6.68830845089403	6.5524613518528	6.95258482489931	6.86303869378338	6.89046580998372	6.72350939186793	6.82492725067575	6.94534570047405	7.00945734111182	7.20062022149343	6.79622753730521	6.76050856060285	6.85465727154517	7.03929057921213	7.00933311086334	7.06493916682567	6.91710601028963	7.56399500368731	6.77454626505484	6.77445283807621	6.89054034304696	6.82095247607276	6.70874360627552	6.89614335950737
ZNF595	7.02122053042338	6.88589872507074	7.17249921759756	6.70944033741013	7.15305120423238	7.08889109989734	7.83173304275081	6.63185727378043	7.23444571575807	7.13656450348001	6.97305668389839	7.3531261063537	7.30704442168463	7.30504226351276	7.17859018987787	7.35813136605611	7.18390941691265	6.94288775460797	7.11312288114445	7.36548763317062	6.72445305511342	6.89522946199446	7.36965348919464	6.7822332556822	7.2730239001892	7.22561511377695	7.17876676127704	7.44924387592373	7.10313593006874	7.21018517808885	7.0290225012942	6.99354751131338	7.27067138148894	7.15700949566124	7.24865181100505	7.21401583938422	7.38772398179071	7.22211442397392	7.19792319625452	6.99289246016603	7.34429536487423	7.25513063999716	6.75641981507019	6.80873321446958	7.00535407446881	6.93573482215321	7.0611802112427	6.89491647825873	6.72439209147823
ZNF594	11.9428988023826	12.3765451004398	12.2767097552665	12.5684843144745	12.6909228225741	12.7691876935012	11.8665814467218	12.615850779951	12.3636830990037	12.1321263327129	12.1981414087998	12.2105973095273	12.1617328180621	12.3235367765733	12.8302791651601	12.3786583885576	12.3501967503204	12.769028887265	12.484176780706	12.6685087360312	12.0691350935838	12.3298652743437	11.8435274129198	11.5940835343233	12.4381673174877	12.6435009597876	11.9861529012383	12.6435009597876	12.7231461885558	12.6163946764334	12.6435009597876	12.4613787365109	12.7923183769909	12.5037710742933	12.5902819854043	12.6922506634878	12.6435009597876	12.6687280306361	12.7545707665214	12.6922506634878	12.6922506634878	12.7231461885558	11.4538687215684	12.8508095540381	11.7489732667383	11.0752431068905	12.6922506634878	12.5497385284891	12.3075482770755
ZNF593	9.09532943916368	9.39945909312003	9.55639708341456	10.7385351638898	10.1202655804369	10.0384463384052	10.5259377543871	9.22596367778151	9.77905020575436	9.09009790834267	10.9511815017972	10.7385351638898	11.1216742999547	10.2792288364167	9.80689655101602	9.66207640745805	10.7385351638898	9.62654851424173	10.344234744624	9.86962102027968	9.13643183809402	10.2936436733953	9.05586737564506	9.41396706132105	9.2014061883352	9.11025302201583	9.06996525175247	10.0802505178404	10.1178216235709	9.76563074776823	9.77200455436305	9.99387654965829	10.1208070884215	9.72574085504269	11.1759766684508	10.3551692705277	10.6593626655458	9.98742183115852	10.238241957456	10.4204831204981	10.5986297463783	10.5428017777538	8.92479916611899	9.09721432982558	8.91590108929602	9.27664051575919	9.40817639965531	9.56558633652509	9.66978285462851
ZNF592	6.93257991763791	6.88410530250557	7.02581387584407	6.77675190037686	6.81017437974261	7.06855893285662	7.28423578609058	6.96064643651671	7.07724062521832	6.77474808483582	6.81758227280957	6.8659256381292	6.85392973672657	6.70698101001188	6.97388919798614	6.86916408059153	6.84152569549746	7.05879730367158	6.81402463732708	7.10854800688072	6.78924002146194	6.94663577551169	6.77177352081167	7.04067384449335	6.60719960493283	7.05987866374201	6.96711663482671	6.97250563903337	6.7999697960169	6.9410256124038	6.74891219752506	6.93743186831305	6.84088209676086	6.92480022201671	7.29870631291938	7.03424337184948	7.04059368542811	6.91269464793655	6.75747943252723	6.76003131127352	6.77171017765381	6.72219074867846	6.59562094548424	6.98303498910143	6.75661283008643	6.94325331512441	7.07924977903042	6.86547348207161	7.01804603227514
ZNF589	7.58907477426733	7.63886023908479	7.46515377573277	7.848742860739	7.95804108323823	7.45375505407886	7.20038641498775	7.58453057443516	7.46153167218146	8.04718682991428	7.46571298715132	7.54151077636039	7.56594106664719	7.61047634745177	7.44028955249414	7.35547234322156	7.72153359473959	7.6440806548475	7.36202306700988	7.91521311500518	7.65171715532545	7.55194801051419	8.23321184870339	7.75592448567236	8.43850649228571	7.57621946146871	7.29618593619616	7.51935694481968	7.55071879192052	7.26511212822573	7.33257545405907	8.17497196037106	7.36631242943495	7.30813707318501	6.7502190779341	7.71610268272597	7.71025501958797	6.86408520743986	7.12299403965613	7.15859694484431	7.23666408975385	7.48144989213226	8.77787457347689	7.92313689333377	8.4270991223681	7.97283272944077	8.11112500461001	7.98681979493663	7.641649198986
ZNF587	7.42798540750304	7.97457605638574	7.18576287428201	7.63662869892059	7.81043994113785	8.28161808196829	6.9668188879862	7.25101086634308	7.11612923424403	7.5070635788097	7.45887429762445	7.48958490424869	7.70653197014062	7.47176688543818	6.69993591891632	6.55066618380863	7.51578408342291	7.2565115945639	7.3593893933123	7.88024734318868	6.47964944911787	6.91732302114357	6.97237253553257	7.34643192689143	7.37232528705302	6.89499049875936	7.02730865725665	7.09303827764488	7.66383691033101	7.27802390158539	7.53594590295943	7.57521727337241	7.55100342094146	7.4418326456329	8.21659590783838	7.193206261555	7.76143247104458	7.38272725845103	7.68388263101764	8.12568414809588	7.55471563595786	7.49200180269069	7.19089072690485	7.02964461240857	6.92858693660337	7.29947531770928	6.90289764486755	7.14215443343018	7.01601971214406
ZNF586	7.72155090989054	7.89299703087907	7.65032387141312	8.30073246211717	8.10771341554939	8.11995012416472	8.13415201000389	7.6776344476915	7.64533552779943	7.84349153076739	7.95524654405958	8.26520686191975	8.09829790410606	8.49785367856508	8.18540469188345	8.38479249468433	8.37910495011523	7.95403311969246	7.98350263620626	8.34780850681734	7.94639906299614	8.1041174237807	8.13766563717176	7.84600104417853	8.2717771997696	8.02806188764432	7.8862408110672	7.90240228487386	8.02283289037175	7.68615612081321	8.02851273905853	8.1790012563768	8.58637064387415	7.91921893039404	8.19826099313538	8.39683231342139	8.32585267596538	7.78811322054867	8.0961630841671	8.48793386848401	8.03716175543335	8.14152364024795	8.56970985727011	7.49381356127839	8.4789507584919	7.83490245218595	8.58112922340364	8.38642758119413	7.53512039046261
ZNF585B	8.01457578571476	8.03249031810206	8.20318990070493	7.22867488635552	7.55141295656887	7.32635725257904	8.10862638232518	7.1468305751053	7.94280480573043	8.14257467513096	7.57412105196116	7.616604351834	7.42044704909305	7.42514415622123	7.37228148352456	7.1962885612013	7.31044003320928	7.18950587510612	7.20624254302327	7.54100936685036	7.23690192568784	7.18965569049162	7.37237116787862	7.75621146536288	7.70068642508323	7.96901919793012	7.84047225272045	7.59001328166833	7.41433365082739	7.31024767533615	7.71966897825618	7.75057090445565	7.36783053432754	7.48408728467376	7.23422708147513	7.26133541156954	7.07436246378451	7.2270725620552	7.32165983269477	7.31301640741448	7.27955537288768	7.43265056993172	7.49275077100144	7.94539468872268	7.32408681726075	7.88058272011986	7.85796949588115	7.8006922366658	7.89271857739709
ZNF585A	8.20370861317368	8.04475916374705	8.4759677929135	7.59812738774468	7.27405274686681	7.17429279937013	8.44912600825455	7.8136664940083	8.51018529958011	8.10728318572999	7.63216972152369	7.81068334804695	7.35230426470377	7.59988571090386	7.83934742367598	7.95939120654496	7.09028812859355	7.97454663201464	7.9141796588057	7.08927806070026	7.93129593680368	7.65161756828395	8.17752765680896	8.03888529138118	8.23801555635445	8.11054799384387	7.77830819151298	7.79781784202866	7.92708062203847	8.10155186889265	8.12648272056276	7.99770651279206	7.65471830541444	7.66643513234169	7.1055273968036	8.0174567057737	7.14058142085222	7.39898750018312	7.67301052810983	7.0311312713194	7.49113670751406	7.71126761013758	8.24529090930734	7.81145219863571	8.11339978149163	7.87322540946838	8.05678947568688	8.24071246966543	8.33444371622819
ZNF584	7.50740311043034	8.02558295455936	7.1992723098244	8.46931206515024	8.85730163724257	8.93496223318195	7.42329486700402	8.71669384386535	7.36978991226306	8.03576783989726	8.56904152578893	8.39174552596469	8.41025781496806	8.75646020143755	8.87602701902117	8.95876705090896	9.2790374043168	8.8929747626249	9.05675976300188	9.1996764150077	8.82854281025043	8.87085867066916	8.38764659916598	8.21133692218967	8.08466178859242	8.34730075608251	8.27208661372922	8.10818825727117	8.5033658052381	9.01730319947034	8.63099899231558	8.17485555410348	8.31953419808922	8.47840821061484	8.44074281153212	8.34062491800706	8.90799289393898	8.42489138940372	8.37506735907034	8.08669281157663	7.92628912009265	8.46966908847881	8.87946379868651	7.98948747382256	8.00647274305092	8.25007952026199	8.21636848024471	7.66009020056878	8.29359762753035
ZNF582	6.83874608680694	6.70495008679171	6.77958776518786	6.97014582328773	6.92570770861163	7.30289406194578	6.57826264582545	7.19167169473995	6.58108283329359	7.11562161432759	6.86797337208527	7.08027853132118	7.05472826451252	7.25962945458291	6.82517130446652	6.75516014015359	7.01585809304539	7.04963444412419	6.97945330024688	7.07180601918173	7.0648346070918	7.4962264418641	6.95075220033589	6.92908201976557	7.42383988160554	7.18372373777493	7.14446717180332	6.77155710259032	6.83328030319935	6.77791195776107	7.08684292370607	6.9990918216724	6.96293200106456	6.90712785924051	6.68617334056656	6.80760034227332	6.80146013006119	6.93135817271546	6.84462220764055	6.75601779884801	6.66801656522087	6.93942616199762	7.04011856682493	7.07203570848117	7.50786870678886	6.59717482061211	7.33857937297747	7.28646985623151	7.37075469571782
ZNF581	8.97610423881395	8.59654062226294	9.43960423520411	9.11705637051748	9.27698049623639	8.63357343781776	9.52317390819027	8.65881036371483	9.53897622572784	8.94435651502739	9.05023016892626	9.01791688980981	9.13618368863671	8.85897140868507	9.56455290325459	10.3646638068257	9.75141693469635	9.11245425648642	9.9987838048438	9.18737442234706	10.0343280868401	9.95761830336732	9.31426873163633	8.99135886556975	9.56135842763896	8.4522158414719	8.38975664120701	9.24010019710851	9.66305002866318	9.21170274733161	9.11557868700593	9.23898539784594	9.20239258277379	9.03475537873223	10.0871221539292	9.90145321326397	10.0318545265826	8.40312631124492	9.37544421073025	9.67410758703641	8.65616144254261	8.97857037705271	9.53769388924997	8.9235780315707	9.3938949315647	8.84054163482	9.19680140859059	8.83416693827299	9.09543288509291
ZNF580	8.05114935086829	7.38646073700459	7.7547583886765	8.29343223917628	8.81327092319493	8.01199611575794	7.57146429655642	8.49960805967045	7.02553176515288	8.31445886277732	8.14950676630636	8.75649415743163	8.87046532233619	8.24370441959701	7.72394176735667	8.05849908159202	8.03714514471624	7.67436803570954	8.02416491948938	8.09358301589367	8.12139388680965	8.18324503228889	7.3673004286235	7.22652886520829	8.01935869641262	7.27279665700862	7.40082743521949	8.12007993223881	7.79484265718232	8.84826220738012	8.06078065468493	7.82673474577552	8.2286752903656	8.10737785641984	8.57489682045323	8.57396479570784	8.32887996101615	8.24636387528376	8.55372922848215	8.43607201410611	8.96335858661874	7.98721975506953	7.56171436874885	8.15455986815222	7.72546586363543	7.56099093019066	7.73462485679686	7.44785785956176	7.93526347997854
ZNF579	7.45013222952855	7.57971490276281	7.62698952688456	7.12797000045661	7.2954139887496	7.20348270217801	7.43522867858022	6.82508639392801	7.35367068200432	7.36096995442926	7.13608128666281	7.04571488483101	7.22581085725156	7.88735754683678	7.275983435649	7.64058876500825	7.4154515476577	7.12707449092562	7.41236361412866	7.44890498292862	7.3209709103731	7.19561657464203	6.62818190612885	6.84801942453176	6.72122136068303	6.69045652603516	6.88528553944874	7.44261147348264	7.43394559428869	7.80112792860822	7.24023278215062	7.42953872786379	7.28491874049992	7.37563892216866	7.61347227808928	7.29676234662589	8.12395835632166	7.59624431644955	7.7936597702879	7.60383469764519	7.77172913694029	7.34297141090644	6.41981475361741	7.19017314715143	6.88601750510345	6.95170273708749	6.79849050721204	6.8321591487741	7.10896850392143
ZNF578	7.78988908090341	7.71401947478905	7.50764259934394	7.52461283743377	7.64126834346404	7.39712120194968	7.43053537448144	7.51945480607306	7.61688144152513	7.59590200850102	7.77685750607232	7.50293849955431	7.72814728124291	7.15033594742452	7.36258983766929	7.70852768324548	6.91024551046302	7.43034738089739	7.22455621316417	7.29103796635803	7.65982821113103	7.28420084146836	7.24596328195188	7.48390740051239	7.32052841523462	7.41853915396152	7.40916520733159	7.42208290147405	7.44002619797059	7.7942079670294	7.18701249442345	7.35920485239237	7.27820875837711	7.63873026978191	8.52011716090545	7.31152619717036	7.46543686273381	7.53965781649486	7.40820259790264	7.60677170221547	7.52012620898431	7.51568739035445	7.54670199890703	7.5607520906987	7.62917148563402	7.37842113892245	7.48329556769344	7.21613382791416	7.38946433738375
ZNF577	10.3908307935839	10.713705313031	10.4734625783123	10.5720411634043	10.3308526374538	9.89646125848184	9.51830147515128	10.96385347257	9.02994494877442	10.6946804750593	10.8576812718582	10.719131331857	10.770488504912	10.9039814974188	10.7001704057105	9.54682470004706	9.45395943429962	10.9443183345651	9.4093617799793	10.1128027002638	10.0176090203491	10.0176090203491	9.11880141050407	10.0264309135149	9.85682432698722	10.0396785969937	9.78887847472773	10.9512953481753	10.3209683125116	10.892423089809	9.98407859618679	10.2461949434515	10.4385490759423	10.0868814339243	11.2793036705315	11.0060485493683	10.190725450787	9.85582848843585	11.0140369674973	10.2695519122144	10.4361907544384	11.1308413845181	9.04685966064644	10.8094399324154	8.90414829617716	10.5029087067674	10.7140745339465	10.0126022538589	10.5787970249193
ZNF576	7.52673577121287	7.18347076603869	7.11066220578681	7.33546767962738	7.28674515559332	7.26657819661787	7.15870294661722	7.16314905198574	7.09952251789014	7.21082347573587	7.13885195426669	7.36027055918203	7.15150821189276	7.43092548631384	7.56160043351329	7.74327358516845	7.84561584064698	7.46357718103612	7.61187476258547	7.62664526386007	7.50427171034968	7.55150551756528	7.34054855720238	7.3189447145231	7.2394929683391	7.25439570902572	7.35078294872188	7.1945655125537	7.46031238875336	7.54062801591516	7.40324881195239	7.36179004887044	7.26783042064655	7.30776913588203	8.41661753820452	7.21240627233226	7.95641227560692	7.28460037300428	7.183499969223	7.34280623792281	7.45505939443856	7.58571582738661	7.57477202769436	7.12723729293286	7.18589094601771	7.26875046385679	7.18552020143981	7.34328952029185	7.26371424181101
ZNF575	6.64139539512684	6.64552362303892	6.56399545545112	6.59161223183344	6.6197183037659	6.64139539512684	6.85706730405076	6.64042776245015	6.59995792975514	6.68732435563557	6.65895627541007	6.70182926845934	6.68742192303727	6.60570716537685	7.86629242584749	7.76542230500047	8.14340576351818	7.76815758690692	7.97399878307479	7.90022991512499	7.83187073946192	7.72904745063072	6.86782895318569	7.02954444504787	7.57035503597338	7.02386357661797	7.25093753702126	6.84640072900663	6.95290563932241	7.20117652283103	7.39986857158602	7.0811424891033	6.92996303303452	6.87558698881258	6.93463877296677	7.12835421797887	6.57856872430253	7.13745256308884	7.11914781521417	6.97947227189456	7.42784108099695	7.01247146822956	7.00093489614014	7.23608181441778	6.79158494417539	7.17273151400048	7.38600189648525	6.84916362630057	7.06637565958736
ZNF574	9.02326848133941	8.96275020920917	9.12827765512613	8.6332239813077	8.51752122165565	8.8467756262621	9.06197723354908	8.396769846893	9.05621887075232	9.02986718188264	8.47744939979183	8.48429424486013	8.41874638018177	8.54007904120514	8.70717505451151	8.89135545755345	8.92595878263021	8.63726889439197	8.85044059491475	8.91589341435645	8.72364251179913	8.97729148844802	8.81233051043122	8.71032228894098	9.41987626724167	8.60125549284005	8.6595885059912	8.58816479556687	8.53598443187042	9.11749800686161	8.53267488062121	8.54005693725698	8.58816479556687	8.76182900677918	8.73959373797915	8.82602796956844	8.70994403741973	8.54721335513469	8.50074753477758	8.66802121365893	8.48051101856614	8.43170926374322	8.90711306697461	8.86164076507838	8.97693728476568	8.7177425236945	8.53741003409535	8.54497156477642	8.75469923082642
ZNF573	9.04389223041288	9.03023081831475	8.91775406513421	8.8583956718296	8.94544760261351	9.02561238353134	8.86921497665198	8.87849904312436	8.28578256242406	8.89275267596832	8.89275267596832	9.23856682979594	9.26568580352777	9.30055435852409	8.69616827555922	9.24312359060879	8.87849904312436	8.8383205852052	9.55347579713987	9.58778225707476	10.0882850220166	9.49515213741194	10.0690332000124	9.31341243558711	10.3959838469963	9.42652384911122	9.08696697103442	8.78901265532957	8.71415428439883	8.40070881708579	8.57288131106865	8.70185925400455	9.09411239784222	8.68986782020726	7.91253385743074	9.01639136636354	7.79597338984186	8.57041727947304	9.32534074399103	8.27678170764347	9.12765866795271	8.70314625388884	10.1065929528217	9.72047378434045	10.3345631873038	9.94188481150735	9.93183158378283	9.65102925385491	9.16063460773828
ZNF572	6.78807218845349	6.74670709573418	6.70638880106335	6.89137208416856	6.91179612139708	6.76918815947524	6.65251448931913	7.16254427878492	6.75819700694994	6.85168364384318	6.85952925726084	6.80181070036325	6.91365178821176	7.24346558125648	6.79023458580991	6.8915160422291	6.86918952911786	6.78149296713354	6.73088356266451	6.69942474161345	6.94769968539784	6.97612058280104	6.68233372233706	6.78292058644106	6.727035865782	6.68463855364063	6.89449820001866	6.78447313106459	6.93494558141733	6.79544464781967	6.98102458773121	6.88008397752072	6.98433635706082	6.89740607407149	7.06745794770942	6.84019792294925	6.88396369746181	6.87963359293962	7.00449679021082	6.74344070330464	7.06831777877341	6.66877332119029	7.0641779872821	6.92205045711669	7.05588891484834	6.86372928916837	6.93664028768065	6.70175973419309	6.72109448684061
ZNF571	7.02520460332385	7.10246663743368	7.16884419422139	6.89527240107406	7.01976640385346	7.10864216481677	6.92074937664972	7.36708455468231	7.28041129413987	7.05796015656715	7.07613759019756	7.04200541931091	7.07112168372039	7.19275945185121	7.23661768652083	7.46939615652988	7.30708483604474	7.09055875212985	7.44203402042574	7.27946045987733	7.28259254490553	7.04752852959369	7.01441712428408	7.27032794469273	6.90575537926374	7.4051017977454	6.97470431933812	7.06805764394934	7.12829479816708	7.15486288829109	7.1692657756044	7.57279652507559	7.09200574667671	6.962354490365	7.09361237107787	7.02477362439209	7.4051017977454	7.36081016977435	7.35104861805504	7.34837865485673	7.01763793453822	7.34630305773827	7.0078942117461	7.16049989496723	7.05237395973274	7.29248179111519	7.16745149815071	7.16498797200702	6.98890143753933
ZNF570	7.02255616733264	6.91437660219674	6.82084220141225	6.97171464169242	6.86398917208669	6.90071691072633	6.82728460070425	6.90212924896577	7.05164202482014	7.21623452398844	6.8934003220699	6.83620226582732	6.87713581254406	6.64266726377921	6.72018260117822	7.06415995086844	6.69264382085389	6.8277213784215	6.92333374386505	6.84183262970238	6.84491753441484	6.72957317802418	6.78225601207781	6.99543565539737	6.75832142966043	7.08286669923534	7.06478404155834	6.74421611464367	6.74339972326303	6.76426532471162	6.90299574005918	6.81601547781883	6.99141298678171	6.81116533849752	6.94662839339243	6.94730336652142	6.79302593402686	6.77618134128071	6.67981500052431	6.75476617354316	6.62291820312056	6.63563444081531	7.04659272707461	7.0273458586913	6.82701430100515	7.03601767417097	7.02206055207556	7.10084452823079	6.91809872645175
ZNF57	6.84090896252769	6.75798713031625	6.67925458735678	6.9152597605614	7.02971300837518	6.99784299317236	7.10262123489085	7.25610378870709	7.13538185883199	7.11838957351449	6.89785421591498	6.96576710162429	6.93806915363734	7.07590589330202	6.68331027254952	6.77693579721093	7.11078364555016	6.83616235613485	6.81255741161534	7.22523239662773	6.81917377946577	7.0147320621686	6.92765456349828	7.16768530559539	6.57474851957914	7.07116383323638	7.07454289385978	6.8824426680329	7.03669745350573	6.66860587874777	7.0486652800317	7.1798554090305	6.97896934678862	6.93520480441305	6.86071192398257	7.05142239458246	6.98674778742962	7.13006030575701	6.95688769160083	6.892353396839	6.82908529775414	6.97574685594978	6.84735528273998	7.39383561774984	6.90831227912541	7.33734259429071	6.9992063252418	7.00170969513284	7.09753953967759
ZNF569	6.84198894955102	6.74066105428326	7.2163934963492	6.82028326389519	6.71124144977522	6.63397733702712	6.86659547307662	6.73506207621225	6.70428387004739	6.63887830605569	6.68349716836856	6.52784571488393	6.83917171559706	6.67471034104668	6.81773200091901	7.0180584413586	6.70598799061645	6.76482005096538	7.00231667069678	6.80071741260618	6.82685293970555	6.8557652423448	7.04364701400789	6.81850317862318	6.98124914002343	6.93729980793423	6.87154630151398	6.84226969814578	6.72773190711404	6.74056779131785	6.69512441331543	6.7699880961879	6.84156933422873	6.74551496592337	7.02114868987879	6.89560535886492	6.76572882455555	6.72126726100198	6.78600672131931	6.7806380168574	6.61587896707808	6.68465450586156	6.91000209076118	6.88557000638792	7.02998030209395	6.78256302009965	6.79424652046456	6.96766996542265	6.67338031152686
ZNF568	6.88268083448491	6.96467534135926	7.163225810635	7.53022444047633	7.35265971993435	7.26923912991478	7.17095731900045	7.251803804331	6.67180258664748	6.79748101587853	7.46468236583456	7.77470980028039	7.30098625114014	7.31634878104586	6.82277686886379	6.65821443327053	7.04295890283018	7.06844630662844	6.83629020209939	6.88540707580533	6.78617617772678	6.79472951221246	7.22430256006718	6.72763269709071	6.63273053126403	6.97525124984894	6.75922198030824	7.05100750715113	6.97056174605414	6.78471695497424	7.1431799836198	7.45616894694091	6.90823481305285	7.19367714682135	8.0880938523275	7.2737949643652	7.07328059653805	6.96458715325121	7.19256578255791	7.42273470790226	7.00723159999664	6.73716518814593	6.74352751948514	7.09391609678323	6.97144881140187	6.87851842868416	6.89571219549382	6.81475108485203	7.0471658633203
ZNF567	7.06655969798875	7.26474587924739	6.96205114882958	6.71895214994061	6.97124226000608	6.93454942667155	7.44574386690999	6.91649161887512	7.22291350883296	6.85715778340492	6.90116401624952	6.85446506803183	7.0778231589151	6.84070278428006	7.93492987878391	7.98054617596052	7.50700649655867	7.32479512283587	7.94403516015714	7.77247793164234	8.08998866740325	7.57714699255039	6.90007296768229	7.4636413488183	6.93383944962573	7.53281843404997	7.2015639767	7.06909987188035	7.21132010905395	7.30619848138077	7.55100317910837	7.66355964488964	7.86587863220634	7.19408820620587	7.05087395526784	6.95801687068543	7.1813690256973	7.26729517026501	7.45031989914181	7.91522351760564	7.21673540549183	7.11695801823759	6.98465142905783	7.79677260086941	6.86113678154726	7.40274962772804	7.34484747407341	7.23398587183659	7.21092845334887
ZNF566	6.96737209913836	6.81667493462322	7.04576741751338	6.71931161678393	6.82872807139819	6.81447618096337	7.35416506087042	6.77359302203312	6.8834203602477	6.77979447391724	6.67483766881663	6.79998091247829	6.82798717905018	6.82697860852151	6.79101707367708	7.17196015052795	6.77024559011598	6.75709501256798	6.83986962886266	6.74498232896183	6.79423243511804	6.79113926503048	6.55567424648071	6.64580832014204	6.64512970421759	6.94995519945075	6.89454332469781	6.81358066730127	6.74091741409604	6.87525164394972	6.75438685931959	6.96498577137023	6.74792207203371	6.96801562399159	6.86543667147244	7.00295296759978	7.01755899732705	6.85324656509548	7.05627154870853	6.80512942503505	6.84963623579322	6.94324087156429	6.63810912354577	6.94642458863156	6.62076803450515	6.98061290865758	6.86250267842726	6.86108261160879	6.81282410596837
ZNF565	6.81674497543637	6.98109573494584	7.14208606663064	7.35309689967413	6.85871433056973	6.95466517931207	6.79163719147284	7.10226666087484	7.23615182762387	7.00377036831146	6.90655072056596	6.86197936636381	6.80185038270676	6.84408881659398	7.32438971744603	7.05540145197688	7.06385793260499	7.24117040300698	7.11129088427034	7.08735274782649	7.01493319734407	7.29061587152878	7.04506687748632	7.14829279763139	7.03836498754875	7.29159423949112	7.16261333673988	6.95581079292434	7.11647719153833	6.74537403522597	7.05499164728491	7.03560304565162	6.86494628557082	7.01628169200254	6.62718403111523	6.69439677389405	6.83305818260487	6.97736484496857	6.8365373637563	6.84913718495994	6.69886976018858	7.03678368012735	7.08797945852728	7.36134102130848	6.78182452666897	7.30192869477167	7.23073608129388	7.13612145681925	7.21899670458011
ZNF564	7.73929317179064	8.05358457711742	7.55608410931855	8.41230165985989	8.69978218971135	8.73957131299141	8.06650381833046	8.49900357356972	8.34319598621785	7.85474594352259	8.00116875485229	8.4982741453508	8.23699438060748	8.3659645839951	8.58813810073811	8.80842343619848	8.03756900206972	8.39953035024783	8.38289615483706	7.8180942511305	9.05994146471854	8.45249024887024	8.97870265899574	8.48323592211512	9.05927611586418	8.29615158866015	7.98833994451458	8.182679632296	8.56744508210355	8.47180204614559	8.3554891538708	8.21898633537526	8.20077359096557	8.19680129533374	7.39422496433717	8.16298950357417	7.99768509683291	7.63916503123626	8.17971428615585	7.99842089379886	7.57646566447954	8.00796253986591	9.15163636961226	8.28225454971764	9.02132017346339	8.49906961810665	8.53808157418957	8.27791619620119	8.66318070884823
ZNF563	7.35829720856878	7.06258603710128	6.93014703652141	7.12644608625263	7.15147474734247	7.12642224120837	6.82598950222031	7.07744636818976	7.33329594618107	7.40253065409517	6.97376285631109	6.90020690043478	7.06787885512342	6.99033878680642	6.93014703652141	7.22349303546117	6.96964054211608	6.86753421467047	6.8333385732921	7.47206244780667	7.1396491689964	7.26605434281639	7.4691029999478	7.16429054428927	7.44964134922481	7.10153271272871	7.06591296430377	7.21017912704003	7.12756630420215	7.01501962678871	6.98906974132335	6.81719387135858	6.99506702336872	6.87607798299755	7.01900483422173	6.939262905178	7.00801057346408	6.81295608452658	6.842197385911	6.95976247040559	6.83651573773987	6.98656220682658	7.11860744621292	7.17476675538525	7.39628454919922	7.14224785961043	7.21438280999996	7.1818534846242	7.09293356829141
ZNF562	8.35267069074384	8.70019219114067	7.92298291414868	8.77590576179809	9.2447932362182	8.26922428812138	8.58668149965924	8.52238106531565	8.47467282601991	8.43881675257809	8.93461909080521	8.74960717107563	9.60561862050864	8.98237275836632	8.33974028347435	8.35861004033237	8.23924508562305	8.27821173006166	8.42577075272082	8.46572743064695	8.76665721966108	8.58272912233127	8.07875247677024	8.43148455110756	8.22419718571176	8.39084542391205	8.24173428687331	8.58750214176479	8.80740584250452	8.81783971581247	8.3987372837887	8.45415396749229	8.26778453924061	8.43834668755753	8.9891001515331	9.02604025515372	7.89847804410248	8.38571324217431	8.62749396465466	8.31857570190763	8.73104828718838	8.89105942871729	8.24760484336317	9.00407082811216	8.37746836334641	8.85347308033175	8.73091513545463	8.7863502067786	9.0027495891541
ZNF561	7.06777450895175	6.7626472094499	6.93359203021984	7.41637022668706	7.0429979609428	7.405289944832	7.35559509205956	7.96899664841538	6.90118733844941	6.85595041708536	6.93040913508104	7.16599234445956	6.97431446076012	7.05009611916563	7.21771369339599	7.39576904536598	7.35095321185071	7.22383289546584	7.06309078523156	7.29917400617578	7.43551616000321	7.24367982861597	6.78176098471952	7.48196571001555	6.61983204933153	7.35855046308595	7.17603998325967	7.33553691023875	7.09125315895557	7.53989110114093	7.18184238500693	7.34968736671606	6.95796183899013	7.27456507092221	7.28338979545052	7.21904577404676	6.90863163141928	7.01281604815805	6.99855329093851	6.95294632331362	7.42021601009218	7.09385831280866	6.57550923996763	7.14896560724406	6.85474528067765	7.26195666126352	7.21766702093353	7.16515953226445	7.2334975575318
ZNF560	6.70603086898101	6.73171410994105	6.43875985998537	6.6575723571878	6.75535576528997	6.62134385022854	6.47717511475792	6.61937318334614	6.77131297384113	6.56454825248823	6.80600182173613	6.65708419673279	6.64892851545326	6.81432368529822	6.67591247349193	6.6879573917096	6.76921393334363	6.79275851164158	6.65358958776126	6.71419306236388	6.60006075780747	6.6879573917096	6.59687718547076	6.66842531118062	6.75198084844917	6.65747296569518	6.65377616032916	6.56623712227979	6.70862254582947	6.60305291812286	6.61436275068768	6.73527753633907	6.67069813503532	6.57926467324365	6.73546448022736	6.78617596525904	6.66768428838396	6.63891882889201	6.69290459883453	6.65197105709071	6.60631350504308	6.62391956926993	6.78283052778807	6.52518725187447	6.6274743261525	6.81416564370415	6.59390495408479	6.58150750266925	6.72514549036997
ZNF559	7.79681362296126	7.45405690018688	7.67229368291591	8.15304960014553	7.81768059704154	7.67818302278231	7.88442385981624	7.80911216619947	8.4371982773376	7.49469725020919	8.12556463644563	8.01344920044071	8.40474124372861	8.51009902422802	7.91672020639834	7.53545346591031	7.58766527709592	7.86414202166561	7.88459936852898	8.16642759678813	7.48290210985413	7.89033685737352	7.82950354218281	8.40641867512404	7.7831301136799	8.65684486172009	8.28469008419166	7.85006559999223	7.93521474342126	7.89788937694571	7.90742439461101	7.79823920947013	8.03121268210087	7.79554285370826	6.717031527682	7.70566819841011	7.33146928672885	7.72359288996778	7.78300824405852	7.37346542754451	7.66893117387077	7.9988520994659	7.41137880533205	8.52930182117359	7.97948719347412	8.57157026562592	8.64983893472244	8.44962060243146	8.32179474747401
ZNF558	7.54826641718265	7.62657907393044	6.8626953098168	8.54185696545725	8.28993944673342	8.64073899615358	7.57976419035468	8.69640278150189	7.51340681993863	7.62297704161839	8.22720755574734	8.67062598038565	8.36554891892931	8.3117510970065	8.23761389803063	8.59652519927379	8.28877223548389	8.40799471893218	8.58725292424222	8.27015584744241	8.57636694497078	8.15997696726653	7.56225791297285	8.05772037542801	8.2730190678693	8.2765540639304	7.76993818073184	8.19611488361353	8.36986249719193	8.35825371419966	8.19263746208965	8.38393537461888	8.42361512323915	8.29017066505421	6.80990728893431	8.14988392307551	7.60029292975589	8.63573921815885	8.29702909714001	8.14798665110227	8.40260325725333	8.30124922040051	7.59493945537568	8.49324991008178	8.10741318592258	8.26619987482738	8.3661485858897	8.23458404352853	8.23769637654399
ZNF557	8.38895004722674	7.94294715112925	8.31913632764132	8.51151356932646	8.63102141333477	8.35096856042819	8.22109570438919	8.20155182053402	7.83836720891566	8.6934326003574	8.42463390085157	9.01976974482622	8.60811553268968	8.73351366221228	8.56784776439809	8.3721407258266	8.32191868199711	8.18778987327209	8.5580627923312	8.31943747845409	8.81773792080716	8.60327618312262	7.6061209148808	8.82830456622562	8.08464956471396	8.78755624974018	8.81949352562701	8.71354819208524	8.67359368326857	8.68282221917405	8.12340768110167	8.35566217678695	8.17337928202667	7.97345248649204	8.61838229473142	9.20756676014753	7.94619058241521	8.02090655575706	8.66796830846737	8.57531631873465	8.34356028285071	9.2078783822852	7.55436124632203	8.69956851860051	8.08197546854671	8.81389367732007	8.92237546889537	8.85852956285109	9.01883127545698
ZNF556	6.56415788823953	6.80085627541383	6.99220794700229	6.97865246297842	6.86425991498753	6.66599787828438	6.79377563955901	7.27382506016244	6.83897381552431	6.78923846106706	6.7163619297402	7.08118230697783	6.72515736038611	6.79185047182119	6.67755145928173	6.76225238150169	6.75693056995534	6.73954942705846	6.66496678466099	6.79047903308307	6.86256010943253	6.63458135580634	6.55926333963114	6.82229164677048	6.77486266638221	6.8658161569639	6.81344944130401	6.70745394878081	6.79363395763193	6.70697382370572	7.11450558062535	6.6491956856482	6.80133853457494	6.86972576035015	6.67135631674249	6.67274098224834	6.72946893629888	6.64627373232346	6.66052371201641	6.68607581177044	6.71725969204347	6.80346477456031	7.14225843747945	7.09789285644935	7.14384667093546	6.87023980054104	6.77202962542634	6.89336479348901	6.88319563229231
ZNF555	6.84848945335408	6.94449058672669	7.07003804074167	7.06512513166577	6.94422149151361	6.94386409245604	6.97674729715744	6.92264733690714	7.37925394221734	7.0521244647767	7.00254019907693	6.98969258905113	7.05747995074686	6.96565556336438	6.94578082881965	6.85712990344916	6.84038364460863	6.83261840618703	6.68184047311515	6.95075978362433	6.76301817149974	6.77990117555379	6.66781451469819	6.96372083260954	6.59839412556636	6.9265902539386	6.75841308084696	6.87084762467437	6.95961301409729	7.12285225186037	6.83199408507747	6.9523043147614	6.91058869194186	7.11615609658089	7.28208212554358	6.90939252659487	7.04913232640284	6.98694878944725	7.14864589208512	6.93230866926744	6.92489273835924	6.91667390812765	6.97425317481862	6.8497557144041	6.82993920615637	7.06436078955603	7.00357782499746	6.857061086786	6.99708671206575
ZNF554	6.92895771640471	6.8116516954715	6.98836676754146	6.67345482657077	6.6413690940962	6.79909760750297	6.78602826542468	6.69722065254505	6.65750005107447	7.02352488242908	6.74415821866379	6.58715687650808	6.81277578222247	6.60531306224907	6.68942955057557	6.6794866105351	6.88821438325184	6.50080402253213	6.78334286327002	6.70017818148536	6.64569139231394	6.67603757323246	6.57940890765492	6.78616129733306	6.73349129433201	6.51239650282103	6.95300816820762	6.52097481351085	6.69795278052854	6.76124059435227	6.68000450353596	6.7017135102194	6.58254169832304	6.74408620676385	6.84952113670901	6.65384398143791	6.56395879717976	6.70454454412203	6.63625874831938	6.66842742152911	6.75223195799647	6.96949392115847	6.88337018952726	6.58383100200826	6.73444753568298	6.57862406713597	6.76288284517516	6.99539233425468	6.67693871848195
ZNF552	7.31164396593337	7.31491802146918	7.77556013420199	7.13701568756305	7.10828938633283	7.16518781353664	7.33329169958114	6.86961318109708	7.15316790128546	7.4763876776408	6.86572595465275	7.32696972216351	7.25032833211072	7.13149464161591	6.53940315551347	6.6488658819571	6.62274654128292	6.77041143907332	6.69683174262541	6.70337148979198	6.63727241678441	6.70022914124342	7.22437162900232	7.34672261947996	7.48055157641775	6.9802214829568	7.358167356307	6.83462962485474	6.76802953138712	6.88362555848487	6.74718401077969	6.87774244836584	6.82610448015373	6.77891152962846	6.90950676225899	7.02109846946889	6.80460253491736	6.85778936964876	6.75860546222981	6.70108534331844	6.81723949341494	7.34884926413798	6.77186968677464	7.59216108475376	7.19946475489173	7.33926901700161	7.32208787052317	7.46210339945763	7.19034510703182
ZNF551	6.67885077552056	7.00454076797296	7.10854025589486	6.66768825817056	6.97642627447187	7.03768651388382	7.58943711242266	6.76747346666872	6.83192615067616	7.16638239125391	6.75969603315799	6.79824491416892	6.86999803038387	6.8289450098509	6.78881088128377	7.0103450304099	6.94455319329377	6.88794588167331	6.79612782359809	7.00695550974606	6.84809440869464	6.97249823422565	6.46809429475436	7.24874427796644	6.61289509649287	7.06811964311847	7.05641467951482	7.05616015542055	6.75916319758109	6.49286647164605	6.73119628415805	6.9842477598867	7.16117277700216	7.04689514052535	6.77594460006272	6.98595375570916	6.62826384693544	6.72029214449157	6.71307160434623	6.80864302803383	6.81328106691894	7.02739415069542	7.01311906550924	6.98860758955591	6.6771899618671	7.02405522427212	7.21273888202622	7.25844039846079	6.97732683566377
ZNF550	7.11155768923315	7.30647324861551	6.42124475890969	7.66547551515607	8.09850196098604	8.51336241174731	6.75494606202069	7.86317079091455	7.46419528824143	7.31854101133962	7.86952405812022	7.51752092459085	7.45297457894663	7.91444955163058	7.44668905926166	7.30434629583149	7.4915181670026	8.12809299428034	7.25005208982744	7.56697554142773	7.36469719039521	7.55256713851173	7.69164798152053	7.18142306828456	7.49444845398542	7.95242063824645	7.74235514418467	7.62288381902368	7.53513552398297	7.43525540719759	7.68785022003528	7.51871581541812	7.56763492970181	7.25586291447624	7.2991503171969	7.23886880719365	7.5344430295791	7.19494905603892	7.3682260653098	7.22219447441502	7.47862074554106	7.44192026776386	7.87196393607224	7.7522116787185	7.75156066213	7.44719204475965	7.5242570727136	7.95074715585905	7.5100796604951
ZNF549	10.5839484953942	11.0001668659781	10.9680314364144	11.1734951283388	11.0489427078801	11.2424259943114	11.2694934191985	11.3307822695165	10.797076389387	11.0223990285492	11.211506775798	11.0948353049119	10.9690890318045	11.4883796765125	11.0161752235035	11.0543417888872	10.8086919229656	10.5133469838599	10.8469006253369	11.2512351185267	11.3614297044603	10.6113819531127	10.9629442094838	11.3428415407582	11.118733703779	11.4256368780537	10.9289094607465	11.4187462734454	11.0486141353889	11.1878582385223	10.4139170013065	10.692064704001	11.1655884263525	10.8410649582971	11.2481810042394	11.3367234808952	10.5666797619594	10.721038468003	11.0985292238236	11.0689091566587	10.7779622511929	11.4963375683139	10.9289094607465	12.3812166566515	11.1711001250862	12.237662376367	11.5967226013168	11.0739890557432	11.6456001931641
ZNF548	8.261612517493	8.07247013388258	8.06736189245723	8.44744316638598	8.45485274183901	8.66220432858356	7.36850712325419	8.20300126632892	8.2062658933035	8.39382538925411	8.04906618302306	8.36436057964583	8.38374720990489	8.49738870667323	7.59277220152088	7.30945621758655	7.64692303153941	8.09806676188325	7.9386526679527	7.26697952821911	7.62448546440629	8.1287096025619	8.20164990645323	8.0035109055169	9.02808048764303	8.08885087091555	8.23466466057652	7.77200234829878	7.88553048552037	7.83702904293356	7.93296386407542	7.81582197485463	8.21466837802319	8.09245426463858	6.6971705414352	8.01952187251291	7.72151071510381	8.43557966032702	8.09767521982439	8.26958748788965	8.03710824787561	8.34024088645968	8.57309759396126	8.55974369280121	8.37934690216465	8.43114733571349	8.46699152161218	8.14033815620795	8.11382564435324
ZNF547	6.62506842087846	6.76586328972262	6.82602600747884	6.70114977915863	6.7941136919618	7.07557698174368	6.94763828664963	6.75757180498304	6.7751096672374	7.40441117027895	6.79998532763649	6.8671120281447	6.68917514734133	6.78107035922775	6.92416963562603	6.64640037367377	6.89644429876943	6.60410767008514	6.73203777114421	6.73919026983304	6.59899592802945	6.72815090523152	6.58934738570651	6.79455050157994	6.52883545241695	6.40580614835469	6.75519929643145	6.71388012451905	6.90861673092205	6.72776851711224	6.81219113758062	6.86293598204271	6.81919482642991	6.85600041581334	7.60693395464669	6.82966892511426	7.00099013479681	6.78073482119608	6.8354678385483	6.79383549272437	6.89276714120931	6.84983273706607	6.78878782131514	6.83280521284042	6.82132588753171	6.63390457851172	6.55509360803385	6.85674691253053	6.86253307346257
ZNF546	6.65782667455946	6.60649140293435	6.60988323695452	6.78297643524379	6.69123860725788	6.67976366598	6.5645679302021	6.68798871502813	7.14108268772003	6.38943709261165	6.7006342859179	6.61352001477233	6.68697239810554	6.90534276271439	6.89411312684504	6.91171042597395	6.69208869736396	6.81398883226867	6.72231304909864	6.97448407811274	6.93792519809532	6.69061294428947	7.12881829475973	6.72766561789442	6.85997426412876	6.91256164287003	6.85021837376253	6.76522608192028	6.56744551722218	6.65161132857167	6.69602004893461	6.84599233254911	6.56942832760402	6.62923559232974	6.70215981088735	6.57826101748019	6.62752563743286	6.68516531779119	6.48362513574455	6.72411786383381	6.63612316208566	6.70162155543634	6.80801705555671	6.89896890221534	6.83516001381427	6.74031869722705	6.60590281689575	6.78853487681071	6.5632305721685
ZNF544	8.12355686787182	8.1152901819096	8.24873316098174	8.18438419350514	8.21596117717023	8.17127470381361	8.21337151027922	8.09477740136025	8.04432307396111	8.60662398478978	7.97417855388571	8.39012836593604	8.36480647909884	8.14567416505667	8.40372576495573	7.71892528580359	8.02838085143823	8.11167552031583	7.7888199634202	8.13973460218334	8.08095582177948	7.98478265732003	8.31091170367126	7.9169473674782	8.74784208858301	8.12450956578807	7.83575201570062	8.13730555578926	8.11490819478986	7.91971617761724	8.01157111889461	8.04805904304995	7.98179106028153	7.98205536230132	7.55036143819231	8.40839404738582	7.9946363925794	8.12711980849372	8.53759954568215	8.12374538022161	8.0520099938812	8.08601690989413	8.73769404841646	8.07168322531644	8.63607532604027	8.18684238174877	8.33990704677067	8.2439819860498	8.2341063848657
ZNF543	6.75807321720941	6.90995677162705	6.74810328530404	6.83979842549851	7.11798638851201	6.84596069169425	6.91171546128112	6.78838499710332	7.32755903952233	7.15652659493051	6.89092057336069	6.94390828001447	6.81260821855218	6.67152334667392	7.26870993347397	7.18806449402565	7.01278661081196	7.01499933452942	6.83963432278964	6.87254092794859	6.92167988995848	6.98371884448648	7.02295422802917	7.18260166560579	7.31776618378019	7.20484689303619	6.96150524494449	6.83479785626998	6.81711262815516	6.76856968159493	6.82152795056938	6.93872476374828	6.84980970017066	6.76430892069597	6.64572500772527	6.73622974798736	6.70828273679738	6.76478646677814	6.75285243780012	6.72127198100164	6.74437716214911	6.80870899864725	7.15071295500743	7.04279191735938	6.91700112085499	7.31985846038923	7.29820275594728	7.3034391090075	7.02838232721446
ZNF542P	6.94199349257062	6.62955499061017	6.68095458182558	6.62190924118971	6.86957744692424	6.75658360267269	6.90163928903035	6.81579521967294	6.71834569116352	6.8828716538318	6.68192551506486	7.05218571727404	6.67409521534294	6.92147795254694	6.92166080167107	6.70005869343608	6.83745156372334	6.71793098803295	6.49408189893458	6.98598906617583	6.76292196988026	6.86772406910494	6.75152006072888	7.04225737420141	6.93010557239966	7.04942410229857	6.90377243946486	6.77077868301953	6.73139156993623	6.58343235286434	6.75563897593108	6.80653391259746	6.66215067094656	6.69765771162985	6.68540651669998	6.73968552502975	6.6854293965761	6.63527257658651	6.73673086820826	6.64833027110481	6.65637166509734	6.97276587157561	7.16658045181454	6.83062820312401	7.05610763340463	6.91075243825046	6.84531363396239	6.90980876369646	6.68588723477041
ZNF541	7.54903435016377	7.78762574490745	7.17850404469595	7.96042017248978	7.5125860141	7.31251746537604	7.01091000704399	7.97145821434879	6.71637578797721	7.55914563802937	7.75434814684448	7.90113732324566	7.56746979602467	7.85184468796874	7.27307100649407	6.94225895463667	6.87341241693853	7.40327733609812	6.83942505689658	7.40138314043777	7.30448269244373	7.31050484238737	7.24024815793728	7.38658021813363	7.24727946911084	7.23582855897214	7.10746548313297	7.13089215629793	7.86804243369818	7.45947999613773	7.23824830107269	7.04375241547666	7.65202946693624	7.65435200972291	7.63963956812171	7.13627299561806	7.86692608992269	7.29700016594099	7.7756916158744	7.58314268637248	7.05394020268331	7.63368281847794	7.22599077122143	7.03855640700113	7.20259563955569	7.484726771807	7.30740532030683	7.11574922297333	7.27387623850172
ZNF540	7.17092848191826	7.52733489289814	7.09514945986054	7.03577008287146	7.06067631800487	7.06995333157423	7.16460729681768	7.55202690997184	6.86623546147085	7.07322012453404	7.10076819491076	7.31288128418703	7.09059558456946	7.03769557915365	7.12220600990637	7.13224384156538	7.26703169658808	7.14787038053608	7.06115139663456	7.22848611841332	7.17034990710622	7.25092194467235	7.22513325662611	7.153041728272	6.81573622383238	7.1883272713023	6.91410909679954	6.80070892925492	6.96285802503214	7.77900913358159	7.05777558950203	7.29419596703617	7.08450941436086	7.02718937379016	6.76859347973041	7.3060864551386	7.00941426538658	6.97195198750081	6.94194909096903	6.77793302366404	6.71631697143094	7.03253231577172	7.3861913362003	7.16037598329251	6.85296691122011	7.07856287610747	7.22963198638127	7.36103085367707	7.34421823927729
ZNF536	7.8323948067694	7.95398931124681	7.72108422992085	6.96935661879847	6.93502181563788	6.98007940723988	8.30363559379812	7.09305123368807	8.56467682329647	7.36713045447471	7.03930337878217	7.0196635107905	7.40923219417051	7.20673880932066	7.90908098457025	7.82074872381188	7.29934376244348	7.44209598955573	7.55301950323008	7.46980737129164	7.37682467598931	7.0381394800431	7.38912004475815	7.22730846043299	7.28975317004968	7.16243932258364	7.19992197017117	7.48449108899819	6.93257694781838	7.40302527482403	7.38989857697472	7.42736690769073	7.55162139251025	7.38545708155253	6.88258680707473	7.38312430013558	7.950796659688	8.70021989263023	8.65142763866584	7.65029788632436	7.8156164029798	7.4440250900491	7.59607965317543	7.00167896082907	7.5402952924276	7.26658018321734	7.18279559053127	7.1298734214801	6.92593893243185
ZNF532	8.548486395344	8.61453474826692	8.09602026706286	8.47728728185962	8.56787986958113	8.46132688874983	9.11697468650131	8.26104434538308	8.24876105829296	8.10590942948244	8.47550766539486	8.58576372725232	8.04847759506931	8.86904609674757	8.16976195259886	8.62676174887586	8.70540732290491	8.0790114999138	8.16754093623464	8.53988582102031	7.99685654043816	8.02978715431301	8.02461997862809	8.4962812499057	7.78946708605646	8.86450169624093	9.161467919949	8.25332874443121	8.1185590865676	9.13468322322588	8.73770992099515	8.55163651446552	7.6346817484986	8.11599319686652	6.54864583269309	8.25911565711983	7.91243733339477	8.22780410383096	8.25863544618501	7.85802670381534	8.26893983679076	8.11421904906372	8.05513725687885	8.41415237864859	7.84847467081493	8.51980596153831	8.26862048777374	8.28893393202277	8.67652483869098
ZNF530	6.96061803915287	7.04900509470774	6.86281133529484	7.22226774419122	7.06910356760698	7.13857880487421	6.42500085098135	7.08609756224495	6.69742596388477	7.21650474125967	7.297782482074	6.92789526262416	7.00292384132259	7.23517117066041	6.96045912598354	6.79060127538248	7.35681630989706	7.41622063563221	6.91914104216016	7.07231858317348	6.71305699733045	7.30758628752191	7.28407861912489	7.16446332306905	7.41555267422635	7.09498773230232	7.20408998299945	7.01890476205964	6.82317810218191	7.10492991184474	6.84909702609438	6.95240541207859	6.95850112635091	7.02209137345496	6.89876605618332	6.92984342231821	7.07761663088171	6.69823703537886	6.99060228751527	7.14485580138155	6.79256693280538	7.02106022190724	7.24121310361342	7.13539992641405	7.14274520338911	7.25138285769325	7.13578100696564	7.30453718672467	6.82154954972751
ZNF529	7.68066006604877	7.85707652781857	8.27477898394358	7.9992308320292	7.86817287259624	7.76254838360376	8.0453610753071	8.02241985014565	8.26209540195066	8.1824220586325	8.52405488684204	8.32308025370949	7.89024464811764	8.13754078574666	7.87477935064729	7.74552686633107	7.81181885131526	8.03044758761805	7.9131575881693	7.99169660237711	7.78759898525883	8.03374220641963	7.86112858132033	8.19587465326643	8.4049849714162	8.51940459465387	8.07124153303764	7.93561212893983	7.53017870932366	8.05829646284771	7.786805342232	7.71863561465499	8.06876334582402	7.79576494685006	7.31037959532265	7.96649000249274	7.89169022178338	8.06780626744879	7.96649000249274	8.0551541838581	7.96370392317342	7.97180399471007	7.97333373425604	8.58773535507055	8.4814958127734	8.69136778324157	8.46801482291428	8.26066542070987	8.00977131596571
ZNF528	7.74534481291987	7.70144543330479	7.81557873615	7.4445330223571	7.54755669623525	7.4633521132595	7.81225110174001	7.67217834050294	7.81629576871822	7.56864013322755	7.40110479397579	7.36654334325399	7.42988928474658	7.43466191162528	7.92204743146867	7.79463607853127	7.30850860871165	7.81500868274417	7.68232852352307	7.51065201978848	7.80166307294795	7.54170618944905	7.88114191697748	7.45406910211883	7.68404892711109	7.41663087158975	7.6147241088311	7.65424218154795	7.76220409351493	7.5943379970044	7.63317173926763	8.06204681417514	7.66808969989108	7.6913932822908	7.95412307219839	7.576135484646	7.58785323906833	7.67705146978379	7.6147241088311	7.53573585612664	7.68172756137475	7.82980343460553	7.71534273676758	7.47355628286684	7.7426723055819	7.24248843806122	7.49564020739459	7.49243210520137	7.40804292247296
ZNF527	6.83907190895511	6.6848119682335	6.72379191113964	7.02009862728869	7.02694092070645	7.16558650779062	6.8596218150274	7.05028109393272	7.04914414432285	6.67976025094012	6.85311078665802	7.02328435690859	6.88349437068486	6.87336767125675	6.81037847183167	6.69268932798758	6.59285057187788	6.93918908625694	7.06816478544686	6.74128699216169	7.07356553511609	6.97275511334646	7.02156787524774	7.08313718344727	6.98838431507171	6.82709385810272	6.76044147331046	6.96505525196263	6.80567925145206	6.85116284513753	6.79967744753664	6.83130204742937	6.84402562668365	6.9674619655398	7.11333550585555	6.8029865221975	6.87747172637456	6.83312317160895	7.14960456713567	6.85222561325008	6.86815001746198	6.82352574075728	6.9128479243556	6.81741555298912	7.41796659065677	6.89945443827131	6.75005015466083	6.90359678702334	6.65407843075778
ZNF526	6.90189316938549	7.2659695643873	7.12928151400871	7.19093079649094	7.53906067258011	7.46466181412272	7.54173897766326	7.16321060364653	7.59025212556872	7.47573550707897	7.46812894876185	7.35174581561403	7.54308598638122	7.30548231202938	7.16938751147863	7.03361329500956	7.58340935253257	7.13786701266949	6.91487747575785	7.58815292051506	7.31704608281751	7.37674121738132	6.82119758922518	7.33330912581722	6.64241877217169	7.17074784575334	7.01032477554727	7.26034546440016	7.57039010362879	7.4095020415093	7.11401582959385	7.35184628839242	7.09725726693449	7.0429297824822	6.6999758805809	7.54205117286116	6.84171824601611	6.95814378484488	7.36842857314779	7.26243861833489	7.1009789223943	7.39245893696467	7.29721475944918	7.28996301164791	6.89810069400082	7.39925024974762	7.27836527603547	7.29491324073155	7.54146561938532
ZNF525	7.1023603690335	7.49239366570792	7.5409317568193	7.14817770438807	7.10112122309443	7.22235052116777	7.92784643305998	7.03596421503202	7.45692463586976	7.26421168018807	7.23967960242127	7.04772524074288	7.17693229227734	6.96692049187495	7.66194977367034	8.07051299924319	7.44558201360191	7.23017370168876	7.43159393124562	7.68365219291393	7.65730769716129	7.1665866280226	7.29700532456406	7.324413574705	7.28783092790499	7.2932187484677	6.98806037123217	7.46401595509151	7.53261648620078	7.26737669072911	7.13800817317066	7.15533620326579	7.65005161939781	7.3814617979966	7.16017260576393	7.59942311238428	7.86550873448256	7.27988027811191	7.70231324865264	7.57081410874	7.28103566536005	7.49111120954461	7.50197977730656	7.66491997116713	7.17636673126379	7.46909611241224	7.55595881381956	7.11794580332273	7.26374703061954
ZNF524	7.78643658365158	7.57422429599095	7.62518987880507	7.48274056730466	7.45148539983719	7.6312668359278	8.99045288513162	8.032230976795	7.82500214735635	7.82537608251219	7.77679678534539	7.84505725975963	7.86622510270137	7.29960828878697	7.58833659194456	7.41635490712281	7.53759451682002	7.32251503237143	7.55675860340837	7.48243084778913	7.61889734704332	7.51326096601365	8.09839624467826	7.49169788653013	7.92252214249157	6.95280842723246	7.16962560485914	7.85223648171094	8.17732595630203	8.01704346352439	7.72746640870947	7.76694048120444	7.50340749522205	7.61292188110315	8.49937626609405	8.03588218249518	8.2933674718398	7.48366317704625	7.75552259097439	7.33940187228254	7.77911644854398	7.30106288218611	7.26297141460564	7.17919735288025	7.98897189779184	7.36420662626633	7.03385400400546	7.03062930765167	7.31437697394188
ZNF521	7.51738235087959	6.90435528609557	7.55711788007679	7.47133872064027	7.44096620661572	7.04892960928678	8.46991844496151	7.32277319309456	7.31620041464151	8.00458107432217	7.37286551060781	7.7960275842104	7.07841601300327	7.59682250326427	7.46919653137182	7.64838641363033	7.28530524648905	7.49576305123412	7.60606189439803	7.56303109190817	7.26672595381232	7.29810511534727	7.27458416567323	7.76894001832887	7.33600831525439	7.80288015558906	7.40741161029979	7.53971088612979	8.26416290109393	6.80241466560478	7.57226789119305	7.18557935546872	6.93843843549847	7.25738740874414	6.59775047201407	7.3396162077685	6.75813755413755	7.44658629206254	7.30477783813601	6.79449861406755	7.23402890413965	7.78556972399421	6.81865268085042	7.73790056814291	7.45429458069975	8.63187674698084	7.77545562091001	7.88133040872379	7.9101277894754
ZNF519	7.12172696933448	7.70176375818283	6.85075530264741	7.58707243839562	7.87959778913817	7.59296346564412	6.84501848643578	7.46400562070022	7.20467650632406	7.72789504199409	7.34629772763805	7.52686394418931	7.5675317301379	7.39558682156862	7.26900450571734	7.13141099178513	7.80793022228319	7.47215907790495	7.57155549528265	7.28271636806193	7.47260501448223	7.46110729797222	7.45051858170204	7.21478270079555	7.06092664727579	7.46286279305809	7.41603845178887	7.38676449104464	7.58005609017438	7.6281315918806	7.40586440256924	7.22091964355368	7.11562924430976	7.53334429468871	7.48052123871654	7.30237822873247	7.46137012558141	7.41686359405226	7.4418847355832	7.39267756423116	7.57866776074495	7.50404019138936	7.40715668315408	7.45714255075803	7.76870668286058	7.50218129186784	7.29032063641585	7.22027597780211	7.17115768625453
ZNF518B	9.11757601551841	9.94061613734971	8.94830988403392	8.71612190245323	9.48653343387005	9.12246148239869	8.68235802216802	8.75180261042561	8.93699887367285	9.91615414298666	9.24144319919604	7.95194383182584	8.19772819439151	8.93699887367285	8.18005179370691	7.85099527066808	9.00906738878273	9.15249950668024	9.13409114272668	7.86881624263598	7.90682548891135	8.46351276277802	9.1937113611359	8.99030681722263	9.52328902713561	9.11141254139062	8.44804571211941	8.4120305454978	8.64568464212526	8.26286515710458	8.81971695389536	8.49393725652064	9.22940426361671	8.85213364217455	7.58166902172555	8.72701324501817	7.99441064718328	8.5709872754903	9.32611609539812	9.17546165453859	8.84307083081343	8.97143080766562	10.0394403706119	9.35029445554162	9.82741737534539	9.47354598728128	9.54592145250299	8.99074126017324	9.05784452817835
ZNF518A	8.32161767603796	8.2769123110983	8.93703920791655	7.86651834211469	7.94596072804411	7.92589486886693	8.81823246741329	7.76783252131462	8.52308611140327	8.40845839714274	7.92228826507026	7.92708145704286	7.63468764958449	7.85513387169335	7.8281116943256	7.97537152896842	7.92255273873204	7.73686414052127	7.8277824658225	7.87636087893359	7.53688522575588	7.64613261492214	7.85113073889154	8.20579655569647	7.73345708349489	8.57104469627168	8.12135510563998	7.81734544893128	7.89821144094921	8.38951779543247	8.16148568717402	8.34871025242251	8.2361637945134	8.16438799478169	6.87158317471978	8.35772932309367	7.6903424626456	8.21553302428381	8.07261551651273	7.82847391513634	8.03916312044155	8.16640454753306	7.97566021381253	8.32044102073495	7.94764379039165	8.45221734987141	8.39216623018576	8.30751182680537	7.992995673598
ZNF517	6.67566469272008	6.61393812729819	6.80172981270653	6.97857165863742	6.75031356547729	6.71030713318816	6.50831755996928	6.80012231400185	6.68621067486849	6.55027979375522	6.63902868977286	6.63568672206688	6.56798701737836	6.76070624930943	6.8159484932115	6.45135058923831	6.59593111046042	6.69153638236738	6.55837227821875	6.56074979098452	6.54815761044612	6.61857970885514	6.46430110761031	6.72396419295554	6.6985642425939	6.7520969830986	6.7979921642914	6.6303568509831	6.67027231049961	6.57242372743957	6.71145584375719	6.48977672801707	6.61759120050154	6.74237907579101	6.79653375005123	6.53809121559484	6.57441310413483	6.51513245597168	6.71130567794934	6.51276803839207	6.65149625576644	6.47159702191717	6.75514583828241	6.54654385142613	6.58021069639263	6.65930814263584	6.88795795873509	6.69668142312887	6.84919274439774
ZNF516	6.70007635972649	6.90872743859298	6.98804404845795	6.86021398472882	7.29889106137654	6.99896605731935	6.72075577495813	7.05372705558469	7.15269212665325	6.82491317221902	6.66701189153714	6.98827608283142	6.91579569089271	7.06182159672625	6.93973403841264	6.95829011629265	6.91315847937037	7.06759834825732	6.96283421616384	7.23455530269056	7.28954484295535	7.1063846803679	6.95935765555531	6.86285432637591	7.68673215663962	7.00874027974124	6.86660021446233	6.94034003366389	6.93557953510491	6.76431274825435	6.7014928597761	6.67010350456618	6.94230406142899	7.05758361912225	6.88523270135073	7.02762777507107	6.98302423315385	7.18324058337166	7.47648104158048	7.27838565364458	7.00477697280535	7.0220742173085	7.02299251561485	6.74198399478841	6.93181766941222	6.93090507043494	6.93902810007314	6.8418254177529	6.95433701753499
ZNF514	7.04364391277701	7.18912747986846	7.44013404397791	7.38337923682232	7.36731627536797	7.3872377236564	7.18921809970565	7.0778348765668	8.61096446623798	6.92170126271924	7.65266461584296	6.9840188711067	7.35645542173513	6.94514732658028	7.62932802339108	7.89396400945118	7.56480822066822	7.53876421175215	7.52766381086357	7.46623212713989	7.45814648948447	7.23810657582639	7.64916258049814	7.9783333500795	7.63765403230947	7.67532854112817	7.56949424829932	7.4120532404581	7.40178592110558	7.52092923992048	7.32069755442802	7.13469607159463	7.59234406761948	7.48676327169266	6.61127622259487	7.00288408731074	6.52980223443943	7.28341740086404	7.3017242433024	6.93532486884874	7.43025186169736	7.58123080628839	7.01489316242693	8.30386562047077	7.76251958196194	8.08149057339825	8.34789293881405	7.96422583951733	8.04074637104339
ZNF513	7.37272748052551	7.17346432308892	7.64300543860321	7.57842047596667	7.56469023915422	6.94691056846311	7.28490367503651	7.17860938665453	7.68919885346845	7.5369607075048	7.84637542225881	7.48882310977991	7.47960026603203	7.5412914753113	7.30397062705621	7.3487609580158	7.46462511384775	7.2390927431557	7.37864645877478	7.28402938560202	7.11528272517569	7.333521296737	7.42044380287054	7.84982331029219	7.01692377697996	7.15282415508335	7.17614527124203	7.49659443510957	7.25122372083536	7.28521954194101	7.32137305393395	7.26920901443972	7.36623939433971	7.44834374523335	7.93858198337043	7.68181770103408	8.1256678111269	7.16365016138553	6.87439787742012	7.4112311957661	7.37249736036784	7.32483167332998	7.13236068312631	7.08193242871293	7.15535096191649	7.08838174937985	7.23914045756682	7.33345001393555	7.0634952964338
ZNF512B	7.40499647761997	7.35687618537204	8.25947994682749	7.15008083518855	6.89811416476329	7.28728033663	7.70715754209552	7.39546313744693	7.51887832293176	7.15202129061522	7.51470323608609	7.27468682466966	7.33817904323107	7.18279066915294	7.02241011572179	7.23216580301933	7.18830852019863	7.12760502764796	7.26103710724573	7.102881764957	7.23532961810783	7.27744907261264	7.89010864265574	7.55646343846943	7.635834404699	7.43779187560721	7.584341466266	7.40402476760841	7.37510569071424	6.95127357388229	7.10100837785515	7.17076033454854	7.00077068048029	7.03034824779825	7.32013456322618	7.50587004499035	7.0854260820207	7.32880615920109	7.44510772053236	7.44745298078607	6.86930181168402	7.05961228371911	7.6676010429818	7.13338515909096	7.43954478179757	7.39523308332657	7.31750492903757	7.56313466227458	7.03282304060987
ZNF512	8.34222556500196	8.64308856158873	8.53108067135147	8.33478869849367	8.24388018094421	8.05883498107354	8.14288085994977	8.27282258925998	8.0428149392074	8.06960613996225	8.3307858115127	8.30226530011086	8.15127082145545	8.2941579255315	8.31946534657566	7.85516443255318	7.90505915634704	8.12946901840796	7.82610049552459	8.16417265309953	7.78056143733696	8.18586926193861	8.74284682565889	8.51580082192163	9.04917776297298	8.65830897206086	8.32492301458967	7.9307157003746	8.00140678138212	8.41143651677455	8.03064077991065	8.13330890140495	8.17395189168562	8.04617806954926	6.74966228891544	7.34601749159289	7.48137660073092	8.29420258684673	8.51621059624702	7.73484844386999	8.18993080121737	8.17029414715061	9.03506441978858	8.94130389312689	9.15975593171329	8.96297944409525	9.07243134701019	8.7102123089206	8.61093860371605
ZNF511	8.37731606718999	8.6021479912404	8.26250717654459	8.20302414266074	8.30636788791152	8.28726834516009	9.39670978009339	8.14584599830726	8.57394378690357	8.38113942466812	8.27447076566536	7.90341471353233	8.05817765553814	7.99807305272767	8.67634418181479	8.78227116894683	8.83188783105294	8.42708752469561	8.67939071781877	8.55415603320284	8.49715871628899	8.48823168210706	7.68113955593725	8.45727391878194	7.95779939573216	8.14267283833862	8.43117985520749	8.7390635470978	8.5346797599753	8.46470184687256	8.46159146715636	8.77543317215698	8.30593341015597	8.52143669811921	9.25473453566548	8.85003802576384	9.34794181580099	8.12476116692216	8.84688230776091	8.63121734484008	8.83758006482389	8.5097926198989	7.56153982778905	7.83559461200226	7.88442771410513	8.22835394653292	8.18232066341975	8.26737005924188	8.36842267716693
ZNF510	7.96279506712552	8.19853632293562	8.49493460019031	9.00938073796953	8.99530793468892	8.84171235069056	8.80346885487057	8.75648288601047	8.48808488692649	8.34879931365444	8.87639222656527	8.67850783156884	8.53278668931376	8.76301443321879	8.58111100519196	8.52920862619877	8.92815142282731	8.64221906344837	8.81956725665904	8.76637495209474	8.22880139259541	8.88451409165477	8.95017767471809	8.79107242984415	8.51602134339336	9.16106132241195	8.93916160971575	8.54164845091571	8.40192849602835	8.37810705158951	8.5886417282102	8.30299082557322	8.59458988023884	8.47128776715457	8.45279172165656	8.40092072909215	8.33676904984404	8.3502771161121	8.38250515387657	8.27626178331521	8.29301646620902	8.56273887136468	8.93295890690219	9.03910412244524	8.83989951220222	9.00432440137658	9.08458823214189	8.91106403611766	8.8855313068021
ZNF507	7.3447975180776	7.34466689370508	7.07751311957062	7.61804419639342	7.72316378901599	7.31293215170658	7.97255731085266	7.66286609399515	8.13000546990275	7.7497622582672	7.82685560385108	7.41962843129665	7.78715142069845	7.9018687400233	8.96024111457735	8.83260727180567	8.61504741746438	8.09995464927687	8.2057049896173	8.91960844348706	8.51616448094978	8.23968160008389	7.335614831776	7.84630991573912	7.04911016668103	8.23765125625381	7.83628436342811	7.93627842516689	7.91122026655411	7.76357482993236	7.75710756900685	7.54761895777677	8.17721586204289	7.63747849033514	7.40782736809117	7.95885433108954	8.05568222956501	7.85945545440296	7.76285681014249	8.1485446199196	7.89511307607371	7.80740769878714	7.98544738846909	7.9010663970962	7.97129535619037	7.99459364545309	7.98868859520584	8.12272829046152	7.91370977584423
ZNF503-AS2	6.90230900187241	7.0475725417852	7.02008821376295	7.19151670915682	7.02946285452601	6.88710160489651	7.23237908951387	7.07982677251133	7.30070190891955	6.59170458108001	7.30905710228259	7.01056212002989	7.18836352077627	7.01492876323258	7.55396176407201	7.85462698079968	7.72255913930363	7.45149538427087	7.35141388485027	7.72995935568742	7.62763869436707	7.53286067483827	7.46188452703871	7.12706733341576	7.42571259045216	7.0224341782406	7.16030022841272	7.33667700854925	7.07946052081257	6.82518119518446	7.02846653023055	7.17076251715336	7.23490143396777	7.04582599712102	7.35802149236264	7.59687547581762	7.40596196960872	7.21293861351464	7.24277561428189	7.08584322572314	7.31976102349436	7.10475117053195	7.41201952430382	6.92505338528506	7.772802580661	6.92331949467256	7.23141111158456	7.03458681418125	7.19441063921988
ZNF503	8.0565374905769	7.48424739849537	7.66790502709507	8.31514645051506	8.04448650194923	8.60809298081279	7.77073897866875	7.87267423688186	7.41724712559636	7.27221803354172	8.44952336059981	7.95451098284493	8.15680688537106	8.1749664253025	9.04861962874074	8.5223310540097	9.69404752640365	8.93164271520763	9.11511285052526	9.29482251665796	8.55613802895993	8.61497753436077	7.99363643043366	7.68463023249747	7.92476997800633	7.31401799500283	7.72415616081681	8.18444081468056	8.95155716671741	8.97443793476275	8.24502704505398	7.90980801154739	7.67192534675107	8.34302760631409	10.2864379254638	8.41519880538534	8.08160730166561	9.36917068505421	9.42034030465328	7.95659133540232	9.24579350174699	8.27311683505184	7.81723972192641	8.33693005390654	7.93256595928879	8.26812880390799	7.62648640151107	7.51171973932325	8.19596532129563
ZNF502	7.86801496763415	7.53729156405214	7.5476309820363	7.88331672803354	7.41380627330577	7.24536119830309	7.90760561390108	7.43543447820596	7.87906937008737	7.75091217919972	7.58692174267584	7.64143226357047	7.54224319396163	7.41313095522341	7.63577816862634	7.40045913649279	7.42407203743525	7.46061338400271	7.25967504195881	7.61808067893255	7.52555224958572	6.99222189136987	7.60384929864989	7.54581532107959	7.55764382188719	7.59870654765361	7.70857906127256	7.56722483105612	7.51940729432521	7.6604191279768	7.49543976786736	7.41072245125551	7.16274494835102	7.45674634034855	7.92240856047533	7.2326008918173	7.2890145825095	7.33551625392556	7.59961862103843	6.93369091792865	7.75182007076951	7.30849435121316	7.47986804896541	8.09741890632992	7.14352555746016	7.61449908959286	7.88203061920597	7.46005796076607	7.72606349787311
ZNF501	7.42704533282367	7.19155320209167	7.37092569265679	7.04628121951521	6.99768891093855	7.04950644933699	7.30831588478267	7.23573331931998	7.05758223868511	7.46478528860154	7.08508871252787	6.95768502691882	6.90058468918865	7.03201272545243	7.28209245208118	7.06214416449794	7.22271684546089	6.79174987778037	6.86733765185279	7.42974121656498	6.82151261939925	7.02714703453189	7.50359603086972	7.11732304341043	7.16182671637329	7.42322235523683	7.29010798399304	7.11729909568169	7.09274295968917	7.16984210471971	7.16571857572532	7.18113613633745	6.96524855060362	6.94280613368436	6.90701353272971	7.08824615243467	7.12763986632276	6.84820598635177	6.96266220661024	6.83905534071632	6.95846886934399	7.129628973668	7.08598063946186	7.14537978898824	7.43082344573411	7.48362488889306	7.28359422319708	7.18601364393437	7.16303926827692
ZNF500	7.65288068012823	7.71401023773557	7.51603608232714	7.41565850790915	7.22804553189753	7.48144720687107	7.55437577911397	7.5483936709006	7.72727140093392	7.59534405215922	7.51842580835452	7.54722579406644	7.76525448083271	7.59663542779829	7.23378843564601	7.29626817171322	7.34562415511677	7.29193917631638	7.56596354155651	7.86563566199547	7.51035172377484	7.57243062812764	7.79367392513313	7.48028182493848	7.91073212665104	7.22432655402453	7.48674178222194	7.68989138759163	7.51352484214495	7.86615561124758	7.48227956243835	7.44382934799926	7.38036092580618	7.45737541269877	7.67823990475271	7.47663947311488	7.66088827990797	7.25115933314212	7.60720941126771	7.63803194533979	7.32453524780506	7.31154238317851	7.93122271595672	7.73462162726346	7.81439416568411	7.5990355133353	7.84980111342237	7.51969897640341	7.70234995790792
ZNF497	7.68135848201177	8.15499830662347	7.61262825825307	7.42848801838997	7.78891196569239	8.00406345626453	7.15964815700262	7.59393309177611	7.4000285489013	7.90710933079693	7.39309640944825	7.34745728425286	7.13885438725803	7.67674430408494	7.46687462771404	7.3889558832648	8.21548919369473	7.78691856539546	7.63451725660809	8.16925688478046	7.32373859646743	7.76529803061316	8.01585615449574	7.80835944363855	7.39669691667957	7.77005603452085	7.96959131686514	7.33594074160188	7.70643080246339	7.66241831537896	7.41646422941945	7.5553223506934	7.48562348099172	7.6850749651599	7.72493539554125	7.56521697454456	7.74190736962505	7.40540630033136	7.55943857126444	7.64122637346695	7.50001519338994	7.60122082329982	8.09939729437126	7.60555142879179	7.47520834559709	7.92551964449797	7.45624083153558	7.52916299732919	7.78224447171411
ZNF496	6.91795899851448	6.97373981595605	6.91821143027292	7.02444195026445	7.30134277972651	6.97740981588965	7.04308896666566	7.02420722985116	6.79197455715754	6.7890280891203	6.94607602948768	6.91367545017001	6.67524438382396	6.70842974527033	6.86692197188751	7.09519754771049	6.96295620393975	6.62485780724961	6.81073548889073	7.12159430566855	6.94375248857769	6.80390688156988	6.90857873054735	6.74941392031791	7.06066415684939	6.83494056724134	6.99502113540653	6.95357150651422	7.26141816709344	7.09125256032619	6.89343348247671	6.91321059072879	7.07434153562648	6.99351407747792	7.33565643708596	6.97040525190125	7.10281103478928	6.82976394357119	7.01556601535764	7.12762131818704	6.89120414514192	7.05485246077091	6.56989004599889	6.80496614464063	6.63882541953672	6.75966704622382	6.89508790472209	6.46526752351266	6.75119712606172
ZNF493	7.66660270098543	7.94526376070809	7.44362537473442	7.71001565276852	8.12659042154822	8.03439718491737	6.94127922207095	7.75926467905246	7.05658462412547	8.00806976539246	7.53923448585047	7.73788818001914	7.49955324354548	7.94232815506191	8.57392022190677	8.08329395199221	8.66766979656817	8.09617897391651	8.84746933401555	7.28584985153339	8.77435925725334	7.95048670413912	7.26564749049002	8.01022265143468	7.38292740985148	8.02032897300281	7.54354083744807	7.86370203105099	8.07362521071451	8.01923094959941	7.80529380186445	8.01105652422926	8.06782235552173	7.68481432349707	6.68670792844033	8.07241122115759	7.37327319393487	7.62905883913257	7.3217356072935	7.88120617519935	7.700774796602	7.96135590101697	6.79512050470726	8.46478482289368	7.06795373954943	8.50977801317307	8.39505534078876	8.35875394332492	8.63294902030927
ZNF492	8.30629117685861	8.52595766232296	8.25825944657254	8.5464422692132	8.4832039667211	8.72969326699559	7.58119984115007	8.79294175109998	8.97371015812914	8.47931582495959	8.4293397409702	8.59186457568179	8.71015580716012	8.36629321788745	7.69335202321564	7.14939480982229	8.42610630773257	8.35612356127449	7.31872026734547	8.61454172593058	6.9528662568409	7.83396569402557	8.22946956914119	8.18779016303307	7.88735373611413	8.27981970873534	7.87399559629573	7.99918561606451	8.31680546133018	8.04095554736012	8.30123566792155	8.25948752598468	8.01084585293823	8.21792328017368	8.82254755772732	8.39154188414767	8.06060052337216	8.37795956988337	8.60579533527222	8.14275819297783	8.71859648807277	8.10552214901638	8.27125664229708	8.25249135691843	8.36239509752371	7.85517280654296	8.28610159433278	8.1165731426221	8.08806944517887
ZNF491	6.92435338801071	7.11413286146183	6.76673816386107	6.81599756652535	6.67608707838283	6.83157215711266	6.8738292056654	6.75449859251048	7.18930920983832	6.94901835098064	6.83114646429863	6.65403789064697	6.82596118208106	6.69824807586821	6.81897579714621	6.88685325115655	6.83089662820004	6.81250260112233	6.89239884036974	6.71589169170315	6.83275047183285	7.06804607211575	7.11861764847055	6.78248410240769	6.89224928221493	6.75220822328457	6.8795436951722	6.58390073368631	6.85403819770253	6.77985312239027	6.71288703714915	6.85008695666802	6.80585820476114	6.92510029940508	6.92754940137536	6.84154857517245	6.93265069829033	6.73135578296655	6.84759030129724	6.81923036199862	7.16661735370093	6.74533462601764	6.80585820476114	6.9264709106207	6.91245426770842	6.75002210650402	6.98132656273723	6.81392211769851	6.86088850398763
ZNF485	7.51950090700935	7.44429925135319	7.33386358604703	7.37228236416797	7.31919151645996	7.52159976868691	7.52337017435521	7.44681245228815	7.19302276041675	7.31533592759707	7.8072851349033	7.38844391326879	7.5929761618647	7.37426511200055	7.81228251310135	7.64689647354662	7.91342008592371	7.45730710551163	7.36825171371205	8.04720754625107	7.47627391223223	7.1293937143987	7.20360616041068	7.49432123504448	7.47463624679795	7.3672298424158	7.27762011215816	7.43728493709344	7.55137465148865	7.42561927777724	7.45505570510988	7.33070980271881	7.80495292739679	7.31886154005265	7.60582876085727	7.44605143252738	7.4296698110462	7.2743447707594	7.53553730491497	7.5085127581679	8.08219568398736	7.52535355536659	7.44764546203095	7.61857133233627	7.48247887341703	7.55960485577335	7.57065299787788	7.50799705671105	7.44930168994421
ZNF484	7.03730156709194	6.862929182652	7.06316429342865	7.01121125743049	7.21459869778066	6.9385094044506	6.92346920388489	7.01839055780635	7.0111445481351	7.09941519307746	7.22247529209283	6.88581551683383	7.25938319296672	7.19237262979498	7.23618037920222	7.27675128080741	6.94246899812257	7.2038516002619	7.34839417010047	7.21568882710048	7.32884619463958	7.22247529209283	7.36866089640238	7.22811659635474	7.37131927195378	7.23998713417452	7.23470986154756	6.91529852987139	6.87669781103926	6.89017995545587	7.15352681523907	7.12317727389235	7.09120626015675	7.02642632155348	6.8020766415503	6.93080992764526	7.09051622109774	6.93226482964458	6.84459444720596	6.94029262998441	6.67528269922449	6.98848017391356	7.39564188590142	7.2448428106627	7.37956308645087	7.20236536367378	7.33503226121989	7.44959190195693	7.31661771062915
ZNF483	10.5251152880599	11.1043205631111	10.3723223329818	10.2410882597306	10.174463077612	10.5084935414385	10.6372706662677	10.3012043767072	10.8153456518338	10.2851850119957	10.7467087537815	9.97779398946612	10.2205942758334	10.2170966119019	10.8028900351451	10.5045148434177	9.56167967690796	9.3619877862302	9.13403565113938	10.572676516971	9.63033945022266	9.6960666875171	9.15005675978074	9.76427767654753	9.4621570585712	9.8111778208737	9.53454156678459	11.2721408829051	10.7172791580423	10.6794935020734	9.91920283407493	10.325581007447	10.6596458167899	10.3402706358012	11.3471928952364	11.0273766402532	10.0253418474063	10.3451199792953	10.8554157995183	10.7856545575962	10.6642899906762	11.3218289232976	8.861453406376	10.5574017192962	9.57147886307353	9.93700028099487	9.88897708202794	9.32491135740955	10.3677391191498
ZNF480	7.43669210613229	7.2943024109667	7.30809302856797	7.70415712052046	7.37116998919965	7.50626601368907	7.73076940409716	7.74885972455808	7.35614232790483	7.79719413894981	7.45155181527916	7.4126595243912	7.13967398723569	7.76118089073501	7.30379324578818	7.74885972455808	6.95932626747266	7.58208376112714	7.35410919982122	7.35953637587962	7.51066130102122	7.35764122989615	7.2610401607133	7.40888113004479	7.69132398599089	7.89691770405729	7.36544846238254	7.42611652364369	7.39636286990726	7.15689978198971	7.34402693419834	7.49638947739998	7.49065078609572	7.51336253959432	6.74710991964355	7.44956995404268	6.79413313919602	6.99913484525255	7.44891075997053	7.19805813589772	7.1835082926279	7.43502112879801	7.77837645560897	7.56863060043876	7.65151744032127	7.77665676803078	8.02151605016656	7.6747123986946	7.88729419841587
ZNF48	6.79529579627652	7.09125352703931	6.77185667365342	6.71548034184759	7.01101237157687	6.67447282994768	6.89172139074168	6.88247250782469	6.84788681894072	6.80239601332132	6.8513205016742	6.80044106354141	6.66395537345909	6.85411182421751	7.20604600240159	6.91684518654832	7.05969832960138	6.8442986240192	6.79617032385772	7.04786322054064	7.03326007409438	6.72528355291846	6.90888075626877	7.01970961459797	6.62429398713934	6.69734913547919	6.92979719349585	6.55346122059887	6.83663057409209	6.98176729312265	6.83257720226949	6.75692418056584	6.95551982648485	6.90276837880016	7.33336973090769	6.90648714531712	6.86810307154368	6.80826066984301	6.68940483913803	6.80458298379877	6.75840794137659	6.91935099081503	6.55223974995125	7.17534908634549	7.10891022468082	6.82975512156517	6.76857293914426	6.8386088965075	6.85352313468489
ZNF474	7.95151176348992	8.22717021779189	8.42105424721315	7.4394642045411	7.5593613531035	7.46367687254314	8.57883917640116	7.41846030057106	8.32305193984068	8.03213004193178	7.38867076422561	7.36267095012111	6.99984249795956	7.37171190406955	7.7289943835028	7.72315836441845	8.32230074102254	7.67775872674738	8.106584540252	8.14893275072892	7.61110791527674	7.49740668824202	7.7472570073955	7.80462984345014	7.81062670041054	7.51879349864685	7.81802343354885	7.89194481475031	7.89586054904315	7.46386631817538	7.86453750959301	7.55160138317012	7.72648825737936	7.84430044211933	7.89164169931478	7.2769979730429	7.88362979449039	7.5102924190921	7.85148513463977	7.90930924820716	7.60725079146273	8.08457439365751	8.10710088609675	7.5865198452062	8.36383906809251	7.6087018514701	7.57555979230377	7.81840150229763	7.59974265639251
ZNF473CR	6.63798918901955	6.7989684204268	6.93108126104411	6.94120236195441	7.09950306099399	6.87203722170044	7.01389879579192	7.02410216159663	7.09214404541823	7.01656127018959	6.97693383546763	7.07578688481431	6.94786526023729	6.89921801224601	7.44388350202852	7.8776418884617	7.3694582745835	7.20999909748573	7.2514264560388	7.41081935465257	7.53250563513176	7.27512312507669	6.64719493453845	6.98439956116238	7.03523276657915	7.09573728698139	7.14880103003665	7.64705981094226	7.51315877423599	6.91105778456744	6.99524259141316	7.46904432816188	7.16809182485448	7.12334460760337	7.18418848937677	7.28633036609627	7.11723337214331	7.53929308776522	7.08887657677404	7.03248794875302	7.09296440419328	6.9169654776806	6.72828098975638	7.1710848580917	6.57228243860812	6.99324296597612	7.09872785010475	7.08843837361068	7.14648175448878
ZNF473	9.68720234519028	9.48782340835398	9.67353110503583	9.44767903812116	9.76429897430609	9.52927657431439	10.1384910409875	9.4167246010123	9.96731989023648	9.8626728543878	9.59119742633856	10.266119598551	8.78864441507562	9.34952210670726	9.24338536358654	9.18008836011789	9.717936203993	9.3328841038909	9.63042132029247	9.4167246010123	8.77831420514624	9.61732190372995	9.21729008570741	9.13174925697131	9.16457177671998	9.15770252719672	9.26821057751878	9.61459390726596	9.58330537910632	9.60768894194246	9.33379149923137	9.22290334177831	9.61650940373745	9.33079229842722	10.7668461085174	9.63085351110748	9.6823988221984	9.33544152857051	9.50041590609728	9.56207244556621	9.29717688791304	9.73208973968519	9.17225963726079	9.11615675439084	8.9934221820259	8.95492353989673	9.25265831717786	9.4514313488092	9.68036444371511
ZNF471	7.0540344307238	7.20403507285801	6.58947271583776	7.60447566483071	8.26420638687124	8.18773936552871	7.16955744720325	8.1915157816507	6.9583327133197	7.36857889423031	7.67136446456347	7.82727597006576	7.87058317780402	8.10597702850058	7.96116913032499	7.80331452747971	7.73613690118305	7.70134068305147	8.18157299464791	7.28713236750471	8.28058608606477	7.886091168159	8.45042329599385	7.71602251304221	8.299873379472	7.88660849994303	7.90235199865282	7.67135293879504	7.40690157182052	7.95828554582418	7.83599409502391	7.65480025238786	7.00518835356623	7.47968698637639	6.94725358853409	7.14573547446425	6.96106323370241	7.77848995600005	7.73547978209871	7.1018666270849	7.79541845432675	7.62482419797226	8.34545015609826	7.85586362807403	8.21477779026978	7.92367876858393	7.9573783535175	7.57316106315452	7.88183270410837
ZNF470	7.42926116884008	7.32042014288978	7.74950385187296	7.17602617824574	7.57889349020241	7.33718570101026	7.2989795364391	7.15450942698098	7.04649261503116	7.41126921190989	7.03224498891291	7.28499862521604	7.13927643127636	7.34240173279882	7.30355483474281	7.10608386979407	7.24968706782339	7.2722790485171	7.35545344683934	7.02659132448761	7.37696712542559	7.36601414682157	7.27546557893607	7.20452578180737	7.55814446956092	7.20738545222194	7.41876518866211	7.38462326068673	7.35448111646853	7.09401226905931	7.28239167647116	7.20353371909728	7.26942484085743	7.26857348376309	6.98651736824526	7.41248610690001	7.84577665586818	7.32343527135832	7.31324541140143	7.35725618199887	7.25217167085395	7.32415413321486	7.31382008509117	7.27805500338889	7.60340162407401	7.26451667059411	7.17992122091287	7.26000482519387	6.95264779686863
ZNF469	6.85854301921902	7.09808971289531	7.34703655624469	6.95924512489949	7.18439283157036	7.05102981458977	7.26466605051374	7.10216007540985	6.79080478236569	7.19165275259089	7.11080935263211	7.22861585908514	6.88082946577808	6.96692302357562	7.1119197011214	7.12662637459812	7.30588764760419	7.17257969994246	7.01287768370262	7.14038466592708	7.64702850128048	7.07254098124366	7.05656168014293	7.02436727412351	6.95834181772785	7.10565606547282	6.88383765339633	6.90314659504444	7.23999897637944	6.88274683953325	7.11833388515132	7.20079154028555	6.91086847745487	7.22093254126464	7.06817056618969	7.19098951717942	7.56536984559897	7.17475000490087	6.79220132134896	7.50018926987668	7.01124672891303	7.17833621068649	7.07614054157548	6.91999394579708	6.93010082684567	7.07680320655181	6.96602108443831	7.1552705851894	7.21057423979706
ZNF468	7.55327105786894	7.83029801766546	7.42009160202227	8.30805995543984	8.25587965015291	8.05929134293573	7.29177120482468	8.31966886189999	7.32171935577841	7.34412986801696	8.37440066607461	8.17862325907975	8.343740930104	8.37259597150059	8.56808643221875	8.3132604218162	8.35804052660881	8.49251682065758	8.38543442214934	8.33141396213015	8.4582661615836	8.38367942532162	7.9009188504827	7.85851007215414	7.95153377839527	7.91200974701709	7.94255968057324	8.35577815700452	8.10029166907509	7.6881900611838	7.7586387885896	8.14275688332032	8.13197498509003	8.09923473454578	8.2080969067836	7.83487385904895	8.75326955258251	7.93605835625511	8.21999960890964	8.2154606133026	7.89548358488909	7.85808846437375	7.88685113424856	8.33737894043962	7.91443646228321	8.01310434320723	8.17838902275688	7.92884339160844	8.07002763182718
ZNF467	7.96947191809826	7.95459949896158	7.82572749906574	8.25018859528554	8.43577604882721	8.24849813446145	8.16794944224692	7.9237022118095	7.70594362424318	8.36580728746527	8.14501736952644	8.09644985135028	8.50967422777673	8.22824405655423	8.22222624400571	7.9460164361383	7.99060161751915	7.86148465827174	7.90868959005481	8.29296250029254	7.94424522359861	7.76442933355623	8.86574846456235	8.11070160500617	8.47120647379393	8.25416538789018	7.87661766965742	7.90845020843354	8.23317238862874	7.61149636706305	8.11873537191171	8.14716060802255	7.57902686290078	8.02677555806788	8.32010553323523	8.68399283712598	8.65617542933971	7.73466235991475	7.88336840660959	7.92160450543024	7.72657465651566	8.25794146477061	8.16802280466337	7.4550518832062	8.35148600471009	7.93930162535952	7.73269063853167	8.19359082221278	7.72372045082783
ZNF462	7.93193419597516	8.62199457881285	7.19205588939745	8.21192857977812	8.34506282973638	7.71296139679128	8.15697413574253	8.43222501895315	8.15009892878114	7.67220208429976	8.38632346762539	7.75742736336233	7.55571895394391	8.11837531486679	9.73982983701989	9.3568754584879	9.94419188035467	9.68701859419769	9.61003625453918	9.74201243262447	9.44958725073165	9.32854199571941	9.60280139047125	8.70433521974248	9.1654310551058	8.71431375424161	9.04561854852373	8.34260303520925	8.60263575034591	7.99472802413797	8.17783881460079	7.92626948624996	7.64871659246924	8.18244731830181	6.83870103393317	8.13680612817338	7.1762134358902	8.72050678775823	8.76498485074911	7.32904722319774	8.3554511394956	8.50381022298405	9.53505553803237	9.14731460210195	9.16958063678004	9.60211451039115	8.81540938893377	8.79683435093054	9.56320087014339
ZNF461	6.80005524707447	6.69342537115768	6.84605437269656	6.7060750604002	7.10170786735204	6.77609264568856	6.75001346253582	6.86145123658167	6.82148446874194	6.99496250131602	6.89752402851786	6.62520130776255	6.86295308883976	7.0477038223253	6.98924193080247	6.93209395870896	6.78396897567846	6.81754261431238	7.07263341611015	6.88214050428232	7.09600719815353	6.85003997156254	7.03374512651246	6.82728988605481	6.7913499166089	6.77882689810859	6.67534478324877	6.75620104416132	6.80422047092199	6.91492016923218	6.8919952155069	6.79542697729299	6.94985708525958	6.86305334413085	7.17173185230035	6.90235938141598	7.32624610698235	6.93210627878203	7.07184011351137	6.94622311260698	6.95967154575405	6.69898351063668	6.88572868833335	6.92771323419059	6.56222742537359	6.72236966506318	6.77746961001182	6.8056037409877	6.54071917793477
ZNF460	7.58425968522555	7.34015211698051	7.69515465104831	7.51510670530271	6.75594609974763	6.88630544216485	7.51828956966091	7.19788871623329	7.00521737833093	7.10222222072222	7.13984089025696	7.18296484899958	7.27351492193777	7.28459101295416	7.5061920671211	7.14516365752927	7.14718888708619	7.19536019922231	7.233418600781	6.96695865089831	7.48477858017195	7.04790998089767	7.0992037212022	6.9974831074534	7.45763758757703	7.07458836829497	7.13159342113785	7.16065791621585	7.19547236068845	7.31431944324593	7.14068950457505	7.21965766328227	7.21700141686557	7.18752628455663	7.47154493513625	7.22337059828207	7.59055967771744	7.48187427210411	6.97275608575583	7.20189619150048	7.49228957382584	7.28900602098728	6.84082594487952	7.20834473304046	6.88671296506975	7.01236637192855	7.24231649463843	6.96414315978537	7.10046666942991
ZNF454	7.18028333381197	6.67702992715445	6.88724314243257	6.94332130330238	6.86290675208781	6.89004105669296	7.03326404744043	7.19209551341289	6.93413578701616	6.96047080404415	7.14789086794189	7.04603255290068	6.85061856475621	6.78712133528016	7.03918997089634	6.80222846462433	7.21277802601188	6.85817207117967	7.10751321511823	6.95718430035094	6.7649244750328	6.92013599308122	6.86968497551949	6.93818510086672	6.88933780256283	6.97410273853719	6.98986729172466	7.10869297785369	6.84534659031657	7.41407013692636	6.73994479057434	6.84120977294095	6.94036484608179	6.86459164049263	6.86475910895455	6.74874844489664	6.90460941400899	6.80574315639581	7.09040682312898	6.73001060326257	6.83008141478271	7.02560474762862	7.06390444959973	7.20049409384478	6.74367814282688	6.9338200067543	6.93986324914808	6.91424583733868	7.02576570884423
ZNF451	8.70092398319425	8.16212951703904	8.50184736680746	8.11789806501365	7.96136611330431	7.915125037816	8.21645753489845	8.13445023104294	8.26584730210496	8.17531173871111	8.15982596815798	8.08958822219756	8.17709377294392	8.68868650765057	8.24267386042578	8.24232640401414	8.56995377395102	8.01002440027642	8.60023776192052	8.23258356517668	8.12726810107509	8.09988208043555	7.93201986149231	8.19189379440096	8.43554539838642	8.4788903359107	8.36708919915636	8.52995375667615	8.10487063222456	8.31557409909032	8.28957535810343	8.33891607841139	8.46731135312723	7.96493905088328	8.06643528540084	7.95619735705782	8.18274710414646	7.94774526475886	8.21656505528899	7.98320603056672	7.82559609147776	8.20645931622127	7.84625846465397	8.72764108852423	7.83506767495058	8.61765872793759	8.7991485942282	8.64459052068946	8.40474897513956
ZNF45	8.18517630177655	7.7447111349213	8.07163588842737	7.96493245555011	7.62665355454339	7.57478693506267	8.0401550732821	7.18013084828516	8.06986940613508	7.56579382100252	8.42480928696117	7.54975462614816	8.02553642200801	7.78215405571318	7.82533957297227	7.31780508538915	7.34304178640678	7.60790507958594	7.7757134657529	7.53129946862957	7.50997968285454	7.44011091039453	7.47198249802136	7.91284195993956	7.84036651974185	8.06430629343597	7.97022204293265	7.54334059708957	7.72645575872598	7.85906775893444	7.59816802493783	7.84401674520201	7.98899267759889	7.80625759325605	7.06600068649114	7.33439651080443	7.15661341412942	7.4898686935991	7.75745157668102	7.97276326111139	7.51062340641449	7.70530623511364	7.6631903138989	8.40996400394021	7.99725378321331	8.2547896531977	8.23410519362841	8.04240564707587	7.9945465524261
ZNF449	6.86755215304333	6.70183935188112	7.02400516184684	6.88311788132246	6.79124213013228	6.68804511573149	7.1032426313607	6.74699250379723	6.66360464498793	6.70400470424294	6.8917839712618	6.9083319039822	6.91743501633881	6.95336315131708	6.86608118662747	6.73263872646688	6.89904106365338	6.88800391266606	6.89414967409938	6.70330335050559	6.85597850329787	6.56139544738317	6.61482890495426	6.77828798078392	6.73098683934736	6.85384716308448	6.88807204212788	6.83579361726898	6.8495606623786	6.62609861447996	6.75874020111569	6.94100570953379	6.73282823722202	6.74723022614129	7.00798109802883	6.65226320902065	6.57931578600847	6.81514104232359	6.67982579220214	6.70912757571969	6.75938301763769	6.72917484683538	6.98461596527047	7.00956542490768	7.11203903849755	6.99343008370468	6.89849316710897	6.94544541530753	7.02237225979623
ZNF446	7.79863907250604	7.31440115646259	7.61025111431158	7.48932352665178	7.29352289711714	7.6399017996723	7.42536339891466	7.4534669387461	7.91451765436714	7.62944652897833	7.25111864834188	7.34174431603422	7.38827999230219	7.01547247572165	7.22324435144896	7.58796605881784	7.38999464726075	7.28210263597336	7.33889827320848	7.1678172975895	7.41687487290775	7.27565549424028	7.62400806511749	7.25084915599402	7.62880600956584	6.97346657941887	7.14415161180821	7.4300528116681	7.61007847454139	7.3673990709332	7.41265698762017	7.28827665209456	7.2651689787245	7.44995600662123	7.47374752320268	7.52236294946117	7.67642171177904	7.46896254106536	7.62202710032227	7.29762313652542	7.20501107909724	7.31752867770331	8.03077545913492	7.06723253805771	7.60240459283171	7.19983403738297	7.11492800416928	7.24935910969144	7.15836040313022
ZNF445	6.6862461883186	6.87108869446293	6.83625473418377	6.68839940494566	6.51109331363612	6.81598746807327	6.93703685116639	6.86895801312537	6.85760308851475	6.45246927221447	6.94524287111366	6.76411022916968	6.52157454152269	6.92217592422819	6.74946529849089	6.70874542969997	6.74636127643839	6.66111896460054	6.73186260584515	6.83932882753391	6.76484731483854	6.6286987865385	6.84530638996159	7.11098814342605	6.72596908430029	6.8145165025647	6.67104568363239	6.74511043062955	6.63332244183031	6.63175059054765	6.71259483247347	6.75597210186451	6.68297548881044	6.69290308378817	6.63165697572439	6.98537394987659	6.55220274082236	6.69537875349249	6.59167755373545	6.67377411685654	6.6254397030286	6.7929470895114	6.77425765239297	6.93072280853127	6.79612978368222	6.77662891901366	6.90301560970533	6.75358075369274	6.62354722884451
ZNF444	7.66150569094264	7.59847703310274	7.59971357246305	7.47792921672294	7.2458582427045	7.9706193028752	7.59023962890924	7.73090358789528	7.70834541272834	7.52264771626695	7.49294025616333	7.84352260421807	7.68573363649899	8.02393891547176	7.45281154660112	7.27754076043659	7.83748894667422	7.43795290754112	7.49211934616311	7.78518266835386	7.49672054627205	7.74683071017936	7.26085759481752	7.02441691067249	7.49033902111195	7.07261523063284	7.13782993659762	7.73250774955066	7.71907548583264	8.39957859322282	7.68700105652573	7.57493925708056	7.66451557689872	7.54134201219542	8.54188929960145	7.93993162176999	7.93720032201268	7.83969531415486	8.40102833878593	7.97260680126502	8.02478201650255	7.63995199026104	7.11921562334875	7.66345324028361	7.09282647666878	7.27615143752228	7.18433917825541	7.16639009671432	7.30098870334737
ZNF443	7.07319648370251	6.81669997088572	6.66099705387391	6.72625341906387	6.90837034432911	7.0195542250349	7.22631517783019	6.69654135399361	6.65249055277551	6.97547264755208	6.77618121114298	6.774109261577	6.83789498375473	6.90424536808186	6.72095628704882	6.74200119254034	6.79718569288784	6.76345923882205	6.96778628872736	6.65148118165485	6.78943618690856	6.69721449840879	7.10675838220421	6.78360823044734	6.91796891636269	6.66736707268634	6.66311424738135	7.00309201401443	6.86687537847719	6.94228368099055	6.81883296352571	6.59257104721145	6.71727484298311	6.75423025340697	7.19019543121346	6.80342044134977	6.87606952157497	6.82974804694434	7.45204979267535	6.90096444318076	6.90443015327115	6.7866361542131	6.7045882432791	6.92624383585093	6.89559725782794	6.76584481073788	6.64820756565582	6.82386403971663	6.77469785899393
ZNF442	8.84578591363274	8.59946420172489	8.49341171872617	8.63666257650143	8.22391721899734	8.46308972569151	8.95054370455408	9.22713641090958	8.91716133563213	8.90652471588478	9.45216407199709	9.26840451086593	9.36182720192383	9.52162937741893	7.81838938096719	7.79938552439776	8.07589466027382	7.76105369112123	8.25899335342426	7.65837478362114	8.25157083697335	8.50118352943127	9.07849344059314	8.36428583724725	9.09001837093514	8.74839591875256	8.45707358072555	8.31647532691677	8.34482861089006	8.3060211053318	8.52741693035632	8.54940245103072	8.42908091125918	8.24348160828015	7.85265553498776	8.44068364435677	8.6948132846871	8.38448248502262	9.03465659282987	8.20005400526081	7.91111880873816	8.20153017687862	9.29913315611294	8.65453163201352	8.86243677695058	8.42489253895515	8.74141193344772	8.29568788994803	8.45767423936857
ZNF441	6.62472025817272	6.49307001464683	7.03618205235698	6.68367042498435	6.77136214174344	6.65720697275817	6.79281574181659	6.77639462701264	6.78551265996394	6.72746559123647	6.6423902583829	6.85880984454331	6.57642529552303	6.77926756280228	6.92134877618829	7.04738605013892	6.78821782534806	6.75426140655823	6.73434642604223	6.89466026821003	6.6010700568902	6.85556615366735	6.65086919569068	6.99992363884552	6.96465613665818	6.92286594087341	6.77558766015229	6.72640229254503	6.59438385982765	6.86664870859309	6.62966797309885	6.59507670055352	6.88380944873507	6.76277351854389	6.51531572099778	6.57933507080796	6.56141950854111	6.77828306697936	6.80708973634835	6.79520423014581	6.83079974954509	6.73826063342216	6.85604512487812	7.07508845728727	6.88395066879498	6.94990911278999	6.80555970733493	6.80750997609225	7.0504589154874
ZNF440	6.79184696912401	6.84136507052586	7.4900062046127	6.85236799987921	6.76451331547522	6.6800542954856	6.95944828190312	6.81759392580286	7.00338778072898	6.88643080843723	6.9570293197985	6.60380846571683	6.76776474875899	6.63503733860304	6.84991251639188	7.01997595759255	6.67746514064687	6.97849735092142	6.6857746051474	6.94052134574577	6.88803991274353	6.7871342684428	6.79713127731652	6.74409576321717	6.7938875063703	6.88022377471833	6.5326066334073	6.93665213913091	6.94928997848363	6.93940581613666	6.7924671483854	6.86778059842808	6.86091324126391	6.8540836995127	7.92574420626355	6.96512610280135	6.82243079015498	6.87766651148862	6.90312746454612	6.87967006880412	7.09187151917699	6.87695803435261	6.80255770764714	6.75661676890385	6.70243529470629	6.9189595988655	6.62507619693692	6.65606211699864	6.69783233489277
ZNF439	7.59673205780433	7.3900594156869	7.41605457835474	7.30941942462462	7.47243764501928	7.43714379872237	7.6829444368107	7.5288960902063	8.18260719379665	7.42645572399079	7.38702989425564	7.72075392202572	7.6241065929103	7.35322003706234	7.58578039678368	8.1457790606117	7.64337377944419	7.39430473952559	7.40970172282455	7.45304607710787	7.69860176907521	7.73180873439699	7.49759200659317	7.77349249742488	7.83524251396739	7.87212320638211	7.43475666163659	7.57985511906864	7.37549077010981	7.70382040998326	7.44388752147365	7.37446296588771	7.72349797475947	7.55890164606544	6.74937031844203	7.79039243236659	7.29719456147929	7.15685432119224	7.42504555743992	7.51775411990586	7.699215180901	7.4348767511191	7.31925162528119	7.87943017047785	7.91645737948371	8.05593624138634	7.93791347011434	7.81841804860067	7.66975673291836
ZNF438	8.49080462716359	8.49811359197095	8.52807643572876	7.69023331347021	7.59595256765279	7.50800263800386	8.15467291108947	7.75252804224002	8.27555746610052	8.32896640822009	7.95013804204613	7.50293074626252	7.81580066991164	7.93223241346935	8.04637710087597	7.85749501823303	7.87354822230306	7.83732509525268	7.77052238098168	7.96095402845323	7.73743350731959	7.61495573701271	8.38024816382376	7.90060956025422	8.3837764980067	7.89440362189528	7.83732913755942	8.18852735815206	8.32070297756566	8.44404041599301	7.94342097646785	8.51874013007463	7.35558801663788	8.0956831872812	7.93350802344587	7.74256526403377	8.31708472416088	7.7242027464326	7.87785169041342	7.6814671911887	8.11751968176645	7.76165953806099	7.8612263382983	7.49081453514942	8.13371136216412	7.80352531910347	7.62680291714021	7.81731404323357	8.05509373092786
ZNF436-AS1	6.96362079739811	6.84912825058683	6.82920799334718	6.71584643580973	7.02656421468397	6.68221782249389	6.79383210423407	6.55800178686562	7.16026189689352	7.0449551311653	6.64766219453631	6.79589798269163	6.85517784020741	6.79589798269163	6.97549669738206	7.12568170734512	6.85746843758914	7.03993117337304	6.8318037564976	6.84263157893658	7.09058925811753	6.93176393421781	6.83336079539555	6.86810637912779	6.83399000562079	6.68364209634912	6.8497027312046	6.94183984377045	6.91973369878579	7.10149906682843	6.95160560814881	6.90474242650127	6.82006731075839	7.01910574169635	7.42686374812922	6.84259349009649	7.01110087141834	6.64597591403706	6.65832178029477	6.80811314061424	6.82438212326895	6.64858505810529	7.02564940270159	6.75286597780981	6.86039625744958	6.966374544149	6.8228749856159	6.83242596828463	6.7174373832618
ZNF436	7.88692720469415	7.879079093326	8.25580933185007	7.40709608851499	7.59401824205335	7.33685232174673	8.03878204256336	7.21732783583795	8.0952213876991	8.09097283458779	7.45345788078829	7.94204560770854	7.5260620303342	6.90423922261681	7.82841931850929	7.69886677286788	7.34188187262458	7.9058573395318	7.29031725043766	7.59123193384283	7.55856510928348	7.37975893726586	7.70763976178139	7.48338966550115	7.4923831730581	7.75520132135676	7.66413483439047	7.87023465101301	8.41026695869244	7.78422724695349	7.77310113589607	7.88896841761311	7.68337152765699	7.61086081256831	7.58943872325757	7.20354936785292	7.30892674855767	8.1075850929	8.17275233216798	7.48929789069422	7.78511935587767	7.65364960328751	7.23471871239069	7.95462477346248	7.15507117798933	7.73004880778441	7.60210162509007	7.66697218623359	7.70219512491071
ZNF433	7.0637918923737	7.07675258410626	6.97412708779681	6.95871120323626	6.89849687908439	6.90835534038866	7.52423525480331	7.10472061756391	7.22736640703581	7.09194219838771	7.0046090645961	7.12041555403184	6.91742124318854	6.85234543132375	6.9386552270866	7.05878089581147	7.46326713080447	6.99453754796855	7.02809321401936	7.03358333744145	7.07499481252674	7.2697119214543	6.8351527096554	6.99669416198891	6.68177891175373	7.1961420201685	7.08262746831045	7.27429699960124	6.98778459649593	7.4177918911842	7.08651824326367	6.83624634368082	7.07682280539823	6.94990228615714	6.90190638997492	6.80754582610945	7.18688897192011	7.08651824326367	7.44909475601693	7.12640603371553	7.12513671681349	7.09281685595696	6.98689994715674	7.09194667366427	7.16595835430473	6.96722564071474	7.01482425329018	7.06900587536349	7.03994925087436
ZNF432	7.1100634737615	7.32144530268641	7.37630142290856	7.92119994734286	7.71113830839781	7.57102706790856	7.37473788164544	7.85847903814353	7.40774173702962	7.27235681941125	7.95280207403868	7.8295173350227	8.01390014704352	7.36781097318073	7.27809453629724	7.79761406683836	7.85226957872153	7.65030973401816	7.49387766725555	7.7997576473014	7.41159697614227	7.67570213960049	7.67159277619272	7.75857937487338	7.36576715313381	7.76136841313305	7.74912611496905	7.43446088069232	7.55658886864391	7.54436229889776	7.5056608183069	7.33984788814213	7.52492096995557	7.2371441442247	8.07785779187883	7.73722723204178	8.14734149467712	7.47799115726826	7.20669136883922	7.48956951358433	7.54072620978595	7.60435804826744	7.25222818630181	7.70513385046053	7.49586489867937	7.77487253907209	7.68704711433422	7.49208047135606	7.77583209275578
ZNF431	6.79743503798926	6.96585600440898	7.16261129256195	6.8760564360359	6.75898187286529	7.13748798089355	6.75399269339131	7.29858173678383	7.37502678985559	7.05728410392557	6.88520950393131	7.16959871067069	7.11931525184742	7.03278265453867	6.97967701865485	6.71148007521313	7.23661381629815	7.22204130779839	6.86581195564015	7.55411740185882	7.19253592586908	7.52378138128286	6.68872431620052	7.37338009979159	7.09700268261299	7.61140525792397	7.40241637852336	6.96074530059998	6.94219241416523	6.75409056470412	7.00769616260286	7.13012926370551	7.0616756802212	7.00931306953477	6.67041420553099	7.37476694070759	6.79713104746813	6.7854665948731	6.76352696304953	6.94753064965879	6.67330065608022	7.04801293435847	6.99031244796216	7.55218894034362	6.85297005224897	7.68400747565231	7.94641822362138	7.4376558048764	7.28211191405591
ZNF430	11.1221159132787	11.3292041266128	11.7403328963983	11.1831202175344	11.2308343566835	11.1643506974347	12.3059135134445	12.0837583693741	11.4963677168964	11.2231102031949	11.4899731982722	11.7139983400496	11.434308640397	12.0034272863117	11.5367078562853	10.8645277462667	10.9519385013874	11.4085488047184	11.0779509072388	10.9569197331994	10.889339497506	11.447582911198	9.77598634941755	10.8456860213614	10.0283604833686	10.9595611716443	11.005008876417	12.0018954882762	11.891242731831	11.8192003910799	11.5732442576352	11.7155040632662	11.6053614394908	11.402447535131	11.9279340339114	11.9648235550074	11.8192003910799	11.8369925009639	11.9742491844326	11.8192003910799	11.6992072686469	12.0018954882762	9.06396135279063	11.1690181134637	9.82787632302697	11.4392678862068	11.263600981915	11.3072053493893	10.9033254927219
ZNF43	7.32106476513686	7.44620016140381	6.926193743426	7.38957158317615	7.45270199142781	7.58049676599422	7.17597035148869	7.17089310509698	6.51492627148891	6.95650585716176	7.31180249710547	7.08728681696115	7.32384149933459	7.10382338443122	6.80310761808736	6.92795733114038	7.11219747676402	7.22571112325797	7.14201935510537	7.05639053978915	6.81348929109468	7.18113206146812	6.83229109111646	6.8600268579852	6.62414524710521	7.24534920714929	7.0520580705708	7.02287909778309	7.03664960826358	7.06933918238607	7.15072648475696	7.11601592814093	7.26579854018238	6.93739107245544	7.10699146556434	7.62889453788211	7.31355430789423	7.03631164360245	7.25873407414735	7.25153136181036	7.18104597181327	7.24011083591936	6.68604957338578	7.28805253888168	6.9692386515565	6.99150192676394	7.20570187721694	7.17695040359739	7.38898692247009
ZNF429	6.65681245745914	7.03499204160471	6.5720458471272	7.35338916849832	7.1237742013221	6.82015185252918	6.64700723748282	6.71463944077258	6.58753884899032	7.08987149251721	6.8085651127901	6.68799022474563	6.71032498967023	7.13889417496995	6.60009532821048	6.8959794201786	6.65702669854123	6.70554143480074	6.60175242890049	7.06823375977293	6.57418459390061	6.56077900691539	6.66236092516049	7.30898268332726	6.5499703599094	7.04293729517613	6.94780005437413	6.63942770646739	6.76608152987475	6.95636030073592	6.61697524201581	6.86697473161215	6.83433423804101	6.64814925401617	6.70385847396142	6.70986805171793	6.55934543954776	6.69622749903044	6.65422347010544	6.67996591073486	6.61854209606865	6.80148249855407	6.80707688780879	7.04538157281462	6.69956593222175	7.25391381856442	7.16463053469956	6.99556190870894	7.08769281495441
ZNF428	9.22162537270938	9.48443019168739	9.20934149359368	9.48153890947024	9.31686123255773	9.61699521292357	9.26173822819422	10.2836743939876	9.4891872147198	9.12035137713768	9.54033799528298	9.82465163762179	9.40918116832911	8.99286983957326	9.25419029452012	9.44621902773115	9.25817945959908	9.50146167712478	9.54633362379812	9.86617246737233	9.82859072692132	9.39162709945017	8.84243184587629	9.18826922622005	9.01264295190673	8.99209187386492	9.09903951069631	9.61653823504183	9.8390659820091	9.58777725057974	9.68247036487267	9.60512225979602	9.44400812433334	9.48792477044571	8.18251121595133	9.63375828208248	9.2875402426255	10.0048508934145	10.1853587787199	9.72573679620542	10.1523883429166	9.58884748507101	7.99852858786765	9.20075401918659	8.70051401670294	8.99328687459547	8.75997485117687	9.00664599584669	9.30970111111615
ZNF426	7.77000240947652	8.0355811232801	7.80689608454481	6.94823346815251	7.39155095241679	6.97376729463175	6.83704794824783	7.03057437650962	8.00591841221932	7.67973572262986	8.22018556348831	6.92938551481174	7.7905506273021	7.35683388763874	7.42793459802375	7.13417741566473	7.79300703997811	7.84972910506859	8.36979762610319	7.52493827735128	7.5398500650812	7.5402545064956	7.99224503206325	7.79286754912608	8.08962038946424	7.80639485584964	7.97193242357507	7.32349535157028	7.40765146189432	7.1628678182278	7.45372913550179	7.36893177091002	7.20072573865624	7.31933312641843	6.67073909620335	7.29905690824143	6.84093356570762	7.22707497324196	7.19944932849708	7.0941347848835	7.11597946879396	7.52229878734599	8.06560556668087	7.93854835366239	8.06575226095724	8.05469688775456	7.96027089509297	7.70487129456367	7.89959719930461
ZNF425	7.07730542839107	6.99125050571092	6.91105937785892	7.6021679584866	7.67863131183145	7.61079958046353	7.33342430586361	7.5087604856972	7.14206726543841	6.80244778634992	7.84717669146161	7.58961832699984	7.74493438593229	7.82948128767781	7.44014486306177	7.1299646884924	7.41822964150236	7.44784548946483	7.44725041683178	7.52568996933696	7.48649197926413	7.33249656945958	7.16053461996894	7.45549209304689	7.04391947857657	7.30647666431344	7.42105960630016	7.12106833865373	7.40340145362587	7.48615189272747	7.28959184730637	7.49683411611073	7.75017891210389	7.20068339816972	7.19898949104789	7.33232627171741	7.26476834679224	7.52393194059341	8.06669142847318	7.11899560565313	7.51575231049952	7.37580975427023	7.02339737443615	7.6364932737401	6.7377614726535	7.52664943037069	7.72375893991548	7.42880797375285	7.20591937830361
ZNF423	7.61944241995369	7.00888026737267	7.09788309514436	7.40681918351543	7.12140290697519	7.49531162859356	7.02392253380457	7.60416109559965	7.78127202640041	7.37140687178867	7.44943780453059	7.46727004269104	7.34571887763487	7.56845840999767	8.2291182338407	8.42148996816794	7.90017564371255	8.15508705752867	8.03330238822494	8.22846298354581	8.181594107609	7.81079058428814	7.92368804151042	7.31477248401247	7.72287338178896	7.08490160039104	7.1661431424267	7.39312036070824	8.18848777861689	7.24504098101373	7.93987918204711	7.13949435610113	7.57411810029039	8.10709909997048	6.59813007438547	7.81650480586627	6.65413775969464	8.56557948364556	8.46179627356885	7.46776680903491	8.15826113531006	7.94281948972461	7.69897051605775	8.39836992801885	7.55665396561261	8.1326292383636	7.56307090783685	7.13921863099057	7.8192848300192
ZNF420	6.76128449816102	6.99613883920466	7.08224532814191	6.94394430333765	6.87374172669429	6.87590369537501	6.90269864157307	7.02073145099632	7.40445183401182	6.93539053369921	6.85108057968211	6.87502807434178	6.70438045421404	6.74639373803848	6.69932993379055	6.95542154306077	6.88639501984556	6.79695800660291	6.84701511761937	7.17308666467454	7.06335043492875	6.99621626550182	6.53898895489078	6.99168891073757	6.56180900140582	6.90659914960918	6.87749160414385	6.59937356685746	6.75965416327094	6.87761075472373	6.95079701466874	6.96688274363071	6.93263110796459	6.86359235824493	7.46866585615867	6.99726111338719	7.50155825129825	6.79482562947198	7.03306962587073	6.75586747519265	6.96670107160057	6.81871399300222	6.94804579588215	7.15163168076736	6.78277691793861	7.00068830705467	7.07519677232686	6.88272303424946	7.05085874616709
ZNF419	8.21994740634321	8.1440766582142	8.60330074335257	7.83522242778783	7.86517988716902	7.96320473603637	8.81223999212708	8.12173902112825	8.56596218993488	8.30445199078832	8.06247114934222	8.05968015440667	7.73526328415503	7.83788888171109	7.88429720724819	8.54531787956141	7.93976256343366	7.93915221950082	7.99811444389241	7.66060561704331	7.99555693694225	7.84630300688946	7.24177116673936	8.02335231894174	8.1226928852716	8.10980252287816	7.60897850183292	7.99447980403967	8.26227455338585	8.21357537987288	7.83495760313405	8.06718829430632	8.38910330485976	7.98274346583211	9.02247574122604	8.03578988969048	8.39766483926606	7.63046396420418	8.54002394317559	8.13795894905968	8.02628638827214	8.05590048572478	7.85668899268057	8.04988047133338	7.7749223732486	8.19300301586067	8.47069754738153	8.32387568372265	7.95084260400707
ZNF418	6.79989140512382	6.80974596134333	6.92662221004561	6.99001384058952	6.96400779340719	6.90913209918039	7.01517707740536	6.9665605071822	6.89672407097579	6.91883838542278	6.94872004339973	7.00398988715255	6.92420379921986	6.89385799695444	7.24764313173301	7.12089544666043	7.31295397157429	7.10770771910235	7.27260151215604	7.29722542216777	7.34734368731996	7.29006534505599	6.8676135851302	7.08470167057768	7.17196184135951	7.18391232774713	6.95203056651032	6.86008104941739	7.29086589625447	6.99787130263066	7.10685332856996	6.97719874326105	6.91861065963155	7.0119662282551	7.07423804769627	7.67719212050066	7.05040837066994	6.90687915368243	7.03312983385631	6.79522451558756	7.19908187215136	6.88236201193187	6.89336755934972	6.90532771386622	7.46093672722536	7.05719574562508	7.07752876781419	7.02937899300962	6.96985782771814
ZNF417	6.88126786523303	6.80969536423125	6.95686040194049	7.066453085845	7.10360842017863	7.07946142335935	6.95352159825394	7.04129152277099	6.59784037069809	6.9298306776933	6.79760441990485	7.14222110227169	7.17418803475268	7.08557943743729	6.96893777568816	7.10840978471278	7.07824470513004	6.73913569178814	6.98534769460691	6.98380302072503	7.05683347630073	6.8998162811829	6.95377067941341	7.0151779808043	6.96593809950194	6.98052407967593	7.12522322996142	7.02306427412512	6.95076762268858	7.04223301694374	6.95582984390141	6.74521977674464	7.17276004090199	7.01798157096921	7.25339455000068	6.9140641089017	6.9328720537989	6.88913405833024	6.95742560042058	6.83561164793621	7.05599309241218	6.90522169507913	7.36509426897781	6.98573485106905	7.32316362869381	6.94654933606079	7.11924109224482	6.91573141599589	7.07687244608885
ZNF416	7.11972228894606	6.92124616840085	7.16255110263045	6.98528691928815	7.64969575541782	7.47351201534037	7.5926537614202	7.57336214826574	7.61111039581898	7.09044826329721	7.44938822816393	7.56827779214078	7.67558838036323	7.23588317085374	7.49592740039759	7.87113397330076	7.11081371559557	6.98642473443531	7.41833056788405	7.46976511852744	7.58735712025282	7.41148297954982	7.58850830748267	7.56182321192627	7.25359833481982	7.42135760963967	7.20852459378897	7.25430222292935	7.4405543527688	7.14787022313858	7.39858981178721	7.39789000916553	7.20427869767511	7.27078654892752	7.02168487267735	7.23484840703266	7.16767468892929	6.95789862455964	7.01751213470928	7.01021163013743	7.05418733075479	7.21820949226442	7.8339645528301	7.53277025896471	7.48378390627601	7.617846711704	7.54132036455315	7.65549355179668	7.61551206263278
ZNF415	7.25425857630264	7.47621006347238	7.5555121796367	7.53221290768761	7.23271154669019	7.28423665946172	7.4051863256867	7.56820588712108	8.00194233381289	7.40713664759183	7.04043998966843	7.48850860719449	7.06206925254588	7.36868777246477	7.52029030933901	7.7202494515618	7.19253921852597	7.67392900004582	7.37885835817858	7.62886616619989	7.27284337076019	7.47621006347238	7.69669936800952	7.63106905443816	7.70554352989547	7.47615558664985	7.68461899643469	7.31181662076212	7.62519794316782	7.56796636026924	7.81956435409637	7.48380898729544	7.03658385101243	7.53220898037883	7.25097661706775	7.01279510536654	7.00712276707895	7.51471025991187	7.76555219015382	6.72733238519149	7.61292770128412	7.22355586273603	7.80049439941768	7.60238944523529	7.80071214493683	7.82744129043204	7.70042987825942	7.35782864512706	7.72837976572197
ZNF414	8.06082755894435	8.41041512121318	8.13187849086117	7.89729375022255	7.32584838260581	7.33954054342991	8.2696667118467	7.90354859161156	8.05026125652528	8.10302817603177	8.2079382844411	8.00998575717161	7.82015042808576	7.56903962779707	7.57033953344578	7.32521006614442	8.03635671860908	7.83321593574747	7.74554878930364	7.67376274631823	7.56411332505174	7.67102631550009	7.79150721309065	7.81226525369237	7.8536837896734	7.69230322175219	7.68069761243589	7.7451020098627	7.65979066746597	8.14165926459447	7.70444141426415	7.84023492433577	7.64535537499506	7.60524593991258	7.91875344094409	7.94341639142525	8.13901311107526	7.70720464777267	7.55403625578995	8.15564634348487	7.65797619200103	8.03192946354342	7.53187847125632	8.10025033165907	8.12903834755678	7.78719353071095	7.73802808063599	7.91666122024877	7.88205497337185
ZNF410	8.83983010774147	8.15181783558535	7.87241002250838	8.53442715120808	8.49027664516065	8.3834042245479	8.01960635215664	8.19865861053627	8.45814671151595	7.89599036190985	8.19074095459023	8.43761674650056	8.05703506723651	8.34366079999546	8.22584303145863	8.52843126851386	8.05080812308906	7.98816960287163	8.33376101493951	8.63664515593624	8.51714226608444	8.66896424021118	7.97441910799052	8.06034458226776	8.12655887979543	8.12773330110165	8.13430909620674	8.5961987794715	8.30751384444921	8.38552344892851	8.37328329835311	8.37487358316732	8.75476470164464	8.5789975852352	8.12023003464479	7.97531376237914	8.62072944404981	9.02509225191628	8.35934433169947	9.00211417262773	8.61534720066433	8.62153504359607	8.17207829903161	8.08438926668228	8.06902537641629	7.83215579654879	8.0847546975611	8.09434325596755	8.13587059313199
ZNF41	7.18845507788413	7.10091277422017	6.9200320726443	6.61902208157273	6.79260940351758	6.94179196161428	6.77865796668059	6.84957353048335	7.12346811103618	7.17931958452636	6.93739021497875	6.90645699528737	6.80055342754788	6.884695020227	6.91236190192832	7.04756724678379	6.76380068705325	6.88394505874269	6.9804350596732	6.97337887091736	6.8548892724464	7.06287229252546	7.09317472791229	6.89324399655641	7.32779906598515	6.90413683146865	6.93692219735937	6.86437505374729	6.84681019183063	6.75411482787255	6.85029455160833	6.67311063405239	6.96230597461249	7.03193165688567	7.26847247632155	6.86982891011537	7.21499605303338	6.93360161824959	7.02822383900455	7.21182848872898	6.92757114859777	6.93394081768218	7.02784063743167	7.00049575365079	6.7422291993427	6.93989649947879	7.05867434184532	7.0301303935113	6.68392760120038
ZNF408	7.34066839358695	6.9543499942785	7.75238016664984	7.63989941148733	7.32315392827279	7.25199245859739	7.87780031807985	7.05921919825088	7.46860440278979	7.377700569652	7.09491995573365	7.17972224964371	7.44612673863889	7.45721121077851	8.03807100409883	7.96938316127543	7.65440277267868	7.61349371914581	7.70724656071312	7.96981628475684	7.56207153441708	7.58200673926185	7.17105642431159	7.01316005054985	7.06249384905085	6.78918983833864	6.9654040573804	7.47354819074434	7.73857908294744	7.58420356383273	7.69759732364645	7.9115819311502	7.6423883680183	7.71240961771333	8.65309668481402	7.97184867168052	8.7232061422242	7.30291459857588	7.12105587679706	7.45809236142151	7.31041433082336	7.60355474838642	7.31798031203168	6.94437979373125	7.02078789201059	6.8790377286772	7.00014076825519	6.88551850474916	7.04764828598802
ZNF407-AS1	6.97615310000997	7.30906805639424	7.63977381330364	7.65239593166867	7.29685999112063	7.08742126853639	7.15456815361429	7.40445498939524	7.13926237981858	7.35701362869995	7.33326211540184	7.31968848475585	7.21979299428612	7.3527779614169	7.99327544778742	7.51409016313915	7.74902420668501	7.27417199172475	7.51525973496135	7.63412183629841	7.77694686095898	7.91607486626632	7.53853170065614	7.73849425588672	7.9629285964192	7.83034170083879	7.53902309578985	7.21023978066871	7.3695397348751	7.23325322955676	7.20966666108541	7.44200471785287	7.54521768509338	7.44332469130683	6.58546901363497	7.32211890680631	6.75406438739885	7.20701846443907	7.06902490610309	7.47662665071358	6.97899038326086	7.32465585442898	7.78262121900576	8.22598091913075	8.00652317590822	7.69244637408208	8.02586273618157	8.00925596681112	7.72868240117315
ZNF407	8.06748274258615	7.68045093057948	7.57637551885265	7.8319826361232	8.24803195582978	7.76850857308014	7.92602782492744	7.94944200745634	7.40836682302363	7.96250598342737	7.72554902445848	7.85595704282261	7.8006256844863	7.84240148627358	8.01072852850033	7.98295260064399	8.25852313335715	8.11650522267031	7.97367687939025	7.94659326225243	7.8396798195969	8.11834232360004	8.07912777842197	7.80640497611946	8.35616277074102	7.82059038674113	7.75600324697894	7.75494102401772	7.94087378682675	7.94926190622678	7.94978496647862	7.90423897033068	7.89023880019058	7.62331435928849	7.17202286862176	8.03246069947955	8.04067145955962	7.68015422593667	7.99737779984709	7.92443456308886	7.80944413454575	7.90200812043059	8.26348842370581	7.81051774785948	8.07381776697848	8.06940936042268	7.99680428356906	7.90324248455321	8.02759647972032
ZNF404	8.07824404158272	9.08858559351751	7.11228651474996	8.60605922333075	7.98623549704205	7.97760257735909	6.87203742113807	8.28102580552311	7.3833152335712	7.87282823103899	8.29786926606982	8.28806611625205	8.1054229995306	8.61665084547069	8.13144686065984	7.84016705673548	9.1414261953446	8.50833583416027	8.27100635548281	8.78816547902363	7.88893889393725	7.95565852552101	8.12720169840574	8.18409202256215	7.60049015936668	8.52344536824403	8.16165811852437	7.88295204550582	7.94934815257728	8.07071052229712	8.5954312510641	8.30763663466292	7.92269343496469	8.05617859330436	7.38636786288878	7.76489258928023	7.70515601595793	7.77496560223595	7.87748238167817	7.8755701520907	7.92231714403618	8.15044865856124	7.87492822558177	8.23949974133795	8.38274412770948	8.75686107526605	8.55239266986047	8.3087253805057	8.57672274374504
ZNF398	7.55486383903085	7.33547212055524	7.27513626389942	7.32577440589917	7.52382183229964	7.31158348103171	8.24674003179546	7.27732120959885	7.49541962411394	7.4554561103809	7.47302858226708	7.2130679781746	7.33731689656679	7.36636227326832	7.9629855509273	7.71288930458855	8.13499535313878	7.44509303316019	7.63121382828892	7.9348343816301	7.67234505353148	7.28584676976382	7.15655702491353	7.56007280424974	7.03652538517402	7.75940913943961	7.58633644760317	7.32836388728327	7.64660989370325	7.6596671344167	7.55330500608535	7.64089943771039	7.67423753942401	7.43780802187434	7.87819612734696	7.48636366672135	6.89409442118249	7.32993955227883	7.39243343093509	7.92920747681068	7.60913416681075	7.431189044485	7.131301492948	7.75346444358814	7.05354738348527	7.79718302398319	7.92906882934788	7.9323438048839	7.86266245050344
ZNF397	6.89598093693514	6.80646986257397	6.93768946092084	7.35015997370999	7.0040159451487	7.00348075719756	6.67793175335471	7.08488700659606	6.84013062219711	7.35362496885793	6.97223041620819	7.17291992415308	6.81169544491052	7.09997411652357	6.85566311818169	6.85128355390734	7.14279176408452	7.06269849606882	6.95884017362295	6.86340886614144	7.19030460460536	6.82085954703175	7.29630551123662	7.04909699349002	7.25545180182564	7.23777372202816	7.07778168414193	6.92269949372326	6.83662628824919	6.8901820249056	6.97715793577353	6.9416553347628	7.03385167832319	6.88229301863606	6.62373158113142	6.86894270734536	6.69886266970789	6.94177649815641	6.77740055899851	6.70253837413285	6.81597604193955	6.92143898375909	7.00694784377717	7.11910809256733	7.69797598229444	7.14327360175081	7.3709498228848	7.13166520285617	7.06191813077587
ZNF396	6.71133741527324	6.86366918313599	6.36381934961135	6.72546343176229	6.84294623066611	7.21922487183359	6.75796641513103	6.76920186957719	6.98977318239015	6.73887357905592	7.01538495272219	6.91098612948621	6.93504868030337	7.0646785728196	7.04472008509766	6.81303687639749	6.82971575053343	6.93501286172034	6.73682182266776	6.66730194880792	6.74692778343969	6.86806838465582	6.80666319294741	6.63900939894663	6.77540457107277	6.42383934828931	6.63180695576206	6.79526514396303	6.72241408287177	6.95933694717005	7.03823228107251	6.84251872794464	6.91023198632602	7.15480286480237	7.01892117619359	7.11174195233403	7.0049957921426	6.88659997413142	7.02181357640381	7.16534105146038	6.82480263638486	6.68900247605443	6.7682784193379	6.56399145453569	7.00290451865365	6.78555824150935	6.50735622503387	6.60622006868367	6.90626345939122
ZNF395	9.38191355786513	9.12185254853697	9.88606206614441	8.74224905536092	9.00776255955635	8.77643892389345	9.71196288688455	9.12929291281717	8.70409644498976	8.65630564022769	9.17306049561499	8.60041896037256	8.69268880362245	9.10637493257686	8.83319755853386	8.64266647398417	8.96232028299351	8.65453336252573	8.58833851945996	8.81122631902178	8.70580303768364	8.79080692587312	7.88616941139524	8.53803744497729	8.57493227418855	8.80171274814223	8.6012995041375	9.07954788044924	9.22410408448188	9.82003051912477	9.17079268301347	8.79245452412697	8.97842727618786	9.11334212246625	9.20774602885416	9.26378402061247	9.24145833029131	8.81155280452933	9.51625136844443	9.33844862923964	8.65996702500946	9.20470092316183	8.51821663124004	8.64930116232174	8.89923591640792	8.73494006864147	8.99273954578877	8.61444407526309	9.01680244559747
ZNF394	10.5858988348575	9.96845052235125	10.0507592847417	10.8996403835027	10.7346132675286	10.9391125607429	10.0769063052494	10.3264052224193	10.1227494445315	9.45026233537827	10.3759916454543	10.792548242496	10.9542703069776	10.5779886747456	10.6336527481704	10.1257457070264	10.2568286509367	10.4243195369206	10.2850083495155	10.326779151894	11.0033315772993	10.8343228743207	9.32444551810617	10.0383151378757	9.55650069966872	9.94152761915264	9.79038813951848	11.2355470305164	10.7295679509529	11.0579287859241	9.93394881686973	10.4916566242095	10.7527858964019	10.4572645397153	11.1180142450607	10.9973972176726	10.047745398598	10.3493476037894	10.932384955425	10.7502456562478	10.4715061746956	11.2210961617451	8.94723628969971	10.9499397449551	9.48200049266441	10.7124729925302	10.6666474795597	9.81393905982623	10.6974612696111
ZNF391	7.04462286201015	7.15916322500768	6.72271353767307	8.04561500790069	7.80622548576698	7.88023704458693	6.98994774880444	7.67467191079285	7.28671154205108	7.44647635248401	8.01956884182958	8.08255537269874	8.08294426080744	8.01889009418687	7.03363872834096	7.34855384496702	7.3735389519316	7.72831638525771	7.22979192549573	7.32641428715331	7.38146196864522	7.60186810003129	7.10943278967395	7.10275632351941	7.63803017785441	7.34562591141324	7.25007429917156	7.41087298321532	7.5407638565975	7.44307718547977	7.46477391150396	7.4862338290544	7.29824351109693	7.67865196300435	8.25155802606493	7.95069564068293	7.77664765097296	7.44986351676481	7.6319256624557	7.42911607119827	7.46058859201805	7.93644467666863	7.6556800167154	7.45074521831124	7.05542038723311	7.67576604145132	6.77144670287902	7.29829357425442	7.2194232968411
ZNF385D	7.49558432207521	7.21908806682045	8.14669166950119	8.27095648322912	8.13377261347849	8.26284964512027	7.25619816682185	8.6908444080683	8.16417636244873	7.55632185697628	8.31046071973005	8.42525583599468	8.55829597692806	8.52941960372139	9.03844415191143	9.39647687584078	8.63728889541655	8.51179404884255	8.4174293341051	8.79595358040878	8.89857974253637	8.54202795672588	8.75339285528713	7.56686682549128	7.86287557182116	7.60864204446031	8.60979714967977	8.10549599440112	8.40797058184134	8.96401530991291	8.50578425906722	7.81029826442807	7.45144199094947	8.34331603502075	7.10110300193233	8.43031099805738	8.43686583453596	8.07403634597461	7.92223915974472	8.20199947718785	8.6372241385116	8.28642391305998	8.48699519667159	7.65624721966169	8.26953252516461	7.41837801071771	7.5191287766135	7.50313863140427	7.59457926484375
ZNF385C	6.96688401202175	6.66910136501644	7.0232143830777	6.8244008996486	6.81275515820985	7.00698899616086	6.81913492645885	6.86872435493581	6.82322716348004	6.92127895873078	6.8219057253426	6.85464311898768	6.82167846371221	6.65929520456375	6.87367237089316	6.78809013546609	6.69529205180996	7.32101998539717	7.18844311623434	6.86798313145972	6.80175729131639	7.55754679868383	6.99601985258246	6.8716178308482	6.77027700607365	6.90504369083041	6.80622104094472	6.78142003655993	6.71552689006789	7.30686324406594	6.85661544694983	7.08079923507268	6.81318113415253	6.91094465199875	7.9627946612898	6.94478273444972	7.06906001940619	7.11413005581427	7.03056501416459	6.90940005068725	6.95543676151461	6.89668294390579	6.82479978814462	6.67245238394234	6.89927699172906	6.83499120663155	6.64305759964194	6.49462098541341	6.80450544733892
ZNF385B	6.92181764350515	7.37067200768681	7.35485835658897	6.99240045234442	6.8787039601187	7.15424610145734	7.56146010982688	6.93714250207361	7.16642407577477	7.53184062389416	6.96817363445314	6.89372583403882	6.99022795615849	6.96978596175144	6.86484297714332	6.9533223826942	7.02257346992797	6.84448890006169	7.00784478117565	6.93799863612353	7.0343625230177	6.88420911368677	7.71703312601525	7.10765804168343	7.36752874366358	7.21078665189855	7.02834553336993	6.90317754439585	7.04349509679797	7.0875017188997	6.96507354147031	6.6900467512506	6.62523054624695	6.89678775637564	7.01524829310183	6.91324259832062	6.92661150520898	7.25921520663323	7.27779523984593	6.78280759022193	6.86678578609495	7.1436492104926	6.93951409631281	7.72587058987034	7.35265894502612	6.9916260228349	6.88169238898838	6.68953502401193	7.00225478653923
ZNF385A	7.70535795628273	8.24052452762941	8.45292610088135	7.63184038966915	7.98595191232815	8.27571928328599	6.91819955068659	7.74181618154654	7.88630082269952	8.43135789932587	7.4280934324884	7.52744266866676	8.08947626973898	8.31070835181857	6.9524896645539	6.79691308674654	7.60812480323373	9.30930883426707	8.09515952768553	6.75960413218937	7.37161892714942	8.3003845916842	7.59474671369442	7.8291098389125	7.48077769154216	7.34505021505066	7.30817549767807	7.98514257528956	7.80205851890158	8.04511486452095	7.55973095915557	7.89967873589091	7.57397662538751	8.37559330341246	10.3664700558165	8.41262565345544	9.64533092910216	7.93801236158822	7.24980877279479	8.184586897997	8.10489433566554	7.53158090518222	6.85421879358292	7.55572179313725	7.75107520137315	7.50085758766609	7.19495171801604	7.3538057617558	7.80762661940231
ZNF384	7.95838809247991	8.10054959600445	8.05117457091393	7.69077226239706	7.3353239382556	7.4642234083573	8.62630121199891	7.59503546169963	8.00869740658105	8.07233316683625	7.80170876297654	8.02030012421304	7.80886415289586	7.69987221057254	7.90765613832196	7.79422005848174	7.50599553942688	7.65427827368595	7.5535019377909	7.54781301511102	7.99916558869844	8.19447451162518	7.56214373369407	7.8083709478493	7.20954948388912	7.71300222569694	7.68472862761638	7.7493907765213	7.5972862618273	8.04110739796809	7.73972531330908	7.81242058154213	7.82381037578093	7.95626540327396	7.33743722779664	7.55961067651615	8.05694195305285	7.78905285414803	7.46275731909216	7.94815833041752	7.69765480144482	7.73648932552936	7.91175584715855	7.9994013619008	8.13366649791401	7.73173802631632	7.80983077759936	7.68472862761638	7.59216704711829
ZNF383	6.90530618046434	7.21104796938238	7.14051595118416	7.22852404700651	7.10185823631025	7.28956382520422	7.11265208275076	7.29890735963477	7.21675034480512	7.18402848463752	7.17164088516929	7.32147772084565	7.28591970939312	6.98394340945507	7.0814019894462	7.52592227794062	7.39271143894475	7.14607019797418	7.00005546324308	7.22385193723475	7.37378696041522	7.40738634210328	6.75891544833357	7.20209840911852	7.04022572138105	7.25849315826714	7.120624131017	7.43585771461875	7.13176584235272	7.32851633222806	7.24884481716558	7.33331536437349	7.33073340290722	7.23840669708623	7.5537123098207	7.39097118769178	7.50013242478013	7.0630600390758	7.36385926396846	7.50569522218397	6.97884553658472	7.24987176018252	6.9921985753109	7.1271060696018	6.91395105800481	7.28442510489996	7.11932468123649	7.35598529962478	7.21645910323971
ZNF382	6.79759823761575	6.74310183880819	7.0334563550283	6.74944983540988	6.54274735494478	6.72692980771346	7.02672185889165	6.70618753538956	7.08426654569048	6.67198503382327	6.91370989357786	6.92217462523637	6.71856154063934	6.85644868726744	6.71210400615101	6.5782633849767	6.6472664649703	6.61222734330465	6.65184174672337	6.73528824309434	6.59111429859276	6.59545349503081	6.57353294626892	6.55492101483676	6.81588957583094	6.63435791302288	6.69662987468691	6.85890004828386	6.8046102471058	6.93560891493546	6.70969356635761	6.87783287838926	6.73867507389008	6.83081784074433	6.80845292584407	6.95768464354704	6.81104488154842	6.7261835272892	6.90217570716948	6.88926918820836	7.01376216094395	6.75244588467097	6.78056646323774	6.67781746541581	6.5872537741162	6.67459081172358	6.79726860972246	6.59673415794735	6.74714828771689
ZNF37A	7.73051970697339	8.12453344461401	7.21999396799546	7.41222764453605	7.96505652911649	7.65358127254029	7.59548870869414	7.29207570651643	7.92866646919971	7.99220319598216	7.88886204629894	6.94219558453143	7.33573490750939	7.67122722296982	7.48772060181587	7.72416689092181	7.32701738261848	7.36828040457209	6.96905444998977	7.89891599264113	7.09091266815685	6.958527891674	7.77399559785281	7.50273150052641	8.1001383362075	7.7052879855894	7.21306407665193	7.46769350759381	7.45754554060696	7.23397513215574	7.66023479837339	7.31304669355136	7.52350731950342	7.53045604444406	6.98665341434372	7.14427405014884	7.12931405362922	7.25838984877013	7.1250114097996	7.27468685402904	7.4296510971661	7.61269067270159	7.36483796836466	7.82348836011855	7.93341717121114	7.58284920914349	7.83853410812008	7.7158718407338	7.45330733423175
ZNF367	6.77663226252947	6.85312813643691	7.01869750704361	7.08709501486771	7.23284090624242	7.05399835627621	6.80741449607411	7.03332713729969	7.01613509116277	6.86075078560567	7.14978014476638	7.28549075468741	7.18672195618039	7.09267117268197	6.84727092039326	6.72434220490445	6.70344611300755	6.70093217158732	6.81783201320817	6.67532107878953	6.69987698514716	6.63372138820547	6.95356184892419	6.87482479658013	6.85342159872832	6.94498961914092	6.93030817141484	7.0295902514853	6.95718331468601	6.83775437845496	7.11905244425096	6.9936573641584	7.26040425670239	7.19723411531455	7.05692247075897	6.676106754861	7.33091046971952	7.03156535136358	6.71554886982806	6.58725004435476	6.94092948352197	6.85646885955616	6.91274603668712	6.62411149368248	7.29889636167811	6.58700550386226	6.82086871430232	6.81107850586316	6.78829298621568
ZNF366	6.7485860695723	6.70034989508676	6.80635310796982	7.16838779928676	7.17206165229398	7.30010822819899	6.90417299264962	7.11906526696001	7.58995922417548	7.06109125222218	7.1001417070969	7.21589586659025	6.91820328763284	7.17750627225705	7.26506268436005	7.3111472113274	7.06352046055535	7.10537530857188	6.91322219790549	6.72642040095734	6.90951989675208	6.90937413445294	7.08866245797377	7.17441534672735	6.78914943774152	7.27697809774841	7.16705327259755	7.16481206446497	7.37565728991605	6.79213450230341	7.16232541536887	7.10030530248175	7.01451544518463	7.1450665809023	6.83391544524478	6.87900429512667	6.87587423940284	6.80960362383798	6.81527846023934	6.70676910767375	6.84540136590538	7.02774107125371	7.18804211213075	7.45162953223895	7.01365823217154	7.51134955127263	7.10123650757125	7.04264248155857	7.40995808877237
ZNF365	7.44289627267671	7.56363174592483	7.23489934846763	7.78427163808477	7.69096748667612	8.17189990784312	7.17247761031473	8.36356851886068	7.67603013561197	7.32722057563681	7.76379601353549	7.69794028652494	7.77240514205848	7.67722274352534	8.47597335156241	8.55002195288669	8.57640793008837	8.42129528941486	8.32864801024082	8.72375825533202	8.37504275942934	8.1494520115037	8.85704715755091	8.38203661034134	8.08139094609412	8.05576321330756	8.47434405336686	7.83732025383916	7.79669218135595	7.54345257229242	8.44957042604801	8.38801312719276	7.59807414046993	7.84096660642754	7.28758764656463	7.77032321294859	7.54911869256807	8.03793936469041	7.48596048557769	7.84330830949644	7.45556192873208	7.48374304726374	8.21520180998516	7.9682301827928	8.72614779609289	8.43701354316111	7.91751472074295	8.27756252630355	8.10425757664285
ZNF362	8.5499361162913	8.1030165912095	8.17010714263469	8.97407499265758	8.81764914050564	9.69074634787726	8.3032608755603	8.57621480452597	8.31984010618217	8.31377079235338	8.69988467244828	8.82352703399468	8.79412756423097	8.59484129264285	8.10057883622139	8.16426770767264	8.03484474263065	8.03600334452506	8.27212710844188	7.96149584131051	8.22815110095777	8.10463650158447	8.89240666580192	8.92464929334839	8.63283259780998	8.5044169746514	9.14000897721879	8.4535716760357	8.35864247595565	8.74540615641472	8.6717314560268	8.52437403392488	8.15444501175187	8.38173926736222	6.79548054118404	8.36448969600366	7.86600930515389	8.08017810339307	8.69697536768644	8.27008438651437	8.5379298572173	8.60505812110399	8.55011065826082	8.42631108141068	9.10881463899217	8.64446963642551	8.60777479180395	8.45799683474615	8.39340904460272
ZNF358	8.96267080059077	8.31168482156439	8.66753533890197	8.9873040484013	8.30345765226505	8.46642969617949	8.88256252243588	9.12281470773498	8.35701379617453	8.76928218895133	8.5425342202389	8.92595407969399	8.61215698813834	8.34259534782316	9.58812288938115	8.56202806761774	8.69978523203141	8.91057784195973	8.98199826822951	8.83064558759215	9.46629342685589	8.4641905237635	8.44472007441397	8.34011978228573	8.38056063239784	8.16049294658168	8.62277419553151	9.13472317356352	9.42048977870119	8.64004765764878	9.34286197334522	8.67275233680716	7.84420579390792	8.48658374459782	8.48388641841253	8.54272935442277	8.92844047912337	8.82337582251182	9.58791786353263	8.4657641062265	9.37881436192447	8.72994354559961	8.02096802278954	7.91610693122698	8.6057076951401	8.14395603142894	7.76035116554382	8.27930095298245	8.40369879529363
ZNF354C	6.86748388560973	6.63608846123378	6.33073321570693	7.41992028547258	7.47708879775817	7.7092859546485	7.18502617829967	7.48159333964678	6.90775684069844	7.18742485372075	7.70613690512359	7.476593222103	7.51045436349149	7.43049927307559	7.85731781969829	7.82170465676804	8.06536416592292	7.97094023621555	7.87289584222562	8.03100233944357	7.96598601117437	7.86375304174348	7.47931025677856	7.33843877567215	7.70815163609616	7.10542093757605	7.64935920487238	7.45180785100964	7.26198589931697	7.21313294290269	7.34550936740851	7.52640285941622	7.43342424552736	7.35982346464867	8.67803437882453	8.33351746363377	7.54989197941084	7.3129533166915	7.6773751923831	7.55781971265244	7.54602970590664	7.17082914299262	7.31300071159263	7.33317995067839	7.48992688205257	7.35026701491367	7.46446387248719	7.52542636312141	7.37729282340122
ZNF354B	7.51183566849694	7.30289720454034	7.34762401407873	7.73780237385521	7.36058746408268	7.4848018338551	7.09880854977085	7.21501222487261	7.15222507684438	7.59216671468862	7.3117110102201	7.64056617714242	7.47150613820006	7.11650606934228	6.69966784895343	6.61390348011563	6.69486798845002	7.07629425894657	6.91541785451273	6.69450514103834	6.78723500055931	6.84917183849427	6.98655811571672	7.17079471612046	6.73130332963032	7.22954111956976	6.79852395629234	7.00950291096646	7.12144510792216	7.3607294959164	7.44877215434212	7.12325393568822	7.11227998568643	7.34612462866772	7.111570477685	7.20945331594437	7.0785262166675	7.17989054934033	7.12196222713798	7.83209346654146	7.91517408971172	7.26896068385022	7.0296461407954	7.04749241407653	6.97843122670678	6.87011359790506	7.04201352258544	7.10143166507324	7.03629054791917
ZNF354A	6.91801525466273	6.80246508245211	6.54520068512821	7.19496088148059	7.17965224353021	7.53145891515899	7.69107867055238	7.05768623861276	6.9179426690242	6.78057013952105	6.73063867187423	7.11499893786142	7.05244259465044	7.38387411610038	7.13869057339701	7.03882709346353	7.0212510207815	7.02475255990633	7.00973238302695	6.99385197225681	7.05979429191846	7.08760493963355	7.04296019056797	7.32217904716847	7.04699085721709	7.32738759216328	7.23283926081518	6.878833218906	6.87456521217325	6.98016996218909	7.05682053049972	7.02241274440267	6.94405261151947	6.87397933439122	6.62705066200499	6.92444376144357	6.9186406318079	6.8206810799076	6.84638486283295	6.77249350466724	6.90235452644373	7.05497240507458	6.7040169403582	7.69495009804762	6.78202315342044	7.37659493972691	7.4587600522116	7.35825279770761	7.2990349079169
ZNF350	7.23381427321837	6.56860096381303	6.94063221375337	7.03156305811699	7.35243615517185	6.94798412372928	6.97335384724341	7.25932044752434	6.80991426254569	6.94815410033396	7.10171292372728	7.08088946916295	6.86830287686628	7.00411051597029	6.86357903848549	6.96042410766744	7.21801774652219	7.20396500225724	7.27466045095298	7.22532644708069	7.18527157389781	7.34589242269503	7.57390739980103	7.36473050824609	7.71488733768627	7.18080903254354	7.27629758405583	7.15614531263192	6.9704134741891	6.82579477103256	7.10925697666752	7.12817435650085	7.11452240381916	6.92729402908951	6.64726330739175	6.83706636795905	6.80210979023602	6.81835311977673	6.79165222162478	6.7546112663958	6.69276628092002	6.93732209128064	7.72305907168897	7.15646504761497	7.37908357578634	7.22026485209943	7.2827038402182	7.2984827256132	7.16610744605504
ZNF35	7.46707475517562	7.57051261928736	7.21554544355335	7.20120736538588	7.12811237557737	7.21907992190027	8.19105984206129	7.3501040877023	7.765143710798	7.61249836827541	7.12265227824381	7.27453216438457	7.47914968413993	7.42595165202891	7.38153964457088	7.53167252579856	7.29566030775341	7.46599604968972	6.9705834739965	7.29813438083707	7.36476614156971	7.56246637219578	7.71315398208931	7.51297178256353	7.71174847758703	7.36150836400119	7.33979810645869	7.15519316287506	7.46217083957969	7.18666664843311	7.4360712191356	7.43149622796908	7.14178820590467	7.37508798368958	6.63860453504909	7.00407176976077	7.08644704397835	7.21901926889349	7.07206462017844	7.32577038580444	7.44631307109432	7.16977467867032	7.861818547917	7.3163800486444	7.59239438287188	7.27024827289759	7.35892016027906	7.63279836082688	7.72541111323642
ZNF347	7.04869477154587	7.15126672155882	6.91274709549761	7.24258271949026	7.15367510835521	7.1428575659369	6.99087700900246	7.27001622380272	6.62550941079953	6.86106248876238	7.02020096800606	7.11877592085754	6.98946918767809	7.02057865782226	7.44317936649936	7.2172004362351	7.32277353112133	7.11164870109687	7.25563242242734	7.51138067414021	7.10032285350198	6.90683525876837	7.04942433474937	7.11050835868412	7.21988048921231	7.28342757439341	7.14734551578823	6.95190487479676	7.09474067476716	7.11104196708527	7.05659702536005	6.94771989640263	6.88880374243539	7.11596639301834	7.33932161031853	6.88911662640763	6.62560525622129	6.9887445565432	6.85191564814779	6.96729007540195	7.02779554220365	7.02654893441653	7.39626739203781	7.35822765690867	7.15931396646069	7.37091157101801	7.27965365826212	7.24896344979045	7.26184151899292
ZNF346	7.41869073650336	7.91275168194974	7.36298166726507	7.46241770414038	7.40143483794678	7.59512733236411	7.82288772064705	8.04677292170572	8.04080463283368	7.64432161069132	7.69392917195381	7.33444202597939	7.36830185108908	7.81193036223266	8.33419903805706	8.36923999399716	7.3429169649765	7.19937713976519	7.40773062309069	7.92365742563725	7.68973012306385	7.1305933465642	7.82456944620226	7.50458017552012	7.32403627698819	7.86289857695829	7.69948128211736	7.685559895033	8.00514762164671	7.8736485770816	7.54988711794427	7.60469389854407	7.71612461387019	7.70814905129088	7.25833660464011	8.16391686752999	6.97995953626519	7.34505829117876	7.21119155769894	7.33570481094695	7.45282461954952	7.77617432879984	7.50180614458243	7.77094410091739	7.57531229227286	7.89305900713439	8.12569677842304	7.7858921181266	8.02392579920676
ZNF345	6.74920185170355	7.16027387334019	7.0154115152236	6.97951273562158	6.88137582702488	6.89503672672763	6.95912009477636	7.19711910460033	6.66453098798653	6.89389410234058	6.86317703574129	6.91836678450603	6.88782817212346	7.3488187583571	6.80408120923084	6.90924960933786	6.88685638738589	6.97123975237849	6.9692445893292	6.92164568549285	6.85511193994595	7.0501222270918	6.79968790395649	7.12811024091035	6.78331397072023	6.90967308771086	6.92250634747488	6.94879846993772	6.79586187542545	7.0048697597968	6.91552818382231	6.84498745970601	7.18935578407212	6.93522790452889	7.03896230610367	6.85742129014642	7.16999725325283	6.84227384737763	7.24690634569783	6.78865899249497	6.9253426278555	6.830538534853	6.69394130837238	7.07844346286668	6.68652678690004	7.17153809454841	6.94606672802318	7.13592250600185	6.89296628568724
ZNF343	7.20631514293216	7.75157357859972	8.04934183371805	7.59580611836002	7.36563055698985	7.01446418388499	7.33832268925919	7.3123487591356	6.97005121813906	6.97527679052451	7.2740678760673	7.34152851489224	7.18771575736776	7.25573884595718	7.53174509154096	7.41980820274506	7.19431822748032	7.09903206010468	7.02801929222116	7.55382252152318	7.10445076324668	7.13098127709426	6.6269349722211	7.24795867571484	6.84400485490612	6.9891380693384	6.93223324718233	7.70269417871817	7.71446500446106	7.71902563456827	7.74227947540252	7.63132345934207	7.38700442160023	7.31900915517896	6.82620185478265	7.45590278232793	7.26930622256853	7.47133230950318	7.29405516732931	7.31927654797904	7.48060278600056	7.42591151368178	6.88048345005265	7.03792603518285	6.47008509145831	6.94945678945373	6.9803956471117	7.0950663380793	7.07605384464769
ZNF341	6.98813205251768	6.99633305532861	7.52967552438727	7.02598711423359	7.04367494067434	7.00954659866037	7.57588908285643	7.55383140582748	7.36226644546394	7.39374072425529	7.28749908091785	7.21956157383415	7.01399427756632	7.11037568303178	7.51183299671059	7.28589283378607	7.27959667721456	7.27993518262675	7.03815449505067	7.20760217615136	7.21555080649475	7.33603242300317	7.57997700999435	7.20235048424687	7.65635905879859	7.06263018339572	7.02410261599066	7.42957055608177	7.36842070508959	7.10290302866516	7.31639359100531	7.40064767903914	7.19450058010672	7.27419097814555	6.72938657298555	7.46662709394053	6.9793723276231	6.95363687281042	6.92234172559708	7.00006629170984	7.35429703163656	7.27465262003135	7.37687355098375	7.42530599243716	7.94421459555307	7.10424326274189	7.26426734022249	7.2241221260779	7.27742127609734
ZNF34	7.71761096244122	7.82446936137021	7.95838081907946	7.63494099397341	6.9449291836548	7.36795973954696	7.03190570663137	7.30725003562088	7.23434035371504	7.68029925158781	7.38291484170517	7.17449390743099	7.27922032157739	7.49115414868324	7.69940565571761	7.46324738345543	7.96251025064074	7.3729568089159	7.40378776054818	7.85537422829742	7.28668099076814	7.39309674962642	8.20500780385917	7.53761429841017	7.77755732198811	7.46040532232707	7.76207485940348	7.31836010426253	7.51585591956067	7.7913063291639	7.59547065633618	7.39596451564455	7.05173300353117	7.2928177963002	6.91529960699371	7.27887756362584	6.78852297623379	7.48471328798115	7.71646470351884	6.9624622166483	7.47670514317061	7.4524741395864	7.92885138169345	7.30903258608923	7.98474523043124	7.40202803515682	7.53710614112602	7.44335036720752	7.34759105496546
ZNF33B	8.21375196374339	8.11062912697443	8.69604532612628	8.31450330250576	8.34208081875344	8.62939914541796	7.8730806495387	8.12907104594474	7.42587740373441	8.41878130361093	8.21720768106782	8.71890694341639	8.29953325537246	8.15987479727538	8.72888415709054	8.06094619576523	7.99177594377248	7.96932015999212	7.82086083752786	7.51796284480382	9.00222994536157	8.26546019890203	8.46008980193368	8.48479023732903	8.58201543579957	8.71190325415834	8.31037927132611	8.08734187462318	7.74842400297941	8.3953674969625	8.07714300856011	8.28550801347996	8.14702807134115	8.1421291884516	7.25464419097861	7.84894003329019	7.97168249176462	7.54387674245516	8.25778487262286	7.71173317119421	7.82100822143698	8.25513260492083	8.72335216272614	9.05248275497901	8.99102429362419	8.31388965074183	9.01912451362021	8.93686967480817	8.36416947595886
ZNF33A	7.32626261841143	7.53185067848636	7.16776470687593	7.70191439881639	7.85142694928535	7.74793101680635	7.45637250137928	7.96317237493983	7.38879610296172	7.40020559888969	7.59205920311887	7.96144503554304	7.70007639667305	7.77460926193406	8.0479748264601	7.90562957644319	8.04435772032421	7.69815626600328	7.97300264538148	8.2579092365466	7.93887319357586	8.26469245991072	7.16474513368888	7.67542297911428	7.39865494585659	7.79715882993683	7.66888118716033	8.05712089737661	7.85031953467161	7.95354875434652	7.82961677286797	7.8908142077515	8.06811850069781	7.81053056454457	8.43327859640996	7.84721408218368	7.59362127409347	7.62453366389023	7.61330831853919	7.56219693929711	7.47889672632556	8.0806193240476	7.01886913166845	7.85553543527346	7.32281120550455	7.70428510268265	7.98918086546768	8.04694757170159	7.6850053967882
ZNF337	7.98078932821932	8.49745639271922	8.58862517115552	8.32382529698202	8.08930527229386	7.79753140189959	8.80259635987285	7.92250795135117	8.70299568961513	8.15634464324162	8.23037685599085	8.07468629944595	8.18382570278187	8.04868472690353	8.14438672886438	8.23998819690229	8.23680276093651	8.45599977743788	8.222637382255	8.77777602369019	8.6005723991491	8.48768568692253	8.36513241456192	7.90592075903778	8.6972283475973	8.09910215003511	8.06004445941119	8.7200730776085	8.71325490942731	8.78043532895512	8.47046406844315	8.47177525580886	8.43901818678702	8.62967592616459	6.65966415153986	8.33853392643455	8.02033679063169	8.42767906011486	8.56924140741928	7.99348095222304	8.35434322703357	8.44142974207758	8.67598708779105	8.17043674384599	8.38348146360547	8.32844269386224	8.36639084351334	8.26883949502045	8.25452045131219
ZNF335	7.29362273963474	7.57749652725839	7.17325099100894	7.62963237328037	7.32493950798812	7.21524875458563	7.63770203435486	7.26380156325154	7.67826875716228	7.35740176120886	7.35105530629193	7.27944439121932	7.15159683517403	7.15057484334175	7.34056209440384	7.42820284026546	7.59203385340309	6.93293615373618	7.23138442412372	7.44010165509693	7.00959625983055	7.1522669370815	7.35729848789402	7.19989275619244	7.88133351169437	7.23172217165258	7.25972167377338	7.29000519684641	7.08950013221001	7.1021493624344	7.05420570728521	7.28103190189001	7.46716608387332	7.21191076486189	7.29828521656076	7.46017570464605	7.18219697698505	7.17889148134108	7.13021970323582	7.73102372527233	7.08292171072681	7.24833157724351	7.60143236613633	7.25021390393725	7.47858599952503	7.24159006605184	7.29009235911088	7.37516090691001	7.23071149339123
ZNF334	8.33003759929804	8.507577597018	8.04068441684622	8.05942229533883	8.75853071840469	8.46216653870651	7.77026467145691	8.22258835550129	8.14794635073864	8.78933078214752	8.15861153518311	7.76780478332033	7.6720638541858	8.41696351117403	7.66074980306159	7.60615386979914	8.62727871702737	8.56965838643578	8.46421028024725	8.67589680549391	7.51987920566099	8.36855858409982	8.56207920117252	7.90287878948874	8.44086013613739	8.21189004376538	8.12137499162052	8.22489428279603	8.19043292673363	8.16262275659035	8.10168650682459	8.10061587350492	8.483442001805	8.55847533659783	7.80922759057726	7.91918744547808	8.92579108725096	8.73441126626171	8.50047562292533	8.27139372126867	8.32071969441151	7.97879136448046	7.78250080992374	8.67429263769288	8.29186905568772	8.65272946366329	8.02534209312359	8.19074435933402	8.07215951295392
ZNF333	7.40280926525207	7.30163679070553	7.34612133049894	7.52482643355641	7.71719325502259	7.48795170081066	6.97903137396405	7.36796834274806	7.04355015837223	7.34567087888817	7.42177144715842	7.25786904492079	7.82997848122161	7.85273182878706	7.32133700999127	7.28675833156364	7.79440068535853	7.57607533789378	7.59749583369983	7.49576642393429	7.80494612738555	7.47675079409522	6.93843648930551	7.39720129014827	6.87621910803641	7.5193897377445	7.61726928007429	7.74077075415966	7.52526225331185	7.76586328461574	7.50459401992779	7.45662220034678	7.58638087872896	7.56408967069164	8.02568625975737	7.40282622966262	7.48324447016073	7.47790316066061	7.9399389871471	7.37695055418446	7.43722261934572	7.47556136688166	7.18545455447583	7.45435933618126	7.30038331552031	7.34915886109875	7.36907261877594	7.42661549427717	7.10770209668273
ZNF331	8.14577600008659	7.81032341502795	8.29739165283913	8.9444706034861	7.81429640196259	8.71403282280521	7.2595321883318	10.3670276950697	6.89172501724015	7.61425975125092	9.74959955824949	9.20565715216156	9.14180308153813	8.1530673661703	8.12386612800054	6.97994195935278	7.869643641516	8.43460295315594	7.51959646642054	8.13853655945733	6.88481986619036	8.98724992529208	6.72920044590698	7.42990648585532	6.65624707318312	7.37081035526333	7.26193823533727	8.84176179328428	7.99993381192073	8.20058044200161	9.01799283090397	9.01259573410871	8.66872646124784	8.29914344836434	11.0117684365856	8.59320023203454	11.1800729731308	9.39931437318739	7.78996202227764	8.29844472830341	8.90808587529059	8.65056863458647	6.86213283849492	7.62955859708396	7.53736506278158	7.36385583753209	7.31860153631738	7.10311392310455	7.13857535709391
ZNF330	8.03876448500603	7.72328135501455	8.22419645281857	8.16325537641277	7.97792190152632	8.08184287739023	8.10853350538387	8.62935663237678	8.05323921204716	8.08635215180871	7.98018224689764	8.02720916816516	8.28701996387972	8.09058799875187	8.0331684893867	7.8169910583173	8.21416324018814	8.0295491239492	8.3937779180062	7.94714887414074	7.99323036749715	8.35110886378553	8.4116399775953	8.63021807570057	8.59488396716922	8.5014121450953	8.23842750953303	7.9417935636198	8.14252283780025	8.18396651623369	7.96468107508695	8.10020580647437	8.28781040445334	8.25927765275045	7.95435944938037	7.48618989709978	8.25685891072266	7.9805595080607	8.30525384899473	8.14157933150611	8.44891382504297	7.80079415853701	8.40629318542612	8.7999350122763	8.46676662475472	8.44047176581139	8.79123957395565	8.58934725761815	8.29277334080668
ZNF329	7.66003199789513	7.94706922698871	7.78014385681401	7.42308958913853	8.45701712854758	7.56861252612626	7.79970464400477	7.75169701765308	8.25566784966302	7.41906615220912	7.7655748444937	7.74104082660916	7.77420019564562	7.76351810047943	7.56458995507281	7.45839041372003	7.58334338509349	7.67153090271055	7.44910158511894	7.67902606927449	7.71615519093126	7.45876411135018	8.11010642161226	7.77372822765263	7.98322805438981	7.5165994619975	7.70819481829382	7.40933412992272	7.72413949002888	7.60453357279152	7.477973518731	7.55873881174108	7.5119841745101	7.5090777204454	6.76212692606384	7.64368031815708	7.38421787018881	7.83061783772471	7.8511347409845	7.69293702275347	7.83145547888712	7.49872518754472	8.37962834861262	8.20629132319213	8.47418463230081	8.0463313431425	7.97336258822799	7.67640048508368	7.83987785628311
ZNF326	9.19374659871906	9.21667103085796	9.23401051317692	8.13400194029577	8.14437371142826	7.937444674307	9.06303140787091	8.07971070801065	9.04452073877431	9.28326157368639	8.59125201585394	7.64801029264177	8.31892529911356	8.42123157654323	9.0416010151822	8.84197991747234	8.66475636551497	8.37077050665234	8.06224366161175	8.86167817403296	8.12540445390848	8.12540445390848	8.53600628378622	8.47167317763857	7.95447653818955	8.49276018175443	8.50536264530135	8.18195169122288	8.12788998160581	8.8498014952631	8.03068012745238	8.45131608973972	8.72631537421036	8.65132644553022	9.87352775295474	8.74330663020588	8.59747626230043	8.50868285435098	8.43473422809195	8.64899189283392	8.4996931373987	8.43071357041764	8.73735306410735	8.74061715618168	8.60480122097433	8.27133171933326	8.47124358612394	8.1735744156565	8.53513352885412
ZNF324B	7.62436129963521	7.63437428411259	7.18273116563481	7.45475074533176	7.33214809482606	7.11268453872177	6.96624484834546	7.22580027673323	7.34660909829382	7.16780137443441	7.06363797994324	7.45767901893957	7.58847819599326	7.62115765234585	6.87158046677524	6.6724918197496	6.78048545899456	7.10051812315725	6.92577551985895	6.69910095468122	7.04103410108418	7.13018553713912	7.0975566052485	7.17606299150718	6.69237772098244	7.06021901696924	7.16683446322942	7.41415802441397	7.42299646677709	7.67289352131372	7.2595676591679	7.19533569816213	7.51132693776258	7.44549643560543	6.91964010596892	7.45721665881566	7.08003930271513	7.25782848868902	7.74640561747576	7.14856798567125	7.38558090799684	6.94472340636703	6.94288057865273	7.09008651541806	6.86513647337195	7.06801342953917	7.1262622603721	6.91505717707853	7.2415343812132
ZNF324	8.43523071025021	7.82304558570173	8.41448919015298	8.66039445208853	8.33760629528413	8.29866131005287	7.82629846761243	8.44139819705182	7.97093657865195	8.46917423979392	8.10470757983861	8.50937195341831	8.12744931650597	8.24140327432683	7.90277833047559	7.92103252139945	7.66456270735184	8.11440027258605	8.28093029780035	7.45274728844078	8.27770493833496	8.66783736620725	8.5099380986679	7.71168094771203	8.78616102291449	7.83191490676206	8.09895033113383	8.24682708795645	8.09395280739261	8.33007334309637	7.98481476232517	7.86059113466407	8.05976538216274	8.19155489367961	7.37890453032583	8.3987153588649	7.90227247252739	7.95686316461491	7.85565766961103	8.12580891232842	8.12036613652871	7.98147876129706	8.76532739864022	7.88604951005951	8.83306549338599	7.90085686387022	7.92747123548757	7.81433938571165	8.11133312653788
ZNF322	7.23710572085746	7.50540327176919	7.1421392384404	7.58576280423048	8.00929439209363	7.91990425638159	7.37703120903145	7.6364968334762	7.14173245194869	7.11749390105313	7.36161523530391	7.72776555944897	7.59751440469922	7.82050215880571	6.8475063849137	7.11826967543974	6.95385280389774	7.2034385106918	7.25222432332348	7.01818044620425	6.88788956947777	7.37627933473103	7.24045484935238	7.53111223968085	6.90007690685086	7.52003792150585	7.18919122032983	7.45130332891409	7.1767594297	7.42127979208248	7.55199944030157	7.43738242406312	7.02352379153592	7.31720918470034	7.33353716389039	6.97385651572627	7.33584890795316	7.15912846547432	6.90955641590911	6.97549787984669	7.43589636775791	7.39621701232671	7.14596252272174	7.48090872854382	7.02751890317136	7.462644785816	7.55579394054247	7.53373457918975	7.8214063738198
ZNF320	7.78352759241407	7.52640478444336	8.17192538914855	7.74534139501704	8.04785609750945	8.33373917281529	7.53792164835526	7.87562785102179	7.74674113745027	7.75554900590318	7.82704890693139	8.08763625201801	7.95832658942616	7.64209793621753	7.41338820358856	7.29618829177245	7.47527870154456	7.37222054483196	7.41325927031667	6.98594929905716	7.37201056683901	7.82921084220917	6.83840342620158	7.20048528214752	7.10189211893489	7.27037921842829	7.44244937820478	7.8443125282683	8.1095347231274	8.09221880794565	7.64674655487842	7.75086072249647	7.58187847077081	7.58343023633447	8.24527492341797	8.00532639815955	7.91979249787717	7.89741600136959	8.23002796434412	7.93154835096227	8.02288146897604	7.92461821332065	7.24099740113242	7.27917058886977	7.63998955102246	7.56396728844852	7.44157464106579	7.43889608244231	7.12248601000277
ZNF32	8.35637456603651	7.99975450465924	8.15938515688043	9.28796298852342	9.22481712224965	9.13330505842698	8.37279281091766	9.00190675828563	8.37345056079113	7.84911763757346	9.32333095329427	9.00981338328022	9.22544002581819	9.15447852654568	8.82357737826688	8.89153174808086	9.01034121963407	8.66605959966812	8.81224053331938	9.07765094076643	9.28241015262803	9.3039213545088	7.94509848760773	8.71383716035595	8.47839008086619	8.58647937586478	9.06977924077077	8.7199852243442	8.77461614890858	8.97657161229496	9.23642093265081	8.80245050875106	8.53392527299304	8.7853745549266	9.14729023662572	8.69851137510254	8.5836546809479	8.3722667663109	9.52759515145921	8.39124571608174	9.06292453595102	8.83950265449573	8.76356704602906	9.17825177196336	8.43111591115166	8.59495582797473	8.35077841566645	9.28249339680612	9.22589966597079
ZNF319	8.20577113312515	8.94098658524047	8.59266433333389	8.7443980390184	8.14779073609585	8.32997978749275	8.0099482097889	8.55671658227287	7.93493494469291	8.43010077381508	8.46506198283915	8.22373374236952	8.7040281797917	8.65652527744064	7.44468706146926	7.11606011001482	7.75008524776775	8.00635817136869	7.97714505484568	7.55467828358994	7.22184240512067	8.53312600881765	8.58403049321857	8.65406307094054	8.74185009292605	8.21953680323817	8.51398235245523	8.02743970672048	8.49621861108414	8.34670454056601	8.08136942270224	8.35544177449795	8.04458833471616	8.24532247808701	7.5288275039253	8.43528717779983	7.76521363436923	7.85305124754951	7.80763268291698	7.89906636527339	7.70114722094024	7.78888003241901	8.65369917174517	8.24142528215705	9.22553464719026	8.20924585523997	8.39404214356425	8.45428614509636	8.16139254553097
ZNF318	9.17961952382166	9.09170003146909	9.39676764199918	8.71588948094123	8.71198487814541	8.31400044339762	9.48576316644533	8.60926328073885	9.34266433284127	8.96571813042735	8.78068574367399	9.03936265283868	8.85372949688041	8.51915519688205	8.57630585433927	8.86384417280634	8.48268732791304	8.91417911618885	8.53817794543173	8.62647786270933	8.3511813461988	8.437100270446	8.53843883969457	8.52048481761316	8.7838248594573	9.00101347986459	8.25947317938004	8.56292150831005	9.03624839499106	8.99900608668479	8.8046345341328	9.11355473036466	8.96459589245434	8.76311536174293	7.66173001528011	9.51859865685364	8.86305457001767	8.8311487998156	8.90325588782583	9.3674605098969	8.84343690007811	8.80209950311776	8.80126983083739	9.13251924098727	8.56942123288353	8.762932480245	9.25864829989679	8.58404184994895	8.7868480641325
ZNF317	8.13327826153779	7.70212795854098	7.98125817387291	7.98379088608053	7.61959945507504	7.8976274688629	8.1852347545804	8.26180952379358	7.88681443733952	7.84559076643033	7.82009414250172	7.89056787053684	8.35919361203701	7.78604294906921	7.81650002932556	7.68575271713868	7.47699737817817	7.58850406922588	7.66114161952538	7.59286958430679	7.88506528663366	7.65566101079753	7.71065190890726	7.60093398103378	7.74434587948974	7.57392338195438	7.46061016572618	7.81665217138371	8.06978562296155	7.78101084459556	7.76470700658745	7.92193347735895	7.82596125741036	7.66340989457735	8.12499622449541	7.99900260985553	8.67799971490917	7.4124432072086	7.46748241803536	8.08059142305963	7.53108517834227	7.69817102178691	7.65230011012074	7.37661851796285	7.33083720281605	7.59783669297354	7.83085079009723	7.9141247383165	7.60218114312313
ZNF311	6.93696807086635	7.19408901785578	7.28874502354084	7.30402985763897	7.50342775285174	7.05991754922016	6.83711918448318	6.82146265770124	6.87876131837999	7.16524492004031	6.77360559974002	7.12653844465486	7.13820260458058	7.31044466290104	6.61113087704923	6.40695612867297	6.73222343725188	7.09623360669927	6.87156749100534	6.54632364819546	6.78994868745091	7.04754396795913	6.96044851119633	7.35898346039261	7.13153118829485	7.06179454232326	7.2752793637105	6.76918687027388	6.95349895105124	7.03540603829159	6.84632357772755	6.84541083308284	6.9508326963522	6.90221644023028	6.63260572011942	6.64804324010617	6.53190553980969	6.80724604463122	6.60820168338712	6.82584732035791	6.7301932493097	6.85606565853315	7.13513475349602	7.12119278084661	7.17681919501667	7.32704125878286	7.18306227462044	7.29128635336623	7.3656095064395
ZNF304	7.86530220028201	7.56044238837841	7.89027456831269	8.04477352036098	7.97623127162377	8.27679688390539	8.01846363384117	8.23609189187797	7.99772673433076	7.7082306893953	7.50878211763981	8.35795475004349	7.8685541839652	7.91885608707528	7.71597849472471	7.84786645467947	8.31037331816339	8.12944972898516	8.25654313005856	8.2988974537156	7.30459621166395	8.24184834327963	7.93505222439708	7.76881040144842	8.18258898594599	7.92453631496011	7.54837824516632	7.85249594155571	7.85991219691481	7.51088772491791	7.76365845734631	8.07616549314661	7.73226538851175	7.94939365187613	8.9189075086778	8.16638432538336	8.05159653217632	8.18903687655333	7.83501382880142	7.81415199377247	7.65795312625728	7.9606347752605	7.66194589451205	8.01857150267337	7.59148294269534	7.82519231539212	7.89852841269325	7.98598765648986	7.99909425685143
ZNF302	9.37808015440815	9.39510850909081	9.79111511432748	9.42563775645826	9.50913782330726	9.33813424542208	10.3893511392393	9.38413080365215	9.70887918586341	9.44959369773582	9.56023554909719	9.36918083666921	9.45369855999328	9.3506947430846	9.05745207681414	9.22760749177767	9.3001457424328	8.21449511726368	8.66044519396388	9.4098499049089	8.64125081246568	8.84040861767988	9.09561288295793	9.54123388215762	9.30910568262438	9.58578242680795	8.95751057072703	9.4073304966252	9.54688305413978	9.85623779148535	9.20175878475749	9.19866357851834	9.30283086320475	9.32353589002655	7.44298262152629	9.04822144838554	8.28568937056895	9.71123852352875	9.77001904055526	8.86862340926	9.49679988097468	9.13792299499335	9.30405224356896	10.0315319399956	9.36617617175662	9.70682365813699	10.0230053670409	9.61010203596591	9.76003394196719
ZNF300P1	7.0152439552474	6.72590960661601	6.80130322179702	7.3967767530775	6.97939864237501	7.3207759119978	7.00488060279401	7.39445192360187	6.79363754480796	7.07056198341646	7.23270935452986	7.63904601721601	7.03950290774625	6.98933345791987	6.95829472207167	6.85231214601364	6.91823722388971	6.84836929587704	6.87589297250071	6.93355489111633	6.84027164126106	6.99522412005296	6.96319930961797	7.05145141262629	7.44389686838866	6.73104934810454	7.03536560808469	6.82897130537551	6.76751053050981	6.88187482318434	7.39605031670394	7.09395226891829	7.28844729096638	6.87545120593714	6.92966785202187	6.86731348807724	7.12125196308041	6.71078360900946	6.90425684757531	7.01842853433286	6.90186015105397	6.86627697683168	6.7739631991682	7.06037975992701	6.53566491283724	6.94945282842825	6.95635552454975	7.0800322313652	6.61966449766582
ZNF300	6.71131439134057	6.75379670055536	6.88877706130225	7.18233067610903	7.01440422614199	6.94711350331919	6.64500805113762	6.93640870050731	6.81044822611603	6.91783933619068	7.02903659457465	6.93325407432644	6.95393205404424	7.00220803041533	6.75814550598212	6.57373626038456	6.76197273873475	6.70014647920953	6.54129076631431	6.74920411961776	6.68456191080122	6.78026646565359	7.0066567364154	6.97027075623454	6.94720837114234	7.04479923006695	7.07687187517742	6.78637316145637	6.81736183024442	6.75815645830635	6.99677561902433	6.86052002722886	6.64521534918298	6.85876187810961	6.55866844992606	6.70961896802595	6.65395570988013	6.63669117103117	6.67160267028618	6.70151085905878	6.73846020333708	6.83637024739529	6.94140489965273	6.85711511752284	7.00038330588087	6.93308171588105	6.73726702800117	7.03488453428212	7.05862661356681
ZNF30	7.27566391437397	7.45295189948327	7.50003205714978	6.9104929090438	7.01101065063863	7.1982317445417	7.11208282035582	6.97187320359107	7.73177806891438	7.531575585311	7.14688326425527	6.86248797515596	7.00129545563877	7.16323247152609	7.15365520485543	7.3331137377728	7.13689610246763	7.13292199183313	7.06914047204589	7.06914047204589	7.12364290805748	7.17546441281955	7.5870548891245	7.63983813514491	7.07050821243912	7.42939109465103	7.20720218894587	7.00964345498713	7.26547992641712	7.09678833793765	7.07438147718396	7.26228497203013	6.93525057306289	6.95453691480265	6.65061801499855	6.74802374204288	6.69316163973234	7.0180015002792	7.1187395950241	6.85006697493403	7.09850622440079	7.06953382988382	7.1658973706528	7.42378120181497	7.53826409549828	7.73325609140821	7.86067859209122	7.52056597395353	7.55157059832154
ZNF3	8.03627405406479	8.78251383489432	7.55188280437125	7.87520286174922	8.99333188177416	9.22406121344637	7.15238570781118	7.44277637380949	7.85522004844467	8.81040549271697	8.33462889795854	7.51971739368879	7.11682873843332	7.91453123183689	7.45267964367356	7.22761332098514	8.92772497742986	8.66449798692642	8.61173129057098	9.0842645892374	7.14497491877465	8.07841955133078	7.38819119337017	7.73043206762504	7.79802355276688	7.82345538284881	8.04717979423522	8.02563261924082	8.04770019771222	8.67182117213537	8.1456385890287	7.89286504298131	8.34274243779388	7.86465882922873	7.91195565782713	9.26721744465975	7.83968949758709	7.37113494310936	7.70706207768363	7.26464423549467	7.46330837749019	8.47872122803368	7.96793199687613	8.35621116552108	8.03046265194744	8.20237867298669	8.17305494462956	8.0121700556417	8.21426558024418
ZNF296	8.02435993425602	7.99422507647773	7.32163239711681	7.37943606908086	7.62351563220146	7.55516997096987	7.63265693886623	7.13886313149822	7.77461870429613	7.73116517914463	7.40495508280212	7.6110841373656	7.4677685350587	7.45266048968408	7.99126294630367	7.69775833820742	7.72849851264025	7.54183939678315	8.08065796896384	7.29208308792429	7.48433560182506	7.86457307135789	7.35881144550629	7.44241658814014	8.16276483755272	7.20921107842114	6.98755938214906	7.48035081581409	7.67679755297066	7.0334415382303	7.28077498126763	7.52702904047736	8.19819853714583	7.48316547077226	8.75927729215834	8.49883744799298	8.00465101600949	7.21899356489237	7.50933165362449	8.79960744914761	7.03694004462054	7.92197243872237	7.72392554781772	7.15928095311971	8.24416540455311	7.18391879338611	7.72371806329621	7.87621294313861	7.28489911179266
ZNF295-AS1	6.89636439276253	7.40976745812701	6.95625766613488	7.09183445537974	7.25075874054849	7.2397106353611	7.11263844223261	7.19330300389978	7.20133265043777	7.33570012851073	7.40630248192592	7.04705667343901	7.07178564457494	7.25575106587744	7.33570012851073	7.42966593847718	7.9674274258666	7.40831973940198	7.21069397295757	8.31113860371912	6.82836674809673	7.28727499774567	7.12548839554688	7.26452563339155	7.27836790082954	7.08903105011706	7.2938429538399	7.2226251559264	7.57779715691593	7.30779281256361	7.15402657691248	7.1143799828449	7.28932066624385	7.07807663639562	7.63051914352872	7.2781038969707	7.41074270087264	7.36521926395585	7.35937218874851	7.9263724169167	7.35480172741428	7.1101475814542	7.62612364803419	7.10057666647424	7.21505849411581	7.33692334449312	7.12144105587706	6.96501706233582	6.98006049435026
ZNF292	6.79709983842419	6.74488627021491	6.94672255364215	6.65718513774921	6.78077163449103	6.82819216340058	6.93260400450586	6.63398400613214	6.95872559642373	7.1061440802826	6.79694569701031	6.81764820819121	6.82109983023705	6.92146645707962	6.84709692683625	6.90558870316876	6.84937343007393	6.88323414581234	7.07601798035403	6.88709219053454	6.76559950639635	6.90734187513053	6.92929374459335	6.84066922778957	7.12678600467289	7.04169271332388	6.8479107814541	6.85742736467008	6.85972736482513	6.71621786230214	6.67594698523348	6.70853207405192	6.81374602677863	6.72768010840532	7.40038417513898	7.14689782884706	6.83961322914043	6.75290658206147	6.97120360842714	6.97634555574781	6.79605004560376	6.90419002472621	6.7844460661659	6.83699483020274	7.02308978661791	6.95138072306973	6.87911451472231	6.95268194625477	6.81383388776577
ZNF287	6.43990623364193	7.25029502456265	6.95810753168934	6.75547264962676	6.67064774887311	6.95590977086576	7.07449153114152	6.72631798170085	6.95736111556196	6.56406076403117	6.87043704992351	6.73014436315045	6.75175950113775	6.67179982646092	6.90560554222197	6.70789009120718	6.80504901036917	6.67003246606415	6.85220133632777	6.75818481778434	6.89684646042448	6.67425306330303	6.94373822017611	6.93721192136246	6.82696800847311	6.83848586572212	6.88929118473409	6.65349776348258	6.43165811075894	7.11877164250444	6.69803203529099	6.72542391160556	6.65537696978724	6.72087813406994	6.77518977835728	6.78506315879524	6.76142258585013	6.69562295807057	6.70985284083772	6.72156454114589	6.62957723930191	6.70777140323527	6.94818029084457	7.02870921718716	6.95560699648161	6.98316581535539	6.69793327831514	6.98473363529259	6.91557848781897
ZNF286A	7.81917082319229	7.71684106355643	7.7558503765671	7.13747306302544	7.77711944383076	7.81917082319229	8.35322368594784	7.42630773324754	7.94641306584473	7.71031655698271	7.41366988281699	7.27420830273156	7.19353189998258	7.32084441599413	8.0988744574972	8.07923862843871	7.4555014697904	7.44004589000405	7.75887818074319	7.79508028567452	7.95195956131861	7.44465026362117	7.73789069655813	7.97608115845198	7.40377148972871	7.80246081992248	7.74726426067757	7.22229980062294	7.60507558187224	7.59086102412674	7.5226116844428	7.55488032030549	7.52450131071618	7.59286279992252	7.34073784349187	7.50359201900705	7.44150255276621	7.48943942542566	7.39140945382363	7.46503314245179	7.47287181826844	7.83600210438664	7.68701240760609	8.06349607263288	7.75569365674705	8.14967268310759	7.93888643724528	7.97013316016114	8.09717483224659
ZNF285	7.3781263414474	6.98993886258455	7.22060755839693	7.03178547954881	7.217177416121	6.99227332962537	7.13933829568139	6.92181297218463	6.94664118175525	7.70662257182615	7.23210809364642	7.19005310916725	7.22961380309011	6.96687269131606	7.27610299846116	7.12036037014266	7.05804534289344	7.16775737209215	6.99224314449348	7.14621663875122	7.26343650617694	7.10949300933261	7.40498740029696	7.20328549703136	7.52460507634289	7.18201160557874	7.04171872985336	7.1837027110894	7.07608102332555	7.04734475844687	7.40963184804393	7.23014289253287	6.89031272217443	7.05644160169224	6.67884872606	7.2009003539548	6.93963498685638	7.21471453979836	7.40937199196455	6.77779855612269	7.13725055886815	7.05357325503593	7.42297746890256	7.06778488446176	7.55076016328133	7.42326826860168	7.57005711823781	7.2415301904611	7.23351355320601
ZNF284	6.8484026219448	6.68701156673674	7.62026566272681	6.71198729703212	6.67767957795256	6.67893968998725	7.69322920337837	6.77744509081341	7.5835285604466	7.15787867109201	6.80185292321523	6.65009617263084	6.83160480542392	6.72580437289043	7.17000353805698	7.11133953661338	7.05528734530402	7.11137771695599	7.45714651231792	6.98131061554535	7.15207975941548	7.31464031957652	7.29947360643746	7.17297259982705	7.05397695798424	7.02964842035894	7.05629865928518	6.91774184613882	6.7633074302337	7.02590182974937	6.94416269001014	6.82975909812869	6.76614842091363	6.86880781336438	8.20109844713272	6.79570494429626	7.00674626658942	6.91150358236858	6.9661316007057	7.26665251379622	6.88494996292732	6.65877515497319	7.36322441239451	6.61837704299517	7.84223026933041	7.11535967189641	7.21951215283191	7.37403846545298	6.75223130534114
ZNF283	7.26936741837971	7.1015268722698	7.04791935776052	7.71000894530154	7.86102618916435	7.65652118714807	7.45498186199131	7.49830763387761	7.48468566938904	7.42840394643154	7.29009752370159	7.66489677859406	7.46150511091531	7.77968997171618	6.89994797849256	6.83008012457595	6.75550150383285	7.51419548549696	7.3876296210566	6.68305442366543	7.22027416989283	7.56121651715849	6.97761428930229	7.5206895927239	7.19686599401624	7.27923651226586	7.24765882874477	7.39112401629443	7.55945522989161	7.89900610761708	7.32971013410469	7.40583101511406	7.5176187913351	7.53731464975325	8.50905629317657	7.19546671218991	6.96971177153092	7.19740459609598	7.53012583307753	7.04597136049566	7.49708501556296	7.50889511335816	6.95966318805525	7.21218090094724	7.15316306323895	7.21754846251103	7.21581746585951	7.04794461660847	7.09199221963401
ZNF282	7.43358786402083	7.6992755071064	8.02227010338571	7.52694050332271	7.62970341584684	7.76999675579985	8.11233758986153	7.50990568392827	7.26175213171657	7.85928158817173	7.52202829461037	7.60575918021194	7.64982099796635	7.76896476998219	7.31306077375423	7.21453695640241	7.0069959862927	7.5248227798925	7.4491890792659	7.41509505759269	7.39289982266833	7.28118839159433	8.05844554302785	7.3297606276318	8.12390727343328	7.13188311080607	7.43363924076095	7.64511995481052	7.80691526214532	7.74303118455792	7.59239616330796	7.50155792130135	7.44739879386151	7.29945937781308	8.15666392398518	7.74437913266088	7.97238608087058	7.34765820822151	7.88560864794279	7.58289423263928	7.57649893908727	7.48010592647579	7.94988985215409	7.26028571848908	7.86335085407331	7.14743685545693	7.07921705614913	7.21819559735519	7.32159528016458
ZNF281	8.35524779930202	8.04053637417473	8.36582577906628	9.27013737188217	9.2990672819207	9.24009862270288	8.68950891692528	8.48991968604405	8.91772980337688	7.45244950509939	9.96604288913024	9.51293652744464	9.98463419337805	9.78615395036324	9.42467396697187	9.22656068968697	10.0624260499158	9.43723132186895	9.90308201636996	9.48666440470435	8.9492863873025	9.8656143602461	9.04820546611516	9.19877986211986	9.84742118152259	9.62040598180138	8.88415314970746	8.7449169536113	9.32024408289746	8.60860809663322	8.73936003703533	8.48921877464035	9.27022660615645	9.32662514129696	8.08577428489604	9.47748340527639	8.11520452602755	9.11561404997129	8.62901279756082	9.27644465770452	8.93719049332964	9.78770972264223	9.16639225245814	10.1577224039752	9.81421290345871	9.6261913310118	9.68933483223623	9.72456817303917	9.96393695015295
ZNF280D	8.24869698888522	8.03969202801702	7.90163629615705	7.86437681374262	8.08618484221967	8.17733295788064	8.34580636630969	8.28881813121318	8.38519334146537	8.72432578575522	8.17192914769943	7.78313716663825	7.65426428878107	8.33216205043365	7.96515902071321	8.17162940153684	7.98042093724151	8.46498970530702	8.1876341823258	7.85474431160196	8.12380656847837	8.11084813793176	7.82336381485266	7.93242710701873	7.31480849914676	8.09176041838856	8.12194421254094	7.98638996546406	8.12148140507454	8.00678048215809	7.98166981350631	8.07923289775553	8.39289040458912	8.12667007170336	8.55426002118494	8.19104740389404	8.63371457364869	8.01673410904838	8.08439633044326	8.37100496540538	8.09486483609708	8.26137512006352	7.68192201067454	8.09583483069792	7.38364987347778	8.15692177285986	8.2266943185121	8.21412830798276	8.18249930514158
ZNF280C	7.32423716432167	7.40217463774759	7.0458495285278	7.67479917474104	7.93837183177923	7.70109755046954	8.15804925819241	8.26892366755038	7.75590598609165	7.88686365558734	7.3969542621089	7.6550827583086	7.64295119284072	7.84864590603858	7.82271730533961	8.10054247270318	7.74159407527944	7.60664705459544	7.6582222395428	7.80571682671994	7.71827812438285	7.71255105781564	7.52676149901142	7.79185788505002	7.93697249850444	7.85314887125209	7.74533359078643	7.39123040572594	7.45431158480585	7.68432706929617	7.5819031699639	7.91105920027952	7.89912085965548	7.53407260981054	7.09624177988399	7.97992347433139	7.65838181449829	7.52892941448467	7.68480153222223	8.31217599414209	7.9468025451973	7.84942662699146	7.9914158056703	7.78724327397441	7.3890140330262	8.24524090357545	8.08854963235097	7.74521648838301	7.30017425831048
ZNF280B	7.01641214359956	6.97711244012791	6.92396187397886	6.89615357509189	7.16690726215246	6.77969275888821	6.82133536771575	6.85326002511539	6.650129731211	6.64540809700638	6.79373972664968	6.89552685422859	6.6216118934162	6.75095954525332	6.9705218959328	6.90265605546546	6.74015862626199	6.83710373856664	6.82366400347092	7.05732800845785	6.88308446909202	6.7206367796396	6.72169322365532	6.75805253170736	7.38270742696382	6.97918637307738	6.82792720660634	6.77680240252099	6.76744040603213	7.02883257115976	6.90258556708645	6.70501143327622	6.94392934507175	6.78198496371065	7.30077910692237	6.80683117514023	7.19392224711415	6.83730375385102	6.79484992201773	6.94933656671561	6.74655890576478	6.99846250694521	7.02990804887474	6.96430336160288	6.82706955611769	6.90786472600093	7.08676569800971	6.96694127696816	6.72281596318989
ZNF280A	6.49812626471671	6.53714319689802	6.59983992942982	6.70285531379501	6.65985964809794	6.5984939161559	6.65351532086084	6.74912031198506	7.19362287443159	6.59973593660805	6.63025087143857	6.90329902733561	6.75617991297539	6.68596410033222	6.62001135234407	6.73202967383085	6.52480053723268	6.6998535213951	6.52030508615273	6.59318616719869	6.62377693055922	6.7537497192192	6.52767650635244	6.75905782716335	6.76788858761862	6.96769691917802	6.7753537221967	6.52785009452664	6.72408625616691	6.57397438516677	6.71853384090426	6.48387720474593	6.69898895943912	6.66439332636503	6.62845876518009	6.59133932375255	6.6258986250308	6.60397754575719	6.67438326168063	6.65326720788392	6.80074097950061	6.54835717578588	6.80327050504021	6.92361254865849	6.50642210718953	6.87641151251162	6.94120909914948	6.89613536561504	6.74404182656145
ZNF28	7.5592733030301	7.68832083900734	7.12019618038235	7.27694901480135	7.18149815698614	7.17698220992095	7.69899387202601	7.54051833764909	7.26991190608445	7.57128679920154	6.94941515190703	7.14586534468597	7.11520582062298	7.40565512033508	7.14468056555086	7.3197130487183	6.84432311965938	7.05111478085533	7.27875105472316	7.15845322913758	7.20750053880733	6.90296811141157	7.20633843162125	7.11098648803209	7.17483805738977	7.23969812128869	7.13899947305371	7.26612169215837	7.15232975173519	7.45575834267573	7.1342506783976	7.22402247050994	7.37361350565746	7.23761852493802	8.5854939907292	7.20650940137851	7.2427213916063	7.20933380777257	7.65399178320644	7.66522386400163	7.58839491622435	7.41306932378082	7.01149277338979	7.13165585368606	7.1988122470509	7.06918140825152	7.16428232061839	7.03155609189935	6.96243398980093
ZNF277	7.96056149572884	7.84776244407845	8.07079504366368	7.86263245523812	7.76758295982757	7.92516004552046	7.96174943505547	7.86249405844586	7.81747252248906	7.54975888060551	7.70576619531791	7.92177448716857	7.99988274675149	7.72370956741435	8.09688293958481	8.24633514789688	7.87878484946566	8.40054675752436	8.2587604172707	8.20231739100026	8.35563807127753	8.36192362578595	8.3578343509522	8.09288302516326	8.36001817060605	8.23781615708226	8.29809515830442	7.76955338717047	7.65424611329775	8.05593249753586	8.01596983372441	8.06358821324058	7.95437726317899	7.90655693971619	7.01507724303335	7.59286146063837	7.85625994959563	7.89627715369179	7.88365770645276	7.9862506551512	7.69226581336531	7.80076099870458	8.43874436355048	8.32790527092811	8.17860040859895	8.49051977582815	8.28823307539243	8.19403835425314	8.07314148765037
ZNF276	6.92953502199687	6.93362396046288	7.06028876826849	7.25371657192394	7.20382708754014	7.18552816752916	7.08676315617468	7.30048428434774	6.6711868267946	6.88199073494025	7.00992025618205	7.35007279355667	7.5857749000678	7.2808531978701	7.20780604421059	7.36116165172847	7.37963695647251	7.25494400705987	7.52126148131514	7.33468605930388	7.57793045853731	7.39589397071273	7.24349607702408	7.04514252092251	7.23219773740275	7.05458065616595	7.04076040040602	7.36460926201559	7.28601965910359	7.07536771212271	7.10852139009061	7.10149099483909	7.44259153097854	7.24122429725025	7.96059015633139	7.6563346274944	7.62307657111305	7.11583811605529	7.35062843011532	7.23970485630843	7.45909325139288	7.37120952971816	6.98371899376933	7.00460748646622	7.26049701901005	6.98404796697877	7.07264464044103	6.92311856249681	6.95744217139516
ZNF275	9.10108208691081	8.97539059286961	10.0386111030559	8.41652265266634	8.29203751769473	7.97268328885997	9.7902072647205	9.40176632575245	9.73252798357565	9.39688928776444	8.79011262512144	8.87079732336564	8.89045760234828	9.13574319547751	9.39553033230683	9.3128305997253	8.79792985618856	8.63257633283653	9.35882707710806	8.86205258676953	9.5591890887543	9.01126496282127	9.56057133401086	9.24346561129448	10.0890953728166	9.27846033358423	9.13509796533646	8.30364919880817	8.71299362287514	8.77838988907922	8.3884108763642	8.06130304262355	9.34047630930516	8.68262292351259	7.9071147654599	9.13810930691074	7.57646176308651	8.9271775335825	8.87905122806664	9.33396748397405	8.8505339738156	9.49007895499412	9.80545265598263	9.71050599526228	9.61959691040645	9.56800979009832	10.3126241572363	9.78342581647049	9.59492952089045
ZNF274	8.76284599594363	8.59431907789562	8.74299838026085	8.36268043187618	8.41753951687318	8.56730785838037	8.75910027000556	8.53801929750042	9.30255996503874	8.82982872284642	8.60936459948605	8.41141614161512	8.31185340575662	8.55226795299056	9.27609131528394	9.5128918280881	9.01093087384229	9.23971923274118	8.83311072973441	9.47418243584577	8.94398555717953	9.08682647381595	9.128778337288	8.88133352733723	9.60428101160284	8.94599606010903	8.66590023431741	8.88076758899488	8.6141265989822	8.63339440893681	8.88018759756745	8.79502068545713	9.12104867639032	9.056637465502	8.23953374500322	8.62730628575123	8.819003658175	9.24521894223429	8.80219535159721	9.12362915325315	8.62586011748083	8.96435100430524	9.55903707634649	9.03998771559482	9.27089828197309	9.01213693287704	9.19937698973068	9.27850304306046	8.56992308397244
ZNF273	6.68853944148618	6.69959127510667	7.00763157762009	7.1277460344093	6.67211550764212	6.83515453631312	6.55758211960833	7.11411906587249	7.08365998285715	6.83094230191446	7.03474139340576	7.0558481443065	6.78267536368866	6.80183875125715	7.06685696650088	7.17343632168216	7.13577017172948	6.99142803148695	7.03002950267902	7.25430394027004	6.95061480957605	6.99212956520785	7.00492623981242	7.15924729547478	6.81219657251545	7.15706251596199	7.15319648185598	6.63534503542132	6.81263973555807	6.83084290054199	6.99658468924738	6.73603846559576	6.8621932523074	6.86267566006738	6.66063925504983	6.9125646729022	6.6563992564464	6.85230625104904	6.81742649268699	6.71138738198678	6.76767423348746	6.85273099748397	6.94382381703743	7.23556941756426	6.85456012174564	7.43830987380237	7.30153077735659	7.12767687763538	7.22742954949981
ZNF271P	7.4864518575396	7.7209731128508	7.38493917811023	7.96002346433336	8.77568880498539	8.49064682781971	7.79049501822043	8.16536024241078	8.30645521742928	7.41069169807049	8.14563373357384	8.28024316132712	8.45017274278133	8.55848093548753	8.76635040531002	8.37669822462139	7.94701091154546	8.00750773292319	8.22874448092854	8.22961597816278	9.43864687775885	8.48650352646344	8.14098928122734	8.37714404490432	7.35557905016668	8.3163062133547	8.2340972343717	8.03172440499603	8.17819571993412	8.40853346756492	8.21903101731179	8.18390520811119	7.9836498467997	8.24154655194208	7.22326822531587	7.67504253675648	7.39130520950905	8.13518692280556	8.16855005128537	8.09747528023036	8.29318153069741	8.20824048970746	8.23727349440324	8.53216670564771	8.01023952234273	8.53455459901941	8.54205701840693	8.44822597510394	8.82063120366694
ZNF268	7.07226114368501	7.28135870500377	7.11310829654093	7.27351201808408	7.04021022201966	7.00749657494787	7.44656770632722	7.21404545007577	6.53264481286451	7.10293958095155	7.12229872259759	7.08858550997251	7.162696725079	6.99662554697335	7.05731179681151	7.03272255662993	7.18598133778693	6.9391401612585	7.10985428763435	7.34897265347771	7.14867931317426	7.10111346463349	7.19481615747268	7.00209020226227	6.82998272365908	7.04272901244536	7.06960914439776	7.02869959169038	7.07963416993641	6.88949511052441	7.18077454492225	7.15166913090448	7.0958529154267	7.07758781093583	7.67845735105788	7.08428854024779	7.71273176461952	7.02282997876771	7.22123767471948	6.98807151706051	7.13731324942669	6.91805359551827	7.18990313483416	7.14280890442343	7.02064877342951	6.93984910531116	6.93991272277715	6.88416636459401	6.95437027028258
ZNF267	6.86517322722075	7.25613079251525	7.17700065231315	6.93113886470876	7.19947591018196	6.69668081943568	6.71527966045347	6.74507418581238	7.49563835846275	7.49133224967139	6.94067991489185	6.76199572338051	6.88376526424918	6.64637862185815	6.9593909176732	6.75299021920293	6.78194290696905	7.09424195258568	7.05830577820712	6.95196182579	7.24967646416302	6.7948118283756	6.6927999086013	6.76670436420581	6.8275383552669	6.85145511965673	6.6263749562873	6.9068996749642	6.99722465062074	7.24607453776365	7.05889635862461	6.91240140337589	6.95770011396039	6.75039160080031	7.71255560284925	6.64450151247958	6.97692518666198	6.79679238286131	6.95429938170878	7.02028561731476	7.12334213306086	6.86940110039377	7.15657189880608	6.9945870231963	7.49366568170083	7.16832831244941	6.89698572592019	6.90528103616281	6.91936134346413
ZNF266	8.67348615497367	8.15962791454393	8.24333398019753	8.58859477414318	8.7367839830151	8.39854410367713	8.31208917521023	8.17686896939476	8.52053937019308	8.07214092532363	8.24366792208345	8.49566881209798	8.69766844659419	8.04566383965797	8.58944664457324	8.81632718669655	8.35207181259519	8.51108405584456	8.04185218385653	8.90321846770216	8.55292188073461	8.04143915166064	6.99843614135647	8.17345696025319	7.0435884868867	8.44418871020353	7.86077892991897	9.00404667519126	8.58635033591546	8.41987494191127	8.6359825269836	8.34011661061561	9.31709636991626	8.80165509401087	8.14074178350939	9.27868686234716	8.74002907469167	8.23318338497654	8.09340664400841	8.78652794486723	8.69072489845328	8.83135039509377	7.75361527852557	7.90832591609178	7.84713645255797	8.64305395143855	8.13993541371957	8.44849307743555	8.1766737140134
ZNF264	7.40430478497541	7.54415005943789	7.32281311636864	7.82076730137924	7.25051522847867	7.62544734095767	7.65026071911024	7.91444565916089	7.1704687884721	7.55866573468328	7.26367764391694	7.56646369942385	7.75470740290252	7.63419268315802	7.4956959876537	7.3796090873215	7.38862318277271	7.32251205866716	7.57635308066803	7.35330891331136	7.94704826666687	7.78207949132594	7.10475635643856	7.81575777880142	7.39615147341589	7.66150051299351	7.85428121110316	7.42536155221322	7.57531444086144	7.40491587332246	7.46279433145991	7.62640370683411	7.22775496325916	7.58236882079708	7.39968933489253	7.40020536525465	7.10772185534532	7.1006927950012	7.67535172757186	7.59807510709216	7.64278986299536	8.03690690452584	7.58247263888908	7.75071772856839	7.36830038874331	7.74994280926631	7.63462606554665	7.52488339106746	7.77737456732956
ZNF263	8.34525776705637	7.95605706837995	8.7372150144142	8.09452341992288	7.90517783174858	8.26419588096969	8.0144297207485	8.30132076970339	8.18583449297613	8.67784788985085	7.81230100735385	8.20916071904716	8.4920281206184	8.78369905564068	8.29367878658784	7.82970549247311	8.2894763252402	8.36602484321534	8.1968392152175	8.34685798543727	8.30251734240118	8.08910539383531	7.53729659097356	8.14280012652345	7.66129809448651	8.00556876489981	7.89570520013876	8.50305835039797	8.43797794659213	7.92976620860663	8.32008350777631	8.20883082199929	8.17950194238422	8.37275811778319	8.51109548644433	8.08423496515403	8.58631850230704	8.61653664596763	8.00939603597012	8.30958756016552	8.2529601177365	8.18795637356835	7.71353655448368	8.50212049084816	7.74264605004675	8.33287977272958	8.61733723163858	8.03457714231289	8.40905775761786
ZNF260	7.37343187229859	7.10006530934635	7.66877749475579	7.0146687631042	7.00892251960892	7.46041178480619	7.58103955517001	7.32210220800121	7.27034350145391	7.31328531525005	7.32210220800121	7.57959818185297	7.43422638084229	7.36807157640038	7.41063485272708	7.79515589673516	7.94524058031458	7.48696686720426	7.42061095438237	7.38242751885477	7.74739427098669	7.42057655317533	7.66502361445711	7.69740206062185	7.82864906452753	7.6253339509631	7.35479447776048	7.09022706550951	7.53953568276407	7.42154532881352	7.36355953654634	7.34857057616104	7.30514690342541	7.28141624841382	6.55380144175745	7.39836328093048	6.81478258047536	7.3039063536467	7.50607502538928	7.11537068795198	6.91311494400755	7.1848080916973	8.16397004384198	7.82758518869198	7.80156461883753	7.76991105992399	7.85407472304867	7.54409045940607	7.80925360092526
ZNF26	7.53183152555953	7.43064456937114	7.28696494405455	7.51489144215856	7.92914727240343	7.80839254084274	7.58800283366422	7.51730229225246	7.60436467205871	7.6850671524853	7.60722126859227	7.54879267887433	7.66004780744712	7.68303422407827	8.00140227694357	7.48993263333803	7.70105259692082	7.82607694600293	7.77588300057971	7.9030445136697	7.80107001375386	7.80842360464317	7.35848924863795	7.61297371889491	7.68881161525643	7.7442531859479	7.56243949926013	7.52599507812969	7.44559808290172	7.59704035172226	7.53245208078167	7.70336351207377	7.75785713794577	7.57072415257697	7.79079670981245	7.50142884448382	7.85576824630546	7.40746626753113	7.58347076512468	7.94501654923006	7.62799503677524	7.62721638956382	7.68220429325359	7.68683906313889	8.0559977748677	7.66754775449498	7.92924607030752	7.84584121258265	7.6611701232707
ZNF257	7.18601670632505	7.29420120442683	7.40916497933266	7.26452143294609	7.08420602269261	7.10802873686684	7.87077425209223	7.65377525970995	7.82574596494202	7.01034220443779	7.22740949468015	7.12313069779047	7.09063268732635	7.04235673376849	7.97671648013171	8.24047696995998	8.13823240181987	8.03790308343062	8.22541754310258	8.15321026537303	7.88914320226889	8.01208109620864	7.54089408976688	7.27440419858991	7.65924176386345	7.24268239113623	7.5998519029834	7.28434315549517	7.54651429453657	7.64158561065082	7.61032716414323	7.76741569194423	7.79104227462126	7.83993754179311	7.65593972527127	7.94638585084206	7.76122015477069	7.84872386735599	7.58611370701664	7.68440685736356	7.55526392153737	7.66348932744453	7.6199854057902	7.57748934827331	7.77972489794096	7.03919769865627	7.29583355697066	7.60024667725163	7.45386422127009
ZNF256	7.48776248083085	7.331885671898	7.71476527232515	7.27111062198677	7.85261438660795	7.27957645216042	7.70223361055478	7.52621182331567	7.33803849055058	8.13057265112361	7.55647878797636	7.19952935561101	7.04094286187279	7.2013128896914	7.71527015769183	7.52754696075383	7.42973054285812	7.2802634649663	7.13943937061861	7.21036409470734	7.24494521177996	7.38250520397059	6.91281674010779	7.56725553829914	7.05293031710099	7.63809151013979	7.34847684751623	7.19867825004996	7.62750879512789	7.13739579351552	7.35568991324519	7.52124149251902	7.54405941648517	7.53391563553726	6.65731252664729	7.8337141714891	7.18054114041118	7.37240771868777	7.19942780559531	7.63086914427412	7.42101303240863	7.48078107041342	6.91859758478402	7.53727753470628	6.71771446227844	7.78447610916376	7.74326661734084	7.58938592305443	7.51657678763242
ZNF254	7.1185551094905	6.7957540849209	6.89463414387623	6.92503889512651	7.10874704769275	7.13692486536522	7.05886791422279	7.10611826014857	6.63190389910732	6.92151257568699	6.83604880388507	7.04261635814382	7.0858916186824	7.03789323141958	7.3414178457638	7.48043516323794	7.34715594373438	7.21318900880806	7.11425556387087	7.36930504457037	7.35713022059188	7.30628803049367	7.17250629531222	7.00982290859579	6.57960806155497	7.17773406859132	7.16074204161682	7.17252015004644	6.92777479295371	7.5976032992522	7.05607977328013	7.10203696641713	7.22491835878722	7.21201389924874	6.91296361171951	7.10309996863105	7.06021188381045	7.2181385994702	6.85055508932085	7.60217158223128	6.83086152945336	7.08925719948665	6.89988310876239	7.22107449109258	6.85685025475944	7.3187079614709	7.30499492677048	7.08681472289273	6.96459303536887
ZNF253	7.10105597548761	6.86687115487607	6.66552232502234	6.59681802269182	6.83673183203909	6.76057327605021	7.68470248186969	6.61139580786456	7.0003753066507	6.85207083002512	6.76425367384441	6.76951989585426	6.67566795396157	6.67659079585712	6.83291436844045	6.81155768404082	6.9398593742846	6.67982249539579	6.7670565112184	6.94051572949567	6.86810800412525	6.86832706061304	6.5725107162719	6.70640333059258	6.72062707394726	6.73593357063849	6.71131242439705	6.91807424002919	6.83038642973823	6.69481026829442	6.79645673148437	6.93342422402123	7.03281422559929	6.82125584114144	8.23431156365982	6.87083778341717	6.92071635396907	7.04813995494099	7.04581191501042	7.03333989263894	6.89244122432808	6.93717985845712	6.76180909049903	6.83535827736918	6.58261578456534	6.7279028931721	6.70487107862603	6.89303713161562	6.8396051955066
ZNF252P-AS1	6.84767828247308	6.75655834228783	7.04984956267406	6.91930935961797	7.06633836917503	7.02289454988146	6.85684947852171	6.52248883135124	7.58207213585973	7.20712987112815	6.84919314479464	6.96181291868272	6.9086151760636	6.84312574425782	6.94567322177756	6.87284309604511	7.05760401980283	7.05978517207539	6.87036814506359	7.02433260809195	6.89413763839701	6.92671527864707	6.8415981131621	6.81417943328189	6.93940787635061	6.79456641337387	6.77770435717941	6.82346131536818	7.03110933863072	6.82039851230089	7.0390798380757	6.97413472177901	7.15561694709504	7.05365882112337	8.0577726943399	6.91457107044896	6.84298529351619	7.04804794887089	7.0670685463517	7.20326779581419	7.42103292290145	7.00255533726072	6.76007910351569	6.77853200736757	6.99829239003929	6.87650416016786	6.89740760736254	7.00417425966751	6.91434410480313
ZNF252P	6.75771832829944	7.27306297051377	6.23677064089725	7.64189228546936	7.83803076694637	7.67025370866564	7.03520977282832	7.63047872670137	7.4015011708631	7.49244645229106	8.01267731437749	7.85473206179657	8.13811984016424	7.80789392970989	7.73973395671132	8.11899531330197	7.64932653976849	7.69419107372253	7.78156529205765	8.10457251061012	7.97098789193459	7.78053672852079	7.43093905400359	6.78106117714462	7.51333555398436	7.58349489495597	7.36651980335738	8.16256495209724	7.65722311517156	7.78044610277697	7.69302133586056	7.64748215533035	7.32714614492639	7.76576040688809	9.05566743245411	7.48501655156665	7.53114162071677	7.57902245202102	8.15812847062574	7.88275836998577	8.09384788868266	7.81953660821319	7.30471329580842	7.53537518342053	7.36158570020206	7.30065726526153	7.7740142476186	7.18128953690806	7.29203607899448
ZNF251	7.54747252885711	6.84407707764713	7.32480226855825	7.22739414095934	7.23269754496679	7.41360323114429	7.01169421773192	7.32802099640219	6.86518919246099	7.06816372872293	7.29711332376786	7.37930010116797	7.2708213326168	7.36552790523384	7.3741630003432	7.42292587615671	7.40024670685629	7.60341160968441	7.52556839384109	7.23678210580187	7.17069708081386	7.66846076988249	7.50685497087654	7.24451317577184	7.55236175887938	7.24834001185012	7.27880154243431	7.53148903170389	7.4637145062711	7.18701556113705	7.33320586171524	7.1411013782999	7.35463214846069	7.17396976412702	8.11122548931703	7.40174021066317	7.29306143455972	7.03454240768287	7.05976484023469	7.11255213879819	7.32392862322994	7.28087588371008	7.5038488911621	7.13390849247936	7.44978066740923	7.12168217049888	7.2226653146072	7.13969556161166	7.0636995708353
ZNF250	7.12968422235438	7.16586885205232	7.75475545002144	7.26833734412852	7.36586799339092	7.17790279667218	7.61425091231512	7.06819002478052	7.18991369569512	7.15918666470326	7.19823367406111	6.87742951367831	6.89901546981174	7.31311277032365	7.1145490913133	7.09134592983659	7.19953490873428	7.12672933663269	7.27773985056883	7.13757604460234	6.99584886029773	7.20782909027337	6.93583191978114	7.50713163574317	6.80029182970992	7.24175637318709	7.23454671373443	6.97363005923522	7.21920799994732	7.69900957029213	7.27951396369951	7.17295332303159	7.31729433232877	7.2070157500894	6.78396603304393	7.0144105044295	7.11286226010403	7.06597458516212	7.9329687401479	7.32316310439589	6.9768846355049	7.0301568413781	7.43849511893072	7.11565167218478	7.47070679479334	7.42447090106318	7.23129684883592	7.38852246929398	7.08356613647136
ZNF25	8.37668973606371	7.92267290714303	8.62306053685169	8.40326085668608	8.13089470545874	8.53354377549977	8.41438166125444	8.23442020433669	9.70712531938513	8.01434970705617	8.32998165223537	8.65969506957482	8.6539205737952	8.47193260783039	8.60012254644045	8.49337617162097	8.99681508838265	8.33972214291651	8.66941958838795	7.9267233024059	7.95121471356791	8.84983976675012	9.16392534415508	8.77329651569146	8.82937563270873	9.06105245320202	9.24228960731026	8.1236392289779	8.33141818112335	8.59631863195819	8.47467291460991	8.58105195970889	7.99609483190607	8.31746213206539	6.38738131031749	7.8247918167332	7.57673237380875	8.4231917495271	8.69047402368147	7.82813420197201	8.332980079025	8.28045830583062	9.07456049934126	8.73661543180672	8.56239602084969	9.01116498832129	8.43369396828146	8.64301568975484	8.47017655039724
ZNF248	7.81938708422125	7.44677305113359	7.49124047159985	7.53441950288829	7.53485143191166	7.2988938080905	7.55164287498108	7.63857227061404	8.3031223913192	7.36837211525885	7.44249830237639	7.32213921862394	7.74914995366431	7.46712765819629	7.82664572659374	7.77378501202618	8.10357149077019	7.62185580826535	7.65174356280119	7.82418727598395	7.65837534939481	7.63636823814352	7.04789562618828	7.73984999921395	7.14026547634075	7.83975623009126	7.50600724623105	7.66253825773992	7.50099414590269	7.92681740866601	7.47895595864193	7.57054670371757	7.74011405404482	7.54393714152849	7.67891633562432	7.78709670892222	7.53603322935251	7.38896222840552	7.81131747296497	7.05160860182866	7.59131154838473	7.63915232809649	7.14143879585486	7.84102598954101	6.77136925907601	7.94901594542607	7.98616488308508	8.18694801088592	8.00320959344786
ZNF24	7.13559259812689	7.06829333857779	7.10763465114204	7.04398912702911	6.97408610219621	7.04874113283932	6.89466410034088	6.9901870347611	7.29554312158281	7.34382432984503	7.12049284482377	7.19476260836529	7.1933164843947	7.04539520014921	7.63262104599778	7.37312345898548	7.09643133038899	7.22327599256609	7.27004652322811	7.58572177607821	7.16732194908796	6.83170489937795	7.32530890019927	7.24120555622483	7.34793719401004	7.61819369166487	7.49858820079041	7.19630623356115	6.85119220327406	7.27227865433632	7.04577944095034	7.01660448080034	7.40328371684571	7.29061215056078	6.77746314569125	6.86771027673896	6.99111868776931	7.37642171155199	7.03098573441028	7.00993674177283	6.89417136619253	7.19755137537139	7.16501384434935	7.32462749720359	6.90268031168715	7.52455630544139	7.49847628552003	7.40920156073208	7.25422781288947
ZNF239	7.45841531175409	7.20901287444157	7.73288353449575	7.37668406069689	7.34104080830807	7.16879419261986	7.77606207310769	7.49401331845651	8.07442373073928	7.51498898664604	7.46966965418244	7.3305535542862	7.20145090486493	7.10205525057286	7.35722943646981	7.45165456207353	7.29517411905351	7.26816912670785	7.46096197101429	7.30705679645003	7.24171478596723	7.09470166638577	7.15611333834579	7.34235320820795	7.1900174885324	7.56147446582747	7.25097071946341	7.11669413502221	7.46118348354437	7.62158581092718	7.52753264945555	7.23120196585716	7.39225884709189	7.39710013133388	7.63393976567195	7.49672186097065	6.88361502479813	7.48116119339863	7.80053423931435	7.43954769763554	8.15733462982458	7.20668973249412	7.58265793012649	7.40649933459579	6.95790106119927	7.32375991324463	7.29365308032785	7.06426014400529	7.07310168289842
ZNF236	7.4832314411672	7.48233147876361	7.61812918385267	7.29269304562454	7.13846954457546	7.17401976110642	7.68089231620197	7.00063333567347	7.52447029713652	7.69862138432648	7.3913144469651	7.10693631008707	7.18646176483419	7.04188274149558	6.78125917821714	6.99364503864079	6.8928853393345	6.83139136561954	6.79657937949397	6.85311461449189	6.77753770549191	6.77988969064484	7.44858946751663	7.48810604438647	7.72972694939433	7.58853310275865	7.45098963102111	7.13048706477874	6.97767409385302	7.02305642179306	7.1991675261789	7.11271422768391	7.33596143744629	7.04809763003727	6.87776497930869	6.62396705863691	6.89574408191875	7.09652629932695	6.87715900928806	6.92093548127556	6.97565285421753	7.05948844842768	7.36143984071277	7.33416181975824	7.43969852012311	7.51102638879192	7.45957632324519	7.54383318343266	7.32086148368086
ZNF235	7.08707053728617	7.22491695192709	6.91349808365894	6.93714407448844	6.88398323680667	6.81042675593073	7.12380160542534	7.03249876059604	7.02402089285083	7.20104550861194	7.0096363483035	6.98131949122501	6.99736906240684	7.21563360940424	7.610228001958	7.51414638554215	7.47608528666272	7.42744900853089	7.27221117297434	7.31937045014442	7.28809656382127	7.61212016061933	7.0672490679888	7.19766988792022	7.01848867260669	7.1881152608566	7.00360666368682	7.23385758247908	7.05010599257747	7.13291107639162	7.20729484247297	7.30180832174112	7.33820138519874	7.28730072030449	7.97928455858898	6.9762763909714	7.84920884155847	7.18427537819626	7.167089876486	7.17140634234931	7.11484222703486	6.92109083653721	7.3932192693558	7.08047479349311	7.73895318800805	7.115430651821	7.17361884270117	7.02767072536806	6.98902784009857
ZNF234	7.28202882896984	7.39342210052851	7.78859025801427	7.83784347068818	8.08505913786353	8.15248894862739	7.93876593530662	7.81199015682776	8.25645437238954	7.47220992512298	7.52403141498565	8.22953556102928	8.10632547479154	7.67715771550193	7.53429924603155	7.69535223381326	7.16129653119927	7.80771307737825	8.09256250487944	7.0509265354676	7.82083000771654	7.98147310941737	8.23319126907181	8.09556037874832	7.64980391820553	7.92729211093701	7.5981870819715	7.6453804632472	7.81766634937348	7.94556412049349	7.52275425779506	7.32078533571752	8.06318461143573	7.66783188756196	7.07876993342968	7.62070707043612	7.18196159530174	7.84648581757305	7.84683213505251	7.49235379415473	7.85865666431844	7.73036804847396	7.47556514568629	8.13576372177321	7.6593817360796	8.15696704599871	8.29404529515444	8.43203842512279	8.44446548833035
[truncated: 18,657 more rows]
[truncated: 32 more columns]
