# Supplementary material for: Feature genes identification and immune infiltration assessment in abdominal aortic aneurysm using WGCNA and machine learning algorithms
Source: Front Cardiovasc Med. 2024 Nov 12;11:1497170. doi: 10.3389/fcvm.2024.1497170 (PMC11588672; doi:10.3389/fcvm.2024.1497170)
Supplement: Supplementary file 6 [file Table5.xls]

	logFC	AveExpr	t	P.Value	adj.P.Val	B
LGR6	-1.22637729031942	7.83847287364731	-11.577299208267	6.01222924211628e-19	1.15013945401684e-14	32.2130582188918
UBL5	-1.02035224603175	10.0931106721536	-9.92253757546078	1.03459569690709e-15	3.95836313636651e-12	25.1399729354459
ITGA10	-1.56919219341565	8.64968273708276	-9.10219008530442	4.41248483483224e-14	1.20586906986201e-10	21.560276629577
GPRC5C	-1.27422584234764	8.27047596555403	-9.01362869741547	6.62334881912013e-14	1.5838082863721e-10	21.1723627204818
CCNL1	1.17616595551636	9.53146714235635	8.57780149067412	4.88940740775013e-13	7.79453030918834e-10	19.2619727523227
PNISR	1.00247621614736	8.89285077853986	8.46317774192971	8.26899869055617e-13	1.0545729663356e-09	18.7595590337045
NR2F6	-1.12090047540662	8.92748935794848	-8.25096016452437	2.18553857138407e-12	2.14265059730344e-09	17.8299765917949
APLNR	1.03750595874975	9.42526897271757	7.69410452040409	2.77289852934469e-11	1.96464995801348e-08	15.3990175762512
P2RY8	1.19951680188124	8.36291668952903	7.54336422916904	5.4960046127987e-11	3.50461894142797e-08	14.7442867014051
NFIC	-1.2134803580247	9.14298569547325	-7.52647172786223	5.93320589443541e-11	3.66136221808224e-08	14.6710319826444
THY1	1.14276007632765	10.0663832150587	7.4229319154118	9.47956106706241e-11	5.49527282463345e-08	14.2225931405202
IL2RB	1.03717427758181	8.20549862330437	7.16122454102168	3.08300819847839e-10	1.31062104081981e-07	13.0939975118662
TENT5B	-1.11438497060553	7.63942483081847	-7.1308035478955	3.53416422672186e-10	1.43848003525934e-07	12.9633176285795
SLC2A3	1.5017114170096	10.73079097729	7.1248067660513	3.63055275254828e-10	1.44692654492185e-07	12.9375707143908
HBB	1.9753276244366	12.1347532421887	7.08195152427308	4.39974322538577e-10	1.6833417580326e-07	12.7537062259674
ZBTB16	-1.43448353497943	8.448069391861	-7.03213332204238	5.49933382964557e-10	1.98494822945509e-07	12.5402680134893
MRAP2	-1.32387228071723	7.92217690855053	-6.90479876973019	9.71104634756251e-10	3.14868333269273e-07	11.9962718599176
DUSP3	-1.01963084548306	10.1261011867093	-6.84894863923235	1.24526177710593e-09	3.63459437382082e-07	11.7584131191551
HSPB7	-1.40641393435235	8.45567194680689	-6.68631621029468	2.56169646513874e-09	6.32555575131354e-07	11.0685776877068
ITK	1.12989215324318	8.44280245252248	6.55386724716868	4.59437828387202e-09	9.98755188300816e-07	10.510093202127
CSPG4	-1.14283147844406	8.42073559975614	-6.54857690294514	4.70253335559919e-09	9.99549589917917e-07	10.4878518953541
MT1X	-1.74792650362532	9.42761398140527	-6.47493046305268	6.49785430542173e-09	1.22918700314064e-06	10.1787818842315
PPP1R12C	-1.00837735292965	8.44538102728243	-6.36666158046063	1.04329464572341e-08	1.73549796284251e-06	9.72634457841177
FKBP5	-1.00169016941015	8.93842288812681	-6.33555426217992	1.19481646722426e-08	1.93702025576271e-06	9.59679549190423
HRCT1	-1.00062107250637	7.44978086130163	-6.3119027583145	1.32440760584238e-08	2.07168246254625e-06	9.49843329252758
CSRP1	-1.08253782627866	10.4699174609054	-6.31058419379026	1.33202792939461e-08	2.07168246254625e-06	9.49295313515912
PLN	-1.46933072780717	9.02478008139003	-6.27022315788378	1.58747117837543e-08	2.28333260468586e-06	9.32538781545872
MT1M	-1.30200615794631	8.38251468099375	-6.24905747106312	1.74021008475369e-08	2.44781021480426e-06	9.23765710384517
RGS16	1.10348017999216	8.65471913793629	6.22904856385339	1.89792233059766e-08	2.60513188313079e-06	9.15481239105885
ITGA8	-1.72038416147365	8.26742414738607	-6.16145137055354	2.54261722527937e-08	3.20475435729198e-06	8.87560215266579
BTG2	1.25368908671369	9.66843654138089	6.1454594641495	2.72434314692202e-08	3.36236673552376e-06	8.80970132183841
NPTX2	-1.00847277846365	7.90407458177107	-6.11571791209597	3.09707966381989e-08	3.67994620924687e-06	8.68729936397088
PPP1R14A	-1.28433059161278	9.62719450419143	-6.05408073515206	4.03722409375964e-08	4.5430645243307e-06	8.4343037155189
SFRP4	1.60820001067999	11.1543400158512	5.93281749831775	6.783110615279e-08	6.90217585480252e-06	7.93931764174364
CCR7	1.33782050019597	8.60022373060509	5.91106749110866	7.44182642585634e-08	7.41469476701207e-06	7.85093519713643
CXCL8	1.73991243131491	10.5436411708581	5.84329871996001	9.92554321286595e-08	9.26222642254271e-06	7.57635879126788
IL1B	1.22730129022144	8.38671228882792	5.80911304768984	1.14722756510771e-07	1.04506968192907e-05	7.43832230503256
SOCS3	1.43558553360768	9.01200785672916	5.70176356160818	1.80410187165134e-07	1.43205264749752e-05	7.00699079302607
TNFAIP3	1.01916003380365	8.72806233424783	5.64074809585152	2.33018332144867e-07	1.73449054238572e-05	6.76331573543314
CD83	1.08185500205761	8.97624020118884	5.52506057107133	3.77403787104596e-07	2.4640731902085e-05	6.30438646048007
HNRNPH1	1.01019846404076	8.77360070522786	5.50259601345609	4.14257226209419e-07	2.67727727614398e-05	6.21575300257033
ZNF462	-1.0079900803449	8.59198245602805	-5.46854355609143	4.76956291588899e-07	3.01127850102166e-05	6.08170676922334
TCEAL2	-1.08213255026455	7.96974277366255	-5.45168196018032	5.11363001276065e-07	3.18644111218603e-05	6.01547015319991
HBA2	1.63689934097589	11.6927104668496	5.44873463973889	5.17622357716577e-07	3.20364801723602e-05	6.0039018200129
PTGS2	1.2239697839506	9.57184645130316	5.43875712799373	5.39375446761882e-07	3.25496917872391e-05	5.96476079196261
NUPR1	-1.15651524583578	9.58111388629782	-5.43030122502952	5.58511632983101e-07	3.34931897773251e-05	5.93161443648892
FOSB	1.64328348628257	10.9634901649139	5.31167007451813	9.08670432621932e-07	4.85554898772557e-05	5.46910791450549
HBEGF	1.16629555829904	9.01639974150282	5.25555944694035	1.1420527856917e-06	5.99447519278025e-05	5.25202896413183
PDE5A	-1.11735191122869	10.9860743914037	-5.18750205163857	1.50481837498196e-06	7.32498104666789e-05	4.99022708536441
TMEM119	1.10577047589652	9.77674275765889	5.14335538286128	1.79813297960722e-06	8.24693448233311e-05	4.82130178238006
CTSZ	-1.24747641289438	8.90837391205609	-5.13113308941506	1.88877742444589e-06	8.51846621081218e-05	4.7746605908689
CD24	1.12823584264157	9.07648384468831	5.02538930353845	2.88405057709901e-06	0.000115507826603564	4.37348122414858
MAP1B	-1.09029611160103	9.69376695229386	-4.778146334745	7.63322261180803e-06	0.000239382866498176	3.45268219865652
C5orf46	-1.04363471614737	8.95059012543819	-4.74176563004488	8.79080434893269e-06	0.000260577445426604	3.31932669243999
ACTC1	-1.31793594777582	8.04674046517299	-4.72610843841867	9.34001241757916e-06	0.00027312159316652	3.26210924891332
SFRP2	1.05077334577699	9.97704627785399	4.56887636572024	1.70684186497204e-05	0.000437692826768299	2.6935031114024
CD79A	1.37706564564962	9.53189653200732	4.51864215426404	2.06484321761393e-05	0.000507066120063601	2.51419186505533
SIK1	1.25857019077013	8.97164688568816	4.28479443013436	4.93628715222428e-05	0.000985659028801125	1.69523893849902
NR4A2	1.16714862688615	9.47815560829142	4.24508077292818	5.70943992141067e-05	0.00108354747714867	1.55883018309665
CCN3	-1.09507601979228	9.54793364304222	-4.20473388432892	6.61393906440889e-05	0.00122010274158286	1.42106769087505
UQCRBP1	-1.03009505820106	8.86405426611797	-4.20192931511084	6.68170098085749e-05	0.00122786685652069	1.41152266358877
LTB	1.04304564873604	9.25124176863283	4.18209135650528	7.18047156789129e-05	0.00130078050278182	1.3441224215895
CD19	1.11279868969234	8.25494088004877	3.95339160289903	0.00016236458884136	0.00240609562166847	0.58216321288748
FOS	1.05811304938272	11.0538258134431	3.89918162898274	0.000196239753001985	0.00277257494455537	0.405739496743942
CAMK1G	1.04315076993925	8.64090776139308	3.88794504836553	0.000204061777167619	0.0028661540361355	0.369377236063837
RPL26	-1.3868391388399	8.95725363618351	-3.70429783220135	0.000382858349319601	0.00455194544591918	-0.214618299541169
MMP9	1.08250978649813	10.3024045122695	3.70079599868658	0.000387410768141713	0.00458030890286989	-0.225561987022759
IGLL1	1.06814242063492	12.3950618312757	3.64177994334274	0.000472326884310254	0.00528089614076865	-0.408888834830443
RNA18SN5	-1.03847775455614	8.06430229789666	-3.50905542850793	0.000732314196282442	0.00725487859911088	-0.813419514881334
RPL35A	-1.0287271026847	10.3800461752782	-3.50310468532806	0.000746678992774676	0.00733639914318416	-0.831300616979403
RNA28SN5	-1.43064125191065	9.34202922862369	-3.21672132887372	0.00185519565349389	0.0138903690220502	-1.66489489832915
IL6	1.08037789692337	9.84396365782655	3.00590995960801	0.00351060264954328	0.0221496796457002	-2.24337348356567
