# Supplementary material for: Feature genes identification and immune infiltration assessment in abdominal aortic aneurysm using WGCNA and machine learning algorithms
Source: Front Cardiovasc Med. 2024 Nov 12;11:1497170. doi: 10.3389/fcvm.2024.1497170 (PMC11588672; doi:10.3389/fcvm.2024.1497170)
Supplement: Supplementary file 7 [file Table6.xls]

ID	Description	GeneRatio	BgRatio	pvalue	p.adjust	qvalue	geneID	Count
DOID:11729	Lyme disease	5/53	18/10312	2.40797583895379e-08	1.8083898550543e-05	7.98434093968888e-06	CCR7/IL1B/PTGS2/MMP9/IL6	5
DOID:10591	pre-eclampsia	10/53	309/10312	3.13627278481677e-06	0.000733251352965894	0.000323742625529829	APLNR/CXCL8/SOCS3/PTGS2/HBEGF/PDE5A/CD24/CCN3/MMP9/IL6	10
DOID:4362	cervical cancer	8/53	187/10312	4.44121327333451e-06	0.000733251352965894	0.000323742625529829	CCNL1/SLC2A3/IL1B/SOCS3/PTGS2/FOS/MMP9/IL6	8
DOID:2893	cervix carcinoma	7/53	140/10312	6.69512230417652e-06	0.000733251352965894	0.000323742625529829	CCNL1/SLC2A3/SOCS3/PTGS2/FOS/MMP9/IL6	7
DOID:1542	head and neck carcinoma	9/53	269/10312	7.93493543059386e-06	0.000733251352965894	0.000323742625529829	CCNL1/SLC2A3/CSPG4/CCR7/SOCS3/PTGS2/HBEGF/MMP9/IL6	9
DOID:2583	agammaglobulinemia	5/53	55/10312	8.46785874177645e-06	0.000733251352965894	0.000323742625529829	CD24/CD79A/CD19/IGLL1/IL6	5
DOID:1115	sarcoma	8/53	205/10312	8.75096016887881e-06	0.000733251352965894	0.000323742625529829	CSPG4/CXCL8/IL1B/PTGS2/HBEGF/CCN3/MMP9/IL6	8
DOID:612	primary immunodeficiency disease	10/53	348/10312	9.00221092165834e-06	0.000733251352965894	0.000323742625529829	IL2RB/ITK/FKBP5/TNFAIP3/CD83/CD24/CD79A/CD19/IGLL1/IL6	10
DOID:5520	head and neck squamous cell carcinoma	8/53	208/10312	9.73432993505893e-06	0.000733251352965894	0.000323742625529829	CCNL1/CSPG4/CCR7/SOCS3/PTGS2/HBEGF/MMP9/IL6	8
DOID:11934	head and neck cancer	9/53	276/10312	9.76366648423294e-06	0.000733251352965894	0.000323742625529829	CCNL1/SLC2A3/CSPG4/CCR7/SOCS3/PTGS2/HBEGF/MMP9/IL6	9
DOID:8567	Hodgkin's lymphoma	5/53	59/10312	1.19985677453537e-05	0.000819174943341874	0.000361679314812096	CXCL8/IL1B/PTGS2/MMP9/IL6	5
DOID:14203	childhood type dermatomyositis	3/53	10/10312	1.49987523217943e-05	0.000938671916138961	0.000414439208891685	IL1B/CD83/IL6	3
DOID:10241	thalassemia	5/53	67/10312	2.24383759819215e-05	0.00122706705808344	0.000541770444034318	HBB/CXCL8/IL1B/HBA2/IL6	5
DOID:3627	aortic aneurysm	6/53	113/10312	2.2874752081449e-05	0.00122706705808344	0.000541770444034318	CXCL8/IL1B/PTGS2/ACTC1/MMP9/IL6	6
DOID:1724	duodenal ulcer	4/53	34/10312	2.57282380618382e-05	0.00122785959875229	0.000542120363875496	CXCL8/IL1B/MMP9/IL6	4
DOID:520	aortic disease	6/53	116/10312	2.65504606000786e-05	0.00122785959875229	0.000542120363875496	CXCL8/IL1B/PTGS2/ACTC1/MMP9/IL6	6
DOID:2115	B cell deficiency	5/53	70/10312	2.77944250050453e-05	0.00122785959875229	0.000542120363875496	CD24/CD79A/CD19/IGLL1/IL6	5
DOID:1785	pituitary cancer	3/53	13/10312	3.53588606933394e-05	0.00136717855597166	0.000603631992614863	SFRP4/SFRP2/IL6	3
DOID:4251	conjunctival disease	4/53	37/10312	3.62247215895356e-05	0.00136717855597166	0.000603631992614863	CXCL8/SOCS3/MMP9/IL6	4
DOID:289	endometriosis	6/53	125/10312	4.0518146066637e-05	0.00136717855597166	0.000603631992614863	IL2RB/CXCL8/IL1B/PTGS2/MMP9/IL6	6
DOID:11294	arteriovenous malformation	3/53	14/10312	4.48387600639313e-05	0.00136717855597166	0.000603631992614863	IL1B/MMP9/IL6	3
DOID:121	vaginal disease	3/53	14/10312	4.48387600639313e-05	0.00136717855597166	0.000603631992614863	CXCL8/IL1B/IL6	3
DOID:2170	vaginitis	3/53	14/10312	4.48387600639313e-05	0.00136717855597166	0.000603631992614863	CXCL8/IL1B/IL6	3
DOID:3385	bacterial vaginosis	3/53	14/10312	4.48387600639313e-05	0.00136717855597166	0.000603631992614863	CXCL8/IL1B/IL6	3
DOID:1883	hepatitis C	8/53	258/10312	4.60506628722438e-05	0.00136717855597166	0.000603631992614863	HBB/CXCL8/IL1B/SOCS3/PTGS2/CD19/MMP9/IL6	8
DOID:3213	demyelinating disease	8/53	259/10312	4.73324133891654e-05	0.00136717855597166	0.000603631992614863	CSPG4/CCR7/CXCL8/IL1B/PTGS2/CD24/MMP9/IL6	8
DOID:7693	abdominal aortic aneurysm	5/53	79/10312	4.99811049622336e-05	0.00139021517876435	0.000613803043395852	CXCL8/IL1B/PTGS2/MMP9/IL6	5
DOID:8577	ulcerative colitis	6/53	132/10312	5.50268439513966e-05	0.00147589856455353	0.000651633678371802	CXCL8/IL1B/SOCS3/TNFAIP3/PTGS2/IL6	6
DOID:0050848	obstructive sleep apnea	4/53	42/10312	6.02367689024495e-05	0.00155992460157723	0.000688732566398243	IL1B/PTGS2/MMP9/IL6	4
DOID:3770	pulmonary fibrosis	7/53	198/10312	6.31303530142009e-05	0.00158036317045549	0.000697756533314852	HBB/CXCL8/IL1B/PTGS2/FOS/MMP9/IL6	7
DOID:12716	newborn respiratory distress syndrome	4/53	44/10312	7.25035396059622e-05	0.00170156744512742	0.000751270229469674	CXCL8/IL1B/MMP9/IL6	4
DOID:2600	laryngeal carcinoma	4/53	44/10312	7.25035396059622e-05	0.00170156744512742	0.000751270229469674	CXCL8/PTGS2/MMP9/IL6	4
DOID:13375	temporal arteritis	4/53	46/10312	8.64963899862758e-05	0.00191055261410862	0.000843540645376994	TNFAIP3/CD24/MMP9/IL6	4
DOID:525	central nervous system vasculitis	4/53	46/10312	8.64963899862758e-05	0.00191055261410862	0.000843540645376994	TNFAIP3/CD24/MMP9/IL6	4
DOID:0070004	myeloid neoplasm	9/53	371/10312	9.98760348246054e-05	0.00214305434723653	0.000946194014127841	FKBP5/SFRP4/CXCL8/IL1B/SOCS3/PTGS2/SFRP2/CD79A/IL6	9
DOID:3744	cervical squamous cell carcinoma	5/53	93/10312	0.000109165285951191	0.002194367098541	0.000968849444306421	CCNL1/SOCS3/FOS/MMP9/IL6	5
DOID:0050847	sleep apnea	4/53	49/10312	0.000111033222030037	0.002194367098541	0.000968849444306421	IL1B/PTGS2/MMP9/IL6	4
DOID:10223	dermatomyositis	4/53	49/10312	0.000111033222030037	0.002194367098541	0.000968849444306421	IL1B/CD83/MMP9/IL6	4
DOID:0050338	primary bacterial infectious disease	8/53	295/10312	0.00011798429971625	0.00220652648855305	0.000974218016531237	CCR7/CXCL8/IL1B/SOCS3/PTGS2/HBEGF/MMP9/IL6	8
DOID:1679	cystitis	4/53	50/10312	0.000120231023815926	0.00220652648855305	0.000974218016531237	IL1B/PTGS2/HBEGF/IL6	4
DOID:0060056	hypersensitivity reaction disease	6/53	152/10312	0.000120462830932989	0.00220652648855305	0.000974218016531237	CCR7/IL1B/PTGS2/CD24/MMP9/IL6	6
DOID:865	vasculitis	6/53	154/10312	0.000129445169452355	0.00226992714629993	0.00100221045775384	CXCL8/IL1B/TNFAIP3/CD24/MMP9/IL6	6
DOID:11963	esophagitis	4/53	51/10312	0.000129969197457919	0.00226992714629993	0.00100221045775384	CXCL8/IL1B/PTGS2/IL6	4
DOID:750	peptic ulcer disease	5/53	98/10312	0.000139907995322296	0.00238797510197828	0.00105433058675893	CXCL8/IL1B/PTGS2/MMP9/IL6	5
DOID:6050	esophageal disease	5/53	99/10312	0.000146779873366763	0.0024495929977431	0.00108153590901826	PLN/CXCL8/IL1B/PTGS2/IL6	5
DOID:10952	nephritis	8/53	306/10312	0.000151974231696098	0.00248114452182108	0.00109546642984602	ITGA8/IL1B/PTGS2/HBEGF/PDE5A/FOS/MMP9/IL6	8
DOID:869	cholesteatoma	3/53	21/10312	0.000159717032026443	0.00254425346651199	0.00112333007491944	IL1B/MMP9/IL6	3
DOID:4961	bone marrow disease	4/53	54/10312	0.000162615401321672	0.00254425346651199	0.00112333007491944	HBB/SOCS3/HBA2/MMP9	4
DOID:1040	chronic lymphocytic leukemia	7/53	232/10312	0.00017017246295791	0.00260538856959226	0.00115032223620655	CXCL8/IL1B/TNFAIP3/CD83/PTGS2/MMP9/IL6	7
DOID:3459	breast carcinoma	10/53	493/10312	0.000173461289586702	0.00260538856959226	0.00115032223620655	CSPG4/ITGA8/BTG2/CXCL8/IL1B/SOCS3/PTGS2/CD24/MMP9/IL6	10
DOID:4960	bone marrow cancer	9/53	401/10312	0.00018013609491938	0.00261099783314337	0.0011527988190345	FKBP5/SFRP4/CXCL8/IL1B/SOCS3/PTGS2/SFRP2/CD79A/IL6	9
DOID:552	pneumonia	6/53	164/10312	0.000182668873735872	0.00261099783314337	0.0011527988190345	CCR7/CXCL8/IL1B/PTGS2/MMP9/IL6	6
DOID:3087	gingivitis	3/53	22/10312	0.00018426482710599	0.00261099783314337	0.0011527988190345	IL1B/MMP9/IL6	3
DOID:1575	rheumatic disease	7/53	238/10312	0.000199197828414346	0.00264272135966503	0.00116680528179197	CCR7/IL1B/TNFAIP3/PTGS2/CD19/MMP9/IL6	7
DOID:418	systemic scleroderma	7/53	238/10312	0.000199197828414346	0.00264272135966503	0.00116680528179197	CCR7/IL1B/TNFAIP3/PTGS2/CD19/MMP9/IL6	7
DOID:419	scleroderma	7/53	238/10312	0.000199197828414346	0.00264272135966503	0.00116680528179197	CCR7/IL1B/TNFAIP3/PTGS2/CD19/MMP9/IL6	7
DOID:2921	glomerulonephritis	7/53	240/10312	0.000209718776554345	0.00264272135966503	0.00116680528179197	ITGA8/IL1B/HBEGF/PDE5A/FOS/MMP9/IL6	7
DOID:2151	malignant ovarian surface epithelial-stromal neoplasm	8/53	321/10312	0.000211028361792116	0.00264272135966503	0.00116680528179197	THY1/SLC2A3/CXCL8/PTGS2/HBEGF/FOS/MMP9/IL6	8
DOID:4001	ovarian carcinoma	8/53	321/10312	0.000211028361792116	0.00264272135966503	0.00116680528179197	THY1/SLC2A3/CXCL8/PTGS2/HBEGF/FOS/MMP9/IL6	8
DOID:4415	fibrous histiocytoma	3/53	23/10312	0.000211136193848071	0.00264272135966503	0.00116680528179197	PTGS2/HBEGF/MMP9	3
DOID:2596	larynx cancer	4/53	58/10312	0.000214872863788378	0.00264540197877166	0.00116798881955719	CXCL8/PTGS2/MMP9/IL6	4
DOID:0060180	colitis	6/53	172/10312	0.000236625727116337	0.0028633216116612	0.00126420394936335	CXCL8/IL1B/SOCS3/TNFAIP3/PTGS2/IL6	6
DOID:12894	Sjogren's syndrome	5/53	110/10312	0.00024069038844721	0.0028633216116612	0.00126420394936335	CCR7/IL1B/HNRNPH1/MMP9/IL6	5
DOID:2377	multiple sclerosis	7/53	246/10312	0.000244011428956481	0.0028633216116612	0.00126420394936335	CSPG4/CCR7/CXCL8/IL1B/CD24/MMP9/IL6	7
DOID:10754	otitis media	4/53	61/10312	0.000261305013080623	0.0029854273706609	0.00131811566579043	CXCL8/IL1B/MMP9/IL6	4
DOID:0050598	extrapulmonary tuberculosis	3/53	25/10312	0.000272218468133808	0.0029854273706609	0.00131811566579043	CXCL8/IL1B/MMP9	3
DOID:4231	histiocytoma	3/53	25/10312	0.000272218468133808	0.0029854273706609	0.00131811566579043	PTGS2/HBEGF/MMP9	3
DOID:633	myositis	5/53	113/10312	0.000272845877096481	0.0029854273706609	0.00131811566579043	CXCL8/IL1B/CD83/MMP9/IL6	5
DOID:3069	malignant astrocytoma	6/53	177/10312	0.00027626447096986	0.0029854273706609	0.00131811566579043	CXCL8/PTGS2/CD24/MMP9/RPL35A/IL6	6
DOID:5100	middle ear disease	4/53	62/10312	0.00027826886277798	0.0029854273706609	0.00131811566579043	CXCL8/IL1B/MMP9/IL6	4
DOID:2789	parasitic protozoa infectious disease	6/53	178/10312	0.000284784861742309	0.00300564972753597	0.00132704417152405	IL2RB/HBB/CXCL8/IL1B/PTGS2/IL6	6
DOID:3082	interstitial lung disease	7/53	254/10312	0.000296645254677724	0.00300564972753597	0.00132704417152405	HBB/CXCL8/IL1B/PTGS2/FOS/MMP9/IL6	7
DOID:2152	ovary epithelial cancer	8/53	338/10312	0.000299613603904016	0.00300564972753597	0.00132704417152405	THY1/SLC2A3/CXCL8/PTGS2/HBEGF/FOS/MMP9/IL6	8
DOID:11400	pyelonephritis	3/53	26/10312	0.000306610001533304	0.00300564972753597	0.00132704417152405	CXCL8/MMP9/IL6	3
DOID:2744	pyelitis	3/53	26/10312	0.000306610001533304	0.00300564972753597	0.00132704417152405	CXCL8/MMP9/IL6	3
DOID:9993	hypoglycemia	3/53	26/10312	0.000306610001533304	0.00300564972753597	0.00132704417152405	SLC2A3/IL1B/IL6	3
DOID:11335	sarcoidosis	5/53	116/10312	0.000308169146498362	0.00300564972753597	0.00132704417152405	CCR7/IL1B/PTGS2/CD24/IL6	5
DOID:583	hemolytic anemia	5/53	117/10312	0.000320682222461694	0.00304851074770547	0.00134596802232423	HBB/CXCL8/IL1B/HBA2/IL6	5
DOID:720	normocytic anemia	5/53	117/10312	0.000320682222461694	0.00304851074770547	0.00134596802232423	HBB/CXCL8/IL1B/HBA2/IL6	5
DOID:0050851	glomerulosclerosis	4/53	65/10312	0.000333907219677874	0.0030581014875376	0.0013502024929208	IL1B/HBEGF/MMP9/IL6	4
DOID:10923	sickle cell anemia	4/53	65/10312	0.000333907219677874	0.0030581014875376	0.0013502024929208	HBB/IL1B/HBA2/PTGS2	4
DOID:2986	IgA glomerulonephritis	4/53	65/10312	0.000333907219677874	0.0030581014875376	0.0013502024929208	IL1B/PDE5A/MMP9/IL6	4
DOID:10247	pleurisy	3/53	27/10312	0.000343686388259631	0.00309224081939528	0.00136527557377463	IL1B/PTGS2/MMP9	3
DOID:1100	ovarian disease	7/53	261/10312	0.000349879764738145	0.00309224081939528	0.00136527557377463	NFIC/CXCL8/IL1B/SOCS3/PTGS2/MMP9/IL6	7
DOID:4989	pancreatitis	6/53	185/10312	0.000350383330400992	0.00309224081939528	0.00136527557377463	BTG2/CXCL8/IL1B/PTGS2/MMP9/IL6	6
DOID:9588	encephalitis	4/53	66/10312	0.000354104807547262	0.00309224081939528	0.00136527557377463	CXCL8/IL1B/MMP9/IL6	4
DOID:2394	ovarian cancer	9/53	441/10312	0.000365390591223367	0.00315411878170975	0.00139259571972608	THY1/SLC2A3/ITGA8/CXCL8/PTGS2/HBEGF/FOS/MMP9/IL6	9
DOID:11394	adult respiratory distress syndrome	4/53	67/10312	0.000375162993678395	0.00320167509377812	0.00141359261972123	CXCL8/IL1B/MMP9/IL6	4
DOID:10140	dry eye syndrome	3/53	28/10312	0.000383534221375382	0.0032363393286844	0.00142889745397097	IL1B/MMP9/IL6	3
DOID:4766	embryoma	8/53	352/10312	0.000393662819347179	0.0032848975258859	0.00145033670285803	IL2RB/SFRP4/CXCL8/PTGS2/CD24/SFRP2/MMP9/IL6	8
DOID:4607	biliary tract cancer	7/53	269/10312	0.000419860343298981	0.00333442930247859	0.00147220580318278	SOCS3/TNFAIP3/CD83/PTGS2/CD24/MMP9/IL6	7
DOID:3371	chondrosarcoma	4/53	69/10312	0.000419945513801787	0.00333442930247859	0.00147220580318278	PTGS2/CD24/MMP9/IL6	4
DOID:365	bladder disease	4/53	69/10312	0.000419945513801787	0.00333442930247859	0.00147220580318278	IL1B/PTGS2/HBEGF/IL6	4
DOID:1400	lacrimal apparatus disease	3/53	29/10312	0.000426238632540538	0.00333442930247859	0.00147220580318278	IL1B/MMP9/IL6	3
DOID:1993	rectum cancer	3/53	29/10312	0.000426238632540538	0.00333442930247859	0.00147220580318278	PTGS2/MMP9/IL6	3
DOID:321	tropical spastic paraparesis	3/53	29/10312	0.000426238632540538	0.00333442930247859	0.00147220580318278	CXCL8/MMP9/IL6	3
DOID:104	bacterial infectious disease	8/53	359/10312	0.000449025233975841	0.00347647371872017	0.00153492076725328	CCR7/CXCL8/IL1B/SOCS3/PTGS2/HBEGF/MMP9/IL6	8
DOID:620	blood protein disease	4/53	71/10312	0.000468424364565361	0.00358966018151619	0.00158489446657453	HBB/IL1B/HBA2/PTGS2	4
DOID:26	pancreas disease	6/53	196/10312	0.000476838413694779	0.00361722877459373	0.00159706645735094	BTG2/CXCL8/IL1B/PTGS2/MMP9/IL6	6
DOID:4896	bile duct adenocarcinoma	6/53	198/10312	0.000503233522060413	0.00369096966801349	0.00162962428400624	SOCS3/TNFAIP3/PTGS2/CD24/MMP9/IL6	6
DOID:4947	cholangiocarcinoma	6/53	198/10312	0.000503233522060413	0.00369096966801349	0.00162962428400624	SOCS3/TNFAIP3/PTGS2/CD24/MMP9/IL6	6
DOID:11123	Henoch-Schoenlein purpura	3/53	31/10312	0.000520550495916875	0.00369096966801349	0.00162962428400624	IL1B/MMP9/IL6	3
DOID:319	spinal cord disease	3/53	31/10312	0.000520550495916875	0.00369096966801349	0.00162962428400624	CXCL8/MMP9/IL6	3
DOID:8677	perinatal necrotizing enterocolitis	3/53	31/10312	0.000520550495916875	0.00369096966801349	0.00162962428400624	IL1B/HBEGF/IL6	3
DOID:2916	hypersensitivity reaction type IV disease	5/53	130/10312	0.000520962429839455	0.00369096966801349	0.00162962428400624	CCR7/IL1B/PTGS2/CD24/IL6	5
DOID:3068	glioblastoma	5/53	130/10312	0.000520962429839455	0.00369096966801349	0.00162962428400624	CXCL8/PTGS2/CD24/MMP9/RPL35A	5
DOID:438	autoimmune disease of the nervous system	4/53	74/10312	0.000548447369299217	0.0038493829377917	0.00169956636821695	IL2RB/IL1B/MMP9/IL6	4
DOID:5517	stomach carcinoma	6/53	202/10312	0.000559440180044889	0.00389018125197881	0.00171757950013782	CXCL8/IL1B/TNFAIP3/PTGS2/MMP9/IL6	6
DOID:2799	bronchiolitis obliterans	3/53	32/10312	0.000572321034936778	0.00390739179306836	0.00172517823928311	CXCL8/MMP9/IL6	3
DOID:9809	hypersensitivity vasculitis	3/53	32/10312	0.000572321034936778	0.00390739179306836	0.00172517823928311	IL1B/MMP9/IL6	3
DOID:8692	myeloid leukemia	7/53	285/10312	0.00059344262775708	0.00401509381482493	0.00177273046698417	ZBTB16/CXCL8/IL1B/SOCS3/CD24/MMP9/IL6	7
DOID:688	embryonal cancer	8/53	378/10312	0.000632015709487987	0.0042378910520132	0.00187109913993154	IL2RB/SFRP4/CXCL8/PTGS2/CD24/SFRP2/MMP9/IL6	8
DOID:535	sleep disorder	4/53	77/10312	0.000637753196882642	0.00423851903414924	0.00187137640445303	IL1B/PTGS2/MMP9/IL6	4
DOID:1398	parasitic infectious disease	6/53	208/10312	0.00065279744365142	0.00426305113201927	0.00188220773226725	IL2RB/HBB/CXCL8/IL1B/PTGS2/IL6	6
DOID:4897	bile duct carcinoma	6/53	208/10312	0.00065279744365142	0.00426305113201927	0.00188220773226725	SOCS3/TNFAIP3/PTGS2/CD24/MMP9/IL6	6
DOID:10825	essential hypertension	5/53	137/10312	0.00066171779303117	0.00428405226350352	0.00189148007989853	APLNR/IL1B/PDE5A/MMP9/IL6	5
DOID:4606	bile duct cancer	6/53	209/10312	0.000669467874182588	0.00429718267958225	0.00189727737622596	SOCS3/TNFAIP3/PTGS2/CD24/MMP9/IL6	6
DOID:13189	gout	3/53	34/10312	0.000685488494445751	0.00436272762143016	0.00192621655441937	IL1B/PTGS2/IL6	3
DOID:3451	skin carcinoma	4/53	79/10312	0.00070273673594292	0.00438635528359785	0.00193664855888054	CXCL8/PTGS2/MMP9/IL6	4
DOID:0060122	integumentary system cancer	5/53	139/10312	0.000706723021724821	0.00438635528359785	0.00193664855888054	CSPG4/CXCL8/PTGS2/MMP9/IL6	5
DOID:4159	skin cancer	5/53	139/10312	0.000706723021724821	0.00438635528359785	0.00193664855888054	CSPG4/CXCL8/PTGS2/MMP9/IL6	5
DOID:8719	in situ carcinoma	5/53	140/10312	0.000730067660433825	0.00441753646246697	0.00195041556616034	BTG2/IL1B/SOCS3/PTGS2/MMP9	5
DOID:4029	gastritis	4/53	80/10312	0.000736927786290388	0.00441753646246697	0.00195041556616034	CXCL8/IL1B/PTGS2/MMP9	4
DOID:0080998	acute necrotizing pancreatitis	3/53	35/10312	0.000747040120816651	0.00441753646246697	0.00195041556616034	BTG2/IL1B/IL6	3
DOID:12241	beta thalassemia	3/53	35/10312	0.000747040120816651	0.00441753646246697	0.00195041556616034	HBB/CXCL8/IL6	3
DOID:1557	hypersensitivity reaction type III disease	3/53	35/10312	0.000747040120816651	0.00441753646246697	0.00195041556616034	IL1B/MMP9/IL6	3
DOID:3355	fibrosarcoma	3/53	35/10312	0.000747040120816651	0.00441753646246697	0.00195041556616034	PTGS2/MMP9/IL6	3
DOID:0080600	COVID-19	4/53	82/10312	0.000808817792868368	0.00472725121640368	0.00208715976335715	IL2RB/CXCL8/IL1B/IL6	4
DOID:1483	gingival disease	3/53	36/10312	0.000812004536506091	0.00472725121640368	0.00208715976335715	IL1B/MMP9/IL6	3
DOID:6432	pulmonary hypertension	6/53	218/10312	0.000834854890254597	0.00481641660252994	0.00212652775919396	APLNR/IL1B/PTGS2/PDE5A/MMP9/IL6	6
DOID:0080322	polycystic kidney disease	4/53	83/10312	0.000846560574612453	0.00481641660252994	0.00212652775919396	ITGA8/PTGS2/FOS/MMP9	4
DOID:345	uterine disease	4/53	83/10312	0.000846560574612453	0.00481641660252994	0.00212652775919396	CXCL8/PTGS2/MMP9/IL6	4
DOID:898	autosomal dominant polycystic kidney disease	3/53	37/10312	0.000880455696645787	0.00497159570060892	0.00219504190299504	ITGA8/FOS/MMP9	3
DOID:824	periodontitis	5/53	147/10312	0.000910034488081409	0.00510026791454581	0.00225185281811189	CXCL8/IL1B/PTGS2/MMP9/IL6	5
DOID:526	human immunodeficiency virus infectious disease	6/53	222/10312	0.000917789139252653	0.00510562698947217	0.00225421893851529	IL2RB/ITK/CXCL8/SOCS3/PTGS2/IL6	6
DOID:2043	hepatitis B	6/53	224/10312	0.000961573470352278	0.00530986526643059	0.00234439352291771	IL2RB/IL1B/SOCS3/PTGS2/MMP9/IL6	6
DOID:1273	respiratory syncytial virus infectious disease	3/53	39/10312	0.00102810741222898	0.00563582968309462	0.00248831221553691	CXCL8/MMP9/IL6	3
DOID:76	stomach disease	4/53	89/10312	0.00109956971797938	0.00598341290783381	0.00264177597023989	CXCL8/IL1B/PTGS2/MMP9	4
DOID:10976	membranous glomerulonephritis	3/53	40/10312	0.00110744925990532	0.00598341290783381	0.00264177597023989	IL1B/MMP9/IL6	3
DOID:1678	chronic interstitial cystitis	2/53	10/10312	0.00113601804237508	0.00605070602711833	0.00267148699774655	HBEGF/IL6	2
DOID:4418	cutaneous fibrous histiocytoma	2/53	10/10312	0.00113601804237508	0.00605070602711833	0.00267148699774655	PTGS2/MMP9	2
DOID:2355	anemia	7/53	319/10312	0.001151923841457	0.00609221693615641	0.00268981475210494	HBB/CXCL8/IL1B/HBA2/RPL26/RPL35A/IL6	7
DOID:3713	ovary adenocarcinoma	3/53	41/10312	0.00119056046327346	0.00620239855885923	0.00273846176472165	THY1/PTGS2/MMP9	3
DOID:2975	cystic kidney disease	4/53	91/10312	0.00119454903600763	0.00620239855885923	0.00273846176472165	ITGA8/PTGS2/FOS/MMP9	4
DOID:5295	intestinal disease	8/53	417/10312	0.00119753367647748	0.00620239855885923	0.00273846176472165	CXCL8/IL1B/SOCS3/TNFAIP3/PTGS2/HBEGF/MMP9/IL6	8
DOID:8947	diabetic retinopathy	5/53	158/10312	0.00125713473742344	0.00646649443702059	0.0028550644721585	APLNR/CXCL8/IL1B/MMP9/IL6	5
DOID:229	female reproductive system disease	8/53	421/10312	0.00127320625710965	0.00648249215042173	0.00286212772777748	NFIC/IL2RB/CXCL8/IL1B/SOCS3/PTGS2/MMP9/IL6	8
DOID:2513	basal cell carcinoma	3/53	42/10312	0.00127750843976354	0.00648249215042173	0.00286212772777748	CXCL8/PTGS2/IL6	3
DOID:0060004	autoimmune disease of central nervous system	2/53	11/10312	0.00138390019562119	0.00692872697941008	0.00305914780084684	MMP9/IL6	2
DOID:8869	neuromyelitis optica	2/53	11/10312	0.00138390019562119	0.00692872697941008	0.00305914780084684	MMP9/IL6	2
DOID:8398	osteoarthritis	6/53	243/10312	0.00146276980711007	0.00722925473764032	0.00319183578717037	CXCL8/IL1B/TNFAIP3/PTGS2/MMP9/IL6	6
DOID:1532	pleural disease	3/53	44/10312	0.00146317805608699	0.00722925473764032	0.00319183578717037	IL1B/PTGS2/MMP9	3
DOID:2841	asthma	7/53	333/10312	0.00147678641898972	0.00724880131151166	0.00320046592350714	IL2RB/ITK/CXCL8/IL1B/PTGS2/MMP9/IL6	7
DOID:11077	brucellosis	3/53	45/10312	0.00156202824397588	0.00753482463216392	0.00332674996023777	CXCL8/IL1B/IL6	3
DOID:255	hemangioma	3/53	45/10312	0.00156202824397588	0.00753482463216392	0.00332674996023777	IL1B/MMP9/IL6	3
DOID:2462	retinal vascular disease	5/53	166/10312	0.00156515664795948	0.00753482463216392	0.00332674996023777	APLNR/CXCL8/IL1B/MMP9/IL6	5
DOID:0060058	lymphoma	5/53	167/10312	0.00160724116023862	0.00768814083655545	0.00339444160559951	CXCL8/IL1B/PTGS2/MMP9/IL6	5
DOID:2825	nose disease	5/53	168/10312	0.00165015441650168	0.00770736379264091	0.00340292885932005	ITK/CXCL8/IL1B/MMP9/IL6	5
DOID:10780	primary polycythemia	2/53	12/10312	0.00165522057984115	0.00770736379264091	0.00340292885932005	HBB/HBA2	2
DOID:1498	cholera	2/53	12/10312	0.00165522057984115	0.00770736379264091	0.00340292885932005	CXCL8/IL1B	2
DOID:1680	chronic cystitis	2/53	12/10312	0.00165522057984115	0.00770736379264091	0.00340292885932005	HBEGF/IL6	2
DOID:2994	germ cell cancer	8/53	439/10312	0.00166257381412494	0.00770736379264091	0.00340292885932005	IL2RB/SFRP4/CXCL8/PTGS2/CD24/SFRP2/MMP9/IL6	8
DOID:0060071	pre-malignant neoplasm	5/53	169/10312	0.00169390632530693	0.00775685152625309	0.00342477851393892	BTG2/IL1B/SOCS3/PTGS2/MMP9	5
DOID:3388	periodontal disease	5/53	169/10312	0.00169390632530693	0.00775685152625309	0.00342477851393892	CXCL8/IL1B/PTGS2/MMP9/IL6	5
DOID:4079	heart valve disease	4/53	101/10312	0.00175717324024841	0.00790640923882105	0.00349081072286584	APLNR/CD24/MMP9/IL6	4
DOID:0060074	ductal carcinoma in situ	3/53	47/10312	0.00177207151236716	0.00790640923882105	0.00349081072286584	SOCS3/PTGS2/MMP9	3
DOID:0060123	connective tissue benign neoplasm	3/53	47/10312	0.00177207151236716	0.00790640923882105	0.00349081072286584	PTGS2/HBEGF/MMP9	3
DOID:13207	proliferative diabetic retinopathy	3/53	47/10312	0.00177207151236716	0.00790640923882105	0.00349081072286584	APLNR/MMP9/IL6	3
DOID:1176	bronchial disease	7/53	344/10312	0.0017792052747813	0.00790640923882105	0.00349081072286584	IL2RB/ITK/CXCL8/IL1B/PTGS2/MMP9/IL6	7
DOID:11162	respiratory failure	4/53	102/10312	0.00182199846275406	0.00804894615016645	0.00355374313168748	CXCL8/IL1B/MMP9/IL6	4
DOID:0060091	cardiovascular organ benign neoplasm	3/53	48/10312	0.00188338580468905	0.0081758539845172	0.00360977504397353	IL1B/MMP9/IL6	3
DOID:13089	intracranial arterial disease	3/53	48/10312	0.00188338580468905	0.0081758539845172	0.00360977504397353	ACTC1/MMP9/IL6	3
DOID:3527	cerebral arterial disease	3/53	48/10312	0.00188338580468905	0.0081758539845172	0.00360977504397353	ACTC1/MMP9/IL6	3
DOID:2237	hepatitis	8/53	452/10312	0.00199869083937286	0.00862653345039666	0.00380875749789747	HBB/CXCL8/IL1B/SOCS3/PTGS2/CD19/MMP9/IL6	8
DOID:9408	acute myocardial infarction	4/53	105/10312	0.00202642368806327	0.00864770196601907	0.00381810374840004	IL1B/PTGS2/MMP9/IL6	4
DOID:5844	myocardial infarction	8/53	453/10312	0.00202662522772218	0.00864770196601907	0.00381810374840004	PLN/CXCL8/IL1B/PTGS2/PDE5A/SFRP2/MMP9/IL6	8
DOID:0050589	inflammatory bowel disease	6/53	262/10312	0.00214320869061103	0.00909350128050216	0.00401493153459693	CXCL8/IL1B/SOCS3/TNFAIP3/PTGS2/IL6	6
DOID:10808	gastric ulcer	3/53	51/10312	0.00224320156863859	0.0093554157166755	0.00413057109924001	IL1B/PTGS2/MMP9	3
DOID:8432	polycythemia	3/53	51/10312	0.00224320156863859	0.0093554157166755	0.00413057109924001	HBB/SOCS3/HBA2	3
DOID:8791	breast carcinoma in situ	3/53	51/10312	0.00224320156863859	0.0093554157166755	0.00413057109924001	SOCS3/PTGS2/MMP9	3
DOID:14320	generalized anxiety disorder	2/53	14/10312	0.0022672245811384	0.0093554157166755	0.00413057109924001	ZNF462/IL6	2
DOID:5425	ovarian hyperstimulation syndrome	2/53	14/10312	0.0022672245811384	0.0093554157166755	0.00413057109924001	CXCL8/IL6	2
DOID:326	ischemia	8/53	464/10312	0.00235482878053187	0.00966380554196412	0.0042667303184788	THY1/CSPG4/BTG2/CXCL8/IL1B/PTGS2/HBEGF/MMP9	8
DOID:1485	cystic fibrosis	5/53	183/10312	0.00240009107640163	0.00969673255829791	0.00428126814193544	CXCL8/IL1B/PTGS2/MMP9/IL6	5
DOID:10124	corneal disease	4/53	110/10312	0.00240158755771426	0.00969673255829791	0.00428126814193544	IL1B/PTGS2/MMP9/IL6	4
DOID:3021	acute kidney failure	4/53	110/10312	0.00240158755771426	0.00969673255829791	0.00428126814193544	IL1B/PTGS2/HBEGF/IL6	4
DOID:1564	fungal infectious disease	4/53	111/10312	0.00248198076981879	0.00996774095258776	0.00440092283981379	CXCL8/IL1B/MMP9/IL6	4
DOID:8437	intestinal obstruction	2/53	15/10312	0.00260743683308501	0.0104062088451158	0.00459451368170367	PTGS2/MMP9	2
DOID:4450	renal cell carcinoma	8/53	472/10312	0.00261887279857109	0.0104062088451158	0.00459451368170367	BTG2/CXCL8/PTGS2/CD24/SFRP2/CCN3/MMP9/IL6	8
DOID:4195	hyperglycemia	5/53	187/10312	0.00263626953666611	0.0104129374208434	0.00459748445940945	CXCL8/IL1B/PTGS2/MMP9/IL6	5
DOID:13241	Behcet's disease	4/53	113/10312	0.00264829700050744	0.0104129374208434	0.00459748445940945	CXCL8/IL1B/MMP9/IL6	4
DOID:11612	polycystic ovary syndrome	5/53	188/10312	0.00269786468765959	0.0105525853147518	0.00465914131914896	NFIC/IL1B/SOCS3/MMP9/IL6	5
DOID:0080639	bone sarcoma	6/53	275/10312	0.00273138688170321	0.0105846947955454	0.00467331818711446	CXCL8/PTGS2/CD24/CCN3/MMP9/IL6	6
DOID:2234	focal epilepsy	4/53	114/10312	0.00273426203773078	0.0105846947955454	0.00467331818711446	IL1B/PTGS2/MMP9/IL6	4
DOID:0060084	cell type benign neoplasm	8/53	480/10312	0.00290572606666542	0.0111907706464909	0.00494091072064566	CSPG4/SFRP4/CXCL8/IL1B/PTGS2/SFRP2/MMP9/IL6	8
DOID:0060099	musculoskeletal system benign neoplasm	3/53	56/10312	0.00293245704881312	0.0112360981819319	0.00496092357881919	PTGS2/HBEGF/MMP9	3
DOID:12895	keratoconjunctivitis sicca	2/53	16/10312	0.00297014456350354	0.0112655483191473	0.00497392630251789	MMP9/IL6	2
DOID:288	endometriosis of uterus	2/53	16/10312	0.00297014456350354	0.0112655483191473	0.00497392630251789	CXCL8/IL6	2
DOID:4481	allergic rhinitis	4/53	117/10312	0.00300363531449561	0.0113353272421417	0.00500473485356317	ITK/CXCL8/IL1B/IL6	4
DOID:3717	gastric adenocarcinoma	4/53	119/10312	0.00319298972612299	0.0119896764215918	0.00529364086173022	CXCL8/IL1B/PTGS2/IL6	4
DOID:2913	acute pancreatitis	3/53	58/10312	0.00324072454615226	0.0121083787769171	0.00534604991902572	BTG2/IL1B/IL6	3
DOID:10964	cholesteatoma of middle ear	2/53	17/10312	0.00335511640480246	0.0124122779310672	0.00548022643252671	MMP9/IL6	2
DOID:9146	visceral leishmaniasis	2/53	17/10312	0.00335511640480246	0.0124122779310672	0.00548022643252671	IL2RB/CXCL8	2
DOID:184	bone cancer	6/53	287/10312	0.00337538654074605	0.0124202709391385	0.00548375547806941	CXCL8/PTGS2/CD24/CCN3/MMP9/IL6	6
DOID:75	lymphatic system disease	4/53	121/10312	0.00339035358525085	0.0124202709391385	0.00548375547806941	CCR7/IL1B/SOCS3/MMP9	4
DOID:1414	ovarian dysfunction	5/53	199/10312	0.00344634576244245	0.0125641051824965	0.00554726068047712	NFIC/IL1B/SOCS3/MMP9/IL6	5
DOID:0060005	autoimmune disease of endocrine system	4/53	122/10312	0.00349208994348205	0.0126693697949518	0.00559373675157308	CXCL8/IL1B/PTGS2/IL6	4
DOID:1824	status epilepticus	4/53	123/10312	0.00359588953764372	0.012863652792648	0.00567951591517853	IL1B/SOCS3/PTGS2/MMP9	4
DOID:399	tuberculosis	5/53	201/10312	0.00359702674627973	0.012863652792648	0.00567951591517853	CXCL8/IL1B/SOCS3/MMP9/IL6	5
DOID:4074	pancreatic adenocarcinoma	5/53	201/10312	0.00359702674627973	0.012863652792648	0.00567951591517853	IL1B/SOCS3/PTGS2/MMP9/IL6	5
DOID:974	upper respiratory tract disease	5/53	202/10312	0.00367412285202173	0.0130770912884755	0.00577375254869965	ITK/CXCL8/IL1B/MMP9/IL6	5
DOID:201	connective tissue cancer	7/53	392/10312	0.00370394563384242	0.0131210526934701	0.00579316223763834	CXCL8/IL1B/PTGS2/CD24/CCN3/MMP9/IL6	7
DOID:13949	interstitial cystitis	2/53	18/10312	0.00376212269559001	0.0132025894597575	0.00582916207137655	HBEGF/IL6	2
DOID:9563	bronchiectasis	2/53	18/10312	0.00376212269559001	0.0132025894597575	0.00582916207137655	IL1B/MMP9	2
DOID:12365	malaria	4/53	125/10312	0.00380975869754231	0.0133075757295548	0.00587551524957565	HBB/IL1B/PTGS2/IL6	4
DOID:3324	mood disorder	6/53	295/10312	0.00386383503346769	0.0134339819913622	0.00593132570927057	FKBP5/CXCL8/IL1B/PTGS2/MMP9/IL6	6
DOID:4971	myelofibrosis	3/53	62/10312	0.00391521472965586	0.0135498906081638	0.00598250128470336	FKBP5/CXCL8/SOCS3	3
DOID:2742	auditory system disease	6/53	297/10312	0.00399377786418999	0.0137583815413151	0.00607455348730009	CXCL8/IL1B/MAP1B/ACTC1/MMP9/IL6	6
DOID:14654	prostatitis	2/53	19/10312	0.00419093546977978	0.0143716554237654	0.00634532407104365	IL1B/PTGS2	2
DOID:9538	multiple myeloma	6/53	302/10312	0.00433287011622651	0.0147908429876641	0.00653040232828398	SFRP4/IL1B/PTGS2/SFRP2/CD79A/IL6	6
DOID:0080855	Parkinsonism	3/53	65/10312	0.00447320087763027	0.0148734945530328	0.00656689436429369	IL1B/PTGS2/NR4A2	3
DOID:2473	opportunistic mycosis	3/53	65/10312	0.00447320087763027	0.0148734945530328	0.00656689436429369	CXCL8/IL1B/IL6	3
DOID:3083	chronic obstructive pulmonary disease	6/53	304/10312	0.0044743292212334	0.0148734945530328	0.00656689436429369	HBB/CXCL8/IL1B/PTGS2/MMP9/IL6	6
DOID:2320	obstructive lung disease	6/53	305/10312	0.00454633085082685	0.0148734945530328	0.00656689436429369	HBB/CXCL8/IL1B/PTGS2/MMP9/IL6	6
DOID:106	pleural tuberculosis	2/53	20/10312	0.00464132844576013	0.0148734945530328	0.00656689436429369	IL1B/MMP9	2
DOID:13138	acute proliferative glomerulonephritis	2/53	20/10312	0.00464132844576013	0.0148734945530328	0.00656689436429369	IL1B/MMP9	2
DOID:13139	crescentic glomerulonephritis	2/53	20/10312	0.00464132844576013	0.0148734945530328	0.00656689436429369	IL1B/MMP9	2
DOID:1727	retinal vein occlusion	2/53	20/10312	0.00464132844576013	0.0148734945530328	0.00656689436429369	IL1B/IL6	2
DOID:2378	relapsing-remitting multiple sclerosis	2/53	20/10312	0.00464132844576013	0.0148734945530328	0.00656689436429369	CSPG4/MMP9	2
DOID:3302	chordoma	2/53	20/10312	0.00464132844576013	0.0148734945530328	0.00656689436429369	CD24/MMP9	2
DOID:3303	notochordal cancer	2/53	20/10312	0.00464132844576013	0.0148734945530328	0.00656689436429369	CD24/MMP9	2
DOID:4677	keratitis	2/53	20/10312	0.00464132844576013	0.0148734945530328	0.00656689436429369	MMP9/IL6	2
DOID:8632	Kaposi's sarcoma	2/53	20/10312	0.00464132844576013	0.0148734945530328	0.00656689436429369	CXCL8/IL6	2
DOID:9719	neovascular inflammatory vitreoretinopathy	2/53	20/10312	0.00464132844576013	0.0148734945530328	0.00656689436429369	CXCL8/IL6	2
DOID:4610	intestinal benign neoplasm	3/53	66/10312	0.00466934830953899	0.0148734945530328	0.00656689436429369	PTGS2/FOS/IL6	3
DOID:1192	peripheral nervous system neoplasm	7/53	409/10312	0.00467396100468141	0.0148734945530328	0.00656689436429369	BTG2/IL1B/PTGS2/CD24/CCN3/MMP9/IL6	7
DOID:272	hepatic vascular disease	3/53	67/10312	0.00487063824621995	0.015406370700872	0.00680216801566289	IL1B/PTGS2/MMP9	3
DOID:9119	acute myeloid leukemia	5/53	216/10312	0.00488244504235359	0.015406370700872	0.00680216801566289	ZBTB16/CXCL8/IL1B/MMP9/IL6	5
DOID:3829	pituitary adenoma	3/53	68/10312	0.00507710911095545	0.0158871205930314	0.00701442706118846	PTGS2/MMP9/IL6	3
DOID:60009	pituitary gland benign neoplasm	3/53	68/10312	0.00507710911095545	0.0158871205930314	0.00701442706118846	PTGS2/MMP9/IL6	3
DOID:9720	vitreous disease	2/53	21/10312	0.00511307701562683	0.0159332814885301	0.00703480786163988	CXCL8/IL6	2
DOID:1107	esophageal carcinoma	5/53	219/10312	0.00517425224670173	0.0160572869308802	0.00708955831975227	CXCL8/TNFAIP3/PTGS2/FOS/MMP9	5
DOID:1596	mental depression	4/53	138/10312	0.00541388442154911	0.0167317991793555	0.00738736665708455	FKBP5/CXCL8/IL1B/IL6	4
DOID:1602	lymphadenitis	3/53	70/10312	0.00550574251994982	0.0168081814328549	0.00742109068799398	IL1B/SOCS3/MMP9	3
DOID:4948	gallbladder carcinoma	3/53	70/10312	0.00550574251994982	0.0168081814328549	0.00742109068799398	CD83/PTGS2/CD24	3
DOID:9942	lymph node disease	3/53	70/10312	0.00550574251994982	0.0168081814328549	0.00742109068799398	IL1B/SOCS3/MMP9	3
DOID:0050127	sinusitis	2/53	22/10312	0.00560595823447892	0.016976107395539	0.00749523278378973	IL1B/MMP9	2
DOID:1352	paranasal sinus disease	2/53	22/10312	0.00560595823447892	0.016976107395539	0.00749523278378973	IL1B/MMP9	2
DOID:4905	pancreatic carcinoma	6/53	319/10312	0.00564705126895295	0.0170318694898942	0.00751985267267039	CXCL8/IL1B/SOCS3/PTGS2/MMP9/IL6	6
DOID:1588	thrombocytopenia	3/53	71/10312	0.00572797714445208	0.017206843341934	0.00759710652843118	CXCL8/IL1B/IL6	3
DOID:3326	purpura	3/53	72/10312	0.0059555368782579	0.0178191561576561	0.00786745278528513	IL1B/MMP9/IL6	3
DOID:48	male reproductive system disease	6/53	324/10312	0.00608404849842028	0.0179985430250688	0.0079466550604761	CXCL8/IL1B/PTGS2/NUPR1/PDE5A/IL6	6
DOID:1729	retinal vascular occlusion	2/53	23/10312	0.00611975080977709	0.0179985430250688	0.0079466550604761	IL1B/IL6	2
DOID:9637	stomatitis	2/53	23/10312	0.00611975080977709	0.0179985430250688	0.0079466550604761	IL1B/IL6	2
DOID:0080599	Coronavirus infectious disease	4/53	143/10312	0.0061353222562152	0.0179985430250688	0.0079466550604761	IL2RB/CXCL8/IL1B/IL6	4
DOID:3748	esophagus squamous cell carcinoma	4/53	143/10312	0.0061353222562152	0.0179985430250688	0.0079466550604761	CXCL8/TNFAIP3/PTGS2/MMP9	4
DOID:0050136	systemic mycosis	3/53	73/10312	0.00618845544061652	0.0180837744587666	0.00798428615111286	CXCL8/IL1B/IL6	3
DOID:1036	chronic leukemia	5/53	229/10312	0.00623666323290863	0.0181540080926914	0.00801529546457046	CCR7/SOCS3/TNFAIP3/CD83/IL6	5
DOID:0080809	chronic asthma	3/53	75/10312	0.00667049938824979	0.0192674809252908	0.00850691217529832	ITK/PTGS2/MMP9	3
DOID:161	keratosis	3/53	75/10312	0.00667049938824979	0.0192674809252908	0.00850691217529832	IL1B/MMP9/IL6	3
DOID:12930	dilated cardiomyopathy	5/53	235/10312	0.0069433903658761	0.0199788741945324	0.00882100409457944	PLN/IL1B/ACTC1/MMP9/IL6	5
DOID:10459	common cold	2/53	25/10312	0.00720919305794984	0.0205079696459103	0.00905460850579825	CXCL8/IL1B	2
DOID:12842	Guillain-Barre syndrome	2/53	25/10312	0.00720919305794984	0.0205079696459103	0.00905460850579825	IL1B/MMP9	2
DOID:631	fibromyalgia	2/53	25/10312	0.00720919305794984	0.0205079696459103	0.00905460850579825	CXCL8/IL1B	2
DOID:12603	acute leukemia	5/53	238/10312	0.00731707957827515	0.0207118298334928	0.00914461615747458	P2RY8/CSPG4/CXCL8/CD79A/IL6	5
DOID:6713	cerebrovascular disease	6/53	337/10312	0.0073360142952185	0.0207118298334928	0.00914461615747458	APLNR/IL1B/PTGS2/ACTC1/MMP9/IL6	6
DOID:11714	gestational diabetes	3/53	78/10312	0.00743454771914019	0.0207698076360766	0.00917021431826217	APLNR/IL1B/IL6	3
DOID:2213	hemorrhagic disease	3/53	78/10312	0.00743454771914019	0.0207698076360766	0.00917021431826217	IL1B/MMP9/IL6	3
DOID:5679	retinal disease	6/53	338/10312	0.00743951831438697	0.0207698076360766	0.00917021431826217	APLNR/THY1/CXCL8/IL1B/MMP9/IL6	6
DOID:0060033	autoimmune disease of peripheral nervous system	2/53	26/10312	0.00778440831265123	0.0214929803044157	0.00948950703748119	IL1B/MMP9	2
DOID:1339	Diamond-Blackfan anemia	2/53	26/10312	0.00778440831265123	0.0214929803044157	0.00948950703748119	RPL26/RPL35A	2
DOID:5395	functioning pituitary adenoma	2/53	26/10312	0.00778440831265123	0.0214929803044157	0.00948950703748119	PTGS2/IL6	2
DOID:4483	rhinitis	4/53	156/10312	0.00830444715164638	0.0227188780361679	0.0100307612045594	ITK/CXCL8/IL1B/IL6	4
DOID:13001	carotid stenosis	2/53	27/10312	0.00837966606660256	0.0227188780361679	0.0100307612045594	MMP9/IL6	2
DOID:2055	post-traumatic stress disorder	2/53	27/10312	0.00837966606660256	0.0227188780361679	0.0100307612045594	CXCL8/IL6	2
DOID:235	colonic benign neoplasm	2/53	27/10312	0.00837966606660256	0.0227188780361679	0.0100307612045594	PTGS2/IL6	2
DOID:2987	familial Mediterranean fever	2/53	27/10312	0.00837966606660256	0.0227188780361679	0.0100307612045594	IL1B/IL6	2
DOID:3070	high grade glioma	6/53	347/10312	0.00841944357617601	0.0227446119629791	0.0100421231597707	CXCL8/PTGS2/CD24/MMP9/RPL35A/IL6	6
DOID:2163	nasal cavity disease	4/53	157/10312	0.00848960740826999	0.0228519539914364	0.0100895164444635	ITK/CXCL8/IL1B/IL6	4
DOID:576	proteinuria	5/53	247/10312	0.00852257549735517	0.0228587649946919	0.010092523615289	CXCL8/IL1B/PTGS2/PDE5A/IL6	5
DOID:13564	aspergillosis	2/53	28/10312	0.00899475313162003	0.0237854211332628	0.0105016576592302	IL1B/IL6	2
DOID:13976	peptic esophagitis	2/53	28/10312	0.00899475313162003	0.0237854211332628	0.0105016576592302	CXCL8/IL1B	2
DOID:3405	histiocytosis	2/53	28/10312	0.00899475313162003	0.0237854211332628	0.0105016576592302	CCR7/IL1B	2
DOID:799	varicose veins	2/53	28/10312	0.00899475313162003	0.0237854211332628	0.0105016576592302	IL1B/MMP9	2
DOID:5082	liver cirrhosis	6/53	354/10312	0.00924375199273385	0.0243580973562917	0.0107545037034577	CXCL8/IL1B/PTGS2/PDE5A/MMP9/IL6	6
DOID:6000	congestive heart failure	6/53	355/10312	0.00936608606649138	0.0245941630627099	0.0108587306254869	PLN/NUPR1/PDE5A/FOS/MMP9/IL6	6
DOID:0060100	musculoskeletal system cancer	7/53	468/10312	0.00958293172100699	0.0249080290459207	0.0109973076592123	CXCL8/IL1B/PTGS2/CD24/CCN3/MMP9/IL6	7
DOID:1969	cerebral palsy	2/53	29/10312	0.00962945790932963	0.0249080290459207	0.0109973076592123	CXCL8/IL6	2
DOID:4724	brain edema	2/53	29/10312	0.00962945790932963	0.0249080290459207	0.0109973076592123	MMP9/IL6	2
DOID:4798	aggressive systemic mastocytosis	2/53	29/10312	0.00962945790932963	0.0249080290459207	0.0109973076592123	CXCL8/IL6	2
DOID:5041	esophageal cancer	5/53	255/10312	0.00970472798534944	0.0249080290459207	0.0109973076592123	CXCL8/TNFAIP3/PTGS2/FOS/MMP9	5
DOID:2957	pulmonary tuberculosis	3/53	86/10312	0.00971777964108489	0.0249080290459207	0.0109973076592123	CXCL8/IL1B/IL6	3
DOID:9261	nasopharynx carcinoma	3/53	86/10312	0.00971777964108489	0.0249080290459207	0.0109973076592123	CXCL8/TNFAIP3/IL6	3
DOID:11168	anogenital venereal wart	2/53	30/10312	0.0102835703809548	0.0261598908194829	0.0115500253810878	PTGS2/IL6	2
DOID:14018	alcoholic liver cirrhosis	2/53	30/10312	0.0102835703809548	0.0261598908194829	0.0115500253810878	CXCL8/IL6	2
DOID:3121	gallbladder cancer	3/53	88/10312	0.0103455227342029	0.0261598908194829	0.0115500253810878	CD83/PTGS2/CD24	3
DOID:6364	migraine	3/53	88/10312	0.0103455227342029	0.0261598908194829	0.0115500253810878	IL1B/MMP9/IL6	3
DOID:1936	atherosclerosis	6/53	364/10312	0.0105200940979469	0.0265120492199936	0.0117055091517247	IL1B/SOCS3/PTGS2/HBEGF/MMP9/IL6	6
DOID:2348	arteriosclerotic cardiovascular disease	6/53	365/10312	0.0106543149795719	0.0267605035105635	0.0118152058389901	IL1B/SOCS3/PTGS2/HBEGF/MMP9/IL6	6
DOID:13129	severe pre-eclampsia	2/53	31/10312	0.0109568820971643	0.0273376028404333	0.0120700047581982	CXCL8/IL6	2
DOID:14067	Plasmodium falciparum malaria	2/53	31/10312	0.0109568820971643	0.0273376028404333	0.0120700047581982	HBB/IL1B	2
DOID:3910	lung adenocarcinoma	5/53	263/10312	0.0109958860942785	0.0273440743602753	0.0120728620414699	CCR7/CXCL8/PTGS2/MMP9/IL6	5
DOID:403	mouth disease	5/53	266/10312	0.0115091080482952	0.0285258750635963	0.0125946466396143	CXCL8/IL1B/PTGS2/MMP9/IL6	5
DOID:10588	adrenoleukodystrophy	2/53	32/10312	0.0116491861679795	0.0286423916115311	0.0126460906267185	MMP9/IL6	2
DOID:9065	leishmaniasis	2/53	32/10312	0.0116491861679795	0.0286423916115311	0.0126460906267185	IL2RB/CXCL8	2
DOID:10608	celiac disease	3/53	92/10312	0.0116705350640859	0.0286423916115311	0.0126460906267185	CXCL8/IL1B/IL6	3
DOID:10941	intracranial aneurysm	2/53	33/10312	0.012360277252741	0.02984748622768	0.0131781598734588	MMP9/IL6	2
DOID:14004	thoracic aortic aneurysm	2/53	33/10312	0.012360277252741	0.02984748622768	0.0131781598734588	ACTC1/MMP9	2
DOID:5603	T-cell acute lymphoblastic leukemia	2/53	33/10312	0.012360277252741	0.02984748622768	0.0131781598734588	CXCL8/IL6	2
DOID:589	congenital hemolytic anemia	2/53	33/10312	0.012360277252741	0.02984748622768	0.0131781598734588	HBB/HBA2	2
DOID:874	bacterial pneumonia	2/53	33/10312	0.012360277252741	0.02984748622768	0.0131781598734588	IL1B/MMP9	2
DOID:0060119	pharynx cancer	3/53	96/10312	0.0130892135152462	0.0314075195340286	0.0138669404348154	CXCL8/TNFAIP3/IL6	3
DOID:8283	peritonitis	2/53	34/10312	0.0130899515501344	0.0314075195340286	0.0138669404348154	CXCL8/IL6	2
DOID:423	myopathy	7/53	498/10312	0.013194557802388	0.0315576844254567	0.0139332407232726	PLN/CXCL8/IL1B/CD83/ACTC1/MMP9/IL6	7
DOID:381	arthropathy	3/53	97/10312	0.0134586391427294	0.0320871047498088	0.0141669885712941	IL1B/MMP9/IL6	3
DOID:2621	autonomic nervous system neoplasm	6/53	386/10312	0.0137639654970858	0.0324760721812326	0.0143387241391664	BTG2/IL1B/PTGS2/CD24/MMP9/IL6	6
DOID:769	neuroblastoma	6/53	386/10312	0.0137639654970858	0.0324760721812326	0.0143387241391664	BTG2/IL1B/PTGS2/CD24/MMP9/IL6	6
DOID:1389	polyneuropathy	2/53	35/10312	0.0138380067882749	0.0324760721812326	0.0143387241391664	IL1B/IL6	2
DOID:2228	thrombocytosis	2/53	35/10312	0.0138380067882749	0.0324760721812326	0.0143387241391664	IL1B/IL6	2
DOID:8634	prostate carcinoma in situ	2/53	35/10312	0.0138380067882749	0.0324760721812326	0.0143387241391664	BTG2/PTGS2	2
DOID:3146	lipid metabolism disorder	4/53	182/10312	0.0140333737163689	0.0328319740217853	0.014495860700627	CXCL8/IL1B/MMP9/IL6	4
DOID:3328	temporal lobe epilepsy	3/53	99/10312	0.0142152967114109	0.0331543100318932	0.0146381773916131	IL1B/PTGS2/MMP9	3
DOID:13810	familial hypercholesterolemia	2/53	36/10312	0.0146042422148496	0.0339559935088298	0.0149921339340968	CXCL8/MMP9	2
DOID:14330	Parkinson's disease	6/53	392/10312	0.0147587856854077	0.0342094075609296	0.0151040204382827	HBB/NPTX2/CXCL8/IL1B/PTGS2/NR4A2	6
DOID:53	pituitary gland disease	3/53	102/10312	0.0153949856869452	0.0354651357389443	0.0156584452418074	PTGS2/MMP9/IL6	3
DOID:5409	lung small cell carcinoma	3/53	102/10312	0.0153949856869452	0.0354651357389443	0.0156584452418074	CXCL8/PTGS2/MMP9	3
DOID:12361	Graves' disease	3/53	103/10312	0.0158001812311111	0.0362872663748147	0.0160214295438596	CXCL8/IL1B/IL6	3
DOID:0002116	pterygium	2/53	38/10312	0.0161904581631725	0.036845557819826	0.0162679244701734	PTGS2/MMP9	2
DOID:0080326	familial hypertrophic cardiomyopathy	2/53	38/10312	0.0161904581631725	0.036845557819826	0.0162679244701734	PLN/ACTC1	2
DOID:811	lipodystrophy	2/53	38/10312	0.0161904581631725	0.036845557819826	0.0162679244701734	CXCL8/IL6	2
DOID:219	colon cancer	6/53	403/10312	0.0167119330117621	0.0379174069239677	0.0167411636148992	CXCL8/IL1B/TNFAIP3/PTGS2/FOS/MMP9	6
DOID:9744	type 1 diabetes mellitus	4/53	192/10312	0.0167717910727522	0.0379385996856534	0.0167505205704406	CXCL8/IL1B/MMP9/IL6	4
DOID:1681	heart septal defect	2/53	39/10312	0.0170100446902506	0.0380194748880303	0.0167862283127473	ACTC1/MMP9	2
DOID:349	systemic mastocytosis	2/53	39/10312	0.0170100446902506	0.0380194748880303	0.0167862283127473	CXCL8/IL6	2
DOID:8923	skin melanoma	2/53	39/10312	0.0170100446902506	0.0380194748880303	0.0167862283127473	CSPG4/MMP9	2
DOID:9206	Barrett's esophagus	2/53	39/10312	0.0170100446902506	0.0380194748880303	0.0167862283127473	PTGS2/IL6	2
DOID:0050890	synucleinopathy	6/53	411/10312	0.018240875455522	0.0405292824470326	0.0178943499485812	HBB/NPTX2/CXCL8/IL1B/PTGS2/NR4A2	6
DOID:2349	arteriosclerosis	6/53	411/10312	0.018240875455522	0.0405292824470326	0.0178943499485812	IL1B/SOCS3/PTGS2/HBEGF/MMP9/IL6	6
DOID:8857	lupus erythematosus	4/53	198/10312	0.0185654902966498	0.041128859034761	0.0181590729496807	IL1B/CD24/MMP9/IL6	4
DOID:10113	trypanosomiasis	2/53	41/10312	0.0187012009834615	0.0411865159489137	0.0181845294329075	CXCL8/IL6	2
DOID:1875	impotence	2/53	41/10312	0.0187012009834615	0.0411865159489137	0.0181845294329075	PDE5A/IL6	2
DOID:8778	Crohn's disease	3/53	110/10312	0.0188050185555224	0.0412940612140272	0.0182320124499524	CXCL8/PTGS2/IL6	3
DOID:10534	stomach cancer	6/53	416/10312	0.0192441897947042	0.0421352377137693	0.0186034058165777	CXCL8/IL1B/TNFAIP3/PTGS2/MMP9/IL6	6
DOID:1307	dementia	4/53	201/10312	0.0195055721576547	0.0425833857279031	0.0188012705925986	CXCL8/IL1B/NR4A2/IL6	4
DOID:1876	sexual dysfunction	2/53	42/10312	0.0195723856106464	0.042605395923465	0.0188109884587448	PDE5A/IL6	2
DOID:2030	anxiety disorder	3/53	113/10312	0.0201834452933229	0.0438085763447558	0.0193422125567287	CXCL8/ZNF462/IL6	3
DOID:12177	common variable immunodeficiency	2/53	43/10312	0.0204603868921875	0.0442817018905844	0.0195511053269803	CD24/CD19	2
DOID:0060085	organ system benign neoplasm	6/53	426/10312	0.0213638038455319	0.0455827469578733	0.0201255382882194	IL1B/PTGS2/HBEGF/FOS/MMP9/IL6	6
DOID:0080364	malignant adenoma	2/53	44/10312	0.0213650158843827	0.0455827469578733	0.0201255382882194	THY1/PTGS2	2
DOID:3111	cystadenocarcinoma	2/53	44/10312	0.0213650158843827	0.0455827469578733	0.0201255382882194	THY1/PTGS2	2
DOID:3114	serous cystadenocarcinoma	2/53	44/10312	0.0213650158843827	0.0455827469578733	0.0201255382882194	THY1/PTGS2	2
DOID:60004	malignant cystadenoma	2/53	44/10312	0.0213650158843827	0.0455827469578733	0.0201255382882194	THY1/PTGS2	2
DOID:1470	major depressive disorder	2/53	45/10312	0.0222860850769598	0.0474131725008408	0.02093370150363	FKBP5/IL6	2
DOID:8469	influenza	3/53	118/10312	0.0226021467150044	0.047949751929289	0.0211706102147677	CXCL8/SOCS3/PTGS2	3
DOID:2316	brain ischemia	5/53	318/10312	0.0231660706239195	0.0488537246392781	0.021569729149026	CSPG4/BTG2/IL1B/PTGS2/MMP9	5
DOID:13223	uterine fibroid	2/53	46/10312	0.0232234083837847	0.0488537246392781	0.021569729149026	IL1B/IL6	2
DOID:350	mastocytosis	2/53	46/10312	0.0232234083837847	0.0488537246392781	0.021569729149026	CXCL8/IL6	2
DOID:11446	sciatic neuropathy	3/53	120/10312	0.0236121447843657	0.0495327394778174	0.0218695254544993	IL1B/MMP9/IL6	3
DOID:9500	leukocyte disease	3/53	121/10312	0.0241262581199365	0.049881257283936	0.0220234018423713	CXCL8/IL1B/IL6	3
DOID:13250	diarrhea	2/53	47/10312	0.0241768011336254	0.049881257283936	0.0220234018423713	CXCL8/PTGS2	2
DOID:437	myasthenia gravis	2/53	47/10312	0.0241768011336254	0.049881257283936	0.0220234018423713	IL2RB/IL6	2
DOID:866	vein disease	2/53	47/10312	0.0241768011336254	0.049881257283936	0.0220234018423713	IL1B/MMP9	2
DOID:8991	cervix uteri carcinoma in situ	2/53	47/10312	0.0241768011336254	0.049881257283936	0.0220234018423713	IL1B/PTGS2	2
DOID:9108	uterus carcinoma in situ	2/53	47/10312	0.0241768011336254	0.049881257283936	0.0220234018423713	IL1B/PTGS2	2
DOID:3498	pancreatic ductal adenocarcinoma	3/53	122/10312	0.0246464472336286	0.0507109092396029	0.0223897069317751	SOCS3/MMP9/IL6	3
DOID:12987	agranulocytosis	2/53	48/10312	0.0251460800609705	0.050956081113739	0.0224979543777809	IL1B/IL6	2
DOID:9471	meningitis	2/53	48/10312	0.0251460800609705	0.050956081113739	0.0224979543777809	CXCL8/MMP9	2
DOID:0060031	autoimmune disease of gastrointestinal tract	3/53	123/10312	0.0251727111760282	0.050956081113739	0.0224979543777809	CXCL8/IL1B/IL6	3
DOID:12236	primary biliary cholangitis	3/53	123/10312	0.0251727111760282	0.050956081113739	0.0224979543777809	CXCL8/PDE5A/MMP9	3
DOID:12528	lesion of sciatic nerve	3/53	123/10312	0.0251727111760282	0.050956081113739	0.0224979543777809	IL1B/MMP9/IL6	3
DOID:9473	mononeuritis of lower limb	3/53	123/10312	0.0251727111760282	0.050956081113739	0.0224979543777809	IL1B/MMP9/IL6	3
DOID:1520	colon carcinoma	4/53	218/10312	0.0253898318387383	0.0512574293303561	0.0226310046100808	CXCL8/IL1B/PTGS2/FOS	4
DOID:1168	familial hyperlipidemia	3/53	124/10312	0.0257050484996001	0.0516162872278066	0.0227894463196567	CXCL8/MMP9/IL6	3
DOID:2218	blood platelet disease	3/53	124/10312	0.0257050484996001	0.0516162872278066	0.0227894463196567	CXCL8/IL1B/IL6	3
DOID:1024	leprosy	2/53	49/10312	0.0261310632969011	0.0522212879858707	0.0230565641818618	CXCL8/IL6	2
DOID:3454	brain infarction	4/53	220/10312	0.0261454118278128	0.0522212879858707	0.0230565641818618	APLNR/IL1B/MMP9/IL6	4
DOID:0050624	gastrointestinal system benign neoplasm	3/53	125/10312	0.0262434572652245	0.0522780806530069	0.0230816390857063	PTGS2/FOS/IL6	3
DOID:11984	hypertrophic cardiomyopathy	3/53	127/10312	0.0273384789470411	0.054172025565245	0.0239178471554449	PLN/ACTC1/MMP9	3
DOID:3525	middle cerebral artery infarction	3/53	127/10312	0.0273384789470411	0.054172025565245	0.0239178471554449	IL1B/MMP9/IL6	3
DOID:1073	renal hypertension	2/53	51/10312	0.0281474221474211	0.0551924648373714	0.0243683880072493	MMP9/IL6	2
DOID:11130	secondary hypertension	2/53	51/10312	0.0281474221474211	0.0551924648373714	0.0243683880072493	MMP9/IL6	2
DOID:3376	bone osteosarcoma	2/53	51/10312	0.0281474221474211	0.0551924648373714	0.0243683880072493	CXCL8/MMP9	2
DOID:820	myocarditis	2/53	51/10312	0.0281474221474211	0.0551924648373714	0.0243683880072493	MMP9/IL6	2
DOID:1184	nephrotic syndrome	3/53	131/10312	0.0296012412321328	0.057892010847218	0.0255602823139304	CXCL8/IL1B/PTGS2	3
DOID:7166	thyroiditis	2/53	53/10312	0.0302244503222411	0.0588045652642567	0.0259631902140877	PTGS2/IL6	2
DOID:780	placenta disease	2/53	53/10312	0.0302244503222411	0.0588045652642567	0.0259631902140877	MMP9/IL6	2
DOID:3963	thyroid gland carcinoma	4/53	231/10312	0.0305437974414165	0.0592723304354104	0.0261697162900754	CCR7/PTGS2/NUPR1/MMP9	4
DOID:11832	visual epilepsy	3/53	133/10312	0.0307689094644503	0.0595552861025829	0.0262946459069502	IL1B/PTGS2/MAP1B	3
DOID:50	thyroid gland disease	4/53	232/10312	0.0309641563553575	0.0596258498022396	0.0263258009498991	SLC2A3/PTGS2/MAP1B/IL6	4
DOID:9452	fatty liver disease	4/53	232/10312	0.0309641563553575	0.0596258498022396	0.0263258009498991	HBB/IL1B/PTGS2/IL6	4
DOID:657	adenoma	5/53	344/10312	0.0311434345646817	0.0596325933052266	0.0263287783182373	CXCL8/PTGS2/SFRP2/MMP9/IL6	5
DOID:1312	focal segmental glomerulosclerosis	2/53	54/10312	0.0312852753159245	0.0596325933052266	0.0263287783182373	MMP9/IL6	2
DOID:4914	esophagus adenocarcinoma	2/53	54/10312	0.0312852753159245	0.0596325933052266	0.0263287783182373	PTGS2/MMP9	2
DOID:7998	hyperthyroidism	2/53	54/10312	0.0312852753159245	0.0596325933052266	0.0263287783182373	SLC2A3/IL6	2
DOID:3347	osteosarcoma	4/53	233/10312	0.0313879519736651	0.0596768403347405	0.0263483141151353	CXCL8/PTGS2/CCN3/MMP9	4
DOID:1247	blood coagulation disease	4/53	235/10312	0.032245868646529	0.061141991663116	0.0269952027106056	CXCL8/IL1B/MMP9/IL6	4
DOID:47	prostate disease	2/53	55/10312	0.032360742228759	0.061141991663116	0.0269952027106056	IL1B/PTGS2	2
DOID:11476	osteoporosis	3/53	136/10312	0.032565641365175	0.061141991663116	0.0269952027106056	IL1B/MMP9/IL6	3
DOID:1802	mononeuritis	3/53	136/10312	0.032565641365175	0.061141991663116	0.0269952027106056	IL1B/MMP9/IL6	3
DOID:2871	endometrial carcinoma	3/53	136/10312	0.032565641365175	0.061141991663116	0.0269952027106056	PTGS2/MMP9/IL6	3
DOID:0080011	bone resorption disease	3/53	137/10312	0.0331765859182519	0.0619791443398189	0.0273648194926666	IL1B/MMP9/IL6	3
DOID:1188	mononeuropathy	3/53	137/10312	0.0331765859182519	0.0619791443398189	0.0273648194926666	IL1B/MMP9/IL6	3
DOID:10762	portal hypertension	2/53	56/10312	0.0334506787169051	0.0621818309811776	0.0274543090042343	IL1B/PTGS2	2
DOID:3978	extrinsic cardiomyopathy	2/53	56/10312	0.0334506787169051	0.0621818309811776	0.0274543090042343	MMP9/IL6	2
DOID:8618	oral cavity cancer	3/53	138/10312	0.0337935348404009	0.0626640609015828	0.0276672215067609	PTGS2/MMP9/IL6	3
DOID:9675	pulmonary emphysema	2/53	57/10312	0.0345549137620154	0.0639180793972255	0.0282208914571813	PTGS2/MMP9	2
DOID:0060095	uterine benign neoplasm	2/53	58/10312	0.0356732776625819	0.0655027665638117	0.0289205571064555	IL1B/IL6	2
DOID:0080811	extrinsic asthma	2/53	58/10312	0.0356732776625819	0.0655027665638117	0.0289205571064555	ITK/MMP9	2
DOID:9415	allergic asthma	2/53	58/10312	0.0356732776625819	0.0655027665638117	0.0289205571064555	ITK/MMP9	2
DOID:0080524	thyroid gland adenocarcinoma	3/53	142/10312	0.0363212049113176	0.0662068565252416	0.0292314244942899	CCR7/PTGS2/MMP9	3
DOID:0080525	differentiated thyroid gland carcinoma	3/53	142/10312	0.0363212049113176	0.0662068565252416	0.0292314244942899	CCR7/PTGS2/MMP9	3
DOID:12858	Huntington's disease	3/53	142/10312	0.0363212049113176	0.0662068565252416	0.0292314244942899	PTGS2/MMP9/IL6	3
DOID:1074	kidney failure	5/53	360/10312	0.036823208844779	0.0669593942915957	0.0295636823909912	ITGA8/IL1B/PTGS2/HBEGF/IL6	5
DOID:11054	urinary bladder cancer	4/53	246/10312	0.0372115891907214	0.0675021823242314	0.0298033323037815	CXCL8/IL1B/PTGS2/MMP9	4
DOID:1781	thyroid gland cancer	4/53	247/10312	0.037683836329707	0.0681859845389491	0.0301052423151853	CCR7/PTGS2/NUPR1/MMP9	4
DOID:0060086	female reproductive organ benign neoplasm	2/53	60/10312	0.0379517197566987	0.0681859845389491	0.0301052423151853	IL1B/IL6	2
DOID:11830	myopia	2/53	60/10312	0.0379517197566987	0.0681859845389491	0.0301052423151853	ACTC1/MMP9	2
DOID:62	aortic valve disease	2/53	60/10312	0.0379517197566987	0.0681859845389491	0.0301052423151853	APLNR/IL6	2
DOID:2723	dermatitis	4/53	248/10312	0.038159562451712	0.0683957790005626	0.0301978700472033	IL1B/SOCS3/MMP9/IL6	4
DOID:9743	diabetic neuropathy	2/53	61/10312	0.0391114650542805	0.0699350244184874	0.0308774724112741	IL1B/PTGS2	2
DOID:299	adenocarcinoma	3/53	147/10312	0.0396147946987874	0.0706667715410672	0.0312005508941568	IL1B/PTGS2/MMP9	3
DOID:0050622	reproductive organ benign neoplasm	2/53	62/10312	0.0402846733984347	0.0715219615182611	0.0315781314433419	IL1B/IL6	2
DOID:1070	primary open angle glaucoma	2/53	62/10312	0.0402846733984347	0.0715219615182611	0.0315781314433419	IL1B/MMP9	2
DOID:0060036	intrinsic cardiomyopathy	5/53	371/10312	0.0410789468403662	0.0727601157479128	0.0321247970573867	PLN/IL1B/ACTC1/MMP9/IL6	5
DOID:0050564	autosomal dominant nonsyndromic deafness	2/53	64/10312	0.0426708275112416	0.0750486919460011	0.0331352413806018	MAP1B/ACTC1	2
DOID:1342	congenital hypoplastic anemia	2/53	64/10312	0.0426708275112416	0.0750486919460011	0.0331352413806018	RPL26/RPL35A	2
DOID:4007	bladder carcinoma	2/53	64/10312	0.0426708275112416	0.0750486919460011	0.0331352413806018	CXCL8/PTGS2	2
DOID:2945	severe acute respiratory syndrome	2/53	65/10312	0.0438834505789754	0.0770011013663797	0.0339972624996981	CXCL8/IL6	2
DOID:13378	Kawasaki disease	2/53	66/10312	0.0451088912748952	0.0789668469637444	0.0348651717619728	IL1B/MMP9	2
DOID:783	end stage renal disease	3/53	157/10312	0.0466432489523981	0.0814629766587232	0.0359672543941381	ITGA8/IL1B/IL6	3
DOID:1091	tooth disease	2/53	68/10312	0.0475975938607256	0.0827448911791781	0.0365332409018727	IL1B/MMP9	2
DOID:6590	spondylitis	2/53	68/10312	0.0475975938607256	0.0827448911791781	0.0365332409018727	IL1B/IL6	2
DOID:2527	nephrosis	3/53	159/10312	0.0481186482627136	0.0832652185375529	0.0367629740547048	CXCL8/IL1B/PTGS2	3
DOID:9952	acute lymphoblastic leukemia	3/53	159/10312	0.0481186482627136	0.0832652185375529	0.0367629740547048	CSPG4/CXCL8/IL6	3
DOID:3407	carotid artery disease	2/53	69/10312	0.0488605429799899	0.0841611646283771	0.0371585491035655	MMP9/IL6	2
DOID:5200	urinary tract obstruction	2/53	69/10312	0.0488605429799899	0.0841611646283771	0.0371585491035655	IL1B/CD24	2
