# Supplementary material for: Feature genes identification and immune infiltration assessment in abdominal aortic aneurysm using WGCNA and machine learning algorithms
Source: Front Cardiovasc Med. 2024 Nov 12;11:1497170. doi: 10.3389/fcvm.2024.1497170 (PMC11588672; doi:10.3389/fcvm.2024.1497170)
Supplement: Supplementary file 8 [file Table7.xls]

category	subcategory	ID	Description	GeneRatio	BgRatio	pvalue	p.adjust	qvalue	geneID	Count
Organismal Systems	Immune system	hsa04657	IL-17 signaling pathway	8/51	95/8844	5.73218189428908e-08	8.02505465200471e-06	5.49082686716112e-06	CXCL8/IL1B/TNFAIP3/PTGS2/FOSB/FOS/MMP9/IL6	8
Environmental Information Processing	Signal transduction	hsa04668	TNF signaling pathway	7/51	119/8844	4.74403012839525e-06	0.000332082108987667	0.000227214074570509	IL1B/SOCS3/TNFAIP3/PTGS2/FOS/MMP9/IL6	7
Human Diseases	Infectious disease: parasitic	hsa05144	Malaria	5/51	50/8844	9.08908280336423e-06	0.000424157197490331	0.00029021281933549	HBB/CXCL8/IL1B/HBA2/IL6	5
Human Diseases	Infectious disease: parasitic	hsa05143	African trypanosomiasis	4/51	37/8844	5.63006199835416e-05	0.00197052169942396	0.00134825168907955	HBB/IL1B/HBA2/IL6	4
Human Diseases	Immune disease	hsa05323	Rheumatoid arthritis	5/51	94/8844	0.000194566886843693	0.00544787283162339	0.00372749193742653	CXCL8/IL1B/LTB/FOS/IL6	5
Environmental Information Processing	Signal transduction	hsa04064	NF-kappa B signaling pathway	5/51	105/8844	0.000326342013649972	0.00761464698516602	0.00521002162142938	CXCL8/IL1B/TNFAIP3/PTGS2/LTB	5
Human Diseases	Infectious disease: viral	hsa05171	Coronavirus disease - COVID-19	7/51	238/8844	0.000394609699922843	0.00789219399845686	0.00539992220947048	CXCL8/IL1B/HBEGF/FOS/RPL26/RPL35A/IL6	7
Human Diseases	Cancer: overview	hsa05202	Transcriptional misregulation in cancer	6/51	193/8844	0.000795005323285672	0.0139125931574993	0.00951914268671002	IL2RB/ZBTB16/CXCL8/NUPR1/MMP9/IL6	6
Human Diseases	Infectious disease: bacterial	hsa05133	Pertussis	4/51	78/8844	0.00102185246441058	0.0158954827797201	0.0108758566387559	CXCL8/IL1B/FOS/IL6	4
Human Diseases	Infectious disease: viral	hsa05162	Measles	5/51	139/8844	0.0011729460634976	0.0164212448889664	0.0112355886082401	IL2RB/IL1B/TNFAIP3/FOS/IL6	5
Human Diseases	Immune disease	hsa05340	Primary immunodeficiency	3/51	38/8844	0.00132205501548666	0.0168261547425575	0.0115126321922762	CD79A/CD19/IGLL1	3
Human Diseases	Cancer: specific types	hsa05219	Bladder cancer	3/51	41/8844	0.00165040377115856	0.0192547106635166	0.0131742757171429	CXCL8/HBEGF/MMP9	3
Human Diseases	Endocrine and metabolic disease	hsa04932	Non-alcoholic fatty liver disease	5/51	157/8844	0.00201174248368231	0.0216649190550403	0.0148233656692381	CXCL8/IL1B/SOCS3/FOS/IL6	5
Organismal Systems	Immune system	hsa04640	Hematopoietic cell lineage	4/51	99/8844	0.00246754184080987	0.0223958179598238	0.0153234543935637	IL1B/CD24/CD19/IL6	4
Human Diseases	Cardiovascular disease	hsa05410	Hypertrophic cardiomyopathy	4/51	99/8844	0.00246754184080987	0.0223958179598238	0.0153234543935637	ITGA10/ITGA8/ACTC1/IL6	4
Environmental Information Processing	Signaling molecules and interaction	hsa04061	Viral protein interaction with cytokine and cytokine receptor	4/51	100/8844	0.00255952205255129	0.0223958179598238	0.0153234543935637	IL2RB/CCR7/CXCL8/IL6	4
Human Diseases	Infectious disease: parasitic	hsa05142	Chagas disease	4/51	103/8844	0.0028495913442545	0.023467222835037	0.0160565208871306	CXCL8/IL1B/FOS/IL6	4
Human Diseases	Cardiovascular disease	hsa05414	Dilated cardiomyopathy	4/51	105/8844	0.00305503933504844	0.0237614170503767	0.0162578116660472	ITGA10/PLN/ITGA8/ACTC1	4
Organismal Systems	Immune system	hsa04659	Th17 cell differentiation	4/51	108/8844	0.00338189728866172	0.0244716378780194	0.0167437522323291	IL2RB/IL1B/FOS/IL6	4
Organismal Systems	Immune system	hsa04620	Toll-like receptor signaling pathway	4/51	109/8844	0.00349594826828848	0.0244716378780194	0.0167437522323291	CXCL8/IL1B/FOS/IL6	4
Human Diseases	Infectious disease: bacterial	hsa05134	Legionellosis	3/51	56/8844	0.00403899814582145	0.0269266543054764	0.0184235003142733	CXCL8/IL1B/IL6	3
Environmental Information Processing	Signaling molecules and interaction	hsa04060	Cytokine-cytokine receptor interaction	6/51	298/8844	0.00700258021915658	0.0445618741219055	0.0304897033465669	IL2RB/CCR7/CXCL8/IL1B/LTB/IL6	6
Human Diseases	Cardiovascular disease	hsa05417	Lipid and atherosclerosis	5/51	216/8844	0.00782562994393241	0.046183240843965	0.0315990595248182	CXCL8/IL1B/FOS/MMP9/IL6	5
Human Diseases	Infectious disease: bacterial	hsa05135	Yersinia infection	4/51	138/8844	0.00804343718622511	0.046183240843965	0.0315990595248182	CXCL8/IL1B/FOS/IL6	4
Organismal Systems	Endocrine system	hsa04915	Estrogen signaling pathway	4/51	139/8844	0.00824700729356518	0.046183240843965	0.0315990595248182	FKBP5/HBEGF/FOS/MMP9	4
Organismal Systems	Development and regeneration	hsa04380	Osteoclast differentiation	4/51	142/8844	0.00887801002126466	0.0478046693452713	0.0327084579730803	IL1B/SOCS3/FOSB/FOS	4
Human Diseases	Infectious disease: parasitic	hsa05140	Leishmaniasis	3/51	77/8844	0.00979346753196594	0.0507809427583419	0.0347448555714971	IL1B/PTGS2/FOS	3
Organismal Systems	Endocrine system	hsa04921	Oxytocin signaling pathway	4/51	154/8844	0.0117167487581954	0.0585837437909772	0.0400836141727739	PPP1R12C/PTGS2/FOS/CAMK1G	4
Human Diseases	Drug resistance: antineoplastic	hsa01523	Antifolate resistance	2/51	30/8844	0.0127939701259503	0.0617639937114843	0.0422595746446998	IL1B/IL6	2
Human Diseases	Infectious disease: viral	hsa05161	Hepatitis B	4/51	163/8844	0.0141914215148712	0.0662266337360658	0.0453129599246766	CXCL8/FOS/MMP9/IL6	4
Organismal Systems	Immune system	hsa04662	B cell receptor signaling pathway	3/51	91/8844	0.0153755153780706	0.0694378113848349	0.0475100814738344	CD79A/CD19/FOS	3
Genetic Information Processing	Translation	hsa03010	Ribosome	4/51	172/8844	0.0169769296477552	0.0720233378995675	0.049279125931283	RPL26/RNA18SN5/RPL35A/RNA28SN5	4
Human Diseases	Infectious disease: viral	hsa05164	Influenza A	4/51	172/8844	0.0169769296477552	0.0720233378995675	0.049279125931283	CXCL8/IL1B/SOCS3/IL6	4
Human Diseases	Drug resistance: antineoplastic	hsa01522	Endocrine resistance	3/51	99/8844	0.0192251866674491	0.0791625333365551	0.0541638385986956	HBEGF/FOS/MMP9	3
Human Diseases	Endocrine and metabolic disease	hsa04933	AGE-RAGE signaling pathway in diabetic complications	3/51	101/8844	0.0202636843572212	0.0810547374288849	0.0554585045566055	CXCL8/IL1B/IL6	3
Human Diseases	Infectious disease: parasitic	hsa05146	Amoebiasis	3/51	103/8844	0.0213327302421215	0.0829606176082502	0.0567625278372239	CXCL8/IL1B/IL6	3
Organismal Systems	Immune system	hsa04625	C-type lectin receptor signaling pathway	3/51	105/8844	0.0224323572415807	0.0848791895627376	0.0580752349639784	IL1B/PTGS2/IL6	3
Organismal Systems	Immune system	hsa04621	NOD-like receptor signaling pathway	4/51	189/8844	0.0231253334773517	0.0851985970218222	0.0582937769096678	CXCL8/IL1B/TNFAIP3/IL6	4
Human Diseases	Infectious disease: viral	hsa05167	Kaposi sarcoma-associated herpesvirus infection	4/51	196/8844	0.0260055656558915	0.0925277862852837	0.0633084853530888	CXCL8/PTGS2/FOS/IL6	4
Human Diseases	Immune disease	hsa05332	Graft-versus-host disease	2/51	44/8844	0.0264365103672239	0.0925277862852837	0.0633084853530888	IL1B/IL6	2
Organismal Systems	Endocrine system	hsa04928	Parathyroid hormone synthesis, secretion and action	3/51	115/8844	0.0283894197656665	0.0947249647553274	0.0648118179904872	HBEGF/NR4A2/FOS	3
Organismal Systems	Immune system	hsa04670	Leukocyte transendothelial migration	3/51	116/8844	0.0290271408210052	0.0947249647553274	0.0648118179904872	THY1/ITK/MMP9	3
Human Diseases	Infectious disease: bacterial	hsa05130	Pathogenic Escherichia coli infection	4/51	203/8844	0.0290940963177077	0.0947249647553274	0.0648118179904872	CXCL8/IL1B/FOS/IL6	4
Organismal Systems	Endocrine system	hsa04935	Growth hormone synthesis, secretion and action	3/51	122/8844	0.03301319497387	0.105041984007768	0.0718708311632098	MRAP2/SOCS3/FOS	3
Human Diseases	Infectious disease: viral	hsa05163	Human cytomegalovirus infection	4/51	226/8844	0.0407363788933866	0.126735401001647	0.0867136954221796	CXCL8/IL1B/PTGS2/IL6	4
NA	NA	hsa04820	Cytoskeleton in muscle cells	4/51	232/8844	0.044154406625572	0.134382976686524	0.0919462472065688	ITGA10/CSRP1/ITGA8/ACTC1	4
Human Diseases	Cardiovascular disease	hsa05418	Fluid shear stress and atherosclerosis	3/51	141/8844	0.0474177546450626	0.140236103522253	0.0959510181994365	IL1B/FOS/MMP9	3
Organismal Systems	Digestive system	hsa04978	Mineral absorption	2/51	61/8844	0.0480809497790583	0.140236103522253	0.0959510181994365	MT1X/MT1M	2
Human Diseases	Endocrine and metabolic disease	hsa04936	Alcoholic liver disease	3/51	144/8844	0.0499347987366605	0.142670853533316	0.0976168997859528	CXCL8/IL1B/IL6	3
