# Supplementary material for: Feature genes identification and immune infiltration assessment in abdominal aortic aneurysm using WGCNA and machine learning algorithms
Source: Front Cardiovasc Med. 2024 Nov 12;11:1497170. doi: 10.3389/fcvm.2024.1497170 (PMC11588672; doi:10.3389/fcvm.2024.1497170)
Supplement: Supplementary file 9 [file Table8.xls]

ONTOLOGY	ID	Description	GeneRatio	BgRatio	pvalue	p.adjust	qvalue	geneID	Count
BP	GO:0150077	regulation of neuroinflammatory response	5/66	41/18870	3.04993831494601e-07	0.000633167194182791	0.000440796348044302	IL1B/PTGS2/NUPR1/MMP9/IL6	5
BP	GO:0002675	positive regulation of acute inflammatory response	4/66	28/18870	2.6232164799322e-06	0.00206047580638999	0.0014344555735592	CCR7/IL1B/PTGS2/IL6	4
BP	GO:0009636	response to toxic substance	8/66	258/18870	3.17253304957924e-06	0.00206047580638999	0.0014344555735592	HBB/MT1X/MT1M/HBA2/PTGS2/NUPR1/MAP1B/FOS	8
BP	GO:0002237	response to molecule of bacterial origin	9/66	369/18870	5.25434695978801e-06	0.00206047580638999	0.0014344555735592	CCR7/CXCL8/IL1B/TNFAIP3/PTGS2/CD24/FOS/MMP9/IL6	9
BP	GO:1903131	mononuclear cell differentiation	10/66	481/18870	6.19504659865221e-06	0.00206047580638999	0.0014344555735592	ZBTB16/ITK/CCR7/IL1B/SOCS3/CD83/CD79A/CD19/FOS/IL6	10
BP	GO:0050863	regulation of T cell activation	9/66	381/18870	6.80259108867983e-06	0.00206047580638999	0.0014344555735592	THY1/ZBTB16/DUSP3/CCR7/IL1B/CD83/PDE5A/CD24/IL6	9
BP	GO:1903037	regulation of leukocyte cell-cell adhesion	9/66	382/18870	6.94765445314543e-06	0.00206047580638999	0.0014344555735592	THY1/ZBTB16/DUSP3/CCR7/IL1B/CD83/PDE5A/CD24/IL6	9
BP	GO:0071276	cellular response to cadmium ion	4/66	37/18870	8.26380011921399e-06	0.00206433641676224	0.00143714324115939	MT1X/MT1M/FOS/MMP9	4
BP	GO:2001233	regulation of apoptotic signaling pathway	9/66	398/18870	9.6567711489989e-06	0.00206433641676224	0.00143714324115939	IL1B/TNFAIP3/PTGS2/NUPR1/SFRP2/NR4A2/LTB/RPL26/MMP9	9
BP	GO:0150076	neuroinflammatory response	5/66	82/18870	9.94381703642698e-06	0.00206433641676224	0.00143714324115939	IL1B/PTGS2/NUPR1/MMP9/IL6	5
BP	GO:0007159	leukocyte cell-cell adhesion	9/66	419/18870	1.45476562850138e-05	0.00274553949524442	0.00191138106022239	THY1/ZBTB16/DUSP3/CCR7/IL1B/CD83/PDE5A/CD24/IL6	9
BP	GO:0050727	regulation of inflammatory response	9/66	425/18870	1.62836945019768e-05	0.002800489971796	0.00194963631035185	CCR7/IL1B/SOCS3/TNFAIP3/PTGS2/NUPR1/CCN3/MMP9/IL6	9
BP	GO:0030098	lymphocyte differentiation	9/66	429/18870	1.75367869139441e-05	0.002800489971796	0.00194963631035185	ZBTB16/ITK/CCR7/IL1B/SOCS3/CD83/CD79A/CD19/IL6	9
BP	GO:0045779	negative regulation of bone resorption	3/66	16/18870	2.21529883395543e-05	0.0030524427851565	0.00212504002840476	TNFAIP3/TMEM119/IL6	3
BP	GO:0033002	muscle cell proliferation	7/66	247/18870	2.44021989536078e-05	0.0030524427851565	0.00212504002840476	TNFAIP3/PTGS2/HBEGF/CCN3/FOS/MMP9/IL6	7
BP	GO:0002673	regulation of acute inflammatory response	4/66	49/18870	2.56884371353944e-05	0.0030524427851565	0.00212504002840476	CCR7/IL1B/PTGS2/IL6	4
BP	GO:0002768	immune response-regulating cell surface receptor signaling pathway	8/66	346/18870	2.68119869419666e-05	0.0030524427851565	0.00212504002840476	THY1/DUSP3/ITK/CCR7/TNFAIP3/CD24/CD79A/CD19	8
BP	GO:0050870	positive regulation of T cell activation	7/66	251/18870	2.70460743403739e-05	0.0030524427851565	0.00212504002840476	THY1/ZBTB16/CCR7/IL1B/CD83/CD24/IL6	7
BP	GO:0032496	response to lipopolysaccharide	8/66	348/18870	2.7936615085729e-05	0.0030524427851565	0.00212504002840476	CCR7/CXCL8/IL1B/TNFAIP3/PTGS2/FOS/MMP9/IL6	8
BP	GO:0046851	negative regulation of bone remodeling	3/66	18/18870	3.21188624150986e-05	0.00315745573404478	0.00219814761324586	TNFAIP3/TMEM119/IL6	3
BP	GO:0150078	positive regulation of neuroinflammatory response	3/66	18/18870	3.21188624150986e-05	0.00315745573404478	0.00219814761324586	IL1B/NUPR1/IL6	3
BP	GO:0048659	smooth muscle cell proliferation	6/66	175/18870	3.34605135592414e-05	0.00315745573404478	0.00219814761324586	TNFAIP3/PTGS2/HBEGF/CCN3/MMP9/IL6	6
BP	GO:0002526	acute inflammatory response	5/66	107/18870	3.62231401356079e-05	0.0032695321270227	0.00227617260440227	CCR7/IL1B/PTGS2/NUPR1/IL6	5
BP	GO:1903039	positive regulation of leukocyte cell-cell adhesion	7/66	275/18870	4.83478534956421e-05	0.00413291615114116	0.00287724058184607	THY1/ZBTB16/CCR7/IL1B/CD83/CD24/IL6	7
BP	GO:0034104	negative regulation of tissue remodeling	3/66	21/18870	5.19590534504269e-05	0.00413291615114116	0.00287724058184607	TNFAIP3/TMEM119/IL6	3
BP	GO:0022407	regulation of cell-cell adhesion	9/66	493/18870	5.19947869268812e-05	0.00413291615114116	0.00287724058184607	THY1/ZBTB16/DUSP3/CCR7/IL1B/CD83/PDE5A/CD24/IL6	9
BP	GO:0046686	response to cadmium ion	4/66	59/18870	5.375179965357e-05	0.00413291615114116	0.00287724058184607	MT1X/MT1M/FOS/MMP9	4
BP	GO:0071248	cellular response to metal ion	6/66	200/18870	7.04152429979707e-05	0.0051606330940686	0.00359271333442662	MT1X/MT1M/PTGS2/FOSB/FOS/MMP9	6
BP	GO:0046632	alpha-beta T cell differentiation	5/66	124/18870	7.32901253818055e-05	0.0051606330940686	0.00359271333442662	ZBTB16/ITK/SOCS3/CD83/IL6	5
BP	GO:0006979	response to oxidative stress	8/66	400/18870	7.45756227466561e-05	0.0051606330940686	0.00359271333442662	HBB/TNFAIP3/HBA2/PTGS2/NR4A2/FOS/MMP9/IL6	8
BP	GO:0000302	response to reactive oxygen species	6/66	205/18870	8.07063650374092e-05	0.00523582543180192	0.00364506049988036	HBB/TNFAIP3/HBA2/FOS/MMP9/IL6	6
BP	GO:0050851	antigen receptor-mediated signaling pathway	6/66	205/18870	8.07063650374092e-05	0.00523582543180192	0.00364506049988036	THY1/DUSP3/ITK/CCR7/CD79A/CD19	6
BP	GO:0050854	regulation of antigen receptor-mediated signaling pathway	4/66	66/18870	8.35711787103039e-05	0.00525738687886639	0.00366007108035877	THY1/DUSP3/CCR7/CD19	4
BP	GO:0030217	T cell differentiation	7/66	307/18870	9.6481834073022e-05	0.00589106728045864	0.00410122471152506	ZBTB16/ITK/CCR7/IL1B/SOCS3/CD83/IL6	7
BP	GO:0009612	response to mechanical stimulus	6/66	213/18870	9.96369347972068e-05	0.00590989361825718	0.00411433117222752	BTG2/IL1B/PTGS2/FOSB/MAP1B/FOS	6
BP	GO:0051209	release of sequestered calcium ion into cytosol	5/66	136/18870	0.000113447610150664	0.00654214551868832	0.00455449031394334	APLNR/THY1/PLN/CCR7/CD19	5
BP	GO:0051283	negative regulation of sequestering of calcium ion	5/66	137/18870	0.00011742907139305	0.00655939590455353	0.00456649963337998	APLNR/THY1/PLN/CCR7/CD19	5
BP	GO:0002429	immune response-activating cell surface receptor signaling pathway	7/66	318/18870	0.000120066013667165	0.00655939590455353	0.00456649963337998	THY1/DUSP3/ITK/CCR7/TNFAIP3/CD79A/CD19	7
BP	GO:0051282	regulation of sequestering of calcium ion	5/66	139/18870	0.000125713086959182	0.00656850713294899	0.00457284265973986	APLNR/THY1/PLN/CCR7/CD19	5
BP	GO:0060537	muscle tissue development	8/66	433/18870	0.000129120083168	0.00656850713294899	0.00457284265973986	CSRP1/PLN/ITGA8/BTG2/NUPR1/ACTC1/SIK1/FOS	8
BP	GO:0022409	positive regulation of cell-cell adhesion	7/66	322/18870	0.000129724851854966	0.00656850713294899	0.00457284265973986	THY1/ZBTB16/CCR7/IL1B/CD83/CD24/IL6	7
BP	GO:0051208	sequestering of calcium ion	5/66	143/18870	0.000143620052928589	0.00709893404475596	0.00494211360077575	APLNR/THY1/PLN/CCR7/CD19	5
BP	GO:0071241	cellular response to inorganic substance	6/66	229/18870	0.000148053791754711	0.00712167092915294	0.00495794249352347	MT1X/MT1M/PTGS2/FOSB/FOS/MMP9	6
BP	GO:0051251	positive regulation of lymphocyte activation	7/66	330/18870	0.000150941002351989	0.00712167092915294	0.00495794249352347	THY1/ZBTB16/CCR7/IL1B/CD83/CD24/IL6	7
BP	GO:0010575	positive regulation of vascular endothelial growth factor production	3/66	30/18870	0.000155082182723269	0.00715445802963346	0.00498076811412977	IL1B/PTGS2/IL6	3
BP	GO:0050729	positive regulation of inflammatory response	5/66	152/18870	0.000191027504496376	0.00862115433335818	0.00600184813898225	CCR7/IL1B/PTGS2/NUPR1/IL6	5
BP	GO:0051279	regulation of release of sequestered calcium ion into cytosol	4/66	83/18870	0.000203799510465009	0.00883394548143285	0.00614998841192947	APLNR/THY1/PLN/CD19	4
BP	GO:2001234	negative regulation of apoptotic signaling pathway	6/66	243/18870	0.00020425307471521	0.00883394548143285	0.00614998841192947	IL1B/TNFAIP3/PTGS2/SFRP2/NR4A2/MMP9	6
BP	GO:0051235	maintenance of location	7/66	350/18870	0.000216517002358511	0.00893461257755053	0.00622007051464197	APLNR/THY1/PLN/CCR7/IL1B/CD19/IL6	7
BP	GO:0070661	leukocyte proliferation	7/66	350/18870	0.000216517002358511	0.00893461257755053	0.00622007051464197	IL1B/TNFAIP3/PDE5A/CD24/CD79A/CD19/IL6	7
BP	GO:0006935	chemotaxis	8/66	468/18870	0.000219491927483178	0.00893461257755053	0.00622007051464197	LGR6/DUSP3/CCR7/CXCL8/IL1B/HBEGF/CCN3/IL6	8
BP	GO:0042330	taxis	8/66	470/18870	0.000225922649240537	0.00895835779434855	0.00623660138507279	LGR6/DUSP3/CCR7/CXCL8/IL1B/HBEGF/CCN3/IL6	8
BP	GO:0098754	detoxification	5/66	158/18870	0.000228705666233369	0.00895835779434855	0.00623660138507279	HBB/MT1X/MT1M/HBA2/PTGS2	5
BP	GO:0033627	cell adhesion mediated by integrin	4/66	88/18870	0.000255253108905912	0.00981306396460508	0.00683162804147793	ITGA10/ITGA8/SFRP2/CCN3	4
BP	GO:0045785	positive regulation of cell adhesion	8/66	482/18870	0.000267845567146362	0.0101099526799245	0.00703831509458287	THY1/ZBTB16/CCR7/IL1B/CD83/CD24/SFRP2/IL6	8
BP	GO:0045429	positive regulation of nitric oxide biosynthetic process	3/66	38/18870	0.000315859686683868	0.0117093698134948	0.00815179228979232	HBB/IL1B/PTGS2	3
BP	GO:0048660	regulation of smooth muscle cell proliferation	5/66	171/18870	0.000329575695857599	0.0120034937649189	0.00835655457825454	TNFAIP3/PTGS2/HBEGF/MMP9/IL6	5
BP	GO:1904407	positive regulation of nitric oxide metabolic process	3/66	39/18870	0.000341328191068467	0.012052601197852	0.00839074203663463	HBB/IL1B/PTGS2	3
BP	GO:0002764	immune response-regulating signaling pathway	8/66	500/18870	0.000342535390497721	0.012052601197852	0.00839074203663463	THY1/DUSP3/ITK/CCR7/TNFAIP3/CD24/CD79A/CD19	8
BP	GO:0002460	adaptive immune response based on somatic recombination of immune receptors built from immunoglobulin superfamily domains	7/66	380/18870	0.00035636810216714	0.0121281996737538	0.00844337194608253	IL2RB/IL1B/SOCS3/TNFAIP3/CD19/IGLL1/IL6	7
BP	GO:0002696	positive regulation of leukocyte activation	7/66	380/18870	0.00035636810216714	0.0121281996737538	0.00844337194608253	THY1/ZBTB16/CCR7/IL1B/CD83/CD24/IL6	7
BP	GO:0048661	positive regulation of smooth muscle cell proliferation	4/66	98/18870	0.000385195984182155	0.0128978526316476	0.00897918652431408	PTGS2/HBEGF/MMP9/IL6	4
BP	GO:0051281	positive regulation of release of sequestered calcium ion into cytosol	3/66	41/18870	0.000396152877837343	0.0130541805458782	0.00908801840051248	APLNR/THY1/CD19	3
BP	GO:0045124	regulation of bone resorption	3/66	42/18870	0.000425562914875812	0.0135877644072532	0.00945948713678056	TNFAIP3/TMEM119/IL6	3
BP	GO:0046631	alpha-beta T cell activation	5/66	181/18870	0.00042771088132162	0.0135877644072532	0.00945948713678056	ZBTB16/ITK/SOCS3/CD83/IL6	5
BP	GO:0042542	response to hydrogen peroxide	4/66	101/18870	0.00043198094936354	0.0135877644072532	0.00945948713678056	HBB/TNFAIP3/HBA2/IL6	4
BP	GO:0050867	positive regulation of cell activation	7/66	396/18870	0.000456281291750996	0.0141379098757473	0.00984248568066171	THY1/ZBTB16/CCR7/IL1B/CD83/CD24/IL6	7
BP	GO:0007565	female pregnancy	5/66	186/18870	0.000484347832221228	0.0147868544072246	0.0102942658458165	IL1B/PTGS2/FOSB/FOS/MMP9	5
BP	GO:0050856	regulation of T cell receptor signaling pathway	3/66	45/18870	0.00052210032194137	0.015601762546467	0.0108615860340225	THY1/DUSP3/CCR7	3
BP	GO:1903596	regulation of gap junction assembly	2/66	10/18870	0.00053246394191492	0.015601762546467	0.0108615860340225	APLNR/IL1B	2
BP	GO:2001242	regulation of intrinsic apoptotic signaling pathway	5/66	190/18870	0.000533586291329075	0.015601762546467	0.0108615860340225	PTGS2/NUPR1/SFRP2/RPL26/MMP9	5
BP	GO:0031099	regeneration	5/66	191/18870	0.000546463713974645	0.0157563704196023	0.010969220457415	LGR6/THY1/MAP1B/CCN3/IL6	5
BP	GO:0010830	regulation of myotube differentiation	3/66	47/18870	0.000593638893775277	0.016882114294212	0.011752937291326	TMEM119/SIK1/CCN3	3
BP	GO:0006953	acute-phase response	3/66	48/18870	0.000631637925116146	0.0172819146351283	0.0120312690366246	IL1B/PTGS2/IL6	3
BP	GO:0042692	muscle cell differentiation	7/66	419/18870	0.000637961339042289	0.0172819146351283	0.0120312690366246	APLNR/CSRP1/ITGA8/TMEM119/ACTC1/SIK1/CCN3	7
BP	GO:0001660	fever generation	2/66	11/18870	0.000649320492071293	0.0172819146351283	0.0120312690366246	IL1B/PTGS2	2
BP	GO:0001865	NK T cell differentiation	2/66	11/18870	0.000649320492071293	0.0172819146351283	0.0120312690366246	ZBTB16/ITK	2
BP	GO:0031915	positive regulation of synaptic plasticity	2/66	11/18870	0.000649320492071293	0.0172819146351283	0.0120312690366246	PTGS2/MAP1B	2
BP	GO:1904035	regulation of epithelial cell apoptotic process	4/66	113/18870	0.000660196339052738	0.0173489569604239	0.0120779423520241	SFRP4/TNFAIP3/NUPR1/IL6	4
BP	GO:0046850	regulation of bone remodeling	3/66	49/18870	0.000671156369984455	0.0174165078010966	0.0121249696840613	TNFAIP3/TMEM119/IL6	3
BP	GO:0046651	lymphocyte proliferation	6/66	307/18870	0.000707091890239838	0.0181225032609618	0.012616467385306	IL1B/PDE5A/CD24/CD79A/CD19/IL6	6
BP	GO:0043434	response to peptide hormone	7/66	430/18870	0.000743122800841476	0.0187667135309097	0.0130649516671428	BTG2/IL1B/SOCS3/PTGS2/MAP1B/NR4A2/FOS	7
BP	GO:0097553	calcium ion transmembrane import into cytosol	5/66	205/18870	0.000752407831360486	0.0187667135309097	0.0130649516671428	APLNR/THY1/PLN/CCR7/CD19	5
BP	GO:0044703	multi-organism reproductive process	5/66	206/18870	0.000769062215586522	0.0187667135309097	0.0130649516671428	IL1B/PTGS2/FOSB/FOS/MMP9	5
BP	GO:0031650	regulation of heat generation	2/66	12/18870	0.000777426475750594	0.0187667135309097	0.0130649516671428	IL1B/PTGS2	2
BP	GO:0051549	positive regulation of keratinocyte migration	2/66	12/18870	0.000777426475750594	0.0187667135309097	0.0130649516671428	HBEGF/MMP9	2
BP	GO:0032943	mononuclear cell proliferation	6/66	314/18870	0.000795143514790532	0.0189737693874155	0.013209099162824	IL1B/PDE5A/CD24/CD79A/CD19/IL6	6
BP	GO:0062197	cellular response to chemical stress	6/66	317/18870	0.000835379290227139	0.0197073568921766	0.0137198058071993	TNFAIP3/PTGS2/NR4A2/FOS/MMP9/IL6	6
BP	GO:0045058	T cell selection	3/66	53/18870	0.000844906081578142	0.0197081463523171	0.0137203554110797	CCR7/SOCS3/IL6	3
BP	GO:0097193	intrinsic apoptotic signaling pathway	6/66	319/18870	0.000863065884355197	0.0199080530657932	0.0138595258388267	PTGS2/NUPR1/CD24/SFRP2/RPL26/MMP9	6
BP	GO:0045744	negative regulation of G protein-coupled receptor signaling pathway	3/66	54/18870	0.000892380360037333	0.0202271809436377	0.0140816952822303	APLNR/MRAP2/CXCL8	3
BP	GO:0010720	positive regulation of cell development	7/66	444/18870	0.000896387594804755	0.0202271809436377	0.0140816952822303	ZBTB16/IL1B/CD83/PDE5A/MAP1B/FOS/IL6	7
BP	GO:0031392	regulation of prostaglandin biosynthetic process	2/66	13/18870	0.000916704169746997	0.020463202756933	0.0142460082067077	IL1B/PTGS2	2
BP	GO:0060326	cell chemotaxis	6/66	325/18870	0.000950399474974996	0.0207855200604718	0.0144703980544711	CCR7/CXCL8/IL1B/HBEGF/CCN3/IL6	6
BP	GO:0044706	multi-multicellular organism process	5/66	216/18870	0.000951167825503288	0.0207855200604718	0.0144703980544711	IL1B/PTGS2/FOSB/FOS/MMP9	5
BP	GO:0002688	regulation of leukocyte chemotaxis	4/66	126/18870	0.000992033259061761	0.0214527192272106	0.0149348866742522	CCR7/CXCL8/CCN3/IL6	4
BP	GO:0046683	response to organophosphorus	4/66	127/18870	0.00102162483326538	0.0216417668761115	0.0150664972725388	IL1B/PTGS2/FOSB/FOS	4
BP	GO:0051384	response to glucocorticoid	4/66	127/18870	0.00102162483326538	0.0216417668761115	0.0150664972725388	PTGS2/FOSB/FOS/IL6	4
BP	GO:0051412	response to corticosterone	2/66	14/18870	0.0010670762426402	0.0221525027972107	0.0154220598015263	FOSB/FOS	2
BP	GO:0051547	regulation of keratinocyte migration	2/66	14/18870	0.0010670762426402	0.0221525027972107	0.0154220598015263	HBEGF/MMP9	2
BP	GO:0045428	regulation of nitric oxide biosynthetic process	3/66	58/18870	0.00109911029190945	0.0225916135247923	0.0157277585283135	HBB/IL1B/PTGS2	3
BP	GO:0010574	regulation of vascular endothelial growth factor production	3/66	59/18870	0.00115511163970887	0.0234531259886046	0.0163275235687831	IL1B/PTGS2/IL6	3
BP	GO:0071222	cellular response to lipopolysaccharide	5/66	226/18870	0.00116361848594714	0.0234531259886046	0.0163275235687831	CXCL8/IL1B/TNFAIP3/MMP9/IL6	5
BP	GO:0007566	embryo implantation	3/66	60/18870	0.00121288381187398	0.0234541599706104	0.0163282434031275	IL1B/PTGS2/MMP9	3
BP	GO:0080164	regulation of nitric oxide metabolic process	3/66	60/18870	0.00121288381187398	0.0234541599706104	0.0163282434031275	HBB/IL1B/PTGS2	3
BP	GO:0015670	carbon dioxide transport	2/66	15/18870	0.00122846575307283	0.0234541599706104	0.0163282434031275	HBB/HBA2	2
BP	GO:0015671	oxygen transport	2/66	15/18870	0.00122846575307283	0.0234541599706104	0.0163282434031275	HBB/HBA2	2
BP	GO:2001279	regulation of unsaturated fatty acid biosynthetic process	2/66	15/18870	0.00122846575307283	0.0234541599706104	0.0163282434031275	IL1B/PTGS2	2
BP	GO:0051051	negative regulation of transport	7/66	469/18870	0.00123145637610623	0.0234541599706104	0.0163282434031275	PLN/SFRP4/IL1B/PTGS2/MAP1B/CCN3/MMP9	7
BP	GO:0002685	regulation of leukocyte migration	5/66	230/18870	0.00125776346632677	0.0237374268735852	0.0165254472657096	THY1/CCR7/CXCL8/CCN3/IL6	5
BP	GO:0050730	regulation of peptidyl-tyrosine phosphorylation	5/66	231/18870	0.00128215587925547	0.023828738102582	0.0165890160302429	CSPG4/SOCS3/HBEGF/SFRP2/IL6	5
BP	GO:0002757	immune response-activating signaling pathway	7/66	473/18870	0.00129315341982715	0.023828738102582	0.0165890160302429	THY1/DUSP3/ITK/CCR7/TNFAIP3/CD79A/CD19	7
BP	GO:0050920	regulation of chemotaxis	5/66	232/18870	0.00130689687851664	0.023828738102582	0.0165890160302429	DUSP3/CCR7/CXCL8/CCN3/IL6	5
BP	GO:0045765	regulation of angiogenesis	6/66	349/18870	0.00136981528470109	0.023828738102582	0.0165890160302429	APLNR/CXCL8/IL1B/TNFAIP3/SFRP2/IL6	6
BP	GO:0010573	vascular endothelial growth factor production	3/66	63/18870	0.00139703541942865	0.023828738102582	0.0165890160302429	IL1B/PTGS2/IL6	3
BP	GO:0032623	interleukin-2 production	3/66	63/18870	0.00139703541942865	0.023828738102582	0.0165890160302429	IL1B/TNFAIP3/CD83	3
BP	GO:0032663	regulation of interleukin-2 production	3/66	63/18870	0.00139703541942865	0.023828738102582	0.0165890160302429	IL1B/TNFAIP3/CD83	3
BP	GO:0010273	detoxification of copper ion	2/66	16/18870	0.00140079614803473	0.023828738102582	0.0165890160302429	MT1X/MT1M	2
BP	GO:0010832	negative regulation of myotube differentiation	2/66	16/18870	0.00140079614803473	0.023828738102582	0.0165890160302429	TMEM119/CCN3	2
BP	GO:0072540	T-helper 17 cell lineage commitment	2/66	16/18870	0.00140079614803473	0.023828738102582	0.0165890160302429	SOCS3/IL6	2
BP	GO:1990169	stress response to copper ion	2/66	16/18870	0.00140079614803473	0.023828738102582	0.0165890160302429	MT1X/MT1M	2
BP	GO:2000696	regulation of epithelial cell differentiation involved in kidney development	2/66	16/18870	0.00140079614803473	0.023828738102582	0.0165890160302429	CD24/MMP9	2
BP	GO:0008277	regulation of G protein-coupled receptor signaling pathway	4/66	139/18870	0.00142674006536407	0.023828738102582	0.0165890160302429	APLNR/MRAP2/RGS16/CXCL8	4
BP	GO:0051651	maintenance of location in cell	5/66	237/18870	0.00143593838826002	0.023828738102582	0.0165890160302429	APLNR/THY1/PLN/CCR7/CD19	5
BP	GO:1901342	regulation of vasculature development	6/66	354/18870	0.00147266455204957	0.023828738102582	0.0165890160302429	APLNR/CXCL8/IL1B/TNFAIP3/SFRP2/IL6	6
BP	GO:0007160	cell-matrix adhesion	5/66	239/18870	0.00149010307696644	0.023828738102582	0.0165890160302429	ITGA10/THY1/DUSP3/ITGA8/CCR7	5
BP	GO:0071219	cellular response to molecule of bacterial origin	5/66	239/18870	0.00149010307696644	0.023828738102582	0.0165890160302429	CXCL8/IL1B/TNFAIP3/MMP9/IL6	5
BP	GO:0030595	leukocyte chemotaxis	5/66	240/18870	0.00151774386017314	0.023828738102582	0.0165890160302429	CCR7/CXCL8/IL1B/CCN3/IL6	5
BP	GO:0045453	bone resorption	3/66	65/18870	0.00152903776176447	0.023828738102582	0.0165890160302429	TNFAIP3/TMEM119/IL6	3
BP	GO:0097529	myeloid leukocyte migration	5/66	242/18870	0.00157415790142647	0.023828738102582	0.0165890160302429	CCR7/CXCL8/IL1B/CCN3/IL6	5
BP	GO:0010038	response to metal ion	6/66	359/18870	0.00158131749313172	0.023828738102582	0.0165890160302429	MT1X/MT1M/PTGS2/FOSB/FOS/MMP9	6
BP	GO:0014074	response to purine-containing compound	4/66	143/18870	0.00158355998490198	0.023828738102582	0.0165890160302429	IL1B/PTGS2/FOSB/FOS	4
BP	GO:0031649	heat generation	2/66	17/18870	0.00158399126115429	0.023828738102582	0.0165890160302429	IL1B/PTGS2	2
BP	GO:0032310	prostaglandin secretion	2/66	17/18870	0.00158399126115429	0.023828738102582	0.0165890160302429	IL1B/PTGS2	2
BP	GO:0055119	relaxation of cardiac muscle	2/66	17/18870	0.00158399126115429	0.023828738102582	0.0165890160302429	PLN/PDE5A	2
BP	GO:0097396	response to interleukin-17	2/66	17/18870	0.00158399126115429	0.023828738102582	0.0165890160302429	IL1B/SOCS3	2
BP	GO:0097398	cellular response to interleukin-17	2/66	17/18870	0.00158399126115429	0.023828738102582	0.0165890160302429	IL1B/SOCS3	2
BP	GO:1904948	midbrain dopaminergic neuron differentiation	2/66	17/18870	0.00158399126115429	0.023828738102582	0.0165890160302429	SFRP2/NR4A2	2
BP	GO:0060047	heart contraction	5/66	243/18870	0.00160293741459267	0.0239191260369633	0.0166519420184315	HSPB7/PLN/HBEGF/PDE5A/ACTC1	5
BP	GO:0050852	T cell receptor signaling pathway	4/66	144/18870	0.00162456491869548	0.0239191260369633	0.0166519420184315	THY1/DUSP3/ITK/CCR7	4
BP	GO:1904019	epithelial cell apoptotic process	4/66	144/18870	0.00162456491869548	0.0239191260369633	0.0166519420184315	SFRP4/TNFAIP3/NUPR1/IL6	4
BP	GO:0045834	positive regulation of lipid metabolic process	4/66	145/18870	0.00166630364588041	0.0243608899214629	0.0169594878116665	CCR7/IL1B/PTGS2/CD19	4
BP	GO:0030177	positive regulation of Wnt signaling pathway	4/66	146/18870	0.00170878305711064	0.0246349557400117	0.0171502860921996	LGR6/SFRP4/TNFAIP3/SFRP2	4
BP	GO:0045598	regulation of fat cell differentiation	4/66	146/18870	0.00170878305711064	0.0246349557400117	0.0171502860921996	ZBTB16/PTGS2/SFRP2/IL6	4
BP	GO:0045444	fat cell differentiation	5/66	248/18870	0.00175268547100577	0.0249646139509132	0.0173797865097879	ZBTB16/PTGS2/SFRP2/NR4A2/IL6	5
BP	GO:0001819	positive regulation of cytokine production	7/66	499/18870	0.00175570021042068	0.0249646139509132	0.0173797865097879	ITK/CCR7/IL1B/CD83/PTGS2/LTB/IL6	7
BP	GO:0016264	gap junction assembly	2/66	18/18870	0.00177797531099669	0.0251093656165247	0.0174805592695915	APLNR/IL1B	2
BP	GO:0002687	positive regulation of leukocyte migration	4/66	149/18870	0.00184073415704223	0.0253977040517909	0.0176812938155912	THY1/CCR7/CXCL8/IL6	4
BP	GO:0031960	response to corticosteroid	4/66	149/18870	0.00184073415704223	0.0253977040517909	0.0176812938155912	PTGS2/FOSB/FOS/IL6	4
BP	GO:0050768	negative regulation of neurogenesis	4/66	149/18870	0.00184073415704223	0.0253977040517909	0.0176812938155912	THY1/BTG2/IL1B/IL6	4
BP	GO:0051924	regulation of calcium ion transport	5/66	251/18870	0.0018473281848846	0.0253977040517909	0.0176812938155912	APLNR/THY1/PLN/PTGS2/CD19	5
BP	GO:0007612	learning	4/66	150/18870	0.00188624501509021	0.0257621358639952	0.0179350028096874	BTG2/NPTX2/PTGS2/FOS	4
BP	GO:0045600	positive regulation of fat cell differentiation	3/66	71/18870	0.00197110723245033	0.0263848008916025	0.0183684877923994	ZBTB16/PTGS2/SFRP2	3
BP	GO:0003015	heart process	5/66	255/18870	0.00197928867754193	0.0263848008916025	0.0183684877923994	HSPB7/PLN/HBEGF/PDE5A/ACTC1	5
BP	GO:0034599	cellular response to oxidative stress	5/66	255/18870	0.00197928867754193	0.0263848008916025	0.0183684877923994	TNFAIP3/NR4A2/FOS/MMP9/IL6	5
BP	GO:0035743	CD4-positive, alpha-beta T cell cytokine production	2/66	19/18870	0.00198267289936897	0.0263848008916025	0.0183684877923994	IL1B/IL6	2
BP	GO:0070527	platelet aggregation	3/66	72/18870	0.00205170179889485	0.0270230075467138	0.0188127924965206	HBB/CSRP1/IL6	3
BP	GO:0034614	cellular response to reactive oxygen species	4/66	154/18870	0.00207610652353964	0.0270230075467138	0.0188127924965206	TNFAIP3/FOS/MMP9/IL6	4
BP	GO:0006959	humoral immune response	5/66	258/18870	0.00208269807681802	0.0270230075467138	0.0188127924965206	CCR7/CXCL8/IL1B/CD83/IL6	5
BP	GO:1903522	regulation of blood circulation	5/66	258/18870	0.00208269807681802	0.0270230075467138	0.0188127924965206	HSPB7/PLN/PTGS2/HBEGF/PDE5A	5
BP	GO:0051961	negative regulation of nervous system development	4/66	155/18870	0.00212556046328263	0.0271831343669085	0.0189242690831383	THY1/BTG2/IL1B/IL6	4
BP	GO:0006809	nitric oxide biosynthetic process	3/66	73/18870	0.00213432124364455	0.0271831343669085	0.0189242690831383	HBB/IL1B/PTGS2	3
BP	GO:0035914	skeletal muscle cell differentiation	3/66	73/18870	0.00213432124364455	0.0271831343669085	0.0189242690831383	BTG2/NUPR1/FOS	3
BP	GO:0002295	T-helper cell lineage commitment	2/66	20/18870	0.00219800900963206	0.0274883536385311	0.0191367556767585	SOCS3/IL6	2
BP	GO:0051546	keratinocyte migration	2/66	20/18870	0.00219800900963206	0.0274883536385311	0.0191367556767585	HBEGF/MMP9	2
BP	GO:0060353	regulation of cell adhesion molecule production	2/66	20/18870	0.00219800900963206	0.0274883536385311	0.0191367556767585	CXCL8/IL1B	2
BP	GO:0045669	positive regulation of osteoblast differentiation	3/66	74/18870	0.00221898328927341	0.0275844868774347	0.0192036814129997	TMEM119/SFRP2/IL6	3
BP	GO:2001236	regulation of extrinsic apoptotic signaling pathway	4/66	158/18870	0.0022788033039822	0.0281594979706372	0.0196039908293707	IL1B/TNFAIP3/SFRP2/LTB	4
BP	GO:0071216	cellular response to biotic stimulus	5/66	265/18870	0.0023393056174627	0.0287360855730921	0.0200053977750002	CXCL8/IL1B/TNFAIP3/MMP9/IL6	5
BP	GO:0070663	regulation of leukocyte proliferation	5/66	267/18870	0.00241667674205857	0.029256017990818	0.020367362692117	IL1B/TNFAIP3/PDE5A/CD24/IL6	5
BP	GO:0043552	positive regulation of phosphatidylinositol 3-kinase activity	2/66	21/18870	0.0024239090050196	0.029256017990818	0.020367362692117	CCR7/CD19	2
BP	GO:0097501	stress response to metal ion	2/66	21/18870	0.0024239090050196	0.029256017990818	0.020367362692117	MT1X/MT1M	2
BP	GO:0050853	B cell receptor signaling pathway	3/66	77/18870	0.00248539850739876	0.0298247820887851	0.0207633230949711	ITK/CD79A/CD19	3
BP	GO:0046209	nitric oxide metabolic process	3/66	78/18870	0.00257840319525393	0.0306872015751724	0.0213637195835675	HBB/IL1B/PTGS2	3
BP	GO:0050900	leukocyte migration	6/66	396/18870	0.0025868305759418	0.0306872015751724	0.0213637195835675	THY1/CCR7/CXCL8/IL1B/CCN3/IL6	6
BP	GO:0010959	regulation of metal ion transport	6/66	398/18870	0.00265231437583843	0.0310070359388507	0.0215863808660592	APLNR/THY1/PLN/PTGS2/SIK1/CD19	6
BP	GO:0015669	gas transport	2/66	22/18870	0.00266029862696362	0.0310070359388507	0.0215863808660592	HBB/HBA2	2
BP	GO:0061687	detoxification of inorganic compound	2/66	22/18870	0.00266029862696362	0.0310070359388507	0.0215863808660592	MT1X/MT1M	2
BP	GO:2001057	reactive nitrogen species metabolic process	3/66	79/18870	0.00267353537237682	0.0310070359388507	0.0215863808660592	HBB/IL1B/PTGS2	3
BP	GO:0007611	learning or memory	5/66	274/18870	0.00270220816447392	0.0311654674969325	0.0216966772504251	ITGA8/BTG2/NPTX2/PTGS2/FOS	5
BP	GO:0043433	negative regulation of DNA-binding transcription factor activity	4/66	167/18870	0.00278403304138298	0.0318027735715712	0.0221403549912622	SFRP4/TNFAIP3/NUPR1/SIK1	4
BP	GO:0018108	peptidyl-tyrosine phosphorylation	5/66	276/18870	0.00278810442679478	0.0318027735715712	0.0221403549912622	CSPG4/SOCS3/HBEGF/SFRP2/IL6	5
BP	GO:0018212	peptidyl-tyrosine modification	5/66	278/18870	0.00287596628294409	0.0319319994198643	0.022230319036342	CSPG4/SOCS3/HBEGF/SFRP2/IL6	5
BP	GO:0043373	CD4-positive, alpha-beta T cell lineage commitment	2/66	23/18870	0.00290710399342695	0.0319319994198643	0.022230319036342	SOCS3/IL6	2
BP	GO:0045932	negative regulation of muscle contraction	2/66	23/18870	0.00290710399342695	0.0319319994198643	0.022230319036342	PTGS2/PDE5A	2
BP	GO:0060252	positive regulation of glial cell proliferation	2/66	23/18870	0.00290710399342695	0.0319319994198643	0.022230319036342	IL1B/IL6	2
BP	GO:0060352	cell adhesion molecule production	2/66	23/18870	0.00290710399342695	0.0319319994198643	0.022230319036342	CXCL8/IL1B	2
BP	GO:0072574	hepatocyte proliferation	2/66	23/18870	0.00290710399342695	0.0319319994198643	0.022230319036342	TNFAIP3/IL6	2
BP	GO:0072575	epithelial cell proliferation involved in liver morphogenesis	2/66	23/18870	0.00290710399342695	0.0319319994198643	0.022230319036342	TNFAIP3/IL6	2
BP	GO:0051090	regulation of DNA-binding transcription factor activity	6/66	406/18870	0.00292681071063478	0.0319792580804095	0.0222632194221693	SFRP4/IL1B/TNFAIP3/NUPR1/SIK1/IL6	6
BP	GO:0030856	regulation of epithelial cell differentiation	4/66	171/18870	0.00303140969204078	0.0329487252391448	0.0229381400229925	SFRP4/IL1B/CD24/MMP9	4
BP	GO:0002922	positive regulation of humoral immune response	2/66	24/18870	0.00316425159724251	0.0336871093121817	0.0234521859272009	CCR7/IL1B	2
BP	GO:0045723	positive regulation of fatty acid biosynthetic process	2/66	24/18870	0.00316425159724251	0.0336871093121817	0.0234521859272009	IL1B/PTGS2	2
BP	GO:0045822	negative regulation of heart contraction	2/66	24/18870	0.00316425159724251	0.0336871093121817	0.0234521859272009	PLN/PDE5A	2
BP	GO:0071294	cellular response to zinc ion	2/66	24/18870	0.00316425159724251	0.0336871093121817	0.0234521859272009	MT1X/MT1M	2
BP	GO:1904427	positive regulation of calcium ion transmembrane transport	3/66	84/18870	0.00318166882264352	0.0336997167133058	0.0234609629081071	APLNR/THY1/CD19	3
BP	GO:1903169	regulation of calcium ion transmembrane transport	4/66	174/18870	0.00322652976215509	0.0340013999301217	0.0236709877822012	APLNR/THY1/PLN/CD19	4
BP	GO:0008306	associative learning	3/66	85/18870	0.0032898987504531	0.0343207527936715	0.0238933138554462	BTG2/NPTX2/FOS	3
BP	GO:0034103	regulation of tissue remodeling	3/66	85/18870	0.0032898987504531	0.0343207527936715	0.0238933138554462	TNFAIP3/TMEM119/IL6	3
BP	GO:0002363	alpha-beta T cell lineage commitment	2/66	25/18870	0.00343166830445919	0.0345832203886275	0.0240760377211163	SOCS3/IL6	2
BP	GO:0043153	entrainment of circadian clock by photoperiod	2/66	25/18870	0.00343166830445919	0.0345832203886275	0.0240760377211163	NR2F6/SIK1	2
BP	GO:0048143	astrocyte activation	2/66	25/18870	0.00343166830445919	0.0345832203886275	0.0240760377211163	IL1B/IL6	2
BP	GO:0050860	negative regulation of T cell receptor signaling pathway	2/66	25/18870	0.00343166830445919	0.0345832203886275	0.0240760377211163	THY1/DUSP3	2
BP	GO:0072576	liver morphogenesis	2/66	25/18870	0.00343166830445919	0.0345832203886275	0.0240760377211163	TNFAIP3/IL6	2
BP	GO:0090023	positive regulation of neutrophil chemotaxis	2/66	25/18870	0.00343166830445919	0.0345832203886275	0.0240760377211163	CCR7/CXCL8	2
BP	GO:1903523	negative regulation of blood circulation	2/66	25/18870	0.00343166830445919	0.0345832203886275	0.0240760377211163	PLN/PDE5A	2
BP	GO:0002726	positive regulation of T cell cytokine production	2/66	26/18870	0.0037092813526946	0.0364951094227203	0.0254070506223482	IL1B/IL6	2
BP	GO:0043369	CD4-positive or CD8-positive, alpha-beta T cell lineage commitment	2/66	26/18870	0.0037092813526946	0.0364951094227203	0.0254070506223482	SOCS3/IL6	2
BP	GO:0071280	cellular response to copper ion	2/66	26/18870	0.0037092813526946	0.0364951094227203	0.0254070506223482	MT1X/MT1M	2
BP	GO:0090218	positive regulation of lipid kinase activity	2/66	26/18870	0.0037092813526946	0.0364951094227203	0.0254070506223482	CCR7/CD19	2
BP	GO:2000050	regulation of non-canonical Wnt signaling pathway	2/66	26/18870	0.0037092813526946	0.0364951094227203	0.0254070506223482	SFRP4/SFRP2	2
BP	GO:0046849	bone remodeling	3/66	89/18870	0.00374532563229884	0.0366759245879829	0.0255329299560392	TNFAIP3/TMEM119/IL6	3
BP	GO:0042129	regulation of T cell proliferation	4/66	182/18870	0.00378844561574707	0.0367849783687997	0.0256088506745573	IL1B/PDE5A/CD24/IL6	4
BP	GO:0009314	response to radiation	6/66	428/18870	0.00379190046768937	0.0367849783687997	0.0256088506745573	NR2F6/SFRP2/SIK1/FOS/RPL26/MMP9	6
BP	GO:0048771	tissue remodeling	4/66	184/18870	0.00393865379715097	0.0380309082924903	0.0264762382545326	CSPG4/TNFAIP3/TMEM119/IL6	4
BP	GO:0045766	positive regulation of angiogenesis	4/66	185/18870	0.00401525183270899	0.0384131926484049	0.0267423757764222	APLNR/CXCL8/IL1B/SFRP2	4
BP	GO:1904018	positive regulation of vasculature development	4/66	185/18870	0.00401525183270899	0.0384131926484049	0.0267423757764222	APLNR/CXCL8/IL1B/SFRP2	4
BP	GO:0009410	response to xenobiotic stimulus	6/66	434/18870	0.0040578006023766	0.0386421745437332	0.0269017876729265	IL1B/PTGS2/FOSB/MAP1B/SFRP2/FOS	6
BP	GO:0031400	negative regulation of protein modification process	6/66	437/18870	0.00419583340808059	0.0394514154600434	0.0274651624716761	THY1/DUSP3/IL1B/SOCS3/TNFAIP3/SFRP2	6
BP	GO:0001933	negative regulation of protein phosphorylation	5/66	304/18870	0.00420882979221839	0.0394514154600434	0.0274651624716761	THY1/DUSP3/IL1B/SOCS3/SFRP2	5
BP	GO:0043367	CD4-positive, alpha-beta T cell differentiation	3/66	93/18870	0.00423744048542326	0.0394514154600434	0.0274651624716761	SOCS3/CD83/IL6	3
BP	GO:0051146	striated muscle cell differentiation	5/66	305/18870	0.00426758726661106	0.0394514154600434	0.0274651624716761	CSRP1/TMEM119/ACTC1/SIK1/CCN3	5
BP	GO:0009648	photoperiodism	2/66	28/18870	0.00429480727069836	0.0394514154600434	0.0274651624716761	NR2F6/SIK1	2
BP	GO:0015732	prostaglandin transport	2/66	28/18870	0.00429480727069836	0.0394514154600434	0.0274651624716761	IL1B/PTGS2	2
BP	GO:0044342	type B pancreatic cell proliferation	2/66	28/18870	0.00429480727069836	0.0394514154600434	0.0274651624716761	NUPR1/CCN3	2
BP	GO:0071624	positive regulation of granulocyte chemotaxis	2/66	28/18870	0.00429480727069836	0.0394514154600434	0.0274651624716761	CCR7/CXCL8	2
BP	GO:0006874	intracellular calcium ion homeostasis	5/66	308/18870	0.00444738375997181	0.0406729898048523	0.0283155942612627	APLNR/THY1/PLN/CCR7/CD19	5
BP	GO:0019932	second-messenger-mediated signaling	5/66	310/18870	0.00457021693315131	0.0413482053656434	0.0287856637090702	APLNR/PLN/CCR7/CXCL8/PDE5A	5
BP	GO:0071375	cellular response to peptide hormone stimulus	5/66	310/18870	0.00457021693315131	0.0413482053656434	0.0287856637090702	IL1B/SOCS3/MAP1B/NR4A2/FOS	5
BP	GO:0006816	calcium ion transport	6/66	445/18870	0.00458096687576974	0.0413482053656434	0.0287856637090702	APLNR/THY1/PLN/CCR7/PTGS2/CD19	6
BP	GO:0002690	positive regulation of leukocyte chemotaxis	3/66	96/18870	0.00463112005094724	0.0414405397662348	0.0288499447819898	CCR7/CXCL8/IL6	3
BP	GO:0034109	homotypic cell-cell adhesion	3/66	96/18870	0.00463112005094724	0.0414405397662348	0.0288499447819898	HBB/CSRP1/IL6	3
BP	GO:0051153	regulation of striated muscle cell differentiation	3/66	97/18870	0.00476709915960895	0.0424742397225244	0.0295695827700162	TMEM119/SIK1/CCN3	3
BP	GO:1904062	regulation of monoatomic cation transmembrane transport	5/66	315/18870	0.00488787774733469	0.0433642487327642	0.0301891864466511	APLNR/THY1/PLN/CD19/MMP9	5
BP	GO:0009649	entrainment of circadian clock	2/66	30/18870	0.0049202546213908	0.0434657386979034	0.0302598414117338	NR2F6/SIK1	2
BP	GO:0007369	gastrulation	4/66	197/18870	0.00501451138646474	0.0438327829755593	0.0305153691438206	APLNR/ITGA8/SFRP2/MMP9	4
BP	GO:0050890	cognition	5/66	317/18870	0.00501924033058565	0.0438327829755593	0.0305153691438206	ITGA8/BTG2/NPTX2/PTGS2/FOS	5
BP	GO:0098869	cellular oxidant detoxification	3/66	99/18870	0.00504625969708992	0.0438327829755593	0.0305153691438206	HBB/HBA2/PTGS2	3
BP	GO:2001237	negative regulation of extrinsic apoptotic signaling pathway	3/66	99/18870	0.00504625969708992	0.0438327829755593	0.0305153691438206	IL1B/TNFAIP3/SFRP2	3
BP	GO:0009416	response to light stimulus	5/66	318/18870	0.00508585542668483	0.0439926494408238	0.0306266644773609	NR2F6/SIK1/FOS/RPL26/MMP9	5
BP	GO:0010667	negative regulation of cardiac muscle cell apoptotic process	2/66	31/18870	0.00524777082941636	0.0444668254770137	0.0309567748605313	NUPR1/SFRP2	2
BP	GO:0017145	stem cell division	2/66	31/18870	0.00524777082941636	0.0444668254770137	0.0309567748605313	ZBTB16/SFRP2	2
BP	GO:0042744	hydrogen peroxide catabolic process	2/66	31/18870	0.00524777082941636	0.0444668254770137	0.0309567748605313	HBB/HBA2	2
BP	GO:0150117	positive regulation of cell-substrate junction organization	2/66	31/18870	0.00524777082941636	0.0444668254770137	0.0309567748605313	THY1/DUSP3	2
BP	GO:1902042	negative regulation of extrinsic apoptotic signaling pathway via death domain receptors	2/66	31/18870	0.00524777082941636	0.0444668254770137	0.0309567748605313	TNFAIP3/SFRP2	2
BP	GO:0016055	Wnt signaling pathway	6/66	459/18870	0.0053170912717137	0.0448710629271449	0.0312381956185833	LGR6/SFRP4/TNFAIP3/CD24/SFRP2/NR4A2	6
BP	GO:0198738	cell-cell signaling by wnt	6/66	461/18870	0.00542895597938032	0.0456296057214314	0.0317662755580191	LGR6/SFRP4/TNFAIP3/CD24/SFRP2/NR4A2	6
BP	GO:0008630	intrinsic apoptotic signaling pathway in response to DNA damage	3/66	102/18870	0.00548318284269329	0.0458995466993196	0.0319542022199401	NUPR1/SFRP2/RPL26	3
BP	GO:0001516	prostaglandin biosynthetic process	2/66	32/18870	0.0055850545156985	0.0460102110102781	0.0320312441522725	IL1B/PTGS2	2
BP	GO:0002360	T cell lineage commitment	2/66	32/18870	0.0055850545156985	0.0460102110102781	0.0320312441522725	SOCS3/IL6	2
BP	GO:0046457	prostanoid biosynthetic process	2/66	32/18870	0.0055850545156985	0.0460102110102781	0.0320312441522725	IL1B/PTGS2	2
BP	GO:0070498	interleukin-1-mediated signaling pathway	2/66	32/18870	0.0055850545156985	0.0460102110102781	0.0320312441522725	IL1B/IL6	2
BP	GO:0042326	negative regulation of phosphorylation	5/66	327/18870	0.00571397634467644	0.0467016334312925	0.0325125964411138	THY1/DUSP3/IL1B/SOCS3/SFRP2	5
BP	GO:0060485	mesenchyme development	5/66	327/18870	0.00571397634467644	0.0467016334312925	0.0325125964411138	APLNR/IL1B/ACTC1/SFRP2/IL6	5
BP	GO:0033138	positive regulation of peptidyl-serine phosphorylation	3/66	104/18870	0.00578671900673048	0.0471107006194999	0.0327973795510462	PTGS2/SFRP2/IL6	3
BP	GO:0010664	negative regulation of striated muscle cell apoptotic process	2/66	33/18870	0.0059320354732694	0.0474461509135245	0.0330309122828664	NUPR1/SFRP2	2
BP	GO:0033198	response to ATP	2/66	33/18870	0.0059320354732694	0.0474461509135245	0.0330309122828664	IL1B/PTGS2	2
BP	GO:0050858	negative regulation of antigen receptor-mediated signaling pathway	2/66	33/18870	0.0059320354732694	0.0474461509135245	0.0330309122828664	THY1/DUSP3	2
BP	GO:0072539	T-helper 17 cell differentiation	2/66	33/18870	0.0059320354732694	0.0474461509135245	0.0330309122828664	SOCS3/IL6	2
BP	GO:0042102	positive regulation of T cell proliferation	3/66	105/18870	0.00594219616450692	0.0474461509135245	0.0330309122828664	IL1B/CD24/IL6	3
BP	GO:0055074	calcium ion homeostasis	5/66	331/18870	0.00601003986394695	0.04780399523967	0.0332800352216139	APLNR/THY1/PLN/CCR7/CD19	5
BP	GO:0008016	regulation of heart contraction	4/66	208/18870	0.00606643401855658	0.0480683855821506	0.0334640976596151	HSPB7/PLN/HBEGF/PDE5A	4
BP	GO:0071214	cellular response to abiotic stimulus	5/66	334/18870	0.00623908760589543	0.0481742606659347	0.0335378054428194	IL1B/PTGS2/SFRP2/RPL26/MMP9	5
BP	GO:0104004	cellular response to environmental stimulus	5/66	334/18870	0.00623908760589543	0.0481742606659347	0.0335378054428194	IL1B/PTGS2/SFRP2/RPL26/MMP9	5
BP	GO:0007173	epidermal growth factor receptor signaling pathway	3/66	107/18870	0.00626062139239416	0.0481742606659347	0.0335378054428194	DUSP3/HBEGF/MMP9	3
BP	GO:0030593	neutrophil chemotaxis	3/66	107/18870	0.00626062139239416	0.0481742606659347	0.0335378054428194	CCR7/CXCL8/IL1B	3
BP	GO:0032743	positive regulation of interleukin-2 production	2/66	34/18870	0.00628864385379013	0.0481742606659347	0.0335378054428194	IL1B/CD83	2
BP	GO:0048333	mesodermal cell differentiation	2/66	34/18870	0.00628864385379013	0.0481742606659347	0.0335378054428194	ITGA8/SFRP2	2
BP	GO:0090022	regulation of neutrophil chemotaxis	2/66	34/18870	0.00628864385379013	0.0481742606659347	0.0335378054428194	CCR7/CXCL8	2
BP	GO:0090075	relaxation of muscle	2/66	34/18870	0.00628864385379013	0.0481742606659347	0.0335378054428194	PLN/PDE5A	2
BP	GO:1902624	positive regulation of neutrophil migration	2/66	34/18870	0.00628864385379013	0.0481742606659347	0.0335378054428194	CCR7/CXCL8	2
BP	GO:0032386	regulation of intracellular transport	5/66	336/18870	0.00639516620265837	0.048810165576172	0.0339805077254255	UBL5/PLN/IL1B/PTGS2/MAP1B	5
BP	GO:0031349	positive regulation of defense response	6/66	480/18870	0.00657977548242955	0.0495661995458635	0.0345068410792367	CCR7/IL1B/TNFAIP3/PTGS2/NUPR1/IL6	6
BP	GO:0050673	epithelial cell proliferation	6/66	480/18870	0.00657977548242955	0.0495661995458635	0.0345068410792367	APLNR/TNFAIP3/NUPR1/SFRP2/CCN3/IL6	6
BP	GO:0042098	T cell proliferation	4/66	213/18870	0.00658972595118417	0.0495661995458635	0.0345068410792367	IL1B/PDE5A/CD24/IL6	4
BP	GO:1901888	regulation of cell junction assembly	4/66	213/18870	0.00658972595118417	0.0495661995458635	0.0345068410792367	APLNR/THY1/DUSP3/IL1B	4
BP	GO:0090263	positive regulation of canonical Wnt signaling pathway	3/66	110/18870	0.00675708890202199	0.0506415760310384	0.0352554933022086	LGR6/SFRP4/SFRP2	3
BP	GO:0019216	regulation of lipid metabolic process	5/66	342/18870	0.00687989882433092	0.0508190025665093	0.0353790135502572	CCR7/IL1B/PTGS2/SIK1/CD19	5
BP	GO:0007229	integrin-mediated signaling pathway	3/66	111/18870	0.00692763859649428	0.0508190025665093	0.0353790135502572	ITGA10/THY1/ITGA8	3
BP	GO:0010717	regulation of epithelial to mesenchymal transition	3/66	111/18870	0.00692763859649428	0.0508190025665093	0.0353790135502572	IL1B/SFRP2/IL6	3
BP	GO:0032611	interleukin-1 beta production	3/66	111/18870	0.00692763859649428	0.0508190025665093	0.0353790135502572	CCR7/TNFAIP3/IL6	3
BP	GO:0032651	regulation of interleukin-1 beta production	3/66	111/18870	0.00692763859649428	0.0508190025665093	0.0353790135502572	CCR7/TNFAIP3/IL6	3
BP	GO:0071347	cellular response to interleukin-1	3/66	111/18870	0.00692763859649428	0.0508190025665093	0.0353790135502572	CXCL8/IL1B/IL6	3
BP	GO:0006882	intracellular zinc ion homeostasis	2/66	36/18870	0.00703046527394753	0.0513917109461798	0.035777719870756	MT1X/MT1M	2
BP	GO:0071496	cellular response to external stimulus	5/66	346/18870	0.00721704715042603	0.0525704908220506	0.0365983591414033	IL1B/PTGS2/SFRP2/NR4A2/FOS	5
BP	GO:0046688	response to copper ion	2/66	37/18870	0.00741554039579048	0.0536399368002127	0.0373428826826346	MT1X/MT1M	2
BP	GO:0051385	response to mineralocorticoid	2/66	37/18870	0.00741554039579048	0.0536399368002127	0.0373428826826346	FOSB/FOS	2
BP	GO:2001243	negative regulation of intrinsic apoptotic signaling pathway	3/66	114/18870	0.00745460072176994	0.053735246869425	0.0374092353471862	PTGS2/SFRP2/MMP9	3
BP	GO:0070588	calcium ion transmembrane transport	5/66	352/18870	0.00774424692703965	0.0550228624658855	0.0383056435278677	APLNR/THY1/PLN/CCR7/CD19	5
BP	GO:0002335	mature B cell differentiation	2/66	38/18870	0.00780996710185197	0.0550228624658855	0.0383056435278677	CD19/IL6	2
BP	GO:0002369	T cell cytokine production	2/66	38/18870	0.00780996710185197	0.0550228624658855	0.0383056435278677	IL1B/IL6	2
BP	GO:0002724	regulation of T cell cytokine production	2/66	38/18870	0.00780996710185197	0.0550228624658855	0.0383056435278677	IL1B/IL6	2
BP	GO:0035633	maintenance of blood-brain barrier	2/66	38/18870	0.00780996710185197	0.0550228624658855	0.0383056435278677	PTGS2/IL6	2
BP	GO:1902229	regulation of intrinsic apoptotic signaling pathway in response to DNA damage	2/66	38/18870	0.00780996710185197	0.0550228624658855	0.0383056435278677	SFRP2/RPL26	2
BP	GO:0002062	chondrocyte differentiation	3/66	116/18870	0.00781875935810993	0.0550228624658855	0.0383056435278677	ZBTB16/SFRP2/CCN3	3
BP	GO:0007517	muscle organ development	5/66	354/18870	0.00792580402470059	0.0555877336326974	0.0386988937621405	BTG2/NUPR1/HBEGF/ACTC1/FOS	5
BP	GO:0031589	cell-substrate adhesion	5/66	356/18870	0.00811031296083562	0.0566902683727096	0.0394664529336428	ITGA10/THY1/DUSP3/ITGA8/CCR7	5
BP	GO:0051928	positive regulation of calcium ion transport	3/66	118/18870	0.00819327869990458	0.0570287428170502	0.0397020910089291	APLNR/THY1/CD19	3
BP	GO:0043550	regulation of lipid kinase activity	2/66	39/18870	0.00821367731324567	0.0570287428170502	0.0397020910089291	CCR7/CD19	2
BP	GO:0035710	CD4-positive, alpha-beta T cell activation	3/66	119/18870	0.00838444422523748	0.0578275953873522	0.0402582336815914	SOCS3/CD83/IL6	3
BP	GO:1990748	cellular detoxification	3/66	119/18870	0.00838444422523748	0.0578275953873522	0.0402582336815914	HBB/HBA2/PTGS2	3
BP	GO:0097191	extrinsic apoptotic signaling pathway	4/66	229/18870	0.0084636859347677	0.0581808344389992	0.0405041505348067	IL1B/TNFAIP3/SFRP2/LTB	4
BP	GO:0032570	response to progesterone	2/66	40/18870	0.00862660330028245	0.0589106199058762	0.0410122102883927	FOSB/FOS	2
BP	GO:0043368	positive T cell selection	2/66	40/18870	0.00862660330028245	0.0589106199058762	0.0410122102883927	SOCS3/IL6	2
BP	GO:0045923	positive regulation of fatty acid metabolic process	2/66	41/18870	0.00904867768092066	0.0609904378752964	0.0424601314282435	IL1B/PTGS2	2
BP	GO:0046627	negative regulation of insulin receptor signaling pathway	2/66	41/18870	0.00904867768092066	0.0609904378752964	0.0424601314282435	IL1B/SOCS3	2
BP	GO:0051154	negative regulation of striated muscle cell differentiation	2/66	41/18870	0.00904867768092066	0.0609904378752964	0.0424601314282435	TMEM119/CCN3	2
BP	GO:0060251	regulation of glial cell proliferation	2/66	41/18870	0.00904867768092066	0.0609904378752964	0.0424601314282435	IL1B/IL6	2
BP	GO:0002449	lymphocyte mediated immunity	5/66	368/18870	0.00928067873834714	0.0623517445333613	0.04340784162068	IL2RB/IL1B/CD19/IGLL1/IL6	5
BP	GO:0038127	ERBB signaling pathway	3/66	124/18870	0.00937964201852604	0.062476616439069	0.0434947745516893	DUSP3/HBEGF/MMP9	3
BP	GO:0032733	positive regulation of interleukin-10 production	2/66	42/18870	0.00947983341922289	0.062476616439069	0.0434947745516893	CD83/IL6	2
BP	GO:0071364	cellular response to epidermal growth factor stimulus	2/66	42/18870	0.00947983341922289	0.062476616439069	0.0434947745516893	DUSP3/FOS	2
BP	GO:0071542	dopaminergic neuron differentiation	2/66	42/18870	0.00947983341922289	0.062476616439069	0.0434947745516893	SFRP2/NR4A2	2
BP	GO:0071634	regulation of transforming growth factor beta production	2/66	42/18870	0.00947983341922289	0.062476616439069	0.0434947745516893	PTGS2/CD24	2
BP	GO:1900077	negative regulation of cellular response to insulin stimulus	2/66	42/18870	0.00947983341922289	0.062476616439069	0.0434947745516893	IL1B/SOCS3	2
BP	GO:0001952	regulation of cell-matrix adhesion	3/66	125/18870	0.00958660738671732	0.062980370046915	0.0438454761557724	THY1/DUSP3/CCR7	3
BP	GO:0050670	regulation of lymphocyte proliferation	4/66	238/18870	0.0096571449518606	0.0632436369718063	0.0440287564964457	IL1B/PDE5A/CD24/IL6	4
BP	GO:1901653	cellular response to peptide	5/66	374/18870	0.0099076107142661	0.0641555387484367	0.0446636014104064	IL1B/SOCS3/MAP1B/NR4A2/FOS	5
BP	GO:0014002	astrocyte development	2/66	43/18870	0.00992000382381897	0.0641555387484367	0.0446636014104064	IL1B/IL6	2
BP	GO:0032735	positive regulation of interleukin-12 production	2/66	43/18870	0.00992000382381897	0.0641555387484367	0.0446636014104064	CCR7/LTB	2
BP	GO:1904037	positive regulation of epithelial cell apoptotic process	2/66	43/18870	0.00992000382381897	0.0641555387484367	0.0446636014104064	SFRP4/IL6	2
BP	GO:0045936	negative regulation of phosphate metabolic process	5/66	376/18870	0.0101229260525549	0.0649577530875232	0.0452220844686996	THY1/DUSP3/IL1B/SOCS3/SFRP2	5
BP	GO:0032944	regulation of mononuclear cell proliferation	4/66	242/18870	0.0102210090507818	0.0649577530875232	0.0452220844686996	IL1B/PDE5A/CD24/IL6	4
BP	GO:0001704	formation of primary germ layer	3/66	128/18870	0.0102234805186493	0.0649577530875232	0.0452220844686996	ITGA8/SFRP2/MMP9	3
BP	GO:0010927	cellular component assembly involved in morphogenesis	3/66	128/18870	0.0102234805186493	0.0649577530875232	0.0452220844686996	CSRP1/PLN/ACTC1	3
BP	GO:0097237	cellular response to toxic substance	3/66	128/18870	0.0102234805186493	0.0649577530875232	0.0452220844686996	HBB/HBA2/PTGS2	3
BP	GO:0010563	negative regulation of phosphorus metabolic process	5/66	377/18870	0.0102317848071388	0.0649577530875232	0.0452220844686996	THY1/DUSP3/IL1B/SOCS3/SFRP2	5
BP	GO:0042771	intrinsic apoptotic signaling pathway in response to DNA damage by p53 class mediator	2/66	44/18870	0.0103691225463752	0.0654294784385254	0.0455504887415553	NUPR1/RPL26	2
BP	GO:0050691	regulation of defense response to virus by host	2/66	44/18870	0.0103691225463752	0.0654294784385254	0.0455504887415553	IL1B/TNFAIP3	2
BP	GO:1990266	neutrophil migration	3/66	129/18870	0.0104411190554917	0.0656841307854566	0.0457277718124085	CCR7/CXCL8/IL1B	3
BP	GO:0090130	tissue migration	5/66	380/18870	0.0105631989856259	0.0657623347027452	0.0457822155698556	PTGS2/HBEGF/ACTC1/CCN3/MMP9	5
BP	GO:0014902	myotube differentiation	3/66	130/18870	0.0106614418326849	0.0657623347027452	0.0457822155698556	TMEM119/SIK1/CCN3	3
BP	GO:0032612	interleukin-1 production	3/66	130/18870	0.0106614418326849	0.0657623347027452	0.0457822155698556	CCR7/TNFAIP3/IL6	3
BP	GO:0032652	regulation of interleukin-1 production	3/66	130/18870	0.0106614418326849	0.0657623347027452	0.0457822155698556	CCR7/TNFAIP3/IL6	3
BP	GO:0050864	regulation of B cell activation	3/66	130/18870	0.0106614418326849	0.0657623347027452	0.0457822155698556	TNFAIP3/CD19/IL6	3
BP	GO:0071621	granulocyte chemotaxis	3/66	130/18870	0.0106614418326849	0.0657623347027452	0.0457822155698556	CCR7/CXCL8/IL1B	3
BP	GO:0001818	negative regulation of cytokine production	5/66	381/18870	0.0106752922903782	0.0657623347027452	0.0457822155698556	CCR7/TNFAIP3/CD83/CD24/IL6	5
BP	GO:0071604	transforming growth factor beta production	2/66	45/18870	0.0108271235800698	0.0665003211604285	0.0462959846634562	PTGS2/CD24	2
BP	GO:0045926	negative regulation of growth	4/66	247/18870	0.0109553996935987	0.0670897043183211	0.046706299578671	MT1X/MT1M/SFRP2/CCN3	4
BP	GO:0046328	regulation of JNK cascade	3/66	132/18870	0.0111101641474318	0.0678373552060837	0.0472267968248417	DUSP3/CCR7/IL1B	3
BP	GO:0032309	icosanoid secretion	2/66	46/18870	0.0112939412580747	0.0682286444173585	0.0474992033186458	IL1B/PTGS2	2
BP	GO:0070849	response to epidermal growth factor	2/66	46/18870	0.0112939412580747	0.0682286444173585	0.0474992033186458	DUSP3/FOS	2
BP	GO:1902622	regulation of neutrophil migration	2/66	46/18870	0.0112939412580747	0.0682286444173585	0.0474992033186458	CCR7/CXCL8	2
BP	GO:0030168	platelet activation	3/66	133/18870	0.0113385753005726	0.0682286444173585	0.0474992033186458	HBB/CSRP1/IL6	3
BP	GO:0043271	negative regulation of monoatomic ion transport	3/66	133/18870	0.0113385753005726	0.0682286444173585	0.0474992033186458	PLN/PTGS2/MMP9	3
BP	GO:0050767	regulation of neurogenesis	5/66	390/18870	0.0117211613058555	0.0698100093806927	0.0486001130106942	THY1/BTG2/IL1B/MAP1B/IL6	5
BP	GO:0002920	regulation of humoral immune response	2/66	47/18870	0.0117695102520436	0.0698100093806927	0.0486001130106942	CCR7/IL1B	2
BP	GO:0035850	epithelial cell differentiation involved in kidney development	2/66	47/18870	0.0117695102520436	0.0698100093806927	0.0486001130106942	CD24/MMP9	2
BP	GO:0072538	T-helper 17 type immune response	2/66	47/18870	0.0117695102520436	0.0698100093806927	0.0486001130106942	SOCS3/IL6	2
BP	GO:0140353	lipid export from cell	2/66	47/18870	0.0117695102520436	0.0698100093806927	0.0486001130106942	IL1B/PTGS2	2
BP	GO:0031295	T cell costimulation	2/66	48/18870	0.0122537655706057	0.0724752630329838	0.0504556009250009	CCR7/CD24	2
BP	GO:0033135	regulation of peptidyl-serine phosphorylation	3/66	138/18870	0.0125213490226969	0.0738475016224964	0.0514109216751281	PTGS2/SFRP2/IL6	3
BP	GO:0050732	negative regulation of peptidyl-tyrosine phosphorylation	2/66	49/18870	0.0127466425578661	0.0749632576490937	0.0521876852003882	SOCS3/SFRP2	2
BP	GO:0034612	response to tumor necrosis factor	4/66	259/18870	0.0128550657639978	0.075387334819377	0.0524829179124859	CXCL8/TNFAIP3/PTGS2/FOS	4
BP	GO:0070555	response to interleukin-1	3/66	140/18870	0.0130135546672894	0.0760651468412451	0.0529547949564089	CXCL8/IL1B/IL6	3
BP	GO:0006693	prostaglandin metabolic process	2/66	50/18870	0.0132480768919125	0.0760651468412451	0.0529547949564089	IL1B/PTGS2	2
BP	GO:0010656	negative regulation of muscle cell apoptotic process	2/66	50/18870	0.0132480768919125	0.0760651468412451	0.0529547949564089	NUPR1/SFRP2	2
BP	GO:0010665	regulation of cardiac muscle cell apoptotic process	2/66	50/18870	0.0132480768919125	0.0760651468412451	0.0529547949564089	NUPR1/SFRP2	2
BP	GO:0031294	lymphocyte costimulation	2/66	50/18870	0.0132480768919125	0.0760651468412451	0.0529547949564089	CCR7/CD24	2
BP	GO:1902041	regulation of extrinsic apoptotic signaling pathway via death domain receptors	2/66	50/18870	0.0132480768919125	0.0760651468412451	0.0529547949564089	TNFAIP3/SFRP2	2
BP	GO:0045727	positive regulation of translation	3/66	141/18870	0.0132637683798318	0.0760651468412451	0.0529547949564089	TENT5B/RPL26/IL6	3
BP	GO:1904064	positive regulation of cation transmembrane transport	3/66	141/18870	0.0132637683798318	0.0760651468412451	0.0529547949564089	APLNR/THY1/CD19	3
BP	GO:0006692	prostanoid metabolic process	2/66	51/18870	0.0137580045833271	0.0784659821840306	0.0546262009627188	IL1B/PTGS2	2
BP	GO:0010043	response to zinc ion	2/66	51/18870	0.0137580045833271	0.0784659821840306	0.0546262009627188	MT1X/MT1M	2
BP	GO:0043122	regulation of canonical NF-kappaB signal transduction	4/66	265/18870	0.0138792109623299	0.0787511504486044	0.0548247285092454	CCR7/IL1B/TNFAIP3/LTB	4
BP	GO:0045786	negative regulation of cell cycle	5/66	407/18870	0.0138838733449852	0.0787511504486044	0.0548247285092454	TENT5B/BTG2/PTGS2/NUPR1/RPL26	5
BP	GO:0034763	negative regulation of transmembrane transport	3/66	144/18870	0.0140309046848063	0.0793327782841352	0.055229644348503	PLN/IL1B/MMP9	3
BP	GO:0006636	unsaturated fatty acid biosynthetic process	2/66	52/18870	0.0142763619737055	0.0793327782841352	0.055229644348503	IL1B/PTGS2	2
BP	GO:0010662	regulation of striated muscle cell apoptotic process	2/66	52/18870	0.0142763619737055	0.0793327782841352	0.055229644348503	NUPR1/SFRP2	2
BP	GO:0046638	positive regulation of alpha-beta T cell differentiation	2/66	52/18870	0.0142763619737055	0.0793327782841352	0.055229644348503	ZBTB16/CD83	2
BP	GO:0007178	transmembrane receptor protein serine/threonine kinase signaling pathway	5/66	410/18870	0.0142916925703898	0.0793327782841352	0.055229644348503	ITGA8/SFRP4/SFRP2/CCN3/FOS	5
BP	GO:0050671	positive regulation of lymphocyte proliferation	3/66	145/18870	0.0142921286504174	0.0793327782841352	0.055229644348503	IL1B/CD24/IL6	3
BP	GO:0050921	positive regulation of chemotaxis	3/66	145/18870	0.0142921286504174	0.0793327782841352	0.055229644348503	CCR7/CXCL8/IL6	3
BP	GO:2001235	positive regulation of apoptotic signaling pathway	3/66	145/18870	0.0142921286504174	0.0793327782841352	0.055229644348503	NUPR1/LTB/RPL26	3
BP	GO:0045778	positive regulation of ossification	2/66	53/18870	0.0148030857341811	0.081731930808936	0.0568998788158752	ZBTB16/TMEM119	2
BP	GO:0071622	regulation of granulocyte chemotaxis	2/66	53/18870	0.0148030857341811	0.081731930808936	0.0568998788158752	CCR7/CXCL8	2
BP	GO:0032946	positive regulation of mononuclear cell proliferation	3/66	148/18870	0.0150923886721561	0.0831082198498568	0.0578580193965386	IL1B/CD24/IL6	3
BP	GO:0010659	cardiac muscle cell apoptotic process	2/66	54/18870	0.0153381128639558	0.083794532383085	0.0583358142997545	NUPR1/SFRP2	2
BP	GO:0042743	hydrogen peroxide metabolic process	2/66	54/18870	0.0153381128639558	0.083794532383085	0.0583358142997545	HBB/HBA2	2
BP	GO:0050805	negative regulation of synaptic transmission	2/66	54/18870	0.0153381128639558	0.083794532383085	0.0583358142997545	IL1B/PTGS2	2
BP	GO:0045667	regulation of osteoblast differentiation	3/66	150/18870	0.0156397531048089	0.0852181822718723	0.0593269264066934	TMEM119/SFRP2/IL6	3
BP	GO:0010559	regulation of glycoprotein biosynthetic process	2/66	55/18870	0.0158813806888369	0.0860828885379252	0.0599289148983731	CCR7/HBEGF	2
BP	GO:0042304	regulation of fatty acid biosynthetic process	2/66	55/18870	0.0158813806888369	0.0860828885379252	0.0599289148983731	IL1B/PTGS2	2
BP	GO:0042060	wound healing	5/66	423/18870	0.0161524630033212	0.0872854661698371	0.0607661216160564	HBB/CSRP1/TNFAIP3/HBEGF/IL6	5
BP	GO:0042113	B cell activation	4/66	278/18870	0.0162730375512806	0.0872854661698371	0.0607661216160564	TNFAIP3/CD79A/CD19/IL6	4
BP	GO:0001954	positive regulation of cell-matrix adhesion	2/66	56/18870	0.016432826859779	0.0872854661698371	0.0607661216160564	THY1/CCR7	2
BP	GO:0010658	striated muscle cell apoptotic process	2/66	56/18870	0.016432826859779	0.0872854661698371	0.0607661216160564	NUPR1/SFRP2	2
BP	GO:0031529	ruffle organization	2/66	56/18870	0.016432826859779	0.0872854661698371	0.0607661216160564	CSPG4/CCR7	2
BP	GO:0045912	negative regulation of carbohydrate metabolic process	2/66	56/18870	0.016432826859779	0.0872854661698371	0.0607661216160564	NUPR1/SIK1	2
BP	GO:0001894	tissue homeostasis	4/66	279/18870	0.0164672542079871	0.0872854661698371	0.0607661216160564	TNFAIP3/PTGS2/TMEM119/IL6	4
BP	GO:0060249	anatomical structure homeostasis	4/66	279/18870	0.0164672542079871	0.0872854661698371	0.0607661216160564	TNFAIP3/PTGS2/TMEM119/IL6	4
BP	GO:0030183	B cell differentiation	3/66	153/18870	0.0164816487180039	0.0872854661698371	0.0607661216160564	CD79A/CD19/IL6	3
BP	GO:0042733	embryonic digit morphogenesis	2/66	57/18870	0.0169923893514335	0.0889698703874697	0.061938764852447	ZBTB16/SFRP2	2
BP	GO:0061005	cell differentiation involved in kidney development	2/66	57/18870	0.0169923893514335	0.0889698703874697	0.061938764852447	CD24/MMP9	2
BP	GO:0061900	glial cell activation	2/66	57/18870	0.0169923893514335	0.0889698703874697	0.061938764852447	IL1B/IL6	2
BP	GO:0072132	mesenchyme morphogenesis	2/66	57/18870	0.0169923893514335	0.0889698703874697	0.061938764852447	APLNR/ACTC1	2
BP	GO:0007584	response to nutrient	3/66	155/18870	0.0170568441301604	0.0889698703874697	0.061938764852447	PTGS2/MAP1B/SFRP2	3
BP	GO:0045807	positive regulation of endocytosis	3/66	155/18870	0.0170568441301604	0.0889698703874697	0.061938764852447	IL2RB/SFRP4/IL1B	3
BP	GO:0097530	granulocyte migration	3/66	156/18870	0.0173486288503488	0.0902650463491831	0.0628404363844581	CCR7/CXCL8/IL1B	3
BP	GO:0031102	neuron projection regeneration	2/66	58/18870	0.0175600064607022	0.0911364335310442	0.063447075975116	THY1/MAP1B	2
BP	GO:0034767	positive regulation of monoatomic ion transmembrane transport	3/66	158/18870	0.0179405835165847	0.0926483865184824	0.0644996626558545	APLNR/THY1/CD19	3
BP	GO:0090316	positive regulation of intracellular protein transport	3/66	158/18870	0.0179405835165847	0.0926483865184824	0.0644996626558545	UBL5/IL1B/PTGS2	3
BP	GO:0010721	negative regulation of cell development	4/66	287/18870	0.0180736816143409	0.0929618283649371	0.0647178736157888	THY1/BTG2/IL1B/IL6	4
BP	GO:0010718	positive regulation of epithelial to mesenchymal transition	2/66	59/18870	0.0181356168052984	0.0929618283649371	0.0647178736157888	IL1B/IL6	2
BP	GO:0014009	glial cell proliferation	2/66	59/18870	0.0181356168052984	0.0929618283649371	0.0647178736157888	IL1B/IL6	2
BP	GO:0032387	negative regulation of intracellular transport	2/66	60/18870	0.0187191593223131	0.0957166865840442	0.0666357421559135	PLN/MAP1B	2
BP	GO:0051147	regulation of muscle cell differentiation	3/66	162/18870	0.0191580882865566	0.0975395379607035	0.0679047691005202	TMEM119/SIK1/CCN3	3
BP	GO:0019755	one-carbon compound transport	2/66	61/18870	0.0193105732667867	0.0975395379607035	0.0679047691005202	HBB/HBA2	2
BP	GO:0034113	heterotypic cell-cell adhesion	2/66	61/18870	0.0193105732667867	0.0975395379607035	0.0679047691005202	THY1/IL1B	2
BP	GO:0046456	icosanoid biosynthetic process	2/66	61/18870	0.0193105732667867	0.0975395379607035	0.0679047691005202	IL1B/PTGS2	2
BP	GO:1903018	regulation of glycoprotein metabolic process	2/66	61/18870	0.0193105732667867	0.0975395379607035	0.0679047691005202	CCR7/HBEGF	2
BP	GO:0007254	JNK cascade	3/66	163/18870	0.019469473402177	0.0977313180287213	0.0680382819457633	DUSP3/CCR7/IL1B	3
BP	GO:0030307	positive regulation of cell growth	3/66	163/18870	0.019469473402177	0.0977313180287213	0.0680382819457633	HBEGF/MAP1B/SFRP2	3
BP	GO:0001503	ossification	5/66	444/18870	0.0194897715143982	0.0977313180287213	0.0680382819457633	ZBTB16/PTGS2/TMEM119/SFRP2/IL6	5
BP	GO:0018105	peptidyl-serine phosphorylation	4/66	295/18870	0.0197748929361152	0.0988821557046824	0.0688394685034626	PTGS2/SFRP2/CAMK1G/IL6	4
BP	GO:0034329	cell junction assembly	5/66	446/18870	0.0198295786731029	0.0988821557046824	0.0688394685034626	APLNR/THY1/DUSP3/IL1B/MAP1B	5
BP	GO:0022617	extracellular matrix disassembly	2/66	62/18870	0.0199097982102877	0.0988821557046824	0.0688394685034626	MMP9/IL6	2
BP	GO:0046824	positive regulation of nucleocytoplasmic transport	2/66	62/18870	0.0199097982102877	0.0988821557046824	0.0688394685034626	IL1B/PTGS2	2
BP	GO:0050796	regulation of insulin secretion	3/66	165/18870	0.020100664215744	0.0995159413691451	0.0692806954162033	IL1B/CCN3/IL6	3
BP	GO:0090092	regulation of transmembrane receptor protein serine/threonine kinase signaling pathway	4/66	297/18870	0.0202151786638066	0.0995159413691451	0.0692806954162033	ITGA8/SFRP4/SFRP2/CCN3	4
BP	GO:0007519	skeletal muscle tissue development	3/66	166/18870	0.020420472242372	0.0995159413691451	0.0692806954162033	BTG2/NUPR1/FOS	3
BP	GO:0070665	positive regulation of leukocyte proliferation	3/66	166/18870	0.020420472242372	0.0995159413691451	0.0692806954162033	IL1B/CD24/IL6	3
BP	GO:0001666	response to hypoxia	4/66	298/18870	0.0204375838991656	0.0995159413691451	0.0692806954162033	PTGS2/CD24/NR4A2/FOS	4
BP	GO:0032757	positive regulation of interleukin-8 production	2/66	63/18870	0.0205167740394962	0.0995159413691451	0.0692806954162033	IL1B/IL6	2
BP	GO:0042058	regulation of epidermal growth factor receptor signaling pathway	2/66	63/18870	0.0205167740394962	0.0995159413691451	0.0692806954162033	DUSP3/MMP9	2
BP	GO:0051893	regulation of focal adhesion assembly	2/66	63/18870	0.0205167740394962	0.0995159413691451	0.0692806954162033	THY1/DUSP3	2
BP	GO:0071715	icosanoid transport	2/66	63/18870	0.0205167740394962	0.0995159413691451	0.0692806954162033	IL1B/PTGS2	2
BP	GO:0090109	regulation of cell-substrate junction assembly	2/66	63/18870	0.0205167740394962	0.0995159413691451	0.0692806954162033	THY1/DUSP3	2
BP	GO:0007249	canonical NF-kappaB signal transduction	4/66	300/18870	0.0208869321248782	0.101075223988921	0.0703662318916888	CCR7/IL1B/TNFAIP3/LTB	4
BP	GO:0050731	positive regulation of peptidyl-tyrosine phosphorylation	3/66	168/18870	0.0210685184493847	0.101080348898966	0.0703697997354634	CSPG4/HBEGF/IL6	3
BP	GO:0032615	interleukin-12 production	2/66	64/18870	0.0211314409547936	0.101080348898966	0.0703697997354634	CCR7/LTB	2
BP	GO:0032655	regulation of interleukin-12 production	2/66	64/18870	0.0211314409547936	0.101080348898966	0.0703697997354634	CCR7/LTB	2
BP	GO:1904036	negative regulation of epithelial cell apoptotic process	2/66	64/18870	0.0211314409547936	0.101080348898966	0.0703697997354634	TNFAIP3/NUPR1	2
BP	GO:2001244	positive regulation of intrinsic apoptotic signaling pathway	2/66	64/18870	0.0211314409547936	0.101080348898966	0.0703697997354634	NUPR1/RPL26	2
BP	GO:0034765	regulation of monoatomic ion transmembrane transport	5/66	454/18870	0.0212278777269331	0.101308216462329	0.0705284358598405	APLNR/THY1/PLN/CD19/MMP9	5
BP	GO:0034250	positive regulation of amide metabolic process	3/66	169/18870	0.0213967582367825	0.10164684233309	0.0707641793546967	TENT5B/RPL26/IL6	3
BP	GO:0051250	negative regulation of lymphocyte activation	3/66	169/18870	0.0213967582367825	0.10164684233309	0.0707641793546967	DUSP3/TNFAIP3/PDE5A	3
BP	GO:0006937	regulation of muscle contraction	3/66	170/18870	0.0217278100213329	0.10263809803943	0.0714542686381388	PLN/PTGS2/PDE5A	3
BP	GO:0032613	interleukin-10 production	2/66	65/18870	0.021753739468858	0.10263809803943	0.0714542686381388	CD83/IL6	2
BP	GO:0032653	regulation of interleukin-10 production	2/66	65/18870	0.021753739468858	0.10263809803943	0.0714542686381388	CD83/IL6	2
BP	GO:0001959	regulation of cytokine-mediated signaling pathway	3/66	171/18870	0.0220616743129274	0.103854956629563	0.0723014174284504	TNFAIP3/CD24/IL6	3
BP	GO:0018209	peptidyl-serine modification	4/66	308/18870	0.022745193520972	0.106830365949181	0.0743728285408301	PTGS2/SFRP2/CAMK1G/IL6	4
BP	GO:0046888	negative regulation of hormone secretion	2/66	67/18870	0.0230209948970974	0.107638705870212	0.0749355760875172	IL1B/CCN3	2
BP	GO:0070301	cellular response to hydrogen peroxide	2/66	67/18870	0.0230209948970974	0.107638705870212	0.0749355760875172	TNFAIP3/IL6	2
BP	GO:0002443	leukocyte mediated immunity	5/66	466/18870	0.0234442593367023	0.109126193683843	0.075971130680416	IL2RB/IL1B/CD19/IGLL1/IL6	5
BP	GO:0051960	regulation of nervous system development	5/66	466/18870	0.0234442593367023	0.109126193683843	0.075971130680416	THY1/BTG2/IL1B/MAP1B/IL6	5
BP	GO:0035567	non-canonical Wnt signaling pathway	2/66	68/18870	0.0236658343855521	0.109421541613377	0.0761767450741132	SFRP4/SFRP2	2
BP	GO:0051926	negative regulation of calcium ion transport	2/66	68/18870	0.0236658343855521	0.109421541613377	0.0761767450741132	PLN/PTGS2	2
BP	GO:0150116	regulation of cell-substrate junction organization	2/66	68/18870	0.0236658343855521	0.109421541613377	0.0761767450741132	THY1/DUSP3	2
BP	GO:0010634	positive regulation of epithelial cell migration	3/66	176/18870	0.0237731931891817	0.109673664579425	0.0763522672485297	PTGS2/HBEGF/MMP9	3
BP	GO:0032635	interleukin-6 production	3/66	177/18870	0.0241239368295211	0.110799320482491	0.0771359228386876	IL1B/TNFAIP3/IL6	3
BP	GO:0032675	regulation of interleukin-6 production	3/66	177/18870	0.0241239368295211	0.110799320482491	0.0771359228386876	IL1B/TNFAIP3/IL6	3
BP	GO:0001822	kidney development	4/66	314/18870	0.0242033260469726	0.110918553804669	0.0772189303183303	ZBTB16/ITGA8/CD24/MMP9	4
BP	GO:0002711	positive regulation of T cell mediated immunity	2/66	69/18870	0.0243180706185641	0.110950384780473	0.0772410903070632	IL1B/IL6	2
BP	GO:0046626	regulation of insulin receptor signaling pathway	2/66	69/18870	0.0243180706185641	0.110950384780473	0.0772410903070632	IL1B/SOCS3	2
BP	GO:0036293	response to decreased oxygen levels	4/66	315/18870	0.0244517562501834	0.110950384780473	0.0772410903070632	PTGS2/CD24/NR4A2/FOS	4
BP	GO:0001837	epithelial to mesenchymal transition	3/66	178/18870	0.0244774933667904	0.110950384780473	0.0772410903070632	IL1B/SFRP2/IL6	3
BP	GO:0060538	skeletal muscle organ development	3/66	178/18870	0.0244774933667904	0.110950384780473	0.0772410903070632	BTG2/NUPR1/FOS	3
BP	GO:0048872	homeostasis of number of cells	4/66	316/18870	0.0247017371145252	0.111384635324595	0.077543405486598	CCR7/TNFAIP3/CCN3/IL6	4
BP	GO:0060070	canonical Wnt signaling pathway	4/66	316/18870	0.0247017371145252	0.111384635324595	0.077543405486598	LGR6/SFRP4/SFRP2/NR4A2	4
BP	GO:0006469	negative regulation of protein kinase activity	3/66	179/18870	0.0248338624145711	0.111384635324595	0.077543405486598	THY1/DUSP3/IL1B	3
BP	GO:0050922	negative regulation of chemotaxis	2/66	70/18870	0.0249776456494278	0.111384635324595	0.077543405486598	DUSP3/CCN3	2
BP	GO:0051148	negative regulation of muscle cell differentiation	2/66	70/18870	0.0249776456494278	0.111384635324595	0.077543405486598	TMEM119/CCN3	2
BP	GO:0071479	cellular response to ionizing radiation	2/66	70/18870	0.0249776456494278	0.111384635324595	0.077543405486598	SFRP2/RPL26	2
BP	GO:1901184	regulation of ERBB signaling pathway	2/66	70/18870	0.0249776456494278	0.111384635324595	0.077543405486598	DUSP3/MMP9	2
BP	GO:0043410	positive regulation of MAPK cascade	5/66	474/18870	0.0250025241142876	0.111384635324595	0.077543405486598	CSPG4/CCR7/IL1B/CD24/IL6	5
BP	GO:0071478	cellular response to radiation	3/66	181/18870	0.0255550359591871	0.11327231023478	0.0788575610751207	SFRP2/RPL26/MMP9	3
BP	GO:0002548	monocyte chemotaxis	2/66	71/18870	0.0256445018354271	0.11327231023478	0.0788575610751207	CCN3/IL6	2
BP	GO:0030239	myofibril assembly	2/66	71/18870	0.0256445018354271	0.11327231023478	0.0788575610751207	CSRP1/ACTC1	2
BP	GO:1900076	regulation of cellular response to insulin stimulus	2/66	71/18870	0.0256445018354271	0.11327231023478	0.0788575610751207	IL1B/SOCS3	2
BP	GO:0030198	extracellular matrix organization	4/66	321/18870	0.0259749694474083	0.113591218071754	0.0790795773311621	ITGA8/SFRP2/MMP9/IL6	4
BP	GO:0043086	negative regulation of catalytic activity	5/66	480/18870	0.0262142142414566	0.113591218071754	0.0790795773311621	THY1/DUSP3/PLN/IL1B/MMP9	5
BP	GO:0043062	extracellular structure organization	4/66	322/18870	0.0262342946568584	0.113591218071754	0.0790795773311621	ITGA8/SFRP2/MMP9/IL6	4
BP	GO:0060759	regulation of response to cytokine stimulus	3/66	183/18870	0.0262874522384152	0.113591218071754	0.0790795773311621	TNFAIP3/CD24/IL6	3
BP	GO:0014015	positive regulation of gliogenesis	2/66	72/18870	0.0263185818364709	0.113591218071754	0.0790795773311621	IL1B/IL6	2
BP	GO:0014823	response to activity	2/66	72/18870	0.0263185818364709	0.113591218071754	0.0790795773311621	FOS/IL6	2
BP	GO:0030858	positive regulation of epithelial cell differentiation	2/66	72/18870	0.0263185818364709	0.113591218071754	0.0790795773311621	SFRP4/CD24	2
BP	GO:0032722	positive regulation of chemokine production	2/66	72/18870	0.0263185818364709	0.113591218071754	0.0790795773311621	IL1B/IL6	2
BP	GO:0046635	positive regulation of alpha-beta T cell activation	2/66	72/18870	0.0263185818364709	0.113591218071754	0.0790795773311621	ZBTB16/CD83	2
BP	GO:0050766	positive regulation of phagocytosis	2/66	72/18870	0.0263185818364709	0.113591218071754	0.0790795773311621	IL2RB/IL1B	2
BP	GO:0071260	cellular response to mechanical stimulus	2/66	72/18870	0.0263185818364709	0.113591218071754	0.0790795773311621	IL1B/PTGS2	2
BP	GO:0045229	external encapsulating structure organization	4/66	323/18870	0.0264951836684832	0.114116185260936	0.0794450473396536	ITGA8/SFRP2/MMP9/IL6	4
BP	GO:0072001	renal system development	4/66	324/18870	0.026757638223415	0.114992976714366	0.0800554492591138	ZBTB16/ITGA8/CD24/MMP9	4
BP	GO:0032413	negative regulation of ion transmembrane transporter activity	2/66	73/18870	0.0269998286137336	0.114992976714366	0.0800554492591138	PLN/MMP9	2
BP	GO:0042093	T-helper cell differentiation	2/66	73/18870	0.0269998286137336	0.114992976714366	0.0800554492591138	SOCS3/IL6	2
BP	GO:0055002	striated muscle cell development	2/66	73/18870	0.0269998286137336	0.114992976714366	0.0800554492591138	CSRP1/ACTC1	2
BP	GO:1902107	positive regulation of leukocyte differentiation	3/66	185/18870	0.0270311043528952	0.114992976714366	0.0800554492591138	ZBTB16/CD83/FOS	3
BP	GO:1903708	positive regulation of hemopoiesis	3/66	185/18870	0.0270311043528952	0.114992976714366	0.0800554492591138	ZBTB16/CD83/FOS	3
BP	GO:0032872	regulation of stress-activated MAPK cascade	3/66	186/18870	0.0274071412419848	0.116354243800328	0.0810031319023681	DUSP3/CCR7/IL1B	3
BP	GO:0046637	regulation of alpha-beta T cell differentiation	2/66	74/18870	0.0276881854283019	0.11700548130737	0.081456508384048	ZBTB16/CD83	2
BP	GO:0050709	negative regulation of protein secretion	2/66	74/18870	0.0276881854283019	0.11700548130737	0.081456508384048	IL1B/CCN3	2
BP	GO:0008217	regulation of blood pressure	3/66	187/18870	0.0277859837594092	0.11700548130737	0.081456508384048	HBB/PTGS2/CTSZ	3
BP	GO:0061138	morphogenesis of a branching epithelium	3/66	187/18870	0.0277859837594092	0.11700548130737	0.081456508384048	SOCS3/CTSZ/SFRP2	3
BP	GO:0048545	response to steroid hormone	4/66	330/18870	0.0283653352029892	0.118560050228331	0.082538763291501	PTGS2/FOSB/FOS/IL6	4
BP	GO:0001707	mesoderm formation	2/66	75/18870	0.0283835958398268	0.118560050228331	0.082538763291501	ITGA8/SFRP2	2
BP	GO:0002294	CD4-positive, alpha-beta T cell differentiation involved in immune response	2/66	75/18870	0.0283835958398268	0.118560050228331	0.082538763291501	SOCS3/IL6	2
BP	GO:0042246	tissue regeneration	2/66	75/18870	0.0283835958398268	0.118560050228331	0.082538763291501	LGR6/CCN3	2
BP	GO:0046890	regulation of lipid biosynthetic process	3/66	189/18870	0.0285520803010518	0.118785809028023	0.0826959313434114	IL1B/PTGS2/SIK1	3
BP	GO:0070302	regulation of stress-activated protein kinase signaling cascade	3/66	189/18870	0.0285520803010518	0.118785809028023	0.0826959313434114	DUSP3/CCR7/IL1B	3
BP	GO:0002287	alpha-beta T cell activation involved in immune response	2/66	76/18870	0.0290860037051809	0.120044818473073	0.0835724245834747	SOCS3/IL6	2
BP	GO:0002293	alpha-beta T cell differentiation involved in immune response	2/66	76/18870	0.0290860037051809	0.120044818473073	0.0835724245834747	SOCS3/IL6	2
BP	GO:0042273	ribosomal large subunit biogenesis	2/66	76/18870	0.0290860037051809	0.120044818473073	0.0835724245834747	RPL26/RPL35A	2
BP	GO:0051145	smooth muscle cell differentiation	2/66	76/18870	0.0290860037051809	0.120044818473073	0.0835724245834747	APLNR/ITGA8	2
BP	GO:0048332	mesoderm morphogenesis	2/66	77/18870	0.0297953531771217	0.122728478562906	0.0854407266336427	ITGA8/SFRP2	2
BP	GO:0002822	regulation of adaptive immune response based on somatic recombination of immune receptors built from immunoglobulin superfamily domains	3/66	193/18870	0.0301178762720607	0.123566622807901	0.0860242232609515	IL1B/TNFAIP3/IL6	3
BP	GO:0033673	negative regulation of kinase activity	3/66	193/18870	0.0301178762720607	0.123566622807901	0.0860242232609515	THY1/DUSP3/IL1B	3
BP	GO:0033674	positive regulation of kinase activity	4/66	337/18870	0.030312742662957	0.123876483795864	0.0862399413100704	CCR7/IL1B/CD24/CD19	4
BP	GO:0062012	regulation of small molecule metabolic process	4/66	337/18870	0.030312742662957	0.123876483795864	0.0862399413100704	IL1B/PTGS2/NUPR1/SIK1	4
BP	GO:0019233	sensory perception of pain	2/66	78/18870	0.0305115887029604	0.12395706095371	0.086296037262673	NR2F6/CCN3	2
BP	GO:0042509	regulation of tyrosine phosphorylation of STAT protein	2/66	78/18870	0.0305115887029604	0.12395706095371	0.086296037262673	SOCS3/IL6	2
BP	GO:0055117	regulation of cardiac muscle contraction	2/66	78/18870	0.0305115887029604	0.12395706095371	0.086296037262673	PLN/PDE5A	2
BP	GO:0030111	regulation of Wnt signaling pathway	4/66	338/18870	0.030597278768894	0.12406240375825	0.0863693744853854	LGR6/SFRP4/TNFAIP3/SFRP2	4
BP	GO:0090276	regulation of peptide hormone secretion	3/66	195/18870	0.0309175475854798	0.125116625316678	0.0871032991379168	IL1B/CCN3/IL6	3
BP	GO:0043123	positive regulation of canonical NF-kappaB signal transduction	3/66	196/18870	0.031321569680084	0.126505016840184	0.0880698651868837	CCR7/IL1B/LTB	3
BP	GO:0070482	response to oxygen levels	4/66	343/18870	0.032043797312962	0.129170724702348	0.0899256693115928	PTGS2/CD24/NR4A2/FOS	4
BP	GO:0002791	regulation of peptide secretion	3/66	198/18870	0.0321379758559855	0.12929929821129	0.0900151792131131	IL1B/CCN3/IL6	3
BP	GO:0030073	insulin secretion	3/66	199/18870	0.0325503553094818	0.130227750061724	0.0906615459054595	IL1B/CCN3/IL6	3
BP	GO:1902075	cellular response to salt	3/66	199/18870	0.0325503553094818	0.130227750061724	0.0906615459054595	PTGS2/FOSB/FOS	3
BP	GO:0002720	positive regulation of cytokine production involved in immune response	2/66	81/18870	0.0327010604674679	0.130227750061724	0.0906615459054595	IL1B/IL6	2
BP	GO:0090087	regulation of peptide transport	3/66	200/18870	0.0329655157723026	0.130227750061724	0.0906615459054595	IL1B/CCN3/IL6	3
BP	GO:0032388	positive regulation of intracellular transport	3/66	201/18870	0.0333834547080828	0.130227750061724	0.0906615459054595	UBL5/IL1B/PTGS2	3
BP	GO:0007260	tyrosine phosphorylation of STAT protein	2/66	82/18870	0.0334442905267828	0.130227750061724	0.0906615459054595	SOCS3/IL6	2
BP	GO:0002695	negative regulation of leukocyte activation	3/66	202/18870	0.0338041694930161	0.130227750061724	0.0906615459054595	DUSP3/TNFAIP3/PDE5A	3
BP	GO:0050728	negative regulation of inflammatory response	3/66	202/18870	0.0338041694930161	0.130227750061724	0.0906615459054595	SOCS3/TNFAIP3/CCN3	3
BP	GO:0001763	morphogenesis of a branching structure	3/66	203/18870	0.0342276574167049	0.130227750061724	0.0906615459054595	SOCS3/CTSZ/SFRP2	3
BP	GO:0002002	regulation of angiotensin levels in blood	1/66	10/18870	0.0344388414180571	0.130227750061724	0.0906615459054595	CTSZ	1
BP	GO:0002676	regulation of chronic inflammatory response	1/66	10/18870	0.0344388414180571	0.130227750061724	0.0906615459054595	TNFAIP3	1
BP	GO:0002883	regulation of hypersensitivity	1/66	10/18870	0.0344388414180571	0.130227750061724	0.0906615459054595	CCR7	1
BP	GO:0008627	intrinsic apoptotic signaling pathway in response to osmotic stress	1/66	10/18870	0.0344388414180571	0.130227750061724	0.0906615459054595	PTGS2	1
BP	GO:0014012	peripheral nervous system axon regeneration	1/66	10/18870	0.0344388414180571	0.130227750061724	0.0906615459054595	MAP1B	1
BP	GO:0014866	skeletal myofibril assembly	1/66	10/18870	0.0344388414180571	0.130227750061724	0.0906615459054595	ACTC1	1
BP	GO:0019852	L-ascorbic acid metabolic process	1/66	10/18870	0.0344388414180571	0.130227750061724	0.0906615459054595	SLC2A3	1
BP	GO:0035871	protein K11-linked deubiquitination	1/66	10/18870	0.0344388414180571	0.130227750061724	0.0906615459054595	TNFAIP3	1
BP	GO:0038130	ERBB4 signaling pathway	1/66	10/18870	0.0344388414180571	0.130227750061724	0.0906615459054595	HBEGF	1
BP	GO:0048865	stem cell fate commitment	1/66	10/18870	0.0344388414180571	0.130227750061724	0.0906615459054595	SFRP2	1
BP	GO:0070432	regulation of nucleotide-binding oligomerization domain containing 2 signaling pathway	1/66	10/18870	0.0344388414180571	0.130227750061724	0.0906615459054595	TNFAIP3	1
BP	GO:0071374	cellular response to parathyroid hormone stimulus	1/66	10/18870	0.0344388414180571	0.130227750061724	0.0906615459054595	FOS	1
BP	GO:0090281	negative regulation of calcium ion import	1/66	10/18870	0.0344388414180571	0.130227750061724	0.0906615459054595	PLN	1
BP	GO:0097050	type B pancreatic cell apoptotic process	1/66	10/18870	0.0344388414180571	0.130227750061724	0.0906615459054595	IL6	1
BP	GO:1901334	lactone metabolic process	1/66	10/18870	0.0344388414180571	0.130227750061724	0.0906615459054595	SLC2A3	1
BP	GO:1903010	regulation of bone development	1/66	10/18870	0.0344388414180571	0.130227750061724	0.0906615459054595	TMEM119	1
BP	GO:1903044	protein localization to membrane raft	1/66	10/18870	0.0344388414180571	0.130227750061724	0.0906615459054595	CD24	1
BP	GO:1903799	negative regulation of miRNA processing	1/66	10/18870	0.0344388414180571	0.130227750061724	0.0906615459054595	IL6	1
BP	GO:1904627	response to phorbol 13-acetate 12-myristate	1/66	10/18870	0.0344388414180571	0.130227750061724	0.0906615459054595	FOS	1
BP	GO:1904628	cellular response to phorbol 13-acetate 12-myristate	1/66	10/18870	0.0344388414180571	0.130227750061724	0.0906615459054595	FOS	1
BP	GO:2000271	positive regulation of fibroblast apoptotic process	1/66	10/18870	0.0344388414180571	0.130227750061724	0.0906615459054595	NUPR1	1
BP	GO:2000347	positive regulation of hepatocyte proliferation	1/66	10/18870	0.0344388414180571	0.130227750061724	0.0906615459054595	TNFAIP3	1
BP	GO:2000510	positive regulation of dendritic cell chemotaxis	1/66	10/18870	0.0344388414180571	0.130227750061724	0.0906615459054595	CCR7	1
BP	GO:2000659	regulation of interleukin-1-mediated signaling pathway	1/66	10/18870	0.0344388414180571	0.130227750061724	0.0906615459054595	IL6	1
BP	GO:0002292	T cell differentiation involved in immune response	2/66	84/18870	0.0349505348200002	0.131206709378518	0.0913430747270587	SOCS3/IL6	2
BP	GO:0010660	regulation of muscle cell apoptotic process	2/66	84/18870	0.0349505348200002	0.131206709378518	0.0913430747270587	NUPR1/SFRP2	2
BP	GO:0060395	SMAD protein signal transduction	2/66	84/18870	0.0349505348200002	0.131206709378518	0.0913430747270587	CCN3/FOS	2
BP	GO:0072332	intrinsic apoptotic signaling pathway by p53 class mediator	2/66	84/18870	0.0349505348200002	0.131206709378518	0.0913430747270587	NUPR1/RPL26	2
BP	GO:0016064	immunoglobulin mediated immune response	3/66	205/18870	0.0350829414108601	0.131466040377158	0.0915236149669597	IL2RB/CD19/IGLL1	3
BP	GO:0048041	focal adhesion assembly	2/66	85/18870	0.0357134417132424	0.133347311145128	0.0928333121398746	THY1/DUSP3	2
BP	GO:0051591	response to cAMP	2/66	85/18870	0.0357134417132424	0.133347311145128	0.0928333121398746	FOSB/FOS	2
BP	GO:0051216	cartilage development	3/66	207/18870	0.0359492833074833	0.133746795961174	0.0931114242240606	ZBTB16/SFRP2/CCN3	3
BP	GO:0071674	mononuclear cell migration	3/66	207/18870	0.0359492833074833	0.133746795961174	0.0931114242240606	CCR7/CCN3/IL6	3
BP	GO:0090287	regulation of cellular response to growth factor stimulus	4/66	357/18870	0.0363063301872929	0.133747426453357	0.0931118631581273	ITGA8/SFRP4/IL1B/SFRP2	4
BP	GO:0002819	regulation of adaptive immune response	3/66	208/18870	0.0363865932970773	0.133747426453357	0.0931118631581273	IL1B/TNFAIP3/IL6	3
BP	GO:0019724	B cell mediated immunity	3/66	208/18870	0.0363865932970773	0.133747426453357	0.0931118631581273	IL2RB/CD19/IGLL1	3
BP	GO:1901654	response to ketone	3/66	208/18870	0.0363865932970773	0.133747426453357	0.0931118631581273	CCR7/FOSB/FOS	3
BP	GO:0008625	extrinsic apoptotic signaling pathway via death domain receptors	2/66	86/18870	0.036482800684821	0.133747426453357	0.0931118631581273	TNFAIP3/SFRP2	2
BP	GO:0033273	response to vitamin	2/66	86/18870	0.036482800684821	0.133747426453357	0.0931118631581273	PTGS2/MAP1B	2
BP	GO:0033077	T cell differentiation in thymus	2/66	87/18870	0.0372585587740107	0.133747426453357	0.0931118631581273	CCR7/IL1B	2
BP	GO:0048708	astrocyte differentiation	2/66	87/18870	0.0372585587740107	0.133747426453357	0.0931118631581273	IL1B/IL6	2
BP	GO:0071277	cellular response to calcium ion	2/66	87/18870	0.0372585587740107	0.133747426453357	0.0931118631581273	FOSB/FOS	2
BP	GO:0019722	calcium-mediated signaling	3/66	210/18870	0.0372694752976224	0.133747426453357	0.0931118631581273	PLN/CCR7/CXCL8	3
BP	GO:0045732	positive regulation of protein catabolic process	3/66	210/18870	0.0372694752976224	0.133747426453357	0.0931118631581273	IL1B/TNFAIP3/NUPR1	3
BP	GO:0002158	osteoclast proliferation	1/66	11/18870	0.0378177935106553	0.133747426453357	0.0931118631581273	TNFAIP3	1
BP	GO:0002604	regulation of dendritic cell antigen processing and presentation	1/66	11/18870	0.0378177935106553	0.133747426453357	0.0931118631581273	CCR7	1
BP	GO:0007406	negative regulation of neuroblast proliferation	1/66	11/18870	0.0378177935106553	0.133747426453357	0.0931118631581273	BTG2	1
BP	GO:0010454	negative regulation of cell fate commitment	1/66	11/18870	0.0378177935106553	0.133747426453357	0.0931118631581273	SFRP2	1
BP	GO:0032966	negative regulation of collagen biosynthetic process	1/66	11/18870	0.0378177935106553	0.133747426453357	0.0931118631581273	IL6	1
BP	GO:0034139	regulation of toll-like receptor 3 signaling pathway	1/66	11/18870	0.0378177935106553	0.133747426453357	0.0931118631581273	TNFAIP3	1
BP	GO:0035723	interleukin-15-mediated signaling pathway	1/66	11/18870	0.0378177935106553	0.133747426453357	0.0931118631581273	IL2RB	1
BP	GO:0043951	negative regulation of cAMP-mediated signaling	1/66	11/18870	0.0378177935106553	0.133747426453357	0.0931118631581273	APLNR	1
BP	GO:0046549	retinal cone cell development	1/66	11/18870	0.0378177935106553	0.133747426453357	0.0931118631581273	THY1	1
BP	GO:0070669	response to interleukin-2	1/66	11/18870	0.0378177935106553	0.133747426453357	0.0931118631581273	IL2RB	1
BP	GO:0071350	cellular response to interleukin-15	1/66	11/18870	0.0378177935106553	0.133747426453357	0.0931118631581273	IL2RB	1
BP	GO:0071481	cellular response to X-ray	1/66	11/18870	0.0378177935106553	0.133747426453357	0.0931118631581273	SFRP2	1
BP	GO:0071492	cellular response to UV-A	1/66	11/18870	0.0378177935106553	0.133747426453357	0.0931118631581273	MMP9	1
BP	GO:0071895	odontoblast differentiation	1/66	11/18870	0.0378177935106553	0.133747426453357	0.0931118631581273	MAP1B	1
BP	GO:0090179	planar cell polarity pathway involved in neural tube closure	1/66	11/18870	0.0378177935106553	0.133747426453357	0.0931118631581273	SFRP2	1
BP	GO:0106072	negative regulation of adenylate cyclase-activating G protein-coupled receptor signaling pathway	1/66	11/18870	0.0378177935106553	0.133747426453357	0.0931118631581273	MRAP2	1
BP	GO:1901731	positive regulation of platelet aggregation	1/66	11/18870	0.0378177935106553	0.133747426453357	0.0931118631581273	IL6	1
BP	GO:1902510	regulation of apoptotic DNA fragmentation	1/66	11/18870	0.0378177935106553	0.133747426453357	0.0931118631581273	IL6	1
BP	GO:0043406	positive regulation of MAP kinase activity	2/66	88/18870	0.0380406633016229	0.134078806475669	0.0933425622609746	IL1B/CD24	2
BP	GO:0046330	positive regulation of JNK cascade	2/66	88/18870	0.0380406633016229	0.134078806475669	0.0933425622609746	CCR7/IL1B	2
BP	GO:0002285	lymphocyte activation involved in immune response	3/66	213/18870	0.0386144027588909	0.13587033919908	0.0945897858839557	SOCS3/CD19/IL6	3
BP	GO:0021954	central nervous system neuron development	2/66	89/18870	0.0388290618687338	0.136083621847482	0.0947382683280564	BTG2/NR4A2	2
BP	GO:0050878	regulation of body fluid levels	4/66	365/18870	0.0388831603695046	0.136083621847482	0.0947382683280564	APLNR/HBB/CSRP1/IL6	4
BP	GO:0043270	positive regulation of monoatomic ion transport	3/66	214/18870	0.0390681923919162	0.136083621847482	0.0947382683280564	APLNR/THY1/CD19	3
BP	GO:1902074	response to salt	4/66	366/18870	0.0392124995615126	0.136083621847482	0.0947382683280564	IL1B/PTGS2/FOSB/FOS	4
BP	GO:0060348	bone development	3/66	215/18870	0.0395247161867861	0.136083621847482	0.0947382683280564	ZBTB16/SFRP4/TMEM119	3
BP	GO:0002312	B cell activation involved in immune response	2/66	90/18870	0.0396237023554169	0.136083621847482	0.0947382683280564	CD19/IL6	2
BP	GO:0010657	muscle cell apoptotic process	2/66	90/18870	0.0396237023554169	0.136083621847482	0.0947382683280564	NUPR1/SFRP2	2
BP	GO:0034644	cellular response to UV	2/66	90/18870	0.0396237023554169	0.136083621847482	0.0947382683280564	RPL26/MMP9	2
BP	GO:0046889	positive regulation of lipid biosynthetic process	2/66	90/18870	0.0396237023554169	0.136083621847482	0.0947382683280564	IL1B/PTGS2	2
BP	GO:0030901	midbrain development	2/66	91/18870	0.0404245329194812	0.136083621847482	0.0947382683280564	SFRP2/NR4A2	2
BP	GO:0032273	positive regulation of protein polymerization	2/66	91/18870	0.0404245329194812	0.136083621847482	0.0947382683280564	CCR7/MAP1B	2
BP	GO:0070098	chemokine-mediated signaling pathway	2/66	91/18870	0.0404245329194812	0.136083621847482	0.0947382683280564	CCR7/CXCL8	2
BP	GO:0034764	positive regulation of transmembrane transport	3/66	217/18870	0.0404459511420783	0.136083621847482	0.0947382683280564	APLNR/THY1/CD19	3
BP	GO:1903828	negative regulation of protein localization	3/66	218/18870	0.040910654555158	0.136083621847482	0.0947382683280564	MRAP2/IL1B/CCN3	3
BP	GO:0007501	mesodermal cell fate specification	1/66	12/18870	0.0411850996047379	0.136083621847482	0.0947382683280564	SFRP2	1
BP	GO:0010459	negative regulation of heart rate	1/66	12/18870	0.0411850996047379	0.136083621847482	0.0947382683280564	PLN	1
BP	GO:0010713	negative regulation of collagen metabolic process	1/66	12/18870	0.0411850996047379	0.136083621847482	0.0947382683280564	IL6	1
BP	GO:0010749	regulation of nitric oxide mediated signal transduction	1/66	12/18870	0.0411850996047379	0.136083621847482	0.0947382683280564	PDE5A	1
BP	GO:0033083	regulation of immature T cell proliferation	1/66	12/18870	0.0411850996047379	0.136083621847482	0.0947382683280564	IL1B	1
BP	GO:0033084	regulation of immature T cell proliferation in thymus	1/66	12/18870	0.0411850996047379	0.136083621847482	0.0947382683280564	IL1B	1
BP	GO:0034135	regulation of toll-like receptor 2 signaling pathway	1/66	12/18870	0.0411850996047379	0.136083621847482	0.0947382683280564	TNFAIP3	1
BP	GO:0042416	dopamine biosynthetic process	1/66	12/18870	0.0411850996047379	0.136083621847482	0.0947382683280564	NR4A2	1
BP	GO:0042532	negative regulation of tyrosine phosphorylation of STAT protein	1/66	12/18870	0.0411850996047379	0.136083621847482	0.0947382683280564	SOCS3	1
BP	GO:0044341	sodium-dependent phosphate transport	1/66	12/18870	0.0411850996047379	0.136083621847482	0.0947382683280564	SFRP4	1
BP	GO:0045060	negative thymic T cell selection	1/66	12/18870	0.0411850996047379	0.136083621847482	0.0947382683280564	CCR7	1
BP	GO:0060965	negative regulation of miRNA-mediated gene silencing	1/66	12/18870	0.0411850996047379	0.136083621847482	0.0947382683280564	IL6	1
BP	GO:0070672	response to interleukin-15	1/66	12/18870	0.0411850996047379	0.136083621847482	0.0947382683280564	IL2RB	1
BP	GO:0071635	negative regulation of transforming growth factor beta production	1/66	12/18870	0.0411850996047379	0.136083621847482	0.0947382683280564	CD24	1
BP	GO:0072182	regulation of nephron tubule epithelial cell differentiation	1/66	12/18870	0.0411850996047379	0.136083621847482	0.0947382683280564	CD24	1
BP	GO:0090178	regulation of establishment of planar polarity involved in neural tube closure	1/66	12/18870	0.0411850996047379	0.136083621847482	0.0947382683280564	SFRP2	1
BP	GO:0097048	dendritic cell apoptotic process	1/66	12/18870	0.0411850996047379	0.136083621847482	0.0947382683280564	CCR7	1
BP	GO:1904338	regulation of dopaminergic neuron differentiation	1/66	12/18870	0.0411850996047379	0.136083621847482	0.0947382683280564	SFRP2	1
BP	GO:2000035	regulation of stem cell division	1/66	12/18870	0.0411850996047379	0.136083621847482	0.0947382683280564	SFRP2	1
BP	GO:2000508	regulation of dendritic cell chemotaxis	1/66	12/18870	0.0411850996047379	0.136083621847482	0.0947382683280564	CCR7	1
BP	GO:2000668	regulation of dendritic cell apoptotic process	1/66	12/18870	0.0411850996047379	0.136083621847482	0.0947382683280564	CCR7	1
BP	GO:2001267	regulation of cysteine-type endopeptidase activity involved in apoptotic signaling pathway	1/66	12/18870	0.0411850996047379	0.136083621847482	0.0947382683280564	MMP9	1
BP	GO:0010631	epithelial cell migration	4/66	372/18870	0.0412223377928169	0.136083621847482	0.0947382683280564	PTGS2/HBEGF/CCN3/MMP9	4
BP	GO:0050886	endocrine process	2/66	92/18870	0.0412315019952149	0.136083621847482	0.0947382683280564	IL1B/CTSZ	2
BP	GO:1904063	negative regulation of cation transmembrane transport	2/66	92/18870	0.0412315019952149	0.136083621847482	0.0947382683280564	PLN/MMP9	2
BP	GO:0009952	anterior/posterior pattern specification	3/66	219/18870	0.0413780766369353	0.13635061444171	0.094924142393504	ZBTB16/BTG2/SFRP2	3
BP	GO:0030336	negative regulation of cell migration	4/66	373/18870	0.0415629468907967	0.136742753954507	0.0951971408475501	THY1/DUSP3/SFRP2/CCN3	4
BP	GO:0010810	regulation of cell-substrate adhesion	3/66	220/18870	0.0418482133298395	0.137463434925232	0.0956988622616083	THY1/DUSP3/CCR7	3
BP	GO:0090132	epithelium migration	4/66	375/18870	0.0422489974452188	0.138423202379774	0.096367030152839	PTGS2/HBEGF/CCN3/MMP9	4
BP	GO:0019915	lipid storage	2/66	94/18870	0.0428636507937334	0.138423202379774	0.096367030152839	IL1B/IL6	2
BP	GO:0050866	negative regulation of cell activation	3/66	223/18870	0.0432748694212293	0.138423202379774	0.096367030152839	DUSP3/TNFAIP3/PDE5A	3
BP	GO:0007044	cell-substrate junction assembly	2/66	95/18870	0.0436887287562514	0.138423202379774	0.096367030152839	THY1/DUSP3	2
BP	GO:0007596	blood coagulation	3/66	224/18870	0.0437558225503379	0.138423202379774	0.096367030152839	HBB/CSRP1/IL6	3
BP	GO:0051348	negative regulation of transferase activity	3/66	225/18870	0.0442394689348008	0.138423202379774	0.096367030152839	THY1/DUSP3/IL1B	3
BP	GO:0070664	negative regulation of leukocyte proliferation	2/66	96/18870	0.0445197417074281	0.138423202379774	0.096367030152839	TNFAIP3/PDE5A	2
BP	GO:0002863	positive regulation of inflammatory response to antigenic stimulus	1/66	13/18870	0.0445407992243202	0.138423202379774	0.096367030152839	CCR7	1
BP	GO:0007512	adult heart development	1/66	13/18870	0.0445407992243202	0.138423202379774	0.096367030152839	APLNR	1
BP	GO:0031272	regulation of pseudopodium assembly	1/66	13/18870	0.0445407992243202	0.138423202379774	0.096367030152839	CCR7	1
BP	GO:0031274	positive regulation of pseudopodium assembly	1/66	13/18870	0.0445407992243202	0.138423202379774	0.096367030152839	CCR7	1
BP	GO:0032306	regulation of prostaglandin secretion	1/66	13/18870	0.0445407992243202	0.138423202379774	0.096367030152839	IL1B	1
BP	GO:0032308	positive regulation of prostaglandin secretion	1/66	13/18870	0.0445407992243202	0.138423202379774	0.096367030152839	IL1B	1
BP	GO:0032494	response to peptidoglycan	1/66	13/18870	0.0445407992243202	0.138423202379774	0.096367030152839	IL6	1
BP	GO:0033079	immature T cell proliferation	1/66	13/18870	0.0445407992243202	0.138423202379774	0.096367030152839	IL1B	1
BP	GO:0033080	immature T cell proliferation in thymus	1/66	13/18870	0.0445407992243202	0.138423202379774	0.096367030152839	IL1B	1
BP	GO:0033690	positive regulation of osteoblast proliferation	1/66	13/18870	0.0445407992243202	0.138423202379774	0.096367030152839	TMEM119	1
BP	GO:0035589	G protein-coupled purinergic nucleotide receptor signaling pathway	1/66	13/18870	0.0445407992243202	0.138423202379774	0.096367030152839	P2RY8	1
BP	GO:0035745	T-helper 2 cell cytokine production	1/66	13/18870	0.0445407992243202	0.138423202379774	0.096367030152839	IL6	1
BP	GO:0042670	retinal cone cell differentiation	1/66	13/18870	0.0445407992243202	0.138423202379774	0.096367030152839	THY1	1
BP	GO:0043383	negative T cell selection	1/66	13/18870	0.0445407992243202	0.138423202379774	0.096367030152839	CCR7	1
BP	GO:0045986	negative regulation of smooth muscle contraction	1/66	13/18870	0.0445407992243202	0.138423202379774	0.096367030152839	PTGS2	1
BP	GO:0060149	negative regulation of post-transcriptional gene silencing	1/66	13/18870	0.0445407992243202	0.138423202379774	0.096367030152839	IL6	1
BP	GO:0060213	positive regulation of nuclear-transcribed mRNA poly(A) tail shortening	1/66	13/18870	0.0445407992243202	0.138423202379774	0.096367030152839	BTG2	1
BP	GO:0060670	branching involved in labyrinthine layer morphogenesis	1/66	13/18870	0.0445407992243202	0.138423202379774	0.096367030152839	SOCS3	1
BP	GO:0060967	negative regulation of gene silencing by regulatory ncRNA	1/66	13/18870	0.0445407992243202	0.138423202379774	0.096367030152839	IL6	1
BP	GO:0070486	leukocyte aggregation	1/66	13/18870	0.0445407992243202	0.138423202379774	0.096367030152839	IL1B	1
BP	GO:0071107	response to parathyroid hormone	1/66	13/18870	0.0445407992243202	0.138423202379774	0.096367030152839	FOS	1
BP	GO:0090177	establishment of planar polarity involved in neural tube closure	1/66	13/18870	0.0445407992243202	0.138423202379774	0.096367030152839	SFRP2	1
BP	GO:0106049	regulation of cellular response to osmotic stress	1/66	13/18870	0.0445407992243202	0.138423202379774	0.096367030152839	PTGS2	1
BP	GO:1900369	negative regulation of post-transcriptional gene silencing by regulatory ncRNA	1/66	13/18870	0.0445407992243202	0.138423202379774	0.096367030152839	IL6	1
BP	GO:1901857	positive regulation of cellular respiration	1/66	13/18870	0.0445407992243202	0.138423202379774	0.096367030152839	NUPR1	1
BP	GO:1902902	negative regulation of autophagosome assembly	1/66	13/18870	0.0445407992243202	0.138423202379774	0.096367030152839	NUPR1	1
BP	GO:1903624	regulation of DNA catabolic process	1/66	13/18870	0.0445407992243202	0.138423202379774	0.096367030152839	IL6	1
BP	GO:1905939	regulation of gonad development	1/66	13/18870	0.0445407992243202	0.138423202379774	0.096367030152839	NUPR1	1
BP	GO:2000551	regulation of T-helper 2 cell cytokine production	1/66	13/18870	0.0445407992243202	0.138423202379774	0.096367030152839	IL6	1
BP	GO:0033157	regulation of intracellular protein transport	3/66	226/18870	0.0447258040950753	0.13879038759548	0.0966226560027353	UBL5/IL1B/PTGS2	3
BP	GO:0050688	regulation of defense response to virus	2/66	97/18870	0.0453566394452769	0.140537885803574	0.097839223815185	IL1B/TNFAIP3	2
BP	GO:0032410	negative regulation of transporter activity	2/66	98/18870	0.0461993720368586	0.142064070960283	0.0989017186028137	PLN/MMP9	2
BP	GO:0050817	coagulation	3/66	229/18870	0.0462008964233777	0.142064070960283	0.0989017186028137	HBB/CSRP1/IL6	3
BP	GO:0009743	response to carbohydrate	3/66	230/18870	0.0466979405472258	0.142064070960283	0.0989017186028137	IL1B/PTGS2/MAP1B	3
BP	GO:0051403	stress-activated MAPK cascade	3/66	230/18870	0.0466979405472258	0.142064070960283	0.0989017186028137	DUSP3/CCR7/IL1B	3
BP	GO:2000146	negative regulation of cell motility	4/66	388/18870	0.0468653758463846	0.142064070960283	0.0989017186028137	THY1/DUSP3/SFRP2/CCN3	4
BP	GO:0002709	regulation of T cell mediated immunity	2/66	99/18870	0.04704788981706	0.142064070960283	0.0989017186028137	IL1B/IL6	2
BP	GO:0006942	regulation of striated muscle contraction	2/66	99/18870	0.04704788981706	0.142064070960283	0.0989017186028137	PLN/PDE5A	2
BP	GO:1990868	response to chemokine	2/66	99/18870	0.04704788981706	0.142064070960283	0.0989017186028137	CCR7/CXCL8	2
BP	GO:1990869	cellular response to chemokine	2/66	99/18870	0.04704788981706	0.142064070960283	0.0989017186028137	CCR7/CXCL8	2
BP	GO:0007599	hemostasis	3/66	231/18870	0.0471976500472651	0.142064070960283	0.0989017186028137	HBB/CSRP1/IL6	3
BP	GO:0043523	regulation of neuron apoptotic process	3/66	232/18870	0.0477000200481861	0.142064070960283	0.0989017186028137	BTG2/NUPR1/NR4A2	3
BP	GO:0002467	germinal center formation	1/66	14/18870	0.0478849317613723	0.142064070960283	0.0989017186028137	TNFAIP3	1
BP	GO:0002524	hypersensitivity	1/66	14/18870	0.0478849317613723	0.142064070960283	0.0989017186028137	CCR7	1
BP	GO:0009214	cyclic nucleotide catabolic process	1/66	14/18870	0.0478849317613723	0.142064070960283	0.0989017186028137	PDE5A	1
BP	GO:0030213	hyaluronan biosynthetic process	1/66	14/18870	0.0478849317613723	0.142064070960283	0.0989017186028137	IL1B	1
BP	GO:0031665	negative regulation of lipopolysaccharide-mediated signaling pathway	1/66	14/18870	0.0478849317613723	0.142064070960283	0.0989017186028137	TNFAIP3	1
BP	GO:0034116	positive regulation of heterotypic cell-cell adhesion	1/66	14/18870	0.0478849317613723	0.142064070960283	0.0989017186028137	IL1B	1
BP	GO:0050930	induction of positive chemotaxis	1/66	14/18870	0.0478849317613723	0.142064070960283	0.0989017186028137	CXCL8	1
BP	GO:0060354	negative regulation of cell adhesion molecule production	1/66	14/18870	0.0478849317613723	0.142064070960283	0.0989017186028137	CXCL8	1
BP	GO:0061043	regulation of vascular wound healing	1/66	14/18870	0.0478849317613723	0.142064070960283	0.0989017186028137	TNFAIP3	1
BP	GO:0061469	regulation of type B pancreatic cell proliferation	1/66	14/18870	0.0478849317613723	0.142064070960283	0.0989017186028137	NUPR1	1
BP	GO:0070141	response to UV-A	1/66	14/18870	0.0478849317613723	0.142064070960283	0.0989017186028137	MMP9	1
BP	GO:0070571	negative regulation of neuron projection regeneration	1/66	14/18870	0.0478849317613723	0.142064070960283	0.0989017186028137	THY1	1
BP	GO:0072160	nephron tubule epithelial cell differentiation	1/66	14/18870	0.0478849317613723	0.142064070960283	0.0989017186028137	CD24	1
BP	GO:0106070	regulation of adenylate cyclase-activating G protein-coupled receptor signaling pathway	1/66	14/18870	0.0478849317613723	0.142064070960283	0.0989017186028137	MRAP2	1
BP	GO:1901077	regulation of relaxation of muscle	1/66	14/18870	0.0478849317613723	0.142064070960283	0.0989017186028137	PLN	1
BP	GO:0019217	regulation of fatty acid metabolic process	2/66	100/18870	0.0479021433873788	0.142064070960283	0.0989017186028137	IL1B/PTGS2	2
BP	GO:0034766	negative regulation of monoatomic ion transmembrane transport	2/66	100/18870	0.0479021433873788	0.142064070960283	0.0989017186028137	PLN/MMP9	2
BP	GO:0050764	regulation of phagocytosis	2/66	100/18870	0.0479021433873788	0.142064070960283	0.0989017186028137	IL2RB/IL1B	2
BP	GO:0060349	bone morphogenesis	2/66	100/18870	0.0479021433873788	0.142064070960283	0.0989017186028137	SFRP4/TMEM119	2
BP	GO:0032755	positive regulation of interleukin-6 production	2/66	101/18870	0.0487620836147125	0.144408110676381	0.100533584808169	IL1B/IL6	2
BP	GO:0002573	myeloid leukocyte differentiation	3/66	235/18870	0.049223043355034	0.145565581203776	0.101339389003541	CCR7/FOS/MMP9	3
BP	GO:0150115	cell-substrate junction organization	2/66	102/18870	0.049627661630153	0.146553379152486	0.10202707107614	THY1/DUSP3	2
CC	GO:0009897	external side of plasma membrane	8/69	387/19886	5.67883912687975e-05	0.00789358638636285	0.00669505244432139	ITGA10/THY1/IL2RB/ITGA8/CCR7/CD83/CD79A/CD19	8
CC	GO:0031838	haptoglobin-hemoglobin complex	2/69	11/19886	0.000639537677904644	0.0354785938107996	0.0300916509413825	HBB/HBA2	2
CC	GO:0005833	hemoglobin complex	2/69	12/19886	0.00076572504627625	0.0354785938107996	0.0300916509413825	HBB/HBA2	2
CC	GO:0071682	endocytic vesicle lumen	2/69	23/19886	0.00286381848292639	0.0741441905720255	0.0628864016968334	HBB/HBA2	2
CC	GO:0045121	membrane raft	5/69	286/19886	0.00315307014129131	0.0741441905720255	0.0628864016968334	THY1/PTGS2/CD24/CD79A/CD19	5
CC	GO:0098857	membrane microdomain	5/69	287/19886	0.00320046865778527	0.0741441905720255	0.0628864016968334	THY1/PTGS2/CD24/CD79A/CD19	5
CC	GO:0101002	ficolin-1-rich granule	4/69	185/19886	0.00391471156834046	0.0777349868570464	0.065931984308892	SLC2A3/HBB/CTSZ/MMP9	4
CC	GO:0098802	plasma membrane signaling receptor complex	5/69	321/19886	0.00513791890330349	0.0798516467866448	0.0677272581605772	ITGA10/IL2RB/ITGA8/CD79A/IL6	5
CC	GO:0008305	integrin complex	2/69	31/19886	0.00517025051136549	0.0798516467866448	0.0677272581605772	ITGA10/ITGA8	2
CC	GO:0016235	aggresome	2/69	35/19886	0.00655689548072163	0.0911408471820306	0.0773023467200866	SLC2A3/HSPB7	2
CC	GO:0032590	dendrite membrane	2/69	40/19886	0.00850030894965419	0.106479894818574	0.0903123681914448	THY1/ITGA8	2
CC	GO:1904813	ficolin-1-rich granule lumen	3/69	124/19886	0.00919250890520063	0.106479894818574	0.0903123681914448	HBB/CTSZ/MMP9	3
CC	GO:0072562	blood microparticle	3/69	144/19886	0.0137550750518237	0.122125255923426	0.103582193588971	HBB/HBA2/ACTC1	3
CC	GO:0043204	perikaryon	3/69	149/19886	0.0150637556254764	0.122125255923426	0.103582193588971	SLC2A3/ITGA8/MAP1B	3
CC	GO:0005925	focal adhesion	5/69	421/19886	0.0154227091397753	0.122125255923426	0.103582193588971	THY1/CSPG4/CSRP1/ITGA8/ACTC1	5
CC	GO:1904724	tertiary granule lumen	2/69	55/19886	0.0156523579755908	0.122125255923426	0.103582193588971	HBB/MMP9	2
CC	GO:0062023	collagen-containing extracellular matrix	5/69	429/19886	0.0165989023628976	0.122125255923426	0.103582193588971	CSPG4/CTSZ/SFRP2/CCN3/MMP9	5
CC	GO:0098636	protein complex involved in cell adhesion	2/69	57/19886	0.0167478407035994	0.122125255923426	0.103582193588971	ITGA10/ITGA8	2
CC	GO:0030055	cell-substrate junction	5/69	431/19886	0.0169020552831928	0.122125255923426	0.103582193588971	THY1/CSPG4/CSRP1/ITGA8/ACTC1	5
CC	GO:0022625	cytosolic large ribosomal subunit	2/69	60/19886	0.0184505782330355	0.122125255923426	0.103582193588971	RPL26/RPL35A	2
CC	GO:0032589	neuron projection membrane	2/69	60/19886	0.0184505782330355	0.122125255923426	0.103582193588971	THY1/ITGA8	2
CC	GO:0070820	tertiary granule	3/69	164/19886	0.0194005255218257	0.122576047615172	0.103964538681554	SLC2A3/HBB/MMP9	3
CC	GO:0044304	main axon	2/69	67/19886	0.0226930374729154	0.137144878640662	0.116321290479017	THY1/MAP1B	2
CC	GO:0031256	leading edge membrane	3/69	179/19886	0.0243583609694254	0.140560475800817	0.119218275575097	THY1/CSPG4/ITGA8	3
CC	GO:0016234	inclusion body	2/69	71/19886	0.0252806611152549	0.140560475800817	0.119218275575097	SLC2A3/HSPB7	2
CC	GO:0043025	neuronal cell body	5/69	489/19886	0.0273591192940199	0.146266060841106	0.124057544976932	THY1/SLC2A3/ITGA8/MAP1B/CCN3	5
CC	GO:0071735	IgG immunoglobulin complex	1/69	13/19886	0.0441929441051682	0.227511823356236	0.192967241316914	IGLL1	1
MF	GO:0005178	integrin binding	6/66	154/18496	1.81846259525903e-05	0.00361874056456547	0.0030243904215887	ITGA10/THY1/ITGA8/IL1B/SFRP2/CCN3	6
MF	GO:0031720	haptoglobin binding	2/66	10/18496	0.00055401288302277	0.0421489873960486	0.0352263422828653	HBB/HBA2	2
MF	GO:0004601	peroxidase activity	3/66	55/18496	0.000997176455371518	0.0421489873960486	0.0352263422828653	HBB/HBA2/PTGS2	3
MF	GO:0016684	oxidoreductase activity, acting on peroxide as acceptor	3/66	57/18496	0.00110651793708888	0.0421489873960486	0.0352263422828653	HBB/HBA2/PTGS2	3
MF	GO:0005344	oxygen carrier activity	2/66	14/18496	0.00111005849158258	0.0421489873960486	0.0352263422828653	HBB/HBA2	2
MF	GO:0019887	protein kinase regulator activity	5/66	226/18496	0.00127082374058438	0.0421489873960486	0.0352263422828653	GPRC5C/CCNL1/SOCS3/HBEGF/CD24	5
MF	GO:0019207	kinase regulator activity	5/66	256/18496	0.0021952915073335	0.0624090014227667	0.0521588057381494	GPRC5C/CCNL1/SOCS3/HBEGF/CD24	5
MF	GO:0016209	antioxidant activity	3/66	83/18496	0.00325294116495974	0.0766016937041907	0.0640204581077076	HBB/HBA2/PTGS2	3
MF	GO:0008201	heparin binding	4/66	174/18496	0.00346439820772722	0.0766016937041907	0.0640204581077076	LGR6/CXCL8/HBEGF/CCN3	4
MF	GO:0017147	Wnt-protein binding	2/66	32/18496	0.00580528023992567	0.111542480186639	0.0932224907140383	SFRP4/SFRP2	2
MF	GO:0030296	protein tyrosine kinase activator activity	2/66	33/18496	0.00616566473393481	0.111542480186639	0.0932224907140383	HBEGF/CD24	2
MF	GO:0019825	oxygen binding	2/66	39/18496	0.00853485952858451	0.139124863593597	0.116274681025064	HBB/HBA2	2
MF	GO:0030295	protein kinase activator activity	3/66	124/18496	0.00990021544156571	0.139124863593597	0.116274681025064	GPRC5C/HBEGF/CD24	3
MF	GO:0005125	cytokine activity	4/66	237/18496	0.0101880517757395	0.139124863593597	0.116274681025064	CXCL8/IL1B/LTB/IL6	4
MF	GO:0005539	glycosaminoglycan binding	4/66	240/18496	0.0106327540761202	0.139124863593597	0.116274681025064	LGR6/CXCL8/HBEGF/CCN3	4
MF	GO:0019209	kinase activator activity	3/66	133/18496	0.0119625919206654	0.139124863593597	0.116274681025064	GPRC5C/HBEGF/CD24	3
MF	GO:0070851	growth factor receptor binding	3/66	138/18496	0.0132072293637352	0.139124863593597	0.116274681025064	IL1B/HBEGF/IL6	3
MF	GO:0015026	coreceptor activity	2/66	49/18496	0.0132391364065155	0.139124863593597	0.116274681025064	IL2RB/CSPG4	2
MF	GO:0020037	heme binding	3/66	141/18496	0.0139882662083905	0.139124863593597	0.116274681025064	HBB/HBA2/PTGS2	3
MF	GO:0004879	nuclear receptor activity	2/66	52/18496	0.0148259705638889	0.139124863593597	0.116274681025064	NR2F6/NR4A2	2
MF	GO:0098531	ligand-activated transcription factor activity	2/66	52/18496	0.0148259705638889	0.139124863593597	0.116274681025064	NR2F6/NR4A2	2
MF	GO:0005126	cytokine receptor binding	4/66	273/18496	0.0163698582272693	0.139124863593597	0.116274681025064	CXCL8/IL1B/LTB/IL6	4
MF	GO:1901681	sulfur compound binding	4/66	275/18496	0.0167691909905315	0.139124863593597	0.116274681025064	LGR6/CXCL8/HBEGF/CCN3	4
MF	GO:0046906	tetrapyrrole binding	3/66	151/18496	0.0167788780213383	0.139124863593597	0.116274681025064	HBB/HBA2/PTGS2	3
MF	GO:0008083	growth factor activity	3/66	162/18496	0.0201839134257606	0.160663950869055	0.134276139842955	HBEGF/CCN3/IL6	3
MF	GO:0005518	collagen binding	2/66	68/18496	0.0245594268696177	0.18797407488669	0.157100787263142	ITGA10/MMP9	2
MF	GO:0001228	DNA-binding transcription activator activity, RNA polymerase II-specific	5/66	471/18496	0.0263168772316352	0.193061361204388	0.161352526158653	NFIC/ZBTB16/FOSB/NR4A2/FOS	5
MF	GO:0001216	DNA-binding transcription activator activity	5/66	475/18496	0.0271644126317732	0.193061361204388	0.161352526158653	NFIC/ZBTB16/FOSB/NR4A2/FOS	5
MF	GO:0005528	FK506 binding	1/66	10/18496	0.035124232027575	0.229566003275541	0.191861563171307	FKBP5	1
MF	GO:0005536	glucose binding	1/66	11/18496	0.0385690984500668	0.229566003275541	0.191861563171307	SLC2A3	1
MF	GO:0005527	macrolide binding	1/66	12/18496	0.0420018514661497	0.229566003275541	0.191861563171307	FKBP5	1
MF	GO:0035259	nuclear glucocorticoid receptor binding	1/66	12/18496	0.0420018514661497	0.229566003275541	0.191861563171307	NR4A2	1
MF	GO:0055056	D-glucose transmembrane transporter activity	1/66	12/18496	0.0420018514661497	0.229566003275541	0.191861563171307	SLC2A3	1
MF	GO:1990817	poly(A) RNA polymerase activity	1/66	12/18496	0.0420018514661497	0.229566003275541	0.191861563171307	TENT5B	1
MF	GO:0140104	molecular carrier activity	2/66	95/18496	0.0452845656760742	0.229566003275541	0.191861563171307	HBB/HBA2	2
MF	GO:0004865	protein serine/threonine phosphatase inhibitor activity	1/66	13/18496	0.0454225330179366	0.229566003275541	0.191861563171307	PPP1R14A	1
MF	GO:0031386	protein tag activity	1/66	13/18496	0.0454225330179366	0.229566003275541	0.191861563171307	UBL5	1
MF	GO:0045028	G protein-coupled purinergic nucleotide receptor activity	1/66	13/18496	0.0454225330179366	0.229566003275541	0.191861563171307	P2RY8	1
MF	GO:0141047	molecular tag activity	1/66	13/18496	0.0454225330179366	0.229566003275541	0.191861563171307	UBL5	1
MF	GO:0004896	cytokine receptor activity	2/66	96/18496	0.0461439202563902	0.229566003275541	0.191861563171307	IL2RB/CCR7	2
MF	GO:0004857	enzyme inhibitor activity	4/66	386/18496	0.0490084124735145	0.229757759895817	0.19202182525014	PPP1R12C/PLN/PPP1R14A/SOCS3	4
